# Supplementary material for: N-Cyclo­amino substituent effects on the packing architecture of ortho-sul­fan­il­amide mol­ecular crystals and their in silico carbonic anhydrase II and IX inhibitory activities
Source: Acta Crystallogr C Struct Chem. 2022 Nov 8;78(Pt 12):730–42. doi: 10.1107/S2053229622010130 (PMC9720883; doi:10.1107/S2053229622010130)
Supplement: Supplementary file 1 [file c-78-00730-sup1.cif]

##############################################################################
#                                                                            #
# This CIF contains the data in a paper accepted for publication in          #
# Acta Crystallographica Section C. It conforms to the requirements of       #
# Notes for Authors for Acta Crystallographica Section C, and has been       #
# peer reviewed under the auspices of the IUCr Commission on Journals.       #
#                                                                            #
# Full details of the Crystallographic Information File format               #
# are given in the paper "The Crystallographic Information File (CIF):       #
# a New Standard Archive File for Crystallography" by S. R. Hall, F. H.      #
# Allen and I. D. Brown [Acta Cryst. (1991), A47, 655-685].                  #
#                                                                            #
# The current version of the core CIF dictionary is obtainable from          #
# ftp://ftp.iucr.org/pub/cif_core.dic.                                       #
#                                                                            #
# Software is freely available for graphical display of the structure(s)     #
# in this CIF. For information consult the CIF software page                 #
# http://www.iucr.org/resources/cif/software.                                #
#                                                                            #
# This file may be used for bona fide research purposes within the           #
# scientific community so long as proper attribution is given to the journal # 
# article from which it was obtained.                                        #
#                                                                            #
##############################################################################
data_ka097
_audit_creation_method     'SHELXL-2018/3'
_chemical_name_systematic
;
1-[(2-Nitrophenyl)sulfonyl]pyrrolidine
;
_chemical_name_common     ?
_chemical_formula_moiety     'C10 H12 N2 O4 S'
_chemical_formula_sum     'C10 H12 N2 O4 S'
_chemical_formula_iupac     'C10 H12 N2 O4 S'
_chemical_formula_weight     256.28
_chemical_melting_point     ?
_space_group_crystal_system     monoclinic
_space_group_name_H-M_alt     'P 21/n'
_space_group_name_Hall     '-P 2yn'
loop_
    _space_group_symop_operation_xyz
    'x, y, z'
    '-x+1/2, y+1/2, -z+1/2'
    '-x, -y, -z'
    'x-1/2, -y-1/2, z-1/2'
_cell_length_a     8.6173(5)
_cell_length_b     14.6662(9)
_cell_length_c     9.4885(6)
_cell_angle_alpha     90
_cell_angle_beta     108.075(3)
_cell_angle_gamma     90
_cell_volume     1140.01(12)
_cell_formula_units_Z     4
_cell_measurement_reflns_used     9888
_cell_measurement_theta_min     2.65
_cell_measurement_theta_max     28.27
_cell_measurement_temperature     200(2)
_exptl_crystal_description     block
_exptl_crystal_colour     yellow
_exptl_crystal_size_max     0.674
_exptl_crystal_size_mid     0.665
_exptl_crystal_size_min     0.120
_exptl_crystal_density_diffrn     1.493
_exptl_crystal_density_meas     ?
_exptl_crystal_density_method     'not measured'
_exptl_crystal_F_000     536
_exptl_absorpt_coefficient_mu     0.289
_exptl_absorpt_correction_type     numerical
_exptl_absorpt_process_details
;
(SADABS; Bruker, 2008)
;
_exptl_absorpt_correction_T_min     0.9337
_exptl_absorpt_correction_T_max     1.0000
_diffrn_ambient_temperature     200(2)
_diffrn_source     ?
_diffrn_radiation_type     MoK\a
_diffrn_radiation_wavelength     0.71073
_diffrn_radiation_source     'sealed tube'
_diffrn_radiation_monochromator     'graphite'
_diffrn_measurement_device_type     'Bruker APEXII CCD'
_diffrn_measurement_method     '\f and \w scans'
_diffrn_detector_area_resol_mean     8.3333
_diffrn_reflns_number     24329
_diffrn_reflns_av_R_equivalents     0.0180
_diffrn_reflns_av_unetI/netI     0.0112
_diffrn_reflns_theta_min     2.651
_diffrn_reflns_theta_max     28.384
_diffrn_reflns_theta_full     25.242
_diffrn_measured_fraction_theta_max     0.995
_diffrn_measured_fraction_theta_full     1.000
_diffrn_reflns_limit_h_min     -11
_diffrn_reflns_limit_h_max     11
_diffrn_reflns_limit_k_min     -17
_diffrn_reflns_limit_k_max     19
_diffrn_reflns_limit_l_min     -12
_diffrn_reflns_limit_l_max     12
_refine_special_details
;
Carbon-bound H atoms were placed in calculated positions and were included in
the refinement in the riding model approximation, with <i>U</i>~iso~(H) set to
1.2 <i>U</i>~eq~(C).
The pyrrolidine group is disordered necessitating the use of the restraints
SADI, EADP and SAME.
Single-crystal X-ray diffraction (SC-XRD) data were collected at 200 or 296 K
on a Bruker APEXII CCD diffractometer with graphite-monochromated Mo
<i>K</i>\a radiation using the <i>APEX2</i> data collection software and
<i>SAINT</i> (Bruker 2012) for cell refinement and data reduction. The
structures were solved by dual-space methods applying <i>SHELXT2018</i>
(Sheldrick, 2015<i>a</i>) and refined by least-squares procedures using
<i>SHELXL2018</i> (Sheldrick, 2015<i>b</i>). Data were corrected for
absorption effects using the numerical method implemented in <i>SADABS</i>
(Bruker 2012). All non-H atoms were refined anisotropically. The crystal
structure diagrams were drawn with <i>ORTEP-3 for Windows</i> (Farrugia 2012).
;
_reflns_number_total     2849
_reflns_number_gt     2508
_reflns_threshold_expression     'I > 2\s(I)'
_refine_ls_structure_factor_coef     Fsqd
_refine_ls_matrix_type     full
_refine_ls_R_factor_all     0.0472
_refine_ls_R_factor_gt     0.0412
_refine_ls_wR_factor_gt     0.1057
_refine_ls_wR_factor_ref     0.1106
_refine_ls_goodness_of_fit_ref     1.048
_refine_ls_restrained_S_all     1.055
_refine_ls_number_reflns     2849
_refine_ls_number_parameters     149
_refine_ls_number_restraints     20
_refine_ls_hydrogen_treatment     constr
_refine_ls_weighting_scheme     calc
_refine_ls_weighting_details
              'w=1/[\s^2^(Fo^2^)+(0.0517P)^2^+0.7926P] where P=(Fo^2^+2Fc^2^)/3'
_atom_sites_solution_hydrogens     geom
_atom_sites_solution_primary     dual
_atom_sites_solution_secondary     difmap
_refine_ls_shift/su_max     0.000
_refine_ls_shift/su_mean     0.000
_refine_diff_density_max     0.433
_refine_diff_density_min     -0.467
_refine_ls_extinction_method     none
_refine_ls_extinction_coef     .
loop_
    _atom_type_symbol
    _atom_type_description
    _atom_type_scat_dispersion_real
    _atom_type_scat_dispersion_imag
    _atom_type_scat_source
    'C' 'C' 0.0033 0.0016
                         'International Tables Vol C Tables 4.2.6.8 and 6.1.1.4'
    'H' 'H' 0.0000 0.0000
                         'International Tables Vol C Tables 4.2.6.8 and 6.1.1.4'
    'N' 'N' 0.0061 0.0033
                         'International Tables Vol C Tables 4.2.6.8 and 6.1.1.4'
    'O' 'O' 0.0106 0.0060
                         'International Tables Vol C Tables 4.2.6.8 and 6.1.1.4'
    'S' 'S' 0.1246 0.1234
                         'International Tables Vol C Tables 4.2.6.8 and 6.1.1.4'
_computing_data_collection
;
APEX2 (Bruker, 2011)
;
_computing_cell_refinement
;
APEX2 (Bruker, 2011)
;
_computing_data_reduction
;
SAINT (Bruker, 2012)
;
_computing_structure_solution
;
SHELXT2018 (Sheldrick, 2015<i>a</i>)
;
_computing_structure_refinement
;
SHELXL2018 (Sheldrick, 2015<i>b</i>) and
ShelXle (H\"ubschle <i>et al.</i>,  2011)
;
_computing_molecular_graphics
;
ORTEP-3 for Windows (Farrugia, 2012)
;
_computing_publication_material
;
PLATON (Spek, 2020) and Mercury (Macrae <i>et al.</i>,  2020)
;
loop_
    _atom_site_type_symbol
    _atom_site_label
    _atom_site_fract_x
    _atom_site_fract_y
    _atom_site_fract_z
    _atom_site_U_iso_or_equiv
    _atom_site_adp_type
    _atom_site_calc_flag
    _atom_site_occupancy
    _atom_site_disorder_assembly
    _atom_site_disorder_group
    S S1 0.49089(5) 0.66797(3) 0.32216(4) 0.02954(13) Uani d 1 . .
    O O1 0.52737(15) 0.62543(9) 0.46416(13) 0.0360(3) Uani d 1 . .
    O O2 0.41164(17) 0.75483(10) 0.29726(18) 0.0481(4) Uani d 1 . .
    O O3 0.91161(16) 0.56570(9) 0.57998(13) 0.0374(3) Uani d 1 . .
    O O4 0.74333(16) 0.49165(8) 0.40041(15) 0.0387(3) Uani d 1 . .
    N N1 0.3849(2) 0.59886(12) 0.20100(17) 0.0424(4) Uani d 1 . .
    N N2 0.82322(16) 0.55892(9) 0.45200(15) 0.0261(3) Uani d 1 . .
    C C21 0.67960(18) 0.68563(10) 0.28603(17) 0.0243(3) Uani d 1 . .
    C C22 0.82125(18) 0.63575(9) 0.35184(16) 0.0233(3) Uani d 1 . .
    C C23 0.9678(2) 0.65569(11) 0.32834(19) 0.0300(3) Uani d 1 . .
    H H23 1.063007 0.621352 0.376473 0.036 Uiso calc 1 . .
    C C24 0.9742(2) 0.72656(12) 0.2335(2) 0.0347(4) Uani d 1 . .
    H H24 1.073735 0.740356 0.214723 0.042 Uiso calc 1 . .
    C C25 0.8355(2) 0.77707(12) 0.1663(2) 0.0348(4) Uani d 1 . .
    H H25 0.839913 0.825347 0.100842 0.042 Uiso calc 1 . .
    C C26 0.6899(2) 0.75768(11) 0.19374(18) 0.0304(3) Uani d 1 . .
    H H26 0.596179 0.793966 0.149089 0.036 Uiso calc 1 . .
    C C11 0.3771(10) 0.4994(5) 0.2187(8) 0.0525(5) Uani d 0.579(7) A 1
    H H11A 0.365697 0.483433 0.316363 0.063 Uiso calc 0.579(7) A 1
    H H11B 0.475419 0.469108 0.207784 0.063 Uiso calc 0.579(7) A 1
    C C12 0.2269(6) 0.4739(3) 0.0945(5) 0.0525(5) Uani d 0.579(7) A 1
    H H12A 0.126167 0.490743 0.117592 0.063 Uiso calc 0.579(7) A 1
    H H12B 0.224619 0.407828 0.072438 0.063 Uiso calc 0.579(7) A 1
    C C13 0.2474(6) 0.5302(4) -0.0321(5) 0.0525(5) Uani d 0.579(7) A 1
    H H13A 0.142720 0.536536 -0.112750 0.063 Uiso calc 0.579(7) A 1
    H H13B 0.329694 0.502920 -0.072615 0.063 Uiso calc 0.579(7) A 1
    C C14 0.3052(11) 0.6216(4) 0.0416(7) 0.0525(5) Uani d 0.579(7) A 1
    H H14A 0.384050 0.650475 -0.001515 0.063 Uiso calc 0.579(7) A 1
    H H14B 0.211994 0.663509 0.029701 0.063 Uiso calc 0.579(7) A 1
    C C15 0.3620(14) 0.5024(7) 0.2240(11) 0.0525(5) Uani d 0.421(7) A 2
    H H15A 0.289652 0.492782 0.285820 0.063 Uiso calc 0.421(7) A 2
    H H15B 0.467484 0.471263 0.270293 0.063 Uiso calc 0.421(7) A 2
    C C16 0.2804(9) 0.4696(4) 0.0620(7) 0.0525(5) Uani d 0.421(7) A 2
    H H16A 0.362038 0.441474 0.021428 0.063 Uiso calc 0.421(7) A 2
    H H16B 0.193459 0.424491 0.057238 0.063 Uiso calc 0.421(7) A 2
    C C17 0.2083(8) 0.5567(5) -0.0247(7) 0.0525(5) Uani d 0.421(7) A 2
    H H17A 0.207484 0.551559 -0.128998 0.063 Uiso calc 0.421(7) A 2
    H H17B 0.094759 0.566045 -0.023970 0.063 Uiso calc 0.421(7) A 2
    C C18 0.3140(15) 0.6354(6) 0.0501(10) 0.0525(5) Uani d 0.421(7) A 2
    H H18A 0.399357 0.649069 0.003320 0.063 Uiso calc 0.421(7) A 2
    H H18B 0.248645 0.691003 0.049588 0.063 Uiso calc 0.421(7) A 2
loop_
    _atom_site_aniso_label
    _atom_site_aniso_U_11
    _atom_site_aniso_U_22
    _atom_site_aniso_U_33
    _atom_site_aniso_U_12
    _atom_site_aniso_U_13
    _atom_site_aniso_U_23
    S1 0.0263(2) 0.0333(2) 0.0318(2) 0.00668(14) 0.01314(16) 0.00676(15)
    O1 0.0363(6) 0.0479(7) 0.0283(6) 0.0048(5) 0.0166(5) 0.0052(5)
    O2 0.0392(7) 0.0428(7) 0.0700(10) 0.0185(6) 0.0280(7) 0.0142(7)
    O3 0.0405(7) 0.0391(7) 0.0282(6) 0.0012(5) 0.0045(5) 0.0077(5)
    O4 0.0373(7) 0.0259(6) 0.0495(8) -0.0061(5) 0.0087(6) 0.0034(5)
    N1 0.0400(8) 0.0479(9) 0.0327(8) -0.0083(7) 0.0017(6) 0.0123(7)
    N2 0.0242(6) 0.0237(6) 0.0306(7) 0.0030(5) 0.0090(5) 0.0045(5)
    C21 0.0261(7) 0.0239(7) 0.0246(7) 0.0026(5) 0.0103(6) 0.0011(5)
    C22 0.0276(7) 0.0195(6) 0.0231(7) 0.0016(5) 0.0081(6) 0.0009(5)
    C23 0.0270(8) 0.0281(7) 0.0363(9) 0.0030(6) 0.0116(7) 0.0023(6)
    C24 0.0350(8) 0.0329(8) 0.0428(9) -0.0009(7) 0.0218(7) 0.0038(7)
    C25 0.0446(10) 0.0287(8) 0.0375(9) 0.0036(7) 0.0222(8) 0.0087(7)
    C26 0.0351(8) 0.0272(7) 0.0305(8) 0.0080(6) 0.0125(7) 0.0075(6)
    C11 0.0476(9) 0.0604(10) 0.0421(7) -0.0101(7) 0.0034(6) 0.0040(7)
    C12 0.0476(9) 0.0604(10) 0.0421(7) -0.0101(7) 0.0034(6) 0.0040(7)
    C13 0.0476(9) 0.0604(10) 0.0421(7) -0.0101(7) 0.0034(6) 0.0040(7)
    C14 0.0476(9) 0.0604(10) 0.0421(7) -0.0101(7) 0.0034(6) 0.0040(7)
    C15 0.0476(9) 0.0604(10) 0.0421(7) -0.0101(7) 0.0034(6) 0.0040(7)
    C16 0.0476(9) 0.0604(10) 0.0421(7) -0.0101(7) 0.0034(6) 0.0040(7)
    C17 0.0476(9) 0.0604(10) 0.0421(7) -0.0101(7) 0.0034(6) 0.0040(7)
    C18 0.0476(9) 0.0604(10) 0.0421(7) -0.0101(7) 0.0034(6) 0.0040(7)
_geom_special_details
;
All e.s.d.'s (except the e.s.d. in the dihedral angle between two l.s. planes)
are estimated using the full covariance matrix. The cell e.s.d.'s are taken
into account individually in the estimation of e.s.d.'s in distances, angles
and torsion angles; correlations between e.s.d.'s in cell parameters are only
used when they are defined by crystal symmetry. An approximate (isotropic)
treatment of cell e.s.d.'s is used for estimating e.s.d.'s involving l.s.
planes.
;
loop_
    _geom_bond_atom_site_label_1
    _geom_bond_atom_site_label_2
    _geom_bond_site_symmetry_2
    _geom_bond_distance
    _geom_bond_publ_flag
    S1 O1 . 1.4285(12) ?
    S1 O2 . 1.4300(13) ?
    S1 N1 . 1.5913(17) ?
    S1 C21 . 1.7818(15) ?
    O3 N2 . 1.2209(18) ?
    O4 N2 . 1.2157(18) ?
    N1 C15 . 1.454(10) ?
    N1 C11 . 1.472(8) ?
    N1 C18 . 1.472(8) ?
    N1 C14 . 1.492(6) ?
    N2 C22 . 1.4706(18) ?
    C21 C26 . 1.393(2) ?
    C21 C22 . 1.394(2) ?
    C22 C23 . 1.380(2) ?
    C23 C24 . 1.387(2) ?
    C23 H23 . 0.9500 ?
    C24 C25 . 1.382(2) ?
    C24 H24 . 0.9500 ?
    C25 C26 . 1.388(2) ?
    C25 H25 . 0.9500 ?
    C26 H26 . 0.9500 ?
    C11 C12 . 1.503(8) ?
    C11 H11A . 0.9900 ?
    C11 H11B . 0.9900 ?
    C12 C13 . 1.513(6) ?
    C12 H12A . 0.9900 ?
    C12 H12B . 0.9900 ?
    C13 C14 . 1.522(6) ?
    C13 H13A . 0.9900 ?
    C13 H13B . 0.9900 ?
    C14 H14A . 0.9900 ?
    C14 H14B . 0.9900 ?
    C15 C16 . 1.555(10) ?
    C15 H15A . 0.9900 ?
    C15 H15B . 0.9900 ?
    C16 C17 . 1.543(8) ?
    C16 H16A . 0.9900 ?
    C16 H16B . 0.9900 ?
    C17 C18 . 1.505(8) ?
    C17 H17A . 0.9900 ?
    C17 H17B . 0.9900 ?
    C18 H18A . 0.9900 ?
    C18 H18B . 0.9900 ?
loop_
    _geom_angle_atom_site_label_1
    _geom_angle_atom_site_label_2
    _geom_angle_atom_site_label_3
    _geom_angle_site_symmetry_1
    _geom_angle_site_symmetry_3
    _geom_angle
    _geom_angle_publ_flag
    O1 S1 O2 . . 119.93(9) ?
    O1 S1 N1 . . 108.19(8) ?
    O2 S1 N1 . . 108.08(9) ?
    O1 S1 C21 . . 107.34(7) ?
    O2 S1 C21 . . 104.85(8) ?
    N1 S1 C21 . . 107.90(8) ?
    C15 N1 C18 . . 117.8(5) ?
    C11 N1 C14 . . 108.3(4) ?
    C15 N1 S1 . . 125.8(4) ?
    C11 N1 S1 . . 125.8(3) ?
    C18 N1 S1 . . 116.2(3) ?
    C14 N1 S1 . . 124.8(2) ?
    O4 N2 O3 . . 124.55(14) ?
    O4 N2 C22 . . 118.04(13) ?
    O3 N2 C22 . . 117.32(13) ?
    C26 C21 C22 . . 117.54(14) ?
    C26 C21 S1 . . 118.12(12) ?
    C22 C21 S1 . . 124.21(11) ?
    C23 C22 C21 . . 122.31(14) ?
    C23 C22 N2 . . 116.04(13) ?
    C21 C22 N2 . . 121.64(13) ?
    C22 C23 C24 . . 119.09(15) ?
    C22 C23 H23 . . 120.5 ?
    C24 C23 H23 . . 120.5 ?
    C25 C24 C23 . . 119.87(15) ?
    C25 C24 H24 . . 120.1 ?
    C23 C24 H24 . . 120.1 ?
    C24 C25 C26 . . 120.41(15) ?
    C24 C25 H25 . . 119.8 ?
    C26 C25 H25 . . 119.8 ?
    C25 C26 C21 . . 120.75(15) ?
    C25 C26 H26 . . 119.6 ?
    C21 C26 H26 . . 119.6 ?
    N1 C11 C12 . . 102.5(5) ?
    N1 C11 H11A . . 111.3 ?
    C12 C11 H11A . . 111.3 ?
    N1 C11 H11B . . 111.3 ?
    C12 C11 H11B . . 111.3 ?
    H11A C11 H11B . . 109.2 ?
    C11 C12 C13 . . 101.6(5) ?
    C11 C12 H12A . . 111.4 ?
    C13 C12 H12A . . 111.4 ?
    C11 C12 H12B . . 111.4 ?
    C13 C12 H12B . . 111.4 ?
    H12A C12 H12B . . 109.3 ?
    C12 C13 C14 . . 102.6(4) ?
    C12 C13 H13A . . 111.2 ?
    C14 C13 H13A . . 111.2 ?
    C12 C13 H13B . . 111.2 ?
    C14 C13 H13B . . 111.2 ?
    H13A C13 H13B . . 109.2 ?
    N1 C14 C13 . . 104.5(4) ?
    N1 C14 H14A . . 110.8 ?
    C13 C14 H14A . . 110.8 ?
    N1 C14 H14B . . 110.8 ?
    C13 C14 H14B . . 110.8 ?
    H14A C14 H14B . . 108.9 ?
    N1 C15 C16 . . 101.2(6) ?
    N1 C15 H15A . . 111.5 ?
    C16 C15 H15A . . 111.5 ?
    N1 C15 H15B . . 111.5 ?
    C16 C15 H15B . . 111.5 ?
    H15A C15 H15B . . 109.4 ?
    C17 C16 C15 . . 104.7(6) ?
    C17 C16 H16A . . 110.8 ?
    C15 C16 H16A . . 110.8 ?
    C17 C16 H16B . . 110.8 ?
    C15 C16 H16B . . 110.8 ?
    H16A C16 H16B . . 108.9 ?
    C18 C17 C16 . . 107.4(6) ?
    C18 C17 H17A . . 110.2 ?
    C16 C17 H17A . . 110.2 ?
    C18 C17 H17B . . 110.2 ?
    C16 C17 H17B . . 110.2 ?
    H17A C17 H17B . . 108.5 ?
    N1 C18 C17 . . 100.8(5) ?
    N1 C18 H18A . . 111.6 ?
    C17 C18 H18A . . 111.6 ?
    N1 C18 H18B . . 111.6 ?
    C17 C18 H18B . . 111.6 ?
    H18A C18 H18B . . 109.4 ?
loop_
    _geom_torsion_atom_site_label_1
    _geom_torsion_atom_site_label_2
    _geom_torsion_atom_site_label_3
    _geom_torsion_atom_site_label_4
    _geom_torsion_site_symmetry_1
    _geom_torsion_site_symmetry_2
    _geom_torsion_site_symmetry_3
    _geom_torsion_site_symmetry_4
    _geom_torsion
    _geom_torsion_publ_flag
    O1 S1 N1 C15 . . . . -13.5(6) ?
    O2 S1 N1 C15 . . . . -144.8(6) ?
    C21 S1 N1 C15 . . . . 102.3(6) ?
    O1 S1 N1 C11 . . . . -21.2(5) ?
    O2 S1 N1 C11 . . . . -152.5(5) ?
    C21 S1 N1 C11 . . . . 94.6(5) ?
    O1 S1 N1 C18 . . . . 171.1(7) ?
    O2 S1 N1 C18 . . . . 39.8(7) ?
    C21 S1 N1 C18 . . . . -73.1(7) ?
    O1 S1 N1 C14 . . . . 172.3(5) ?
    O2 S1 N1 C14 . . . . 41.0(5) ?
    C21 S1 N1 C14 . . . . -71.9(5) ?
    O1 S1 C21 C26 . . . . -152.34(13) ?
    O2 S1 C21 C26 . . . . -23.76(15) ?
    N1 S1 C21 C26 . . . . 91.26(14) ?
    O1 S1 C21 C22 . . . . 23.24(15) ?
    O2 S1 C21 C22 . . . . 151.82(14) ?
    N1 S1 C21 C22 . . . . -93.15(15) ?
    C26 C21 C22 C23 . . . . 0.1(2) ?
    S1 C21 C22 C23 . . . . -175.54(12) ?
    C26 C21 C22 N2 . . . . 179.49(14) ?
    S1 C21 C22 N2 . . . . 3.9(2) ?
    O4 N2 C22 C23 . . . . -114.81(16) ?
    O3 N2 C22 C23 . . . . 61.75(19) ?
    O4 N2 C22 C21 . . . . 65.74(19) ?
    O3 N2 C22 C21 . . . . -117.70(16) ?
    C21 C22 C23 C24 . . . . -1.4(2) ?
    N2 C22 C23 C24 . . . . 179.13(15) ?
    C22 C23 C24 C25 . . . . 1.2(3) ?
    C23 C24 C25 C26 . . . . 0.4(3) ?
    C24 C25 C26 C21 . . . . -1.8(3) ?
    C22 C21 C26 C25 . . . . 1.5(2) ?
    S1 C21 C26 C25 . . . . 177.41(13) ?
    C14 N1 C11 C12 . . . . -27.8(8) ?
    S1 N1 C11 C12 . . . . 163.9(4) ?
    N1 C11 C12 C13 . . . . 43.3(8) ?
    C11 C12 C13 C14 . . . . -42.6(7) ?
    C11 N1 C14 C13 . . . . 1.2(8) ?
    S1 N1 C14 C13 . . . . 169.7(3) ?
    C12 C13 C14 N1 . . . . 25.6(7) ?
    C18 N1 C15 C16 . . . . 6.6(11) ?
    S1 N1 C15 C16 . . . . -168.8(4) ?
    N1 C15 C16 C17 . . . . -21.2(10) ?
    C15 C16 C17 C18 . . . . 29.7(11) ?
    C15 N1 C18 C17 . . . . 11.2(12) ?
    S1 N1 C18 C17 . . . . -173.0(5) ?
    C16 C17 C18 N1 . . . . -24.5(11) ?
loop_
    _geom_hbond_atom_site_label_D
    _geom_hbond_atom_site_label_H
    _geom_hbond_atom_site_label_A
    _geom_hbond_site_symmetry_A
    _geom_hbond_distance_DH
    _geom_hbond_distance_HA
    _geom_hbond_distance_DA
    _geom_hbond_angle_DHA
    _geom_hbond_publ_flag
    C11 H11A O1 3_666 0.99 2.56 3.398(7) 143 yes
    C11 H11B O4 . 0.99 2.48 3.093(8) 120 yes
    C25 H25 O4 2_655 0.95 2.54 3.240(2) 131 yes
    C25 H25 O1 4_675 0.95 2.47 3.228(2) 137 yes
    C26 H26 O2 . 0.95 2.49 2.860(2) 103 yes
    C26 H26 O3 4_575 0.95 2.56 3.467(2) 160 yes
_shelx_space_group_comment
;
The symmetry employed for this shelxl refinement is uniquely defined
by the following loop, which should always be used as a source of
symmetry information in preference to the above space-group names.
They are only intended as comments.
;
_shelx_estimated_absorpt_T_min     0.829
_shelx_estimated_absorpt_T_max     0.966
_shelx_hkl_file
;
   1   0   0   -0.01    0.02
   1   0   0    0.01    0.03
   1   0   0    0.01    0.02
   1   0   0    0.00    0.03
   1   0   0   -0.04    0.03
  -1   0   0    0.01    0.03
  -1   0   0    0.01    0.04
  -1   0   0    0.01    0.02
  -1   0   0    0.00    0.02
  -1   0   0    0.03    0.02
   1   0   0    0.04    0.03
   2   0   0    0.35    0.06
   2   0   0    0.31    0.07
   2   0   0    0.27    0.05
   2   0   0    0.44    0.08
   2   0   0    0.23    0.08
  -2   0   0    0.42    0.06
  -2   0   0    0.28    0.06
   2   0   0    0.14    0.07
  -2   0   0    0.36    0.08
  -2   0   0    0.32    0.08
  -2   0   0    0.30    0.05
  -3   0   0   -0.18    0.05
   3   0   0   -0.19    0.05
   3   0   0   -0.18    0.07
   3   0   0   -0.08    0.04
   3   0   0   -0.07    0.07
  -3   0   0   -0.19    0.08
  -3   0   0   -0.17    0.04
  -3   0   0   -0.11    0.05
   3   0   0   -0.11    0.07
  -3   0   0   -0.15    0.07
  -4   0   0   80.26    1.53
   4   0   0   80.38    1.73
  -4   0   0   80.64    1.54
   4   0   0   78.29    1.55
  -4   0   0   78.94    1.63
   4   0   0   79.92    1.54
  -4   0   0   81.78    1.61
   4   0   0   78.06    1.61
   4   0   0   80.48    1.61
  -5   0   0   -0.12    0.08
   5   0   0   -0.06    0.06
   5   0   0   -0.09    0.08
   5   0   0   -0.01    0.06
  -5   0   0   -0.10    0.11
  -5   0   0    0.13    0.07
  -5   0   0   -0.05    0.07
   5   0   0   -0.03    0.10
   6   0   0   55.54    1.21
   6   0   0   57.24    1.18
  -6   0   0   58.05    1.27
   6   0   0   56.93    1.29
  -6   0   0   57.36    1.18
   6   0   0   56.06    1.27
  -6   0   0   56.26    1.30
   7   0   0    0.02    0.09
  -7   0   0    0.05    0.16
   7   0   0    0.17    0.10
   7   0   0    0.08    0.14
  -7   0   0    0.06    0.09
   7   0   0   -0.09    0.11
  -8   0   0    4.17    0.33
   8   0   0    4.37    0.33
   8   0   0    4.11    0.28
  -9   0   0   -0.25    0.19
  -9   0   0   -0.08    0.11
   9   0   0    0.00    0.17
  10   0   0   11.73    0.57
 -10   0   0   11.30    0.59
   0  -1   0   -0.01    0.01
   0  -1   0    0.00    0.01
   0   1   0   -0.01    0.01
   0   1   0    0.00    0.01
   1  -1   0   77.21    1.46
  -1  -1   0   79.28    1.63
  -1  -1   0   77.71    1.46
  -1  -1   0   75.35    1.45
  -1  -1   0   74.97    1.41
  -1  -1   0   78.49    1.41
   1  -1   0   77.61    1.42
   1  -1   0   77.10    1.63
   1  -1   0   77.00    1.45
   1  -1   0   77.26    1.46
   1   1   0   79.66    1.63
  -1   1   0   65.16    1.63
  -1   1   0   78.38    1.46
  -1   1   0   78.34    1.47
  -1   1   0   78.84    1.46
   1   1   0   78.23    1.46
   1   1   0   78.20    1.45
  -1   1   0   76.68    1.45
  -1   1   0   77.75    1.42
   1   1   0   76.90    1.41
   1   1   0   78.72    1.41
  -1   1   0   78.19    1.42
  -2  -1   0  278.18    4.96
   2  -1   0  282.90    5.04
   2  -1   0  275.32    5.09
  -2  -1   0  282.29    5.73
  -2  -1   0  275.79    5.08
   2  -1   0  276.62    5.05
   2  -1   0  272.08    5.09
   2  -1   0  269.90    4.98
   2  -1   0  274.46    5.75
  -2  -1   0  276.07    5.09
  -2  -1   0  272.95    5.01
  -2   1   0  275.32    5.09
   2   1   0  274.97    5.08
   2   1   0  273.65    5.76
   2   1   0  273.00    5.03
   2   1   0  274.25    5.09
   2   1   0  273.68    5.08
  -2   1   0  277.34    5.09
  -2   1   0  272.06    4.97
  -2   1   0  272.58    5.77
  -2   1   0  277.93    5.10
   2   1   0  271.73    4.97
  -2   1   0  272.31    4.97
   3  -1   0   28.18    0.60
   3  -1   0   27.59    0.57
   3  -1   0   27.03    0.62
  -3  -1   0   28.05    0.61
   3  -1   0   26.53    0.59
  -3  -1   0   27.61    0.57
  -3  -1   0   27.41    0.63
   3  -1   0   28.05    0.63
   3  -1   0   27.63    0.63
  -3  -1   0   27.51    0.57
   3   1   0   27.10    0.58
   3   1   0   27.98    0.62
  -3   1   0   27.21    0.57
  -3   1   0   27.70    0.59
   3   1   0   28.18    0.64
   3   1   0   26.98    0.61
  -3   1   0   27.80    0.63
   3   1   0   27.33    0.62
  -3   1   0   28.10    0.63
  -3   1   0   26.46    0.63
   3   1   0   27.71    0.57
  -4  -1   0   30.23    0.64
  -4  -1   0   29.52    0.63
   4  -1   0   29.76    0.70
  -4  -1   0   30.09    0.68
  -4  -1   0   29.01    0.71
   4  -1   0   30.90    0.66
   4  -1   0   29.64    0.64
   4  -1   0   30.69    0.70
   4  -1   0   29.14    0.66
   4  -1   0   29.35    0.70
   4   1   0   30.00    0.69
   4   1   0   30.51    0.64
   4   1   0   29.96    0.69
  -4   1   0   29.87    0.65
  -4   1   0   29.77    0.69
  -4   1   0   29.64    0.69
  -4   1   0   29.35    0.72
   4   1   0   29.44    0.65
  -4   1   0   29.33    0.64
   4   1   0   29.53    0.69
  -5  -1   0    8.31    0.34
  -5  -1   0    8.84    0.28
   5  -1   0    8.84    0.28
   5  -1   0    8.71    0.35
  -5  -1   0    9.01    0.33
   5  -1   0    8.77    0.28
   5  -1   0    8.69    0.30
   5  -1   0    8.66    0.33
  -5  -1   0    8.93    0.27
  -5   1   0    9.11    0.35
   5   1   0    9.35    0.34
   5   1   0    8.97    0.28
   5   1   0    8.80    0.28
  -5   1   0    8.30    0.28
   5   1   0    8.92    0.30
  -5   1   0    8.62    0.35
  -5   1   0    9.13    0.29
   6  -1   0    0.38    0.09
  -6  -1   0    0.54    0.10
   6  -1   0    0.39    0.10
   6  -1   0    0.53    0.14
  -6  -1   0    0.54    0.14
   6  -1   0    0.45    0.12
  -6  -1   0    0.43    0.14
   6   1   0    0.28    0.12
   6   1   0    0.43    0.09
  -6   1   0    0.38    0.11
   6   1   0    0.31    0.10
  -6   1   0    0.24    0.14
  -6   1   0    0.41    0.10
   6   1   0    0.57    0.13
   7  -1   0   22.22    0.58
   7  -1   0   21.38    0.57
  -7  -1   0   19.20    0.64
  -7  -1   0   20.58    0.60
  -7  -1   0   21.67    0.55
   7  -1   0   21.50    0.60
   7  -1   0   20.41    0.64
  -7  -1   0   22.31    0.65
   7   1   0   21.04    0.56
  -7   1   0   20.99    0.68
  -7   1   0   21.42    0.56
   7   1   0   20.74    0.64
   7   1   0   20.63    0.57
   7   1   0   20.14    0.59
   8  -1   0    3.32    0.26
   8  -1   0    4.01    0.32
  -8  -1   0    3.53    0.23
  -8  -1   0    3.04    0.30
  -8   1   0    3.60    0.33
   8   1   0    3.53    0.27
   8   1   0    3.19    0.29
  -9  -1   0    9.43    0.49
   9  -1   0    9.40    0.47
  -9  -1   0    9.33    0.38
   9   1   0    9.19    0.46
  -9   1   0    8.70    0.48
   9   1   0    8.94    0.42
  10  -1   0    1.98    0.31
 -10  -1   0    2.01    0.30
 -10   1   0    1.72    0.30
  10   1   0    2.24    0.31
   0  -2   0    2.74    0.10
   0   2   0    2.60    0.06
   0   2   0    2.75    0.09
   0   2   0    2.79    0.06
   0   2   0    2.52    0.10
   1  -2   0    6.02    0.16
  -1  -2   0    6.28    0.19
   1  -2   0    6.28    0.18
   1  -2   0    6.49    0.17
   1  -2   0    6.36    0.15
  -1  -2   0    6.24    0.16
   1  -2   0    6.15    0.18
  -1   2   0    6.58    0.16
  -1   2   0    6.45    0.18
  -1   2   0    6.24    0.18
   1   2   0    6.15    0.15
  -1   2   0    6.31    0.15
   1   2   0    6.45    0.16
  -1   2   0    6.26    0.16
   1   2   0    6.30    0.19
  -2  -2   0  434.56    9.08
   2  -2   0  445.93    8.07
  -2  -2   0  450.01    7.83
   2  -2   0  426.88    7.91
   2  -2   0  433.27    7.83
  -2  -2   0  439.69    7.99
  -2  -2   0  426.18    7.81
   2  -2   0  433.71    7.95
  -2  -2   0  430.23    7.97
   2  -2   0  426.55    9.05
   2   2   0  423.35    8.00
   2   2   0  436.54    8.04
   2   2   0  435.11    7.87
  -2   2   0  432.17    7.86
  -2   2   0  437.92    7.95
  -2   2   0  424.23    7.91
  -2   2   0  434.70    7.96
   2   2   0  420.32    7.85
  -2   2   0  442.17    8.05
   2   2   0  440.60    8.07
  -2   2   0  429.93    7.90
  -2   2   0  397.12    9.07
   3  -2   0   11.02    0.30
  -3  -2   0   10.75    0.26
   3  -2   0   11.43    0.33
  -3  -2   0   11.31    0.27
  -3  -2   0   11.23    0.32
   3  -2   0   11.32    0.28
  -3  -2   0   10.87    0.31
   3  -2   0   10.77    0.29
   3  -2   0   11.31    0.29
   3  -2   0   11.11    0.33
  -3  -2   0   10.98    0.32
   3   2   0   10.89    0.31
  -3   2   0   11.17    0.29
   3   2   0   11.07    0.28
   3   2   0   11.19    0.27
   3   2   0   11.57    0.33
  -3   2   0   10.68    0.33
   3   2   0   10.98    0.28
  -3   2   0   10.97    0.29
  -3   2   0   11.38    0.33
   3   2   0   11.11    0.31
  -3   2   0   11.02    0.28
  -4  -2   0    1.98    0.14
   4  -2   0    1.87    0.12
  -4  -2   0    2.05    0.12
  -4  -2   0    2.19    0.19
   4  -2   0    1.82    0.12
   4  -2   0    2.26    0.16
  -4  -2   0    1.75    0.15
   4  -2   0    1.62    0.16
   4  -2   0    1.93    0.16
   4  -2   0    1.82    0.16
  -4  -2   0    1.92    0.13
  -4   2   0    2.04    0.14
   4   2   0    2.06    0.16
   4   2   0    2.12    0.18
  -4   2   0    1.72    0.17
  -4   2   0    1.89    0.13
  -4   2   0    2.13    0.17
   4   2   0    1.79    0.13
   4   2   0    1.96    0.12
  -4   2   0    2.15    0.14
   4   2   0    1.86    0.14
   5  -2   0    3.09    0.19
  -5  -2   0    3.20    0.17
   5  -2   0    3.00    0.22
   5  -2   0    3.10    0.21
   5  -2   0    3.34    0.17
   5  -2   0    3.30    0.18
  -5  -2   0    3.14    0.17
  -5  -2   0    3.67    0.22
  -5  -2   0    3.55    0.24
  -5  -2   0    3.25    0.18
  -5   2   0    3.20    0.18
   5   2   0    3.05    0.18
   5   2   0    3.31    0.17
   5   2   0    3.39    0.21
  -5   2   0    3.34    0.24
   5   2   0    3.15    0.15
  -5   2   0    3.34    0.18
  -5   2   0    3.36    0.23
  -6  -2   0   64.19    1.49
   6  -2   0   63.96    1.43
  -6  -2   0   66.15    1.31
  -6  -2   0   67.47    1.42
   6  -2   0   66.34    1.34
  -6  -2   0   64.60    1.45
   6  -2   0   65.06    1.37
   6  -2   0   66.46    1.47
   6   2   0   64.24    1.42
  -6   2   0   65.46    1.36
   6   2   0   67.81    1.34
   6   2   0   64.92    1.46
  -6   2   0   65.42    1.47
   6   2   0   63.76    1.36
  -6   2   0   64.85    1.34
  -7  -2   0   12.45    0.43
   7  -2   0   13.24    0.42
  -7  -2   0   12.92    0.49
  -7  -2   0   13.06    0.38
   7  -2   0   11.86    0.47
  -7  -2   0   13.49    0.49
   7  -2   0   13.06    0.44
   7   2   0   12.52    0.44
   7   2   0   12.01    0.46
  -7   2   0   12.66    0.52
   7   2   0   12.48    0.41
  -7   2   0   13.49    0.42
   7   2   0   13.05    0.40
  -8  -2   0    2.25    0.27
  -8  -2   0    1.80    0.18
   8  -2   0    1.72    0.22
   8  -2   0    1.93    0.24
   8   2   0    2.00    0.25
   8   2   0    2.12    0.22
  -8   2   0    2.28    0.28
   8   2   0    2.05    0.20
  -9  -2   0    1.56    0.25
  -9  -2   0    1.86    0.20
   9  -2   0    1.96    0.28
  -9   2   0    2.26    0.30
   9   2   0    2.02    0.26
   9   2   0    1.70    0.23
  10  -2   0    5.27    0.40
 -10  -2   0    5.40    0.42
 -10   2   0    5.72    0.46
   0  -3   0   -0.01    0.05
   0  -3   0    0.00    0.05
   0   3   0   -0.04    0.03
   0   3   0   -0.05    0.05
   0   3   0   -0.02    0.03
   0   3   0    0.07    0.06
   1  -3   0  166.65    3.11
   1  -3   0  170.67    3.01
   1  -3   0  169.37    3.10
   1  -3   0  166.19    3.01
  -1  -3   0  168.97    3.06
  -1  -3   0  168.90    3.06
   1  -3   0  164.04    3.06
   1  -3   0  158.64    3.10
  -1   3   0  169.57    3.10
   1   3   0  171.75    3.50
   1   3   0  165.08    3.07
  -1   3   0  171.20    3.07
  -1   3   0  162.34    3.03
  -1   3   0  169.06    3.02
  -1   3   0  167.87    3.10
   1   3   0  168.53    3.08
  -1   3   0  164.24    3.11
   2  -3   0   79.60    1.67
   2  -3   0   78.24    1.54
  -2  -3   0   79.16    1.72
  -2  -3   0   79.81    1.52
   2  -3   0   78.96    1.54
   2  -3   0   81.46    1.48
   2  -3   0   77.52    1.49
   2  -3   0   78.88    1.54
   2   3   0   80.41    1.47
  -2   3   0   79.93    1.55
   2   3   0   79.74    1.53
  -2   3   0   79.67    1.49
   2   3   0   81.73    1.72
   2   3   0   78.80    1.46
  -2   3   0   79.44    1.55
   2   3   0   79.61    1.52
  -2   3   0   81.13    1.55
  -2   3   0   79.01    1.69
  -2   3   0   79.07    1.56
  -2   3   0   79.17    1.50
  -3  -3   0   16.73    0.40
   3  -3   0   16.76    0.40
  -3  -3   0   16.39    0.42
  -3  -3   0   17.04    0.35
   3  -3   0   16.53    0.43
   3  -3   0   16.82    0.43
   3  -3   0   16.78    0.42
   3  -3   0   16.58    0.38
  -3  -3   0   16.01    0.44
  -3  -3   0   16.39    0.34
  -3  -3   0   16.65    0.35
   3   3   0   16.82    0.41
   3   3   0   17.14    0.41
  -3   3   0   17.01    0.45
   3   3   0   16.39    0.37
  -3   3   0   16.75    0.40
  -3   3   0   16.42    0.39
   3   3   0   17.06    0.43
  -3   3   0   16.25    0.43
   3   3   0   16.51    0.37
  -3   3   0   17.22    0.44
   3   3   0   16.13    0.37
   4  -3   0   67.65    1.46
  -4  -3   0   66.56    1.28
   4  -3   0   65.79    1.33
  -4  -3   0   65.14    1.49
   4  -3   0   66.76    1.39
  -4  -3   0   67.45    1.36
   4  -3   0   67.90    1.31
  -4  -3   0   67.66    1.38
  -4  -3   0   68.58    1.28
   4  -3   0   67.23    1.40
   4   3   0   67.14    1.30
  -4   3   0   68.66    1.39
   4   3   0   66.63    1.36
  -4   3   0   67.13    1.32
  -4   3   0   67.81    1.42
  -4   3   0   68.54    1.47
   4   3   0   66.47    1.44
   4   3   0   66.38    1.31
  -4   3   0   66.03    1.33
   4   3   0   67.47    1.37
   5  -3   0   68.80    1.49
   5  -3   0   64.88    1.43
  -5  -3   0   65.97    1.30
   5  -3   0   68.92    1.34
  -5  -3   0   69.70    1.40
  -5  -3   0   66.01    1.52
   5  -3   0   68.30    1.38
  -5  -3   0   66.02    1.42
   5  -3   0   69.57    1.45
   5   3   0   67.36    1.34
  -5   3   0   65.02    1.46
   5   3   0   66.49    1.41
   5   3   0   68.28    1.36
   5   3   0   66.94    1.47
  -5   3   0   66.17    1.35
  -5   3   0   67.73    1.37
  -5   3   0   68.54    1.49
  -6  -3   0    0.38    0.14
   6  -3   0    0.35    0.12
   6  -3   0    0.54    0.15
   6  -3   0    0.44    0.10
  -6  -3   0    0.55    0.12
   6  -3   0    0.68    0.12
  -6  -3   0    0.32    0.15
  -6  -3   0    0.47    0.10
   6   3   0    0.32    0.09
  -6   3   0    0.39    0.18
   6   3   0    0.42    0.11
   6   3   0    0.51    0.13
  -6   3   0    0.42    0.12
  -6   3   0    0.49    0.13
   6   3   0    0.33    0.13
  -7  -3   0   18.66    0.58
   7  -3   0   17.87    0.60
   7  -3   0   18.58    0.56
  -7  -3   0   17.85    0.59
  -7  -3   0   18.50    0.48
  -7  -3   0   18.53    0.56
   7   3   0   17.82    0.57
   7   3   0   19.55    0.53
   7   3   0   19.00    0.52
  -7   3   0   17.30    0.63
  -7   3   0   18.30    0.52
  -7   3   0   18.32    0.54
   7   3   0   18.53    0.54
  -8  -3   0    0.86    0.21
   8  -3   0    0.98    0.20
  -8  -3   0    1.12    0.16
  -8   3   0    0.82    0.23
   8   3   0    0.90    0.20
   8   3   0    1.01    0.15
  -9  -3   0    5.89    0.32
  -9  -3   0    5.12    0.36
   9  -3   0    5.51    0.38
   9   3   0    5.37    0.34
  -9   3   0    5.57    0.43
   9   3   0    5.58    0.37
 -10  -3   0    3.23    0.35
  10  -3   0    2.91    0.35
 -10   3   0    3.41    0.39
   0  -4   0   43.46    0.86
   0   4   0   42.89    0.96
   0   4   0   42.75    0.81
   0   4   0   43.39    0.81
   1  -4   0    8.47    0.24
   1  -4   0    8.64    0.22
  -1  -4   0    8.45    0.26
   1  -4   0    8.58    0.26
   1   4   0    8.64    0.19
  -1   4   0    8.54    0.24
  -1   4   0    8.74    0.23
  -1   4   0    8.91    0.22
  -1   4   0    8.63    0.19
   1   4   0    9.10    0.27
   1   4   0    8.59    0.23
   1   4   0    8.50    0.18
  -1   4   0    8.57    0.20
   2  -4   0  265.88    4.93
  -2  -4   0  271.53    5.01
   2  -4   0  270.33    5.06
  -2  -4   0  271.48    5.68
   2  -4   0  269.96    5.05
  -2  -4   0  270.32    5.02
   2  -4   0  268.86    4.98
   2  -4   0  278.75    4.92
   2  -4   0  273.26    5.06
  -2   4   0  276.95    5.71
   2   4   0  275.70    4.89
   2   4   0  272.52    5.02
   2   4   0  275.04    5.03
  -2   4   0  276.44    4.93
  -2   4   0  273.79    5.06
   2   4   0  273.37    4.91
  -2   4   0  272.48    4.95
  -2   4   0  267.53    5.06
   2   4   0  278.24    5.68
  -2   4   0  268.82    5.06
  -2   4   0  270.83    5.07
   3  -4   0    6.85    0.22
   3  -4   0    6.66    0.25
  -3  -4   0    6.59    0.23
   3  -4   0    6.80    0.25
   3  -4   0    6.53    0.20
  -3  -4   0    6.90    0.25
   3  -4   0    6.97    0.25
   3  -4   0    6.64    0.22
   3   4   0    6.89    0.19
  -3   4   0    6.67    0.25
   3   4   0    6.64    0.22
   3   4   0    6.76    0.19
   3   4   0    6.92    0.22
   3   4   0    6.77    0.25
  -3   4   0    6.90    0.23
  -3   4   0    6.44    0.21
  -3   4   0    6.51    0.27
   3   4   0    6.98    0.24
  -3   4   0    6.93    0.26
  -3   4   0    6.67    0.21
  -3   4   0    6.95    0.25
  -4  -4   0    8.06    0.29
  -4  -4   0    8.73    0.28
  -4  -4   0    8.82    0.21
  -4  -4   0    8.04    0.30
   4  -4   0    8.89    0.32
   4  -4   0    8.18    0.32
  -4  -4   0    8.49    0.20
   4  -4   0    8.62    0.26
  -4   4   0    8.38    0.28
   4   4   0    8.49    0.28
  -4   4   0    9.23    0.33
   4   4   0    8.22    0.22
  -4   4   0    8.04    0.32
   4   4   0    8.60    0.29
   4   4   0    8.52    0.25
   4   4   0    8.60    0.25
  -4   4   0    6.80    0.25
  -4   4   0    8.06    0.26
  -5  -4   0    0.92    0.15
   5  -4   0    0.80    0.14
  -5  -4   0    0.90    0.13
  -5  -4   0    1.08    0.09
  -5  -4   0    1.11    0.09
   5  -4   0    1.16    0.16
   5  -4   0    0.84    0.11
  -5  -4   0    0.82    0.13
   5  -4   0    0.91    0.12
  -5   4   0    0.95    0.12
  -5   4   0    1.03    0.13
  -5   4   0    0.94    0.17
   5   4   0    0.94    0.11
   5   4   0    0.99    0.12
  -5   4   0    1.02    0.11
   5   4   0    0.88    0.13
   5   4   0    0.80    0.08
   6  -4   0   52.50    1.08
  -6  -4   0   52.17    1.02
  -6  -4   0   50.20    1.16
  -6  -4   0   51.94    1.13
   6  -4   0   49.16    1.18
   6  -4   0   50.05    1.11
  -6  -4   0   50.45    1.22
  -6  -4   0   51.53    1.01
   6   4   0   50.55    1.10
  -6   4   0   49.74    1.22
  -6   4   0   51.36    1.10
  -6   4   0   52.00    1.12
   6   4   0   49.80    1.16
   6   4   0   52.19    1.08
   6   4   0   50.59    1.14
  -7  -4   0    0.53    0.13
  -7  -4   0    0.41    0.10
  -7  -4   0    0.40    0.16
  -7  -4   0    0.62    0.10
   7  -4   0    0.52    0.14
   7  -4   0    0.49    0.18
   7   4   0    0.39    0.11
  -7   4   0    0.39    0.13
  -7   4   0    0.64    0.13
   7   4   0    0.55    0.14
   7   4   0    0.79    0.14
  -7   4   0    0.59    0.20
   7   4   0    0.63    0.16
  -8  -4   0   -0.10    0.15
   8  -4   0   -0.12    0.16
  -8  -4   0    0.04    0.12
   8   4   0    0.08    0.11
   8   4   0   -0.06    0.15
  -8   4   0    0.15    0.20
   8   4   0   -0.07    0.13
  -9  -4   0    0.23    0.13
  -9  -4   0    0.19    0.19
   9  -4   0   -0.11    0.18
  -9   4   0   -0.06    0.21
   9   4   0   -0.10    0.15
  10  -4   0    1.45    0.29
 -10  -4   0    1.51    0.27
 -10   4   0    1.81    0.34
   0  -5   0   -0.06    0.06
   0   5   0   -0.03    0.06
   0   5   0   -0.02    0.03
   0   5   0   -0.03    0.06
   0   5   0   -0.01    0.04
   0   5   0   -0.05    0.05
   1  -5   0    9.53    0.25
   1  -5   0   10.12    0.28
  -1  -5   0   10.39    0.32
   1  -5   0   10.34    0.25
   1   5   0   10.42    0.31
  -1   5   0   10.34    0.23
   1   5   0   10.08    0.21
   1   5   0   10.54    0.21
  -1   5   0   10.36    0.31
  -1   5   0   10.15    0.26
  -1   5   0   10.68    0.22
  -1   5   0   10.12    0.28
  -1   5   0   10.19    0.25
   1   5   0   10.12    0.27
   2  -5   0   35.01    0.65
   2  -5   0   33.02    0.73
  -2  -5   0   34.04    0.81
  -2  -5   0   33.58    0.65
   2  -5   0   32.69    0.71
  -2  -5   0   33.56    0.65
   2  -5   0   32.73    0.71
   2  -5   0   33.26    0.71
   2  -5   0   33.96    0.66
  -2   5   0   33.20    0.74
  -2   5   0   33.93    0.67
  -2   5   0   32.97    0.68
  -2   5   0   33.41    0.73
   2   5   0   33.82    0.80
  -2   5   0   33.53    0.72
   2   5   0   33.04    0.66
  -2   5   0   34.24    0.71
  -2   5   0   33.36    0.71
   2   5   0   33.53    0.68
  -3  -5   0   34.62    0.70
  -3  -5   0   32.52    0.81
  -3  -5   0   33.13    0.68
   3  -5   0   31.95    0.74
   3  -5   0   32.62    0.72
   3  -5   0   33.67    0.75
   3  -5   0   33.59    0.67
   3  -5   0   32.92    0.69
  -3   5   0   33.62    0.69
   3   5   0   33.09    0.71
  -3   5   0   33.35    0.75
  -3   5   0   32.75    0.74
   3   5   0   33.82    0.66
  -3   5   0   32.57    0.76
   3   5   0   34.18    0.70
   3   5   0   34.23    0.81
  -3   5   0   32.98    0.75
  -3   5   0   33.18    0.75
  -3   5   0   32.96    0.71
   3   5   0   32.87    0.70
   3   5   0   32.82    0.65
   4  -5   0   26.13    0.59
  -4  -5   0   23.51    0.57
   4  -5   0   25.99    0.56
   4  -5   0   25.27    0.58
  -4  -5   0   25.29    0.60
   4  -5   0   25.96    0.64
  -4  -5   0   25.69    0.67
   4  -5   0   24.75    0.63
   4   5   0   23.76    0.54
   4   5   0   25.21    0.55
   4   5   0   25.45    0.55
   4   5   0   24.97    0.59
  -4   5   0   25.41    0.58
  -4   5   0   26.00    0.62
  -4   5   0   25.84    0.67
  -4   5   0   25.59    0.60
   5  -5   0   14.23    0.38
  -5  -5   0   13.58    0.28
   5  -5   0   13.63    0.40
  -5  -5   0   14.22    0.40
   5  -5   0   13.34    0.39
  -5  -5   0   13.03    0.43
   5  -5   0   12.66    0.44
  -5  -5   0   13.57    0.43
   5  -5   0   13.93    0.47
  -5   5   0   14.16    0.40
   5   5   0   13.51    0.37
   5   5   0   13.51    0.41
  -5   5   0   13.94    0.42
  -5   5   0   13.76    0.39
   5   5   0   13.23    0.35
   5   5   0   13.69    0.38
  -5   5   0   13.16    0.47
  -6  -5   0   11.59    0.42
   6  -5   0   10.63    0.44
  -6  -5   0   11.50    0.39
   6  -5   0   11.50    0.36
  -6  -5   0   11.19    0.41
  -6   5   0   11.45    0.37
  -6   5   0   11.16    0.48
  -6   5   0   11.84    0.40
   6   5   0   11.07    0.37
   6   5   0   11.55    0.35
  -6   5   0   12.00    0.37
   6   5   0   10.66    0.40
   6   5   0   10.89    0.33
  -7  -5   0    5.31    0.28
   7  -5   0    5.32    0.26
   7  -5   0    5.22    0.34
   7  -5   0    5.19    0.29
  -7  -5   0    5.08    0.31
   7   5   0    5.09    0.28
   7   5   0    5.44    0.32
   7   5   0    5.52    0.27
   7   5   0    5.01    0.23
  -7   5   0    5.85    0.30
  -7   5   0    5.24    0.28
  -7   5   0    5.21    0.35
  -8  -5   0    3.71    0.27
   8  -5   0    4.37    0.25
   8  -5   0    4.41    0.33
  -8  -5   0    3.66    0.32
   8   5   0    4.51    0.25
  -8   5   0    4.30    0.36
   8   5   0    4.08    0.33
   8   5   0    4.13    0.28
  -9  -5   0    0.11    0.13
   9  -5   0    0.07    0.18
  -9  -5   0   -0.27    0.16
   9   5   0    0.09    0.12
  -9   5   0    0.01    0.20
   9   5   0   -0.07    0.15
  10  -5   0    3.53    0.37
 -10  -5   0    3.94    0.37
 -10   5   0    3.90    0.41
   0   6   0   35.90    0.76
   0   6   0   34.87    0.84
   0   6   0   34.79    0.68
   0   6   0   34.72    0.75
   0   6   0   35.53    0.67
  -1  -6   0    3.56    0.19
   1  -6   0    3.62    0.14
   1  -6   0    3.67    0.18
   1  -6   0    3.89    0.14
   1   6   0    3.84    0.17
  -1   6   0    3.79    0.12
  -1   6   0    3.89    0.15
  -1   6   0    3.94    0.15
   1   6   0    4.06    0.10
  -1   6   0    3.74    0.18
   1   6   0    3.85    0.09
   1   6   0    3.90    0.19
  -1   6   0    3.85    0.11
  -1   6   0    3.74    0.18
  -1   6   0    4.09    0.19
   2  -6   0    2.48    0.08
  -2  -6   0    2.28    0.16
   2  -6   0    2.52    0.08
   2  -6   0    2.65    0.15
   2  -6   0    2.46    0.15
   2  -6   0    2.59    0.15
  -2   6   0    2.23    0.16
   2   6   0    2.21    0.17
   2   6   0    2.49    0.12
  -2   6   0    2.68    0.13
  -2   6   0    2.55    0.12
   2   6   0    2.50    0.11
  -2   6   0    2.35    0.18
  -2   6   0    2.82    0.16
  -2   6   0    2.56    0.15
   2   6   0    2.57    0.15
   3  -6   0   13.24    0.38
   3  -6   0   12.31    0.36
  -3  -6   0   12.62    0.31
   3  -6   0   12.24    0.35
   3  -6   0   12.78    0.30
  -3  -6   0   12.55    0.40
   3  -6   0   12.51    0.31
  -3  -6   0   13.06    0.30
   3   6   0   13.14    0.34
  -3   6   0   13.33    0.33
  -3   6   0   12.52    0.33
   3   6   0   13.17    0.32
  -3   6   0   12.65    0.39
   3   6   0   12.83    0.28
  -3   6   0   12.39    0.38
  -3   6   0   12.34    0.39
   3   6   0   12.71    0.28
   3   6   0   13.00    0.41
   3   6   0   12.60    0.33
  -3   6   0   12.29    0.34
  -3   6   0   12.83    0.37
   4  -6   0  192.07    3.61
   4  -6   0  195.20    3.58
   4  -6   0  199.61    3.74
  -4  -6   0  199.11    3.66
   4  -6   0  193.34    3.74
  -4  -6   0  196.47    3.68
   4  -6   0  194.42    3.65
  -4  -6   0  192.07    4.16
   4   6   0  195.34    3.58
  -4   6   0  201.52    4.12
  -4   6   0  196.07    3.77
  -4   6   0  194.61    3.62
  -4   6   0  190.89    3.73
   4   6   0  194.86    3.58
   4   6   0  190.55    3.68
  -4   6   0  191.85    3.64
  -5  -6   0    1.06    0.13
   5  -6   0    1.41    0.18
  -5  -6   0    1.26    0.15
   5  -6   0    1.31    0.18
   5  -6   0    1.31    0.14
   5  -6   0    1.39    0.14
  -5  -6   0    1.18    0.15
   5   6   0    1.23    0.12
  -5   6   0    1.13    0.13
   5   6   0    1.35    0.12
   5   6   0    1.19    0.09
   5   6   0    1.35    0.15
  -5   6   0    1.39    0.15
  -5   6   0    1.18    0.18
   6  -6   0   30.09    0.72
  -6  -6   0   29.82    0.76
  -6  -6   0   31.30    0.74
  -6  -6   0   29.90    0.82
   6  -6   0   30.35    0.81
   6  -6   0   30.90    0.74
   6  -6   0   29.17    0.80
   6   6   0   29.93    0.71
  -6   6   0   30.15    0.76
   6   6   0   29.53    0.71
   6   6   0   29.23    0.75
  -6   6   0   30.10    0.85
  -6   6   0   29.83    0.72
   6   6   0   29.95    0.69
  -7  -6   0    0.10    0.13
  -7  -6   0    0.10    0.14
   7  -6   0    0.42    0.12
   7  -6   0    0.14    0.15
   7   6   0    0.22    0.13
  -7   6   0    0.14    0.19
   7   6   0    0.35    0.12
  -7   6   0    0.28    0.13
   7   6   0    0.12    0.09
   7   6   0    0.13    0.14
  -8  -6   0   26.51    0.77
  -8  -6   0   27.38    0.80
   8  -6   0   27.25    0.70
   8  -6   0   26.67    0.82
   8   6   0   27.10    0.74
  -8   6   0   27.74    0.89
   8   6   0   26.59    0.71
   9  -6   0    2.47    0.31
  -9  -6   0    2.22    0.28
  -9  -6   0    2.33    0.24
   9   6   0    2.11    0.25
   9   6   0    2.32    0.22
  -9   6   0    2.22    0.33
 -10  -6   0    0.02    0.20
  10  -6   0    0.15    0.22
 -10   6   0   -0.05    0.24
  10   6   0   -0.05    0.18
   0  -7   0    0.02    0.07
   0   7   0    0.07    0.07
   0   7   0   -0.06    0.04
   0   7   0   -0.05    0.04
   0   7   0   -0.14    0.07
   0   7   0   -0.01    0.07
   1  -7   0  146.05    2.79
  -1  -7   0  145.19    3.17
   1  -7   0  147.35    2.74
   1  -7   0  149.21    2.75
  -1   7   0  146.79    3.16
  -1   7   0  147.88    2.76
  -1   7   0  149.12    2.67
  -1   7   0  149.47    2.79
  -1   7   0  145.09    2.76
   1   7   0  151.01    2.70
  -1   7   0  148.39    2.68
   1   7   0  146.92    2.79
  -1   7   0  146.61    2.83
   1   7   0  149.97    3.17
   1   7   0  142.55    2.70
   2  -7   0   25.78    0.61
   2  -7   0   26.16    0.58
  -2  -7   0   25.78    0.69
  -2   7   0   25.89    0.56
  -2   7   0   26.13    0.60
   2   7   0   25.73    0.60
   2   7   0   25.67    0.52
  -2   7   0   25.89    0.54
  -2   7   0   25.81    0.58
  -2   7   0   26.29    0.64
   2   7   0   26.24    0.68
   2   7   0   26.52    0.53
  -2   7   0   25.69    0.59
  -3  -7   0   14.79    0.32
  -3  -7   0   14.47    0.32
   3  -7   0   14.60    0.41
   3  -7   0   14.89    0.32
   3  -7   0   14.78    0.34
  -3  -7   0   14.49    0.46
   3  -7   0   14.35    0.40
   3  -7   0   14.32    0.41
   3   7   0   14.48    0.31
  -3   7   0   14.78    0.36
   3   7   0   14.17    0.39
   3   7   0   14.61    0.31
  -3   7   0   14.84    0.42
  -3   7   0   13.96    0.38
   3   7   0   14.97    0.36
  -3   7   0   14.85    0.37
  -3   7   0   14.37    0.44
   3   7   0   14.82    0.37
   3   7   0   14.86    0.31
   3   7   0   15.18    0.46
   3   7   0   14.74    0.35
  -3   7   0   14.67    0.43
   4  -7   0    2.53    0.20
   4  -7   0    2.90    0.23
  -4  -7   0    2.82    0.15
   4  -7   0    2.75    0.16
   4  -7   0    2.88    0.19
  -4  -7   0    2.62    0.21
  -4  -7   0    2.48    0.16
  -4   7   0    2.17    0.21
  -4   7   0    2.66    0.16
  -4   7   0    2.77    0.18
   4   7   0    2.78    0.14
   4   7   0    2.50    0.13
  -4   7   0    2.50    0.15
   4   7   0    2.89    0.22
   4   7   0    2.89    0.17
  -4   7   0    2.22    0.20
  -5  -7   0    4.29    0.21
  -5  -7   0    4.63    0.25
   5  -7   0    4.55    0.30
   5  -7   0    4.66    0.22
   5  -7   0    3.81    0.24
  -5  -7   0    4.06    0.22
   5  -7   0    3.92    0.22
   5   7   0    4.06    0.22
  -5   7   0    4.44    0.24
  -5   7   0    4.30    0.30
   5   7   0    4.34    0.20
  -5   7   0    4.56    0.22
  -5   7   0    4.43    0.21
   5   7   0    3.97    0.19
   5   7   0    4.01    0.12
   6  -7   0   11.60    0.40
  -6  -7   0   12.07    0.41
  -6  -7   0   11.34    0.44
   6  -7   0   12.36    0.49
   6  -7   0   11.68    0.46
   6  -7   0   11.95    0.40
   6   7   0   11.89    0.41
  -6   7   0   12.00    0.42
   6   7   0   11.38    0.37
  -6   7   0   12.16    0.50
  -6   7   0   11.94    0.40
   6   7   0   12.29    0.37
   6   7   0   11.28    0.33
   7  -7   0   -0.03    0.11
   7  -7   0   -0.01    0.16
  -7  -7   0    0.06    0.12
  -7  -7   0    0.09    0.14
   7   7   0   -0.07    0.13
   7   7   0    0.08    0.12
  -7   7   0    0.36    0.19
  -7   7   0    0.00    0.11
   7   7   0    0.02    0.09
   8  -7   0    7.65    0.34
  -8  -7   0    7.51    0.39
   8  -7   0    7.70    0.44
  -8  -7   0    7.23    0.37
   8   7   0    6.78    0.34
  -8   7   0    7.29    0.47
   8   7   0    7.21    0.30
   9  -7   0    3.74    0.35
  -9  -7   0    4.03    0.30
  -9  -7   0    3.66    0.32
   9   7   0    3.62    0.25
  -9   7   0    4.51    0.42
   9   7   0    3.90    0.30
  10  -7   0    2.40    0.33
 -10  -7   0    2.63    0.30
  10   7   0    2.51    0.29
 -10   7   0    2.78    0.39
   0  -8   0   57.61    1.19
   0   8   0   56.41    1.09
   0   8   0   57.04    1.20
   0   8   0   58.45    1.09
   0   8   0   57.40    1.33
   0   8   0   56.91    1.19
   1  -8   0   15.40    0.34
  -1  -8   0   15.12    0.47
   1  -8   0   15.74    0.43
   1  -8   0   15.48    0.34
  -1   8   0   15.69    0.33
  -1   8   0   15.47    0.32
  -1   8   0   15.13    0.36
  -1   8   0   15.21    0.42
  -1   8   0   15.35    0.46
   1   8   0   15.19    0.42
  -1   8   0   16.17    0.37
  -1   8   0   15.25    0.44
  -2  -8   0   15.76    0.49
   2  -8   0   15.32    0.44
   2  -8   0   16.33    0.40
   2  -8   0   15.75    0.39
  -2   8   0   16.26    0.38
   2   8   0   15.12    0.43
   2   8   0   16.08    0.49
  -2   8   0   16.36    0.47
  -2   8   0   15.75    0.42
  -2   8   0   16.01    0.41
  -2   8   0   16.18    0.36
   2   8   0   16.49    0.35
   2   8   0   15.84    0.34
  -2   8   0   16.62    0.49
  -3  -8   0    0.78    0.13
   3  -8   0    0.91    0.13
   3  -8   0    1.14    0.14
   3  -8   0    0.83    0.12
   3  -8   0    0.86    0.07
  -3   8   0    0.97    0.09
   3   8   0    0.85    0.06
   3   8   0    0.84    0.11
  -3   8   0    0.85    0.10
   3   8   0    1.00    0.06
  -3   8   0    0.74    0.14
   3   8   0    0.90    0.10
   3   8   0    0.98    0.09
   3   8   0    0.92    0.09
  -3   8   0    1.02    0.14
  -3   8   0    0.75    0.10
   3   8   0    0.61    0.12
   4  -8   0    0.05    0.11
  -4  -8   0    0.06    0.07
  -4  -8   0    0.11    0.10
  -4  -8   0    0.11    0.07
   4  -8   0    0.12    0.07
   4  -8   0   -0.02    0.11
   4  -8   0    0.19    0.10
   4   8   0    0.07    0.08
   4   8   0    0.10    0.06
  -4   8   0    0.13    0.12
  -4   8   0   -0.02    0.08
  -4   8   0    0.28    0.12
  -4   8   0    0.04    0.08
  -4   8   0    0.05    0.06
   4   8   0    0.10    0.10
   4   8   0    0.05    0.08
   4   8   0    0.18    0.07
  -5  -8   0   19.41    0.47
   5  -8   0   18.02    0.56
   5  -8   0   19.40    0.49
   5  -8   0   19.11    0.53
   5  -8   0   20.18    0.59
  -5  -8   0   19.62    0.61
  -5  -8   0   19.27    0.49
   5   8   0   19.65    0.52
  -5   8   0   19.00    0.54
  -5   8   0   19.22    0.61
   5   8   0   18.84    0.47
  -5   8   0   19.45    0.52
  -5   8   0   18.42    0.51
   5   8   0   19.28    0.46
   6  -8   0   10.37    0.38
  -6  -8   0   10.75    0.37
  -6  -8   0   10.19    0.42
  -6  -8   0    9.85    0.35
   6  -8   0   10.12    0.42
   6  -8   0   10.30    0.36
   6   8   0   10.41    0.34
  -6   8   0   10.48    0.48
  -6   8   0   10.59    0.38
   6   8   0   10.36    0.38
   6   8   0    9.66    0.28
   6   8   0    9.90    0.34
  -6   8   0   10.37    0.40
  -7  -8   0    0.14    0.14
   7  -8   0    0.02    0.14
  -7  -8   0    0.09    0.13
   7  -8   0    0.24    0.13
   7   8   0   -0.04    0.11
  -7   8   0    0.11    0.13
  -7   8   0   -0.11    0.18
   7   8   0   -0.10    0.08
  -8  -8   0    0.12    0.15
   8  -8   0    0.04    0.17
  -8  -8   0    0.04    0.14
   8  -8   0    0.14    0.14
   8   8   0    0.10    0.10
  -8   8   0    0.29    0.21
   8   8   0   -0.11    0.13
  -9  -8   0    2.28    0.26
   9  -8   0    2.59    0.32
  -9  -8   0    2.69    0.28
   9   8   0    2.43    0.26
  -9   8   0    2.16    0.33
   9   8   0    2.60    0.23
  10  -8   0    1.82    0.31
   0   9   0   -0.09    0.08
   0   9   0    0.06    0.05
   0   9   0    0.01    0.07
   0   9   0    0.13    0.09
   0   9   0    0.14    0.05
  -1  -9   0   -0.07    0.09
   1  -9   0    0.14    0.05
   1  -9   0    0.04    0.05
   1  -9   0    0.14    0.09
  -1   9   0   -0.04    0.06
   1   9   0   -0.06    0.08
  -1   9   0    0.03    0.06
  -1   9   0   -0.05    0.08
  -1   9   0    0.06    0.04
  -1   9   0    0.01    0.06
  -1   9   0    0.10    0.09
  -1   9   0    0.10    0.10
  -1   9   0    0.04    0.05
   1   9   0    0.01    0.07
   2  -9   0    3.08    0.20
  -2  -9   0    2.99    0.22
   2  -9   0    3.09    0.16
   2  -9   0    3.00    0.16
   2   9   0    2.76    0.21
   2   9   0    2.69    0.10
  -2   9   0    2.58    0.18
   2   9   0    2.80    0.10
   2   9   0    2.91    0.18
  -2   9   0    2.70    0.21
  -2   9   0    2.94    0.21
   2   9   0    3.00    0.11
  -2   9   0    3.06    0.15
  -2   9   0    2.87    0.18
  -2   9   0    2.76    0.13
   3  -9   0  107.26    2.13
  -3  -9   0  106.86    2.44
   3  -9   0  109.74    2.16
   3  -9   0  109.55    2.13
  -3   9   0  110.37    2.17
  -3   9   0  105.50    2.08
  -3   9   0  111.01    2.41
  -3   9   0  111.40    2.30
  -3   9   0  107.30    2.06
  -3   9   0  109.49    2.21
   3   9   0  110.26    1.96
   3   9   0  105.05    2.13
   3   9   0  107.39    2.06
   3   9   0  106.44    1.96
   3   9   0  111.61    2.44
  -4  -9   0    2.17    0.09
  -4  -9   0    1.71    0.19
   4  -9   0    2.35    0.20
   4  -9   0    2.36    0.20
  -4  -9   0    2.16    0.10
   4  -9   0    2.23    0.18
   4   9   0    2.48    0.17
  -4   9   0    2.10    0.17
   4   9   0    2.47    0.18
   4   9   0    2.22    0.12
  -4   9   0    2.19    0.22
  -4   9   0    2.13    0.16
  -4   9   0    2.25    0.21
  -4   9   0    2.27    0.15
   4   9   0    2.12    0.12
  -5  -9   0   23.83    0.53
  -5  -9   0   23.77    0.72
   5  -9   0   23.37    0.66
   5  -9   0   24.16    0.67
   5  -9   0   23.99    0.56
  -5  -9   0   23.29    0.54
   5  -9   0   24.16    0.64
  -5   9   0   22.63    0.68
  -5   9   0   24.40    0.62
  -5   9   0   23.81    0.70
  -5   9   0   23.11    0.60
   5   9   0   23.61    0.61
   5   9   0   24.88    0.60
   5   9   0   23.83    0.54
  -5   9   0   24.21    0.63
   5   9   0   23.06    0.55
  -6  -9   0    1.39    0.15
   6  -9   0    1.25    0.18
  -6  -9   0    0.86    0.17
   6  -9   0    1.16    0.20
   6   9   0    1.34    0.16
  -6   9   0    1.18    0.16
   6   9   0    0.92    0.08
   6   9   0    1.26    0.14
   6   9   0    1.29    0.15
  -6   9   0    1.37    0.24
  -7  -9   0    5.86    0.34
   7  -9   0    6.29    0.32
   7  -9   0    6.23    0.37
  -7  -9   0    5.92    0.29
   7   9   0    6.01    0.29
  -7   9   0    6.45    0.32
   7   9   0    6.71    0.29
   7   9   0    6.19    0.24
  -7   9   0    5.57    0.40
   8  -9   0    0.39    0.20
   8  -9   0    0.42    0.16
  -8  -9   0    0.25    0.15
  -8  -9   0    0.44    0.17
   8   9   0    0.45    0.16
  -8   9   0    0.63    0.23
   8   9   0    0.40    0.11
   9  -9   0    3.80    0.37
  -9  -9   0    4.43    0.33
  -9  -9   0    4.20    0.34
   9   9   0    4.11    0.30
   9   9   0    4.30    0.26
   0  10   0   43.85    1.02
   0  10   0   47.56    1.14
   0  10   0   45.04    1.01
   0  10   0   45.11    0.88
   0  10   0   46.41    0.88
   0  10   0   44.64    0.89
   1 -10   0   24.05    0.47
   1 -10   0   24.81    0.64
  -1  10   0   25.11    0.55
  -1  10   0   23.89    0.62
  -1  10   0   24.76    0.50
  -1  10   0   25.39    0.70
  -1  10   0   25.05    0.49
   1  10   0   24.45    0.63
   1  10   0   24.64    0.70
  -1  10   0   24.92    0.56
   1  10   0   24.31    0.62
  -1  10   0   24.42    0.65
   2 -10   0   24.11    0.63
   2 -10   0   24.10    0.53
   2 -10   0   24.10    0.54
  -2 -10   0   22.77    0.69
  -2  10   0   23.34    0.65
  -2  10   0   23.55    0.53
  -2  10   0   24.26    0.51
  -2  10   0   23.91    0.67
   2  10   0   23.37    0.46
   2  10   0   24.54    0.69
  -2  10   0   22.99    0.57
   2  10   0   22.90    0.46
   2  10   0   23.08    0.61
   3 -10   0    5.59    0.27
   3 -10   0    5.84    0.25
  -3 -10   0    5.65    0.30
   3  10   0    6.02    0.27
  -3  10   0    5.64    0.30
  -3  10   0    5.94    0.29
  -3  10   0    6.15    0.29
  -3  10   0    5.85    0.22
  -3  10   0    6.26    0.24
   3  10   0    5.97    0.19
  -3  10   0    6.00    0.18
   4 -10   0    3.94    0.25
   4 -10   0    3.89    0.24
  -4 -10   0    4.37    0.27
   4 -10   0    3.96    0.25
   4  10   0    3.85    0.15
   4  10   0    4.15    0.19
  -4  10   0    3.50    0.26
  -4  10   0    4.23    0.19
  -4  10   0    4.18    0.29
   4  10   0    4.27    0.23
   4  10   0    4.00    0.15
  -4  10   0    3.85    0.22
  -4  10   0    3.77    0.28
  -4  10   0    4.13    0.21
   5 -10   0   11.17    0.42
   5 -10   0   11.01    0.41
  -5 -10   0   10.93    0.46
  -5 -10   0   11.33    0.27
  -5 -10   0   11.48    0.27
  -5  10   0   10.62    0.36
   5  10   0   11.40    0.32
  -5  10   0   11.77    0.40
  -5  10   0   11.35    0.37
   5  10   0   10.90    0.38
  -5  10   0   11.44    0.46
   5  10   0   10.74    0.32
  -5  10   0   10.67    0.45
  -6 -10   0    6.10    0.34
  -6 -10   0    6.61    0.25
   6 -10   0    6.54    0.35
   6 -10   0    7.06    0.33
  -6  10   0    6.91    0.41
   6  10   0    5.85    0.18
  -6  10   0    6.88    0.31
   6  10   0    6.89    0.30
   6  10   0    7.19    0.26
   6  10   0    6.15    0.26
   7 -10   0    2.07    0.22
   7 -10   0    2.02    0.25
  -7 -10   0    1.91    0.18
  -7 -10   0    2.02    0.24
  -7  10   0    1.85    0.28
   7  10   0    1.93    0.19
   7  10   0    1.75    0.14
  -7  10   0    1.84    0.21
   7  10   0    2.17    0.20
   8 -10   0    3.26    0.32
  -8 -10   0    3.52    0.31
  -8 -10   0    3.56    0.26
   8  10   0    3.77    0.21
   8  10   0    3.48    0.25
  -9 -10   0    3.34    0.29
   9 -10   0    3.25    0.35
  -9 -10   0    3.32    0.32
   9  10   0    3.31    0.29
   9  10   0    3.12    0.23
   0  11   0   -0.02    0.12
   0  11   0    0.06    0.10
   0  11   0    0.19    0.06
   1 -11   0   57.41    1.26
   1  11   0   57.39    1.25
  -1  11   0   57.77    1.09
  -1  11   0   56.16    1.15
  -1  11   0   57.60    1.08
  -1  11   0   57.38    1.28
  -1  11   0   57.15    1.25
   1  11   0   56.89    1.24
   2 -11   0   15.71    0.38
   2 -11   0   15.58    0.38
   2 -11   0   16.02    0.48
  -2 -11   0   14.42    0.53
  -2  11   0   14.95    0.50
   2  11   0   15.48    0.47
  -2  11   0   15.39    0.39
  -2  11   0   15.43    0.37
  -2  11   0   15.64    0.44
   3 -11   0    0.49    0.12
   3 -11   0    0.51    0.13
   3 -11   0    0.43    0.12
  -3 -11   0    0.44    0.15
  -3  11   0    0.84    0.17
  -3  11   0    0.49    0.06
   3  11   0    0.62    0.07
  -3  11   0    0.52    0.10
  -3  11   0    0.46    0.14
   3  11   0    0.45    0.12
  -3  11   0    0.38    0.11
   4 -11   0   25.75    0.69
  -4 -11   0   23.72    0.76
   4 -11   0   25.28    0.66
   4 -11   0   27.01    0.67
   4  11   0   25.95    0.67
  -4  11   0   25.60    0.64
  -4  11   0   24.27    0.73
   4  11   0   24.97    0.57
  -4  11   0   25.72    0.71
  -4  11   0   26.45    0.63
  -4  11   0   24.73    0.61
   4  11   0   25.53    0.53
   4  11   0   25.19    0.53
   5 -11   0   11.20    0.42
   5 -11   0   12.17    0.44
  -5 -11   0   11.50    0.48
  -5  11   0   11.36    0.48
  -5  11   0   11.27    0.38
   5  11   0   11.12    0.32
  -5  11   0   11.65    0.47
   5  11   0   11.73    0.41
   5  11   0   11.57    0.32
  -5  11   0   12.06    0.38
   6 -11   0    3.66    0.29
  -6 -11   0    4.35    0.30
  -6 -11   0    4.17    0.16
   6 -11   0    4.38    0.28
   6  11   0    4.16    0.21
   6  11   0    4.08    0.25
  -6  11   0    4.37    0.35
   6  11   0    3.98    0.21
  -6  11   0    4.26    0.26
  -7 -11   0    1.11    0.21
  -7 -11   0    1.51    0.14
   7 -11   0    1.61    0.24
  -7  11   0    1.50    0.19
   7  11   0    1.28    0.17
   7  11   0    1.40    0.12
  -8 -11   0    1.76    0.18
  -8 -11   0    1.48    0.24
   8 -11   0    1.91    0.27
   8  11   0    1.64    0.16
   8  11   0    1.82    0.21
  -9 -11   0    1.32    0.19
   9  11   0    1.10    0.16
   0  12   0   49.83    0.98
   0  12   0   50.70    1.14
   0  12   0   50.29    1.16
   1  12   0    4.87    0.27
  -1  12   0    5.26    0.28
  -1  12   0    5.45    0.18
   1  12   0    4.56    0.26
  -1  12   0    4.66    0.30
  -1  12   0    4.94    0.16
  -1  12   0    5.42    0.22
   2 -12   0   20.26    0.45
   2 -12   0   20.88    0.60
   2 -12   0   20.22    0.45
  -2  12   0   20.33    0.48
  -2  12   0   19.55    0.45
   2  12   0   19.86    0.57
  -2  12   0   19.85    0.62
  -2  12   0   19.08    0.52
   2  12   0   19.93    0.58
  -3 -12   0    7.23    0.38
   3 -12   0    8.16    0.29
   3 -12   0    7.90    0.29
   3 -12   0    7.40    0.34
  -3  12   0    8.18    0.34
  -3  12   0    7.77    0.29
  -3  12   0    7.24    0.37
  -3  12   0    7.15    0.21
   3  12   0    7.57    0.19
   3  12   0    8.41    0.34
  -3  12   0    7.45    0.26
  -3  12   0    8.07    0.22
  -4 -12   0    6.53    0.36
   4 -12   0    6.67    0.30
   4 -12   0    6.41    0.32
  -4  12   0    6.78    0.25
   4  12   0    6.49    0.19
  -4  12   0    6.73    0.30
  -4  12   0    6.16    0.37
  -4  12   0    6.72    0.34
  -4  12   0    6.42    0.26
   4  12   0    6.53    0.20
   4  12   0    6.26    0.31
  -5 -12   0    3.30    0.28
   5 -12   0    3.65    0.26
   5 -12   0    3.01    0.25
   5  12   0    3.01    0.17
  -5  12   0    3.64    0.22
  -5  12   0    3.41    0.21
   5  12   0    3.33    0.17
   5  12   0    3.32    0.24
  -5  12   0    2.89    0.29
  -6 -12   0    0.42    0.17
   6 -12   0    0.57    0.17
   6  12   0    0.43    0.13
   6  12   0    0.49    0.11
   6  12   0    0.39    0.11
  -6  12   0    0.63    0.15
   7 -12   0    0.23    0.17
  -7 -12   0    0.54    0.18
  -7  12   0    0.44    0.15
   7  12   0    0.34    0.13
   7  12   0    0.34    0.08
   8 -12   0    9.86    0.49
   8  12   0    9.24    0.40
   8  12   0    9.37    0.33
   0  13   0    0.03    0.13
   0  13   0    0.23    0.12
   1  13   0    5.07    0.30
  -1  13   0    5.13    0.31
  -1  13   0    5.14    0.17
  -1  13   0    5.47    0.19
  -1  13   0    5.70    0.23
  -1  13   0    5.15    0.30
   1  13   0    5.18    0.30
   2 -13   0    4.53    0.28
   2 -13   0    5.08    0.15
   2 -13   0    5.08    0.15
  -2  13   0    4.97    0.19
  -2  13   0    4.97    0.31
  -2  13   0    4.73    0.22
   2  13   0    4.76    0.27
   2  13   0    4.46    0.28
   3 -13   0    0.03    0.13
  -3 -13   0    0.19    0.15
   3 -13   0   -0.01    0.10
  -3  13   0    0.00    0.05
   3  13   0   -0.06    0.12
  -3  13   0   -0.05    0.13
  -3  13   0   -0.03    0.08
  -3  13   0   -0.02    0.05
  -3  13   0    0.00    0.10
  -4 -13   0   23.01    0.77
   4 -13   0   23.07    0.61
  -4  13   0   24.22    0.63
   4  13   0   23.51    0.66
  -4  13   0   23.17    0.73
   4  13   0   22.17    0.49
  -4  13   0   23.94    0.59
  -4  13   0   24.26    0.60
   4  13   0   23.07    0.49
   5 -13   0    0.34    0.15
  -5 -13   0    0.45    0.17
  -5  13   0    0.10    0.17
  -5  13   0    0.17    0.12
   5  13   0    0.47    0.15
   5  13   0    0.33    0.09
  -5  13   0    0.36    0.11
   5  13   0    0.27    0.09
  -6 -13   0    0.79    0.20
   6 -13   0    0.60    0.17
   6  13   0    0.70    0.12
  -6  13   0    0.65    0.15
   6  13   0    0.43    0.12
   7 -13   0    1.78    0.24
  -7 -13   0    1.49    0.25
   7  13   0    1.53    0.18
  -7  13   0    1.62    0.21
   7  13   0    1.44    0.11
   8  13   0    0.39    0.11
   0  14   0    0.16    0.13
   0  14   0    0.09    0.04
   0  14   0    0.01    0.04
  -1  14   0   18.72    0.43
   1  14   0   17.42    0.58
  -1  14   0   18.91    0.61
  -1  14   0   17.82    0.41
   2  14   0    4.33    0.28
  -2  14   0    4.36    0.21
  -2  14   0    4.21    0.32
  -2  14   0    4.46    0.19
   3 -14   0    0.42    0.11
  -3  14   0    0.43    0.17
  -3  14   0    0.48    0.06
  -3  14   0    0.43    0.10
  -3  14   0    0.60    0.13
   3  14   0    0.52    0.15
  -3  14   0    0.43    0.06
   4 -14   0    1.92    0.19
  -4 -14   0    2.39    0.27
  -4  14   0    2.47    0.28
  -4  14   0    2.40    0.17
  -4  14   0    2.35    0.19
   4  14   0    2.15    0.12
   4  14   0    2.06    0.11
   5 -14   0    0.60    0.16
  -5 -14   0    1.07    0.21
   5  14   0    0.94    0.11
   5  14   0    0.83    0.11
  -5  14   0    1.03    0.22
  -5  14   0    0.75    0.15
  -6 -14   0    1.30    0.24
   6 -14   0    1.36    0.21
  -6  14   0    1.44    0.19
   6  14   0    1.33    0.15
   7 -14   0    2.16    0.27
  -7  14   0    2.33    0.25
   7  14   0    2.18    0.12
   0  15   0    0.00    0.05
   0  15   0   -0.08    0.05
   0  15   0   -0.08    0.14
   1  15   0    9.26    0.42
  -1  15   0    9.36    0.28
  -1  15   0    9.10    0.26
  -1  15   0    9.54    0.43
   2  15   0    2.35    0.23
  -2  15   0    2.23    0.27
  -2  15   0    2.34    0.15
  -2  15   0    2.34    0.18
   3 -15   0    0.13    0.08
  -3  15   0    0.19    0.06
  -3  15   0    0.19    0.06
  -3  15   0    0.12    0.12
  -3  15   0    0.44    0.17
  -3  15   0    0.27    0.10
   3  15   0    0.14    0.14
   4 -15   0    0.64    0.14
   4  15   0    0.50    0.07
  -4  15   0    0.29    0.12
  -4  15   0    0.60    0.11
   4  15   0    0.45    0.08
  -4  15   0    0.49    0.19
   4  15   0    0.46    0.16
   5 -15   0    2.31    0.22
  -5 -15   0    2.41    0.29
   5  15   0    2.34    0.15
  -5  15   0    2.23    0.28
  -5  15   0    2.23    0.21
   5  15   0    1.97    0.15
   6 -15   0    4.42    0.31
   6  15   0    4.82    0.25
  -6  15   0    5.13    0.31
   7 -15   0    5.50    0.37
   7  15   0    4.54    0.16
  -7  15   0    5.25    0.34
   0  16   0    6.72    0.20
   0  16   0    6.61    0.36
   0  16   0    6.51    0.19
  -1  16   0    0.35    0.10
  -1  16   0    0.53    0.09
  -1  16   0    0.15    0.17
   1  16   0    0.28    0.16
   2  16   0   11.03    0.46
  -2  16   0    9.83    0.48
  -2  16   0   10.24    0.32
  -2  16   0   11.01    0.35
  -3  16   0    0.41    0.18
  -3  16   0    0.34    0.07
  -3  16   0    0.28    0.11
   3  16   0    0.52    0.17
  -3  16   0    0.32    0.07
   4 -16   0    4.73    0.23
   4  16   0    4.19    0.16
   4  16   0    4.26    0.30
  -4  16   0    4.57    0.23
   4  16   0    3.99    0.15
  -4  16   0    4.35    0.24
  -4  16   0    4.09    0.34
   5 -16   0    0.89    0.17
  -5  16   0    0.50    0.21
   5  16   0    0.97    0.11
   5  16   0    0.97    0.19
   5  16   0    1.00    0.12
  -5  16   0    0.79    0.16
   6 -16   0   -0.03    0.16
  -6  16   0    0.18    0.15
   0  17   0    0.10    0.16
   0  17   0    0.02    0.06
   0  17   0    0.11    0.07
  -1  17   0    1.80    0.14
  -1  17   0    1.95    0.16
  -1  17   0    2.12    0.27
   1  17   0    1.41    0.23
  -2  17   0    0.86    0.12
  -2  17   0    1.11    0.22
   2  17   0    0.87    0.20
  -3  17   0    2.80    0.15
  -3  17   0    2.97    0.20
  -3  17   0    2.89    0.33
   3  17   0    3.10    0.29
  -4  17   0    0.15    0.13
   4  17   0    0.14    0.16
   4  17   0    0.24    0.07
  -4  17   0    0.38    0.21
  -4  17   0    0.27    0.11
   4  17   0    0.22    0.08
   5 -17   0    2.94    0.24
   5  17   0    2.91    0.17
  -5  17   0    2.37    0.31
   0  18   0   11.44    0.30
   0  18   0   11.24    0.51
   0  18   0   10.91    0.28
  -1  18   0    0.17    0.10
   1  18   0    0.06    0.06
   1  18   0    0.29    0.17
   1  18   0    0.20    0.06
  -1  18   0    0.11    0.09
  -1  18   0   -0.07    0.17
  -2  18   0    7.45    0.45
  -2  18   0    6.81    0.26
   2  18   0    7.61    0.42
  -3  18   0    4.34    0.19
   3  18   0    4.27    0.33
  -3  18   0    4.42    0.38
  -4  18   0    5.25    0.41
   4  18   0    4.52    0.35
   4  18   0    4.92    0.17
   0  19   0    0.08    0.09
   0  19   0    0.47    0.20
  -1  19   0    0.36    0.21
   1  19   0    0.35    0.07
   1  19   0    0.45    0.20
   2  19   0    1.07    0.23
  -2  19   0    1.10    0.25
 -11   0   1    0.31    0.23
  11   0  -1    0.39    0.22
  10   0  -1    0.05    0.21
 -10   0   1    0.16    0.21
   9   0  -1    9.88    0.47
  -9   0   1   10.30    0.51
   8   0  -1    0.16    0.15
   8   0  -1   -0.15    0.13
  -8   0   1    0.09    0.17
   7   0  -1   17.25    0.49
   7   0  -1   15.24    0.54
   7   0  -1   16.89    0.51
   7   0  -1   17.39    0.49
  -7   0   1   17.00    0.58
   6   0  -1    0.00    0.08
  -6   0   1   -0.10    0.11
  -6   0   1   -0.16    0.10
   6   0  -1   -0.03    0.07
  -6   0   1   -0.08    0.06
  -6   0   1   -0.06    0.08
   6   0  -1   -0.04    0.11
   6   0  -1    0.07    0.09
  -5   0   1   37.70    0.82
   5   0  -1   38.55    0.89
   5   0  -1   39.81    0.82
   5   0  -1   38.21    0.82
   5   0  -1   38.20    0.85
  -5   0   1   37.92    0.91
   5   0  -1   37.37    0.88
  -5   0   1   40.41    0.89
   5   0  -1   38.72    0.89
  -5   0   1   38.87    0.83
   5   0  -1   39.02    0.92
  -4   0   1   -0.03    0.09
  -4   0   1   -0.06    0.08
   4   0  -1    0.01    0.06
   4   0  -1   -0.02    0.06
  -4   0   1   -0.11    0.06
   4   0  -1   -0.04    0.09
   4   0  -1   -0.09    0.08
   4   0  -1    0.00    0.07
   4   0  -1    0.08    0.06
  -3   0   1  979.08   18.10
  -3   0   1  984.90   17.81
   3   0  -1  957.16   17.71
   3   0  -1  985.34   17.76
  -3   0   1 1000.00   18.11
  -3   0   1  941.16   17.74
   3   0  -1  986.34   17.93
   3   0  -1  996.75   20.42
   3   0  -1  968.69   18.07
  -3   0   1  982.23   20.39
   3   0  -1  944.05   18.23
   2   0  -1    0.07    0.06
   2   0  -1   -0.02    0.07
   2   0  -1    0.02    0.07
  -2   0   1   -0.01    0.07
   2   0  -1    0.06    0.04
  -2   0   1   -0.13    0.06
  -2   0   1    0.05    0.06
   2   0  -1   -0.04    0.05
  -2   0   1   -0.04    0.04
   2   0  -1    0.01    0.04
  -2   0   1    0.02    0.05
  -2   0   1   -0.02    0.04
   1   0  -1   33.42    0.72
  -1   0   1   32.83    0.64
   1   0  -1   33.02    0.64
  -1   0   1   33.48    0.64
  -1   0   1   34.14    0.67
   1   0  -1   33.21    0.67
  -1   0   1   33.00    0.67
   1   0  -1   33.29    0.64
  -1   0   1   33.32    0.72
   1   0  -1   33.61    0.66
  -1   0   1   33.45    0.64
   0   0  -1   -0.15    0.03
   0   0   1   -0.20    0.03
   0   0  -1   -0.15    0.03
   0   0   1   -0.07    0.04
   0   0   1   -0.16    0.02
   0   0   1   -0.18    0.03
   0   0  -1   -0.18    0.02
   0   0  -1   -0.17    0.02
  -1   0  -1   72.16    1.33
   1   0   1   73.52    1.38
   1   0   1   72.02    1.37
  -1   0  -1   72.58    1.37
  -1   0  -1   72.59    1.38
  -1   0  -1   72.44    1.52
   1   0   1   71.76    1.52
   1   0   1   71.26    1.33
   1   0   1   71.80    1.33
  -1   0  -1   68.69    1.33
  -1   0  -1   73.60    1.49
   2   0   1   -0.04    0.04
   2   0   1   -0.08    0.06
  -2   0  -1   -0.04    0.05
   2   0   1    0.12    0.04
  -2   0  -1    0.00    0.04
  -2   0  -1   -0.05    0.03
  -2   0  -1   -0.03    0.06
   2   0   1   -0.02    0.07
   2   0   1   -0.01    0.05
  -2   0  -1    0.00    0.07
   3   0   1    1.43    0.12
   3   0   1    1.36    0.10
   3   0   1    1.41    0.13
  -3   0  -1    1.48    0.12
  -3   0  -1    1.59    0.10
  -3   0  -1    1.57    0.10
  -3   0  -1    1.65    0.14
   3   0   1    1.50    0.10
  -3   0  -1    1.66    0.15
   3   0   1    1.47    0.13
   4   0   1    0.00    0.08
   4   0   1    0.07    0.07
  -4   0  -1   -0.04    0.09
  -4   0  -1   -0.02    0.05
   4   0   1    0.00    0.09
  -4   0  -1    0.00    0.08
   4   0   1   -0.16    0.09
   4   0   1    0.01    0.05
  -4   0  -1    0.04    0.07
  -4   0  -1   -0.04    0.10
   5   0   1    9.80    0.29
   5   0   1    9.23    0.29
  -5   0  -1    9.39    0.30
  -5   0  -1    9.57    0.35
   5   0   1    9.16    0.31
  -5   0  -1    9.13    0.38
   5   0   1    8.78    0.34
  -6   0  -1   -0.01    0.07
   6   0   1   -0.09    0.12
  -6   0  -1   -0.09    0.14
   6   0   1   -0.04    0.08
   6   0   1    0.05    0.09
   6   0   1    0.08    0.11
  -6   0  -1   -0.05    0.06
  -6   0  -1   -0.09    0.11
  -7   0  -1   79.86    1.82
   7   0   1   79.40    1.78
  -7   0  -1   80.73    1.65
  -7   0  -1   79.77    1.81
   7   0   1   84.90    1.68
   7   0   1   81.91    1.71
   7   0   1   84.07    1.84
  -8   0  -1   -0.16    0.08
  -8   0  -1    0.04    0.17
   8   0   1   -0.20    0.13
   8   0   1   -0.02    0.15
  -9   0  -1    2.73    0.32
   9   0   1    3.20    0.33
  10   0   1    0.06    0.21
 -10   0  -1    0.02    0.23
 -11  -1   1    9.77    0.55
  11  -1  -1    8.31    0.51
 -11   1   1    8.43    0.54
 -10  -1   1    3.14    0.34
  10  -1  -1    2.17    0.31
 -10  -1   1    3.04    0.27
  10   1  -1    2.82    0.32
 -10   1   1    3.07    0.36
  -9  -1   1    9.66    0.49
   9  -1  -1    9.70    0.47
  -9  -1   1    9.38    0.40
   9   1  -1    9.87    0.48
   9   1  -1    9.47    0.43
  -9   1   1    9.74    0.49
  -8  -1   1    4.15    0.33
   8  -1  -1    3.74    0.30
   8  -1  -1    4.05    0.29
   8   1  -1    4.40    0.29
  -8   1   1    4.89    0.36
   8   1  -1    4.03    0.32
   8   1  -1    4.54    0.25
   7  -1  -1    7.55    0.32
   7  -1  -1    7.03    0.36
  -7  -1   1    7.83    0.39
   7  -1  -1    7.66    0.29
  -7  -1   1    7.58    0.29
   7  -1  -1    7.04    0.30
  -7  -1   1    7.97    0.38
   7   1  -1    7.20    0.37
  -7   1   1    7.21    0.30
   7   1  -1    7.28    0.28
   7   1  -1    7.70    0.32
   7   1  -1    7.76    0.30
  -7   1   1    7.26    0.39
  -6  -1   1    3.03    0.23
   6  -1  -1    3.16    0.19
  -6  -1   1    2.83    0.24
   6  -1  -1    2.61    0.21
   6  -1  -1    3.04    0.23
   6  -1  -1    3.20    0.20
  -6  -1   1    3.17    0.18
  -6   1   1    3.35    0.24
   6   1  -1    3.02    0.18
   6   1  -1    2.84    0.19
  -6   1   1    2.62    0.24
  -6   1   1    3.04    0.19
  -6   1   1    3.13    0.20
   6   1  -1    3.53    0.25
   6   1  -1    3.11    0.20
   5  -1  -1    2.26    0.20
  -5  -1   1    2.28    0.20
   5  -1  -1    2.28    0.17
  -5  -1   1    2.68    0.21
   5  -1  -1    2.12    0.19
   5  -1  -1    2.23    0.16
  -5  -1   1    2.13    0.14
  -5  -1   1    2.35    0.15
   5  -1  -1    2.82    0.21
   5  -1  -1    2.34    0.15
   5  -1  -1    2.41    0.16
  -5   1   1    2.48    0.17
  -5   1   1    2.45    0.21
  -5   1   1    2.34    0.19
   5   1  -1    2.50    0.16
  -5   1   1    2.42    0.15
   5   1  -1    2.44    0.19
   5   1  -1    2.36    0.14
   5   1  -1    2.70    0.15
   5   1  -1    2.28    0.14
  -4  -1   1    5.14    0.24
   4  -1  -1    5.24    0.20
  -4  -1   1    4.62    0.18
   4  -1  -1    4.77    0.23
   4  -1  -1    5.03    0.25
  -4  -1   1    6.31    0.26
  -4  -1   1    4.93    0.19
   4  -1  -1    4.74    0.19
   4  -1  -1    4.72    0.18
   4  -1  -1    4.91    0.20
   4  -1  -1    5.29    0.24
   4   1  -1    4.49    0.19
  -4   1   1    4.41    0.20
   4   1  -1    5.43    0.25
   4   1  -1    4.58    0.20
   4   1  -1    4.95    0.22
   4   1  -1    4.62    0.18
  -4   1   1    4.56    0.19
  -4   1   1    5.16    0.24
   4   1  -1    5.22    0.18
  -4   1   1    5.04    0.18
  -4   1   1    4.69    0.25
  -3  -1   1    1.74    0.14
  -3  -1   1    1.79    0.08
  -3  -1   1    1.71    0.11
  -3  -1   1    1.90    0.14
   3  -1  -1    1.96    0.11
   3  -1  -1    1.61    0.12
   3  -1  -1    1.60    0.10
   3  -1  -1    2.01    0.16
   3  -1  -1    1.91    0.17
   3  -1  -1    1.64    0.11
  -3  -1   1    1.56    0.10
  -3   1   1    1.79    0.16
   3   1  -1    1.74    0.10
  -3   1   1    1.51    0.10
  -3   1   1    1.82    0.12
  -3   1   1    1.90    0.15
  -3   1   1    2.04    0.12
  -3   1   1    1.66    0.13
   3   1  -1    1.87    0.12
   2  -1  -1  383.67    7.16
   2  -1  -1  398.03    7.37
  -2  -1   1  395.40    7.33
   2  -1  -1  389.57    7.20
  -2  -1   1  393.28    7.11
   2  -1  -1  387.31    7.30
  -2  -1   1  398.30    8.21
   2  -1  -1  395.81    7.23
   2  -1  -1  387.67    8.23
  -2  -1   1  394.92    7.24
   2  -1  -1  403.85    7.22
   2   1  -1  395.12    7.38
  -2   1   1  393.94    7.20
  -2   1   1  385.84    7.20
   2   1  -1  392.32    7.21
   2   1  -1  392.56    7.32
  -2   1   1  389.68    7.39
   2   1  -1  395.69    7.17
  -2   1   1  395.86    7.31
  -2   1   1  387.83    8.27
   2   1  -1  384.79    7.15
  -2   1   1  406.09    7.44
   2   1  -1  399.17    8.24
   1  -1  -1  372.68    6.78
  -1  -1   1  359.18    6.66
  -1  -1   1  381.91    7.62
  -1  -1   1  371.25    6.85
   1  -1  -1  371.80    7.66
   1  -1  -1  380.20    6.89
  -1  -1   1  356.23    6.81
   1  -1  -1  353.24    6.66
  -1  -1   1  357.00    7.61
   1   1  -1  359.05    6.63
   1   1  -1  379.83    6.89
  -1   1   1  360.00    6.68
   1   1  -1  368.33    6.73
  -1   1   1  367.90    6.69
   1   1  -1  356.27    7.64
  -1   1   1  368.30    7.67
   1   1  -1  368.98    7.64
  -1   1   1  357.89    6.78
  -1   1   1  372.05    6.86
   1   1  -1  356.27    6.66
   0  -1   1  143.95    3.07
   0  -1   1  144.89    2.71
   0  -1   1  147.16    3.05
   0  -1   1  145.07    2.71
   0  -1  -1  143.07    2.70
   0  -1  -1  148.20    2.70
   0  -1   1  148.47    3.08
   0  -1  -1  149.25    2.67
   0  -1   1  144.99    2.65
   0  -1  -1  144.65    2.67
   0   1   1  145.31    2.68
   0   1  -1  145.41    3.08
   0   1  -1  145.75    2.71
   0   1   1  145.55    2.70
   0   1  -1  141.53    3.07
   0   1  -1  143.55    2.65
   0   1  -1  146.39    2.65
   0   1   1  144.66    2.65
   0   1  -1  145.29    2.71
   0   1   1  145.14    2.70
   1  -1   1   37.09    0.71
  -1  -1  -1   36.89    0.70
   1  -1   1   36.92    0.74
  -1  -1  -1   37.00    0.73
   1  -1   1   37.35    0.80
  -1  -1  -1   36.64    0.69
   1  -1   1   37.99    0.71
  -1  -1  -1   37.60    0.79
  -1  -1  -1   37.13    0.73
   1  -1   1   37.06    0.74
  -1   1  -1   36.24    0.70
   1   1   1   36.93    0.73
   1   1   1   36.82    0.78
  -1   1  -1   37.25    0.71
   1   1   1   36.60    0.70
   1   1   1   37.15    0.79
   1   1   1   37.74    0.70
  -1   1  -1   37.18    0.74
  -1   1  -1   37.06    0.74
   1   1   1   36.54    0.73
  -1   1  -1   36.29    0.80
  -2  -1  -1    2.70    0.11
  -2  -1  -1    3.32    0.15
   2  -1   1    2.95    0.17
  -2  -1  -1    3.27    0.16
  -2  -1  -1    2.87    0.09
  -2  -1  -1    2.84    0.12
   2  -1   1    3.19    0.13
  -2  -1  -1    2.91    0.11
   2  -1   1    3.07    0.12
   2  -1   1    3.31    0.16
   2  -1   1    2.87    0.13
  -2   1  -1    2.71    0.17
  -2   1  -1    2.88    0.12
   2   1   1    2.87    0.14
  -2   1  -1    3.03    0.12
   2   1   1    3.06    0.16
  -2   1  -1    2.82    0.13
   2   1   1    2.95    0.11
   2   1   1    2.81    0.13
  -2   1  -1    2.98    0.15
   2   1   1    2.98    0.12
  -3  -1  -1    0.40    0.06
  -3  -1  -1    0.36    0.11
   3  -1   1    0.46    0.09
  -3  -1  -1    0.38    0.10
   3  -1   1    0.56    0.11
   3  -1   1    0.33    0.07
   3  -1   1    0.58    0.07
  -3  -1  -1    0.41    0.06
  -3  -1  -1    0.40    0.09
  -3  -1  -1    0.46    0.07
   3  -1   1    0.40    0.07
   3   1   1    0.31    0.09
   3   1   1    0.39    0.06
   3   1   1    0.47    0.08
  -3   1  -1    0.45    0.09
  -3   1  -1    0.55    0.10
  -3   1  -1    0.46    0.08
   3   1   1    0.43    0.07
  -3   1  -1    0.39    0.06
  -3   1  -1    0.34    0.07
  -4  -1  -1    6.87    0.29
   4  -1   1    7.19    0.28
   4  -1   1    6.92    0.25
   4  -1   1    7.10    0.23
   4  -1   1    7.10    0.29
   4  -1   1    6.81    0.23
  -4  -1  -1    6.96    0.22
  -4  -1  -1    6.99    0.23
  -4  -1  -1    7.15    0.27
  -4  -1  -1    6.97    0.23
   4   1   1    6.71    0.22
  -4   1  -1    7.13    0.28
   4   1   1    7.29    0.23
  -4   1  -1    6.66    0.23
  -4   1  -1    7.16    0.25
  -4   1  -1    6.66    0.28
  -4   1  -1    6.99    0.29
   4   1   1    7.07    0.25
   4   1   1    7.22    0.29
   4   1   1    6.97    0.28
  -5  -1  -1    1.06    0.17
  -5  -1  -1    1.12    0.11
   5  -1   1    0.96    0.11
  -5  -1  -1    1.02    0.11
   5  -1   1    1.00    0.13
  -5  -1  -1    1.17    0.15
   5  -1   1    0.98    0.15
   5  -1   1    1.04    0.10
  -5  -1  -1    1.04    0.11
   5   1   1    0.91    0.10
  -5   1  -1    1.18    0.12
  -5   1  -1    0.89    0.16
   5   1   1    0.95    0.13
  -5   1  -1    1.09    0.15
  -5   1  -1    0.84    0.11
   5   1   1    0.97    0.15
   5   1   1    0.99    0.11
  -6  -1  -1    6.05    0.24
   6  -1   1    6.25    0.25
  -6  -1  -1    5.41    0.24
  -6  -1  -1    5.37    0.33
   6  -1   1    5.67    0.31
   6  -1   1    6.22    0.29
  -6  -1  -1    6.18    0.33
   6  -1   1    5.72    0.25
   6   1   1    5.49    0.26
   6   1   1    6.15    0.31
   6   1   1    6.13    0.26
  -6   1  -1    5.35    0.33
   6   1   1    5.92    0.24
  -6   1  -1    5.99    0.26
  -6   1  -1    5.84    0.26
  -7  -1  -1   -0.02    0.09
   7  -1   1    0.01    0.14
  -7  -1  -1    0.21    0.17
   7  -1   1    0.09    0.10
  -7  -1  -1    0.09    0.09
   7  -1   1    0.07    0.13
  -7   1  -1    0.24    0.18
   7   1   1    0.02    0.09
   7   1   1    0.27    0.11
  -7   1  -1    0.00    0.10
   7   1   1    0.19    0.15
   7   1   1    0.21    0.13
  -8  -1  -1    4.22    0.24
   8  -1   1    4.38    0.31
   8  -1   1    3.72    0.31
  -8  -1  -1    4.22    0.35
  -8   1  -1    3.74    0.35
  -8   1  -1    4.25    0.23
   8   1   1    3.62    0.31
   8   1   1    4.95    0.31
   9  -1   1   13.04    0.56
  -9  -1  -1   13.43    0.60
   9   1   1   12.67    0.55
  -9   1  -1   13.05    0.61
 -10  -1  -1    0.85    0.27
  10  -1   1    1.15    0.27
 -10   1  -1    1.45    0.30
  11  -2  -1    1.06    0.28
 -11   2   1    1.39    0.30
  10  -2  -1    9.65    0.53
 -10  -2   1    9.37    0.44
 -10  -2   1    9.24    0.51
 -10   2   1    9.93    0.56
  10   2  -1   10.33    0.53
  -9  -2   1    0.05    0.12
  -9  -2   1   -0.17    0.15
   9  -2  -1    0.11    0.19
  -9   2   1   -0.18    0.17
   9   2  -1    0.02    0.18
   9   2  -1    0.17    0.15
  -8  -2   1    4.33    0.33
   8  -2  -1    4.46    0.33
   8  -2  -1    4.27    0.28
  -8  -2   1    4.42    0.27
  -8   2   1    4.30    0.33
   8   2  -1    4.16    0.32
   8   2  -1    4.16    0.24
   8   2  -1    4.06    0.28
   7  -2  -1    3.60    0.30
  -7  -2   1    4.27    0.31
   7  -2  -1    4.22    0.24
   7  -2  -1    4.02    0.22
   7  -2  -1    4.41    0.25
  -7  -2   1    3.87    0.22
  -7  -2   1    3.74    0.24
  -7  -2   1    3.59    0.30
   7   2  -1    3.62    0.25
   7   2  -1    4.15    0.24
  -7   2   1    4.23    0.31
  -7   2   1    4.18    0.26
  -7   2   1    4.20    0.23
   7   2  -1    3.94    0.29
   7   2  -1    4.09    0.22
   6  -2  -1   78.33    1.69
   6  -2  -1   74.21    1.56
  -6  -2   1   73.70    1.63
  -6  -2   1   77.58    1.50
  -6  -2   1   78.86    1.61
   6  -2  -1   76.11    1.63
   6  -2  -1   77.84    1.53
   6   2  -1   77.91    1.51
  -6   2   1   74.97    1.53
  -6   2   1   75.02    1.55
   6   2  -1   75.24    1.55
   6   2  -1   76.79    1.69
   6   2  -1   74.37    1.61
   6   2  -1   76.85    1.53
  -6   2   1   77.16    1.67
  -5  -2   1   19.86    0.53
  -5  -2   1   19.70    0.46
   5  -2  -1   20.21    0.57
   5  -2  -1   19.37    0.55
  -5  -2   1   19.60    0.46
  -5  -2   1   19.09    0.54
   5  -2  -1   19.56    0.50
   5  -2  -1   19.78    0.48
   5  -2  -1   20.77    0.55
   5  -2  -1   19.06    0.50
   5   2  -1   19.70    0.49
  -5   2   1   20.39    0.50
  -5   2   1   20.06    0.49
   5   2  -1   19.54    0.53
  -5   2   1   19.22    0.50
  -5   2   1   19.52    0.54
  -5   2   1   18.97    0.56
   5   2  -1   19.75    0.48
   5   2  -1   19.45    0.50
   4  -2  -1   73.19    1.42
   4  -2  -1   73.28    1.39
   4  -2  -1   70.44    1.47
  -4  -2   1   73.19    1.45
   4  -2  -1   72.48    1.56
  -4  -2   1   70.89    1.47
  -4  -2   1   74.04    1.38
   4  -2  -1   73.15    1.47
  -4  -2   1   70.98    1.38
   4  -2  -1   72.65    1.49
   4  -2  -1   69.34    1.41
   4   2  -1   71.85    1.46
  -4   2   1   72.45    1.56
  -4   2   1   70.75    1.42
   4   2  -1   70.29    1.55
  -4   2   1   69.45    1.49
  -4   2   1   72.34    1.40
   4   2  -1   72.11    1.39
   4   2  -1   72.30    1.41
  -4   2   1   73.49    1.47
   4   2  -1   73.48    1.48
   3  -2  -1    9.76    0.26
   3  -2  -1   10.17    0.32
  -3  -2   1    9.67    0.29
   3  -2  -1    9.81    0.28
  -3  -2   1    9.71    0.24
   3  -2  -1    9.66    0.30
  -3  -2   1    9.75    0.29
  -3  -2   1    9.16    0.24
   3  -2  -1    9.65    0.27
   3  -2  -1    9.70    0.26
   3  -2  -1    9.86    0.24
  -3  -2   1    9.49    0.24
  -3   2   1    9.62    0.31
  -3   2   1    9.53    0.27
   3   2  -1    9.53    0.24
  -3   2   1    9.70    0.30
   3   2  -1    9.63    0.28
  -3   2   1    9.50    0.26
   3   2  -1   10.04    0.26
   3   2  -1   10.24    0.31
  -3   2   1    9.82    0.26
   3   2  -1   10.94    0.26
  -3   2   1    9.69    0.27
  -2  -2   1   63.02    1.21
   2  -2  -1   62.86    1.21
  -2  -2   1   61.93    1.16
  -2  -2   1   61.91    1.16
  -2  -2   1   63.27    1.22
   2  -2  -1   64.41    1.23
   2  -2  -1   61.89    1.33
   2  -2  -1   62.95    1.17
   2  -2  -1   62.88    1.24
   2  -2  -1   64.22    1.18
   2   2  -1   63.38    1.18
  -2   2   1   62.95    1.17
   2   2  -1   61.65    1.21
   2   2  -1   62.21    1.22
   2   2  -1   63.01    1.17
  -2   2   1   61.92    1.19
  -2   2   1   62.74    1.21
   2   2  -1   62.05    1.17
   2   2  -1   62.49    1.31
  -2   2   1   62.99    1.18
   2   2  -1   62.40    1.16
  -2   2   1   63.25    1.23
  -2   2   1   62.46    1.34
   2   2  -1   61.21    1.31
  -2   2   1   63.40    1.24
   1  -2  -1    0.60    0.07
  -1  -2   1    0.41    0.06
  -1  -2   1    0.37    0.05
   1  -2  -1    0.51    0.05
  -1  -2   1    0.51    0.05
  -1  -2   1    0.49    0.06
  -1  -2   1    0.51    0.04
   1  -2  -1    0.41    0.04
  -1  -2   1    0.64    0.05
   1   2  -1    0.49    0.04
   1   2  -1    0.64    0.05
  -1   2   1    0.44    0.07
   1   2  -1    0.56    0.06
   1   2  -1    0.43    0.06
   1   2  -1    0.44    0.04
  -1   2   1    0.75    0.06
  -1   2   1    0.45    0.04
  -1   2   1    0.37    0.05
   1   2  -1    0.48    0.05
  -1   2   1    0.55    0.06
   0  -2   1  676.01   12.53
   0  -2   1  675.28   12.26
   0  -2   1  654.59   12.51
   0  -2  -1  693.15   12.51
   0  -2   1  692.20   12.56
   0  -2   1  687.29   14.11
   0  -2   1  679.71   12.27
   0   2  -1  675.91   12.56
   0   2   1  660.24   12.19
   0   2  -1  678.29   12.28
   0   2  -1  700.43   14.14
   0   2   1  670.28   12.52
   0   2   1  681.81   12.50
   0   2  -1  679.06   12.28
   0   2  -1  686.43   12.53
   0   2   1  675.18   12.19
   1  -2   1  404.34    8.59
   1  -2   1  414.38    7.47
   1  -2   1  409.65    7.55
   1  -2   1  400.60    8.59
   1  -2   1  415.79    7.55
   1  -2   1  410.13    7.55
  -1  -2  -1  393.78    7.40
  -1  -2  -1  413.31    7.53
  -1  -2  -1  419.13    8.60
  -1  -2  -1  405.58    7.41
  -1   2  -1  413.74    7.52
  -1   2  -1  403.21    8.61
  -1   2  -1  420.51    7.56
   1   2   1  418.02    7.45
  -1   2  -1  406.08    7.57
   1   2   1  419.42    7.53
   1   2   1  413.39    8.51
   1   2   1  417.86    7.57
  -1   2  -1  414.57    8.53
  -1   2  -1  409.00    7.49
   1   2   1  406.93    7.47
  -2  -2  -1  190.08    3.42
   2  -2   1  187.81    3.44
   2  -2   1  186.46    3.45
   2  -2   1  187.53    3.54
  -2  -2  -1  189.78    3.52
   2  -2   1  190.49    3.95
  -2  -2  -1  191.70    3.93
  -2  -2  -1  184.79    3.42
   2  -2   1  195.07    3.55
  -2  -2  -1  186.11    3.52
   2   2   1  187.39    3.43
   2   2   1  191.46    3.43
  -2   2  -1  189.31    3.45
  -2   2  -1  189.73    3.55
   2   2   1  186.30    3.93
  -2   2  -1  177.98    3.95
   2   2   1  189.56    3.52
  -2   2  -1  187.44    3.44
  -2   2  -1  190.15    3.54
   2   2   1  193.00    3.53
   2   2   1  194.36    3.93
   3  -2   1    1.26    0.10
  -3  -2  -1    1.40    0.11
  -3  -2  -1    1.16    0.10
  -3  -2  -1    1.22    0.12
  -3  -2  -1    1.09    0.11
  -3  -2  -1    1.13    0.09
   3  -2   1    1.28    0.11
   3  -2   1    1.26    0.11
   3  -2   1    1.20    0.13
  -3  -2  -1    1.33    0.12
   3  -2   1    1.25    0.13
  -3   2  -1    1.34    0.10
  -3   2  -1    1.48    0.10
   3   2   1    1.16    0.12
  -3   2  -1    1.27    0.13
   3   2   1    1.35    0.11
  -3   2  -1    1.20    0.10
   3   2   1    1.29    0.09
   3   2   1    1.30    0.12
  -3   2  -1    0.99    0.12
   3   2   1    1.18    0.10
   4  -2   1   17.00    0.43
   4  -2   1   17.02    0.47
   4  -2   1   16.39    0.46
  -4  -2  -1   16.52    0.39
  -4  -2  -1   16.36    0.43
  -4  -2  -1   16.64    0.45
  -4  -2  -1   15.83    0.46
  -4  -2  -1   16.73    0.39
   4  -2   1   16.25    0.41
   4  -2   1   16.62    0.43
   4   2   1   17.07    0.42
   4   2   1   16.83    0.45
  -4   2  -1   16.19    0.42
  -4   2  -1   16.90    0.50
  -4   2  -1   16.67    0.46
  -4   2  -1   16.89    0.43
   4   2   1   16.47    0.42
  -4   2  -1   15.86    0.41
  -4   2  -1   16.13    0.47
   4   2   1   16.45    0.45
   4   2   1   16.38    0.40
  -5  -2  -1   28.01    0.69
  -5  -2  -1   27.42    0.61
  -5  -2  -1   27.01    0.68
  -5  -2  -1   26.97    0.71
   5  -2   1   27.77    0.71
   5  -2   1   26.18    0.65
   5  -2   1   28.57    0.64
   5  -2   1   28.57    0.68
   5   2   1   27.51    0.66
  -5   2  -1   27.29    0.64
   5   2   1   27.59    0.63
  -5   2  -1   29.07    0.71
  -5   2  -1   27.04    0.65
   5   2   1   26.17    0.68
  -5   2  -1   28.15    0.74
   5   2   1   26.74    0.64
   6  -2   1   55.04    1.19
  -6  -2  -1   54.14    1.12
   6  -2   1   52.50    1.24
  -6  -2  -1   53.56    1.25
   6  -2   1   57.03    1.26
  -6  -2  -1   53.85    1.26
   6  -2   1   54.08    1.15
  -6  -2  -1   57.13    1.23
   6   2   1   56.13    1.15
   6   2   1   54.08    1.17
  -6   2  -1   53.22    1.15
   6   2   1   53.79    1.24
   6   2   1   55.10    1.24
  -6   2  -1   55.74    1.17
  -6   2  -1   51.31    1.27
  -7  -2  -1   18.84    0.59
   7  -2   1   19.33    0.53
  -7  -2  -1   18.27    0.53
   7  -2   1   19.66    0.58
  -7  -2  -1   18.68    0.50
   7  -2   1   18.51    0.61
  -7  -2  -1   17.89    0.62
  -7   2  -1   19.05    0.53
   7   2   1   19.20    0.61
   7   2   1   17.43    0.54
   7   2   1   18.03    0.53
  -7   2  -1   17.09    0.63
   7   2   1   18.91    0.53
  -8  -2  -1    4.41    0.35
   8  -2   1    4.96    0.34
  -8  -2  -1    5.09    0.26
   8   2   1    4.42    0.30
   8   2   1    4.72    0.35
  -8   2  -1    4.87    0.38
  -9  -2  -1    0.14    0.20
   9  -2   1    0.23    0.20
  -9   2  -1    0.19    0.22
   9   2   1    0.25    0.20
 -10  -2  -1    1.39    0.29
  10  -2   1    1.41    0.28
 -10   2  -1    1.64    0.32
  11  -3  -1    1.69    0.30
 -11   3   1    1.35    0.32
  10  -3  -1   13.32    0.61
 -10  -3   1   12.89    0.59
 -10  -3   1   13.47    0.52
 -10   3   1   13.13    0.62
  -9  -3   1    0.17    0.13
   9  -3  -1    0.25    0.18
  -9  -3   1    0.15    0.19
   9   3  -1    0.15    0.18
  -9   3   1    0.44    0.21
   9   3  -1    0.05    0.15
  -8  -3   1   10.16    0.45
   8  -3  -1   11.38    0.34
   8  -3  -1   11.92    0.50
  -8  -3   1   11.91    0.45
   8   3  -1   10.75    0.46
  -8   3   1   11.09    0.52
   8   3  -1   10.20    0.42
   8   3  -1   11.12    0.39
  -7  -3   1   23.21    0.69
   7  -3  -1   25.04    0.63
  -7  -3   1   26.03    0.69
   7  -3  -1   24.09    0.66
   7  -3  -1   24.31    0.57
  -7  -3   1   25.77    0.59
  -7  -3   1   23.95    0.70
   7  -3  -1   24.48    0.72
  -7   3   1   24.44    0.65
   7   3  -1   23.49    0.68
   7   3  -1   23.86    0.64
   7   3  -1   25.45    0.63
   7   3  -1   24.36    0.64
  -7   3   1   24.45    0.64
  -7   3   1   23.80    0.74
  -6  -3   1   86.04    1.84
  -6  -3   1   92.41    1.83
  -6  -3   1   85.24    1.99
   6  -3  -1   87.26    1.78
   6  -3  -1   92.96    1.94
   6  -3  -1   89.34    1.71
  -6  -3   1   87.92    1.71
   6  -3  -1   89.08    1.74
   6  -3  -1   86.35    1.86
  -6   3   1   86.55    1.75
   6   3  -1   88.68    1.84
   6   3  -1   89.62    1.94
   6   3  -1   90.41    1.75
  -6   3   1   86.93    1.77
   6   3  -1   86.42    1.77
  -6   3   1   88.38    1.90
  -5  -3   1    7.44    0.29
  -5  -3   1    7.43    0.23
   5  -3  -1    7.53    0.25
  -5  -3   1    7.64    0.31
  -5  -3   1    7.21    0.22
   5  -3  -1    7.00    0.31
   5  -3  -1    7.44    0.28
  -5  -3   1    7.34    0.28
   5  -3  -1    7.40    0.25
   5  -3  -1    6.82    0.30
   5  -3  -1    7.30    0.23
   5   3  -1    7.23    0.23
  -5   3   1    7.09    0.25
  -5   3   1    7.28    0.32
   5   3  -1    7.69    0.30
   5   3  -1    6.89    0.25
  -5   3   1    7.26    0.27
  -5   3   1    7.54    0.25
   5   3  -1    7.07    0.26
   4  -3  -1  108.10    2.08
   4  -3  -1  109.99    2.13
  -4  -3   1  106.04    1.99
   4  -3  -1  109.36    2.13
  -4  -3   1  108.32    2.09
   4  -3  -1  108.68    2.15
  -4  -3   1  107.24    2.11
  -4  -3   1  107.22    2.34
   4  -3  -1  107.41    2.29
   4  -3  -1  108.83    2.03
   4  -3  -1  108.13    2.06
  -4  -3   1  108.55    2.00
   4  -3  -1  105.47    2.02
   4   3  -1  106.19    2.10
  -4   3   1  105.93    2.08
   4   3  -1  106.16    2.28
  -4   3   1  106.63    2.15
   4   3  -1  105.94    2.04
  -4   3   1  106.44    2.04
  -4   3   1  106.68    2.12
   4   3  -1  111.14    2.03
  -4   3   1  106.40    2.06
  -4   3   1  107.93    2.30
   4   3  -1  110.53    2.13
   3  -3  -1  116.09    2.20
   3  -3  -1  113.81    2.20
   3  -3  -1  113.33    2.39
  -3  -3   1  113.64    2.44
  -3  -3   1  113.90    2.18
  -3  -3   1  112.54    2.08
   3  -3  -1  113.03    2.11
  -3  -3   1  116.27    2.08
   3  -3  -1  112.94    2.12
  -3  -3   1  113.26    2.17
   3  -3  -1  112.13    2.17
   3  -3  -1  115.20    2.21
  -3   3   1  112.09    2.21
  -3   3   1  111.46    2.13
  -3   3   1  112.75    2.12
  -3   3   1  115.20    2.17
   3   3  -1  112.08    2.17
  -3   3   1  113.70    2.41
   3   3  -1  113.71    2.11
  -3   3   1  114.60    2.20
   3   3  -1  113.44    2.10
   3   3  -1  112.06    2.37
   3   3  -1  116.45    2.19
   2  -3  -1   83.33    1.60
  -2  -3   1   81.86    1.78
   2  -3  -1   81.66    1.59
  -2  -3   1   80.60    1.49
   2  -3  -1   81.66    1.53
  -2  -3   1   83.44    1.49
   2  -3  -1   81.95    1.55
   2  -3  -1   83.83    1.52
  -2  -3   1   83.62    1.57
   2   3  -1   82.13    1.53
   2   3  -1   82.37    1.51
  -2   3   1   82.37    1.53
  -2   3   1   81.77    1.55
  -2   3   1   83.33    1.55
   2   3  -1   81.68    1.57
  -2   3   1   81.40    1.74
   2   3  -1   83.78    1.58
   2   3  -1   83.01    1.52
  -2   3   1   82.71    1.59
  -2   3   1   83.85    1.60
  -2   3   1   82.34    1.60
   1  -3  -1  380.33    7.01
  -1  -3   1  385.58    7.21
   1  -3  -1  388.64    7.24
   1  -3  -1  399.50    7.02
  -1  -3   1  392.69    8.11
  -1  -3   1  395.73    7.19
  -1   3   1  389.09    7.24
   1   3  -1  387.17    7.20
   1   3  -1  398.95    8.11
   1   3  -1  392.24    7.04
   1   3  -1  386.23    7.03
  -1   3   1  379.28    7.25
   1   3  -1  380.48    7.15
  -1   3   1  396.49    7.06
   1   3  -1  399.91    7.20
  -1   3   1  400.85    7.08
   1   3  -1  385.28    7.19
  -1   3   1  378.28    7.08
   0  -3  -1  138.13    2.52
   0  -3   1  133.20    2.46
   0  -3   1  138.35    2.46
   0  -3   1  139.91    2.87
   0  -3   1  133.34    2.52
   0  -3   1  137.87    2.54
   0  -3  -1  137.69    2.52
   0  -3   1  135.45    2.54
   0   3  -1  135.94    2.47
   0   3   1  138.75    2.52
   0   3  -1  135.63    2.54
   0   3   1  137.00    2.52
   0   3  -1  137.21    2.54
   0   3  -1  137.25    2.48
   0   3  -1  134.01    2.54
   0   3  -1  141.77    2.87
  -1  -3  -1  173.51    3.60
   1  -3   1  172.66    3.12
   1  -3   1  173.50    3.13
   1  -3   1  175.07    3.21
   1  -3   1  171.82    3.21
   1  -3   1  173.00    3.22
  -1  -3  -1  169.83    3.18
  -1  -3  -1  170.98    3.18
  -1   3  -1  170.53    3.13
  -1   3  -1  169.78    3.59
   1   3   1  169.19    3.10
   1   3   1  171.97    3.60
   1   3   1  174.06    3.09
   1   3   1  177.44    3.19
  -1   3  -1  172.29    3.61
  -1   3  -1  170.35    3.13
   1   3   1  171.85    3.18
  -1   3  -1  172.96    3.22
  -1   3  -1  172.50    3.21
  -1   3  -1  173.28    3.58
   2  -3   1  116.64    2.21
   2  -3   1  115.49    2.42
  -2  -3  -1  112.59    2.18
  -2  -3  -1  117.91    2.08
  -2  -3  -1  116.09    2.44
  -2  -3  -1  115.38    2.08
   2  -3   1  116.79    2.13
  -2  -3  -1  113.55    2.17
   2  -3   1  114.67    2.21
  -2  -3  -1  104.00    2.16
   2   3   1  117.00    2.18
  -2   3  -1  118.11    2.21
   2   3   1  116.62    2.11
  -2   3  -1  116.11    2.15
   2   3   1  119.21    2.44
  -2   3  -1  113.24    2.43
   2   3   1  115.40    2.17
  -2   3  -1  115.03    2.21
  -2   3  -1  114.38    2.13
   2   3   1  116.43    2.11
  -3  -3  -1    8.59    0.27
  -3  -3  -1    8.86    0.21
   3  -3   1    8.80    0.25
   3  -3   1    8.71    0.25
  -3  -3  -1    8.59    0.22
   3  -3   1    8.84    0.30
   3  -3   1    8.34    0.29
   3  -3   1    8.52    0.26
  -3  -3  -1    8.94    0.29
  -3  -3  -1    8.75    0.27
  -3   3  -1    8.43    0.25
   3   3   1    8.38    0.26
   3   3   1    8.92    0.28
  -3   3  -1    8.80    0.25
  -3   3  -1    8.65    0.30
   3   3   1    8.60    0.22
  -3   3  -1    8.57    0.27
   3   3   1    8.90    0.24
   3   3   1    8.85    0.24
  -3   3  -1    9.02    0.30
   4  -3   1    0.66    0.08
   4  -3   1    0.74    0.11
  -4  -3  -1    0.60    0.08
   4  -3   1    0.59    0.09
  -4  -3  -1    0.42    0.09
  -4  -3  -1    0.57    0.12
  -4  -3  -1    0.66    0.08
  -4  -3  -1    0.58    0.11
   4  -3   1    0.52    0.13
   4  -3   1    0.70    0.13
  -4   3  -1    0.72    0.13
   4   3   1    0.65    0.09
   4   3   1    0.43    0.06
  -4   3  -1    0.57    0.10
   4   3   1    0.44    0.11
  -4   3  -1    0.41    0.09
  -4   3  -1    0.54    0.14
   4   3   1    0.42    0.09
  -4   3  -1    0.47    0.11
  -4   3  -1    0.50    0.08
  -5  -3  -1    0.81    0.09
  -5  -3  -1    0.73    0.15
   5  -3   1    0.76    0.15
  -5  -3  -1    0.73    0.13
   5  -3   1    0.80    0.11
   5  -3   1    0.95    0.13
   5  -3   1    0.80    0.10
  -5  -3  -1    0.66    0.10
   5  -3   1    0.61    0.14
  -5   3  -1    0.75    0.09
   5   3   1    0.73    0.12
  -5   3  -1    0.57    0.15
   5   3   1    0.74    0.10
   5   3   1    0.73    0.13
   5   3   1    0.74    0.09
  -5   3  -1    0.74    0.11
  -5   3  -1    0.72    0.15
  -5   3  -1    0.67    0.12
  -6  -3  -1    0.18    0.12
  -6  -3  -1    0.29    0.09
   6  -3   1    0.33    0.09
  -6  -3  -1    0.21    0.15
   6  -3   1    0.41    0.16
  -6  -3  -1    0.44    0.10
   6  -3   1    0.26    0.10
   6  -3   1    0.48    0.13
   6   3   1    0.41    0.13
   6   3   1    0.39    0.09
   6   3   1    0.52    0.11
  -6   3  -1    0.47    0.18
   6   3   1    0.41    0.15
  -6   3  -1    0.54    0.13
  -6   3  -1    0.46    0.12
  -7  -3  -1    0.20    0.11
  -7  -3  -1    0.25    0.15
   7  -3   1    0.31    0.17
  -7  -3  -1    0.25    0.10
   7  -3   1    0.52    0.14
   7   3   1    0.36    0.14
   7   3   1    0.40    0.12
  -7   3  -1    0.30    0.19
  -7   3  -1    0.27    0.12
   7   3   1    0.27    0.10
   7   3   1    0.24    0.16
  -8  -3  -1   -0.01    0.10
   8  -3   1   -0.13    0.15
  -8  -3  -1    0.25    0.18
  -8   3  -1    0.05    0.18
   8   3   1    0.00    0.14
   8   3   1    0.00    0.11
   8   3   1    0.21    0.17
  -9  -3  -1    4.70    0.37
   9  -3   1    5.08    0.37
   9   3   1    4.22    0.32
  -9   3  -1    5.19    0.43
  10  -3   1    2.28    0.32
 -10  -3  -1    1.48    0.27
 -10   3  -1    2.58    0.36
 -10  -4   1    0.01    0.14
  10  -4  -1   -0.12    0.18
 -10  -4   1    0.09    0.19
 -10   4   1    0.33    0.23
   9  -4  -1    4.09    0.34
  -9  -4   1    4.57    0.31
  -9  -4   1    4.23    0.33
   9   4  -1    4.39    0.36
  -9   4   1    4.29    0.37
   9   4  -1    4.59    0.32
   8  -4  -1    0.96    0.21
  -8  -4   1    0.81    0.20
   8  -4  -1    0.86    0.13
  -8  -4   1    1.00    0.17
   8   4  -1    1.20    0.18
   8   4  -1    1.03    0.14
  -8   4   1    1.01    0.23
   8   4  -1    0.89    0.18
  -7  -4   1   15.48    0.51
   7  -4  -1   14.75    0.47
   7  -4  -1   13.97    0.40
  -7  -4   1   13.81    0.50
  -7  -4   1   14.52    0.38
   7  -4  -1   15.06    0.53
  -7  -4   1   14.96    0.51
  -7   4   1   15.01    0.48
   7   4  -1   14.61    0.44
  -7   4   1   13.89    0.54
   7   4  -1   14.85    0.44
   7   4  -1   15.15    0.47
  -7   4   1   15.10    0.46
   7   4  -1   14.39    0.50
   6  -4  -1   23.75    0.60
  -6  -4   1   22.50    0.50
  -6  -4   1   22.07    0.64
   6  -4  -1   22.01    0.53
  -6  -4   1   22.67    0.63
  -6  -4   1   23.61    0.61
   6  -4  -1   21.83    0.64
   6  -4  -1   22.25    0.55
   6   4  -1   21.87    0.56
  -6   4   1   22.31    0.57
  -6   4   1   21.75    0.66
   6   4  -1   22.74    0.56
   6   4  -1   21.83    0.57
  -6   4   1   22.48    0.59
   6   4  -1   21.27    0.60
  -6   4   1   22.61    0.60
  -5  -4   1    6.47    0.29
  -5  -4   1    6.76    0.28
  -5  -4   1    6.61    0.20
   5  -4  -1    6.90    0.23
   5  -4  -1    6.97    0.31
  -5  -4   1    6.23    0.28
   5  -4  -1    6.89    0.24
   5  -4  -1    6.37    0.30
  -5   4   1    6.10    0.32
   5   4  -1    6.27    0.21
  -5   4   1    6.85    0.27
   5   4  -1    6.66    0.24
   5   4  -1    6.97    0.26
   5   4  -1    6.31    0.28
  -5   4   1    6.90    0.25
  -5   4   1    6.87    0.25
  -4  -4   1   77.23    1.77
   4  -4  -1   80.90    1.61
   4  -4  -1   78.96    1.51
   4  -4  -1   79.63    1.62
  -4  -4   1   80.48    1.47
  -4  -4   1   81.69    1.47
  -4  -4   1   80.39    1.57
  -4  -4   1   80.16    1.59
   4  -4  -1   75.60    1.54
   4  -4  -1   79.92    1.53
  -4   4   1   76.88    1.53
  -4   4   1   78.02    1.63
   4   4  -1   79.08    1.51
  -4   4   1   78.04    1.55
   4   4  -1   80.06    1.58
   4   4  -1   78.03    1.68
   4   4  -1   79.99    1.52
  -4   4   1   78.42    1.61
   4   4  -1   79.73    1.60
  -4   4   1   79.59    1.59
   3  -4  -1    8.25    0.30
   3  -4  -1    8.09    0.24
   3  -4  -1    8.40    0.22
  -3  -4   1    8.18    0.26
  -3  -4   1    8.44    0.16
   3  -4  -1    8.12    0.27
   3  -4  -1    8.48    0.27
  -3  -4   1    8.03    0.29
  -3  -4   1    7.27    0.23
   3  -4  -1    8.17    0.28
   3  -4  -1    8.32    0.24
  -3   4   1    8.09    0.28
   3   4  -1    8.21    0.27
   3   4  -1    8.69    0.25
  -3   4   1    8.59    0.26
   3   4  -1    8.56    0.22
   3   4  -1    8.32    0.22
  -3   4   1    8.36    0.30
   3   4  -1    8.38    0.22
  -3   4   1    8.33    0.28
  -3   4   1    8.30    0.24
  -3   4   1    8.96    0.24
  -2  -4   1  281.78    5.20
   2  -4  -1  280.79    5.23
   2  -4  -1  281.08    5.24
   2  -4  -1  279.50    5.15
   2  -4  -1  284.48    5.08
  -2  -4   1  281.20    5.19
   2  -4  -1  280.95    5.22
   2  -4  -1  276.68    5.09
  -2  -4   1  278.85    5.88
   2   4  -1  281.72    5.07
   2   4  -1  287.59    5.08
   2   4  -1  281.04    5.20
  -2   4   1  278.96    5.11
  -2   4   1  282.53    5.23
   2   4  -1  291.95    5.89
  -2   4   1  287.14    5.23
   2   4  -1  285.76    5.21
  -2   4   1  280.44    5.10
  -2   4   1  278.17    5.14
  -2   4   1  285.55    5.88
   2   4  -1  278.11    5.13
  -2   4   1  279.44    5.24
  -1  -4   1   13.95    0.33
  -1  -4   1   13.73    0.38
   1  -4  -1   14.15    0.31
  -1  -4   1   13.96    0.30
  -1  -4   1   13.58    0.29
  -1   4   1   13.78    0.32
   1   4  -1   14.43    0.30
   1   4  -1   14.00    0.32
  -1   4   1   13.83    0.28
  -1   4   1   13.89    0.28
   1   4  -1   14.31    0.38
   1   4  -1   13.83    0.32
  -1   4   1   14.11    0.32
   1   4  -1   13.92    0.30
   0  -4   1  299.46    6.17
   0  -4  -1  294.98    5.44
   0  -4  -1  305.20    5.43
   0  -4   1  302.31    5.46
   0  -4   1  293.46    5.47
   0  -4   1  290.60    5.41
   0   4   1  292.98    5.46
   0   4  -1  295.55    5.37
   0   4  -1  292.22    5.47
   0   4   1  298.61    6.18
   0   4  -1  301.16    5.47
   0   4   1  301.15    5.45
   0   4  -1  297.36    5.37
   0   4  -1  297.79    5.47
   0   4  -1  299.43    6.17
   1  -4   1    4.14    0.16
  -1  -4  -1    4.12    0.11
  -1  -4  -1    4.41    0.12
   1  -4   1    4.25    0.13
   1  -4   1    3.95    0.17
   1  -4   1    4.36    0.17
  -1  -4  -1    4.22    0.18
   1  -4   1    4.29    0.12
   1   4   1    4.30    0.13
  -1   4  -1    4.62    0.17
  -1   4  -1    4.32    0.10
  -1   4  -1    4.34    0.13
  -1   4  -1    4.02    0.10
   1   4   1    4.67    0.13
  -1   4  -1    4.29    0.16
  -1   4  -1    4.12    0.18
  -1   4  -1    4.24    0.16
  -1   4  -1    4.05    0.14
   1   4   1    4.28    0.17
  -2  -4  -1    7.08    0.21
   2  -4   1    6.80    0.20
  -2  -4  -1    6.80    0.24
  -2  -4  -1    6.57    0.19
   2  -4   1    6.86    0.24
   2  -4   1    7.25    0.21
   2  -4   1    6.99    0.25
   2  -4   1    6.75    0.25
  -2   4  -1    7.17    0.24
  -2   4  -1    6.95    0.25
   2   4   1    6.98    0.21
   2   4   1    6.91    0.17
  -2   4  -1    7.07    0.21
   2   4   1    6.70    0.17
   2   4   1    6.93    0.23
  -2   4  -1    6.69    0.20
  -2   4  -1    7.02    0.20
   2   4   1    6.72    0.20
   3  -4   1  202.26    3.79
   3  -4   1  199.55    3.68
  -3  -4  -1  201.15    3.74
  -3  -4  -1  198.44    3.76
  -3  -4  -1  203.69    3.58
   3  -4   1  203.75    3.66
   3  -4   1  202.24    3.79
  -3  -4  -1  198.79    4.20
  -3   4  -1  202.57    3.80
  -3   4  -1  195.16    3.67
  -3   4  -1  196.85    3.69
   3   4   1  201.68    3.65
   3   4   1  205.47    4.21
   3   4   1  197.30    3.75
   3   4   1  197.84    3.75
  -3   4  -1  197.71    3.78
  -3   4  -1  195.42    4.20
   3   4   1  197.06    3.64
  -4  -4  -1  119.03    2.33
   4  -4   1  121.36    2.36
   4  -4   1  117.32    2.24
  -4  -4  -1  119.04    2.17
  -4  -4  -1  119.21    2.18
  -4  -4  -1  116.49    2.55
  -4  -4  -1  119.87    2.30
   4  -4   1  120.55    2.53
   4  -4   1  119.69    2.35
  -4   4  -1  119.04    2.36
  -4   4  -1  118.31    2.25
  -4   4  -1  120.36    2.55
  -4   4  -1  118.04    2.38
   4   4   1  118.42    2.51
   4   4   1  120.15    2.23
   4   4   1  115.55    2.24
  -4   4  -1  117.61    2.27
   4   4   1  115.95    2.31
  -5  -4  -1    0.20    0.09
  -5  -4  -1    0.28    0.12
   5  -4   1    0.14    0.12
  -5  -4  -1    0.21    0.07
  -5  -4  -1    0.23    0.11
   5  -4   1    0.25    0.13
   5  -4   1    0.23    0.08
   5  -4   1    0.20    0.09
   5  -4   1    0.08    0.09
   5   4   1    0.34    0.09
   5   4   1    0.16    0.07
  -5   4  -1    0.21    0.10
   5   4   1    0.20    0.11
  -5   4  -1    0.02    0.13
  -5   4  -1    0.22    0.08
   5   4   1    0.20    0.09
  -5   4  -1    0.09    0.10
  -5   4  -1    0.05    0.13
  -6  -4  -1   14.72    0.50
  -6  -4  -1   15.91    0.39
  -6  -4  -1   15.43    0.49
  -6  -4  -1   15.44    0.47
   6  -4   1   15.77    0.53
   6  -4   1   15.25    0.47
  -6   4  -1   15.66    0.47
   6   4   1   15.06    0.45
  -6   4  -1   15.13    0.45
   6   4   1   15.98    0.44
   6   4   1   15.45    0.43
   6   4   1   15.54    0.50
  -6   4  -1   14.75    0.55
   7  -4   1    0.93    0.19
  -7  -4  -1    1.07    0.12
  -7  -4  -1    0.89    0.14
  -7  -4  -1    0.85    0.19
   7  -4   1    0.94    0.17
  -7   4  -1    0.84    0.22
  -7   4  -1    1.08    0.16
   7   4   1    0.82    0.18
  -7   4  -1    1.17    0.18
   7   4   1    0.80    0.16
   7   4   1    0.92    0.13
  -8  -4  -1   13.66    0.55
  -8  -4  -1   14.52    0.49
   8  -4   1   13.93    0.56
   8   4   1   14.54    0.46
   8   4   1   14.35    0.50
   8   4   1   13.58    0.53
  -8   4  -1   14.66    0.61
  -9  -4  -1    0.12    0.19
   9  -4   1    0.69    0.22
   9   4   1    0.35    0.16
  -9   4  -1    0.52    0.24
 -10  -4  -1   12.39    0.58
  10  -4   1   12.03    0.61
 -10   4  -1   12.43    0.65
  10  -5  -1    5.51    0.43
 -10  -5   1    5.79    0.40
 -10  -5   1    6.19    0.36
  10   5  -1    5.82    0.38
 -10   5   1    5.82    0.45
   9  -5  -1    4.74    0.38
  -9  -5   1    5.73    0.33
  -9  -5   1    5.26    0.36
   9   5  -1    5.39    0.29
  -9   5   1    4.94    0.40
   9   5  -1    5.43    0.34
   8  -5  -1    6.68    0.28
  -8  -5   1    6.73    0.34
  -8  -5   1    6.26    0.36
   8  -5  -1    6.09    0.38
   8   5  -1    6.49    0.33
  -8   5   1    6.96    0.32
   8   5  -1    6.65    0.38
  -8   5   1    6.02    0.40
   8   5  -1    6.91    0.29
   7  -5  -1   49.70    1.21
   7  -5  -1   50.72    1.06
  -7  -5   1   49.10    1.16
  -7  -5   1   49.95    1.25
   7   5  -1   49.13    1.15
  -7   5   1   51.52    1.14
   7   5  -1   48.43    1.15
   7   5  -1   50.06    1.11
  -7   5   1   50.43    1.11
   7   5  -1   51.16    1.08
  -7   5   1   45.93    1.22
   6  -5  -1    2.49    0.24
  -6  -5   1    2.19    0.21
   6  -5  -1    1.90    0.21
   6  -5  -1    2.09    0.17
  -6  -5   1    2.31    0.20
  -6  -5   1    1.97    0.12
  -6  -5   1    2.37    0.21
   6  -5  -1    1.80    0.17
  -6   5   1    2.27    0.17
   6   5  -1    2.02    0.17
   6   5  -1    2.18    0.15
   6   5  -1    2.15    0.20
  -6   5   1    2.28    0.19
   6   5  -1    2.30    0.17
  -6   5   1    2.14    0.19
  -6   5   1    2.22    0.24
  -5  -5   1   77.86    1.43
  -5  -5   1   74.77    1.76
   5  -5  -1   78.54    1.63
  -5  -5   1   77.70    1.59
   5  -5  -1   80.25    1.51
   5  -5  -1   77.84    1.53
  -5  -5   1   77.72    1.56
   5  -5  -1   77.25    1.54
   5  -5  -1   81.04    1.63
  -5   5   1   79.02    1.66
   5   5  -1   75.84    1.58
   5   5  -1   79.44    1.52
  -5   5   1   78.59    1.57
  -5   5   1   76.19    1.60
  -5   5   1   75.73    1.54
   5   5  -1   76.51    1.52
   5   5  -1   77.72    1.66
  -5   5   1   72.11    1.70
  -4  -5   1   61.30    1.22
  -4  -5   1   61.48    1.23
   4  -5  -1   61.30    1.18
  -4  -5   1   58.78    1.39
   4  -5  -1   60.40    1.20
   4  -5  -1   61.65    1.21
   4  -5  -1   60.16    1.27
   4  -5  -1   59.89    1.27
  -4   5   1   60.60    1.26
   4   5  -1   58.24    1.26
   4   5  -1   61.06    1.18
  -4   5   1   60.04    1.30
   4   5  -1   59.64    1.17
   4   5  -1   59.78    1.23
  -4   5   1   59.67    1.20
  -4   5   1   61.07    1.33
  -4   5   1   60.83    1.23
   3  -5  -1   41.57    0.88
  -3  -5   1   41.17    0.83
   3  -5  -1   41.51    0.80
   3  -5  -1   40.91    0.87
  -3  -5   1   40.19    0.82
  -3  -5   1   40.03    0.97
   3  -5  -1   40.30    0.81
   3  -5  -1   40.24    0.84
   3   5  -1   41.03    0.79
  -3   5   1   39.77    0.82
   3   5  -1   40.86    0.84
  -3   5   1   40.09    0.87
  -3   5   1   40.69    0.89
  -3   5   1   40.35    0.90
   3   5  -1   40.08    0.82
   3   5  -1   41.10    0.85
  -3   5   1   40.65    0.84
  -3   5   1   40.60    0.88
   3   5  -1   40.54    0.79
   3   5  -1   41.01    0.79
  -2  -5   1   76.07    1.42
   2  -5  -1   75.21    1.46
   2  -5  -1   73.34    1.46
   2  -5  -1   77.14    1.38
   2  -5  -1   72.66    1.38
  -2  -5   1   75.08    1.67
   2  -5  -1   74.58    1.47
  -2  -5   1   75.30    1.42
   2   5  -1   76.75    1.66
   2   5  -1   74.98    1.44
  -2   5   1   75.39    1.48
  -2   5   1   75.65    1.46
   2   5  -1   76.44    1.44
   2   5  -1   76.18    1.37
  -2   5   1   74.76    1.40
   2   5  -1   73.63    1.44
  -2   5   1   76.45    1.47
  -2   5   1   75.18    1.42
  -2   5   1   76.86    1.50
   2   5  -1   72.91    1.37
   1  -5  -1   28.31    0.57
   1  -5  -1   28.37    0.57
  -1  -5   1   28.20    0.60
  -1  -5   1   28.30    0.55
  -1  -5   1   28.64    0.55
  -1   5   1   28.37    0.58
  -1   5   1   28.80    0.59
   1   5  -1   28.08    0.56
   1   5  -1   28.18    0.60
   1   5  -1   28.69    0.69
  -1   5   1   28.89    0.53
   1   5  -1   28.21    0.56
   1   5  -1   28.82    0.60
  -1   5   1   27.28    0.53
   0  -5   1    1.60    0.11
   0  -5   1    1.64    0.09
   0  -5   1    1.47    0.10
   0  -5   1    1.49    0.13
   0  -5   1    1.82    0.14
   0   5   1    1.76    0.08
   0   5   1    1.58    0.07
   0   5   1    1.79    0.12
   0   5  -1    1.59    0.06
   0   5  -1    1.56    0.06
   0   5  -1    1.53    0.11
   0   5  -1    1.75    0.10
   0   5  -1    1.75    0.13
   0   5   1    1.72    0.13
   0   5  -1    1.64    0.10
   1  -5   1    0.11    0.06
   1  -5   1   -0.03    0.06
   1  -5   1    0.10    0.07
   1  -5   1    0.03    0.03
  -1  -5  -1    0.05    0.07
   1  -5   1    0.15    0.07
   1  -5   1    0.04    0.03
  -1   5  -1    0.14    0.07
  -1   5  -1    0.11    0.08
  -1   5  -1    0.23    0.08
   1   5   1   -0.02    0.04
  -1   5  -1    0.01    0.05
  -1   5  -1   -0.02    0.05
   1   5   1    0.05    0.04
   1   5   1   -0.07    0.07
  -1   5  -1    0.31    0.07
   2  -5   1    0.61    0.07
   2  -5   1    0.54    0.07
   2  -5   1    0.45    0.10
  -2  -5  -1    0.60    0.10
   2  -5   1    0.57    0.10
  -2  -5  -1    0.71    0.07
  -2  -5  -1    0.67    0.07
   2   5   1    0.70    0.06
  -2   5  -1    0.62    0.11
  -2   5  -1    0.68    0.10
  -2   5  -1    0.63    0.09
   2   5   1    0.55    0.08
   2   5   1    0.75    0.06
   2   5   1    0.60    0.07
  -2   5  -1    0.48    0.08
  -2   5  -1    0.70    0.08
  -2   5  -1    0.63    0.06
  -2   5  -1    0.75    0.11
   2   5   1    0.51    0.09
   3  -5   1   87.94    1.75
   3  -5   1   90.19    1.66
   3  -5   1   88.11    1.75
   3  -5   1   87.56    1.68
  -3  -5  -1   86.53    1.92
  -3  -5  -1   89.43    1.71
  -3  -5  -1   73.44    1.67
  -3   5  -1   89.88    1.75
  -3   5  -1   86.57    1.76
   3   5   1   88.89    1.64
   3   5   1   87.65    1.64
  -3   5  -1   88.62    1.68
   3   5   1   90.71    1.93
   3   5   1   87.22    1.70
   3   5   1   90.00    1.71
  -3   5  -1   87.50    1.69
  -3   5  -1   88.95    1.89
   4  -5   1   15.23    0.45
   4  -5   1   14.70    0.38
   4  -5   1   14.05    0.44
   4  -5   1   14.65    0.40
  -4  -5  -1   13.64    0.43
  -4  -5  -1   14.64    0.39
  -4  -5  -1   14.66    0.42
  -4   5  -1   14.54    0.39
   4   5   1   13.73    0.33
  -4   5  -1   14.05    0.44
   4   5   1   13.99    0.40
  -4   5  -1   14.18    0.46
   4   5   1   14.36    0.37
  -4   5  -1   14.74    0.41
   4   5   1   14.69    0.36
  -5  -5  -1   31.06    0.72
  -5  -5  -1   30.45    0.75
  -5  -5  -1   29.70    0.78
   5  -5   1   29.09    0.77
   5  -5   1   31.77    0.79
   5   5   1   30.64    0.68
  -5   5  -1   31.21    0.82
   5   5   1   28.89    0.70
   5   5   1   29.03    0.72
   5   5   1   29.91    0.69
  -5   5  -1   30.40    0.71
  -5   5  -1   31.07    0.75
  -5   5  -1   30.97    0.79
  -5   5  -1   30.26    0.73
   6  -5   1    0.02    0.10
  -6  -5  -1    0.13    0.13
  -6  -5  -1   -0.04    0.13
   6  -5   1   -0.15    0.12
  -6  -5  -1    0.09    0.10
  -6   5  -1    0.10    0.15
   6   5   1   -0.01    0.09
   6   5   1    0.03    0.08
   6   5   1   -0.09    0.12
   6   5   1   -0.06    0.10
  -6   5  -1   -0.03    0.11
  -6   5  -1    0.04    0.11
   7  -5   1   13.54    0.52
  -7  -5  -1   13.97    0.47
  -7  -5  -1   13.17    0.50
  -7   5  -1   13.75    0.46
   7   5   1   13.90    0.50
  -7   5  -1   13.31    0.56
   7   5   1   14.28    0.42
   7   5   1   13.15    0.45
   8  -5   1    0.03    0.17
  -8  -5  -1    0.04    0.12
  -8  -5  -1    0.02    0.16
   8   5   1    0.07    0.11
   8   5   1    0.15    0.15
  -8   5  -1    0.16    0.22
  -9  -5  -1    1.73    0.26
   9  -5   1    1.54    0.26
  -9   5  -1    1.27    0.28
   9   5   1    1.88    0.24
  10  -5   1    1.82    0.30
 -10  -5  -1    1.86    0.30
 -10   5  -1    2.42    0.37
 -10  -6   1    0.16    0.16
 -10  -6   1    0.01    0.19
  10  -6  -1    0.30    0.20
 -10   6   1    0.19    0.25
  10   6  -1    0.17    0.18
  -9  -6   1   10.66    0.47
   9  -6  -1   10.40    0.52
  -9  -6   1   10.70    0.48
  -9   6   1   10.64    0.56
   9   6  -1   11.07    0.46
   9   6  -1   10.34    0.40
   8  -6  -1   -0.02    0.17
  -8  -6   1   -0.16    0.14
   8  -6  -1    0.09    0.12
  -8  -6   1   -0.03    0.12
   8   6  -1   -0.05    0.14
  -8   6   1   -0.11    0.18
   8   6  -1   -0.14    0.15
   8   6  -1   -0.12    0.10
  -8   6   1   -0.07    0.12
   7  -6  -1   24.30    0.60
  -7  -6   1   23.47    0.67
   7  -6  -1   21.92    0.70
  -7  -6   1   22.97    0.71
   7   6  -1   24.70    0.62
   7   6  -1   24.27    0.68
  -7   6   1   25.02    0.77
  -7   6   1   24.90    0.65
   7   6  -1   23.22    0.61
   7   6  -1   23.28    0.63
  -7   6   1   23.61    0.66
  -6  -6   1   -0.13    0.11
   6  -6  -1   -0.02    0.10
  -6  -6   1    0.05    0.10
   6  -6  -1   -0.07    0.10
   6  -6  -1    0.04    0.14
   6  -6  -1    0.23    0.16
  -6  -6   1    0.08    0.12
   6   6  -1   -0.03    0.07
   6   6  -1    0.00    0.10
  -6   6   1    0.07    0.09
  -6   6   1   -0.15    0.09
   6   6  -1    0.13    0.12
  -6   6   1    0.03    0.16
  -6   6   1   -0.10    0.10
   6   6  -1   -0.02    0.09
  -5  -6   1    0.70    0.13
   5  -6  -1    0.69    0.12
  -5  -6   1    0.57    0.12
  -5  -6   1    0.62    0.11
   5  -6  -1    0.51    0.14
   5  -6  -1    0.65    0.14
   5  -6  -1    0.58    0.11
   5   6  -1    0.66    0.09
  -5   6   1    0.59    0.11
  -5   6   1    0.48    0.11
   5   6  -1    0.43    0.06
  -5   6   1    0.60    0.10
   5   6  -1    0.42    0.10
  -5   6   1    0.54    0.15
   5   6  -1    0.68    0.12
   5   6  -1    0.85    0.11
  -5   6   1    0.55    0.14
   4  -6  -1    5.00    0.25
   4  -6  -1    4.76    0.17
  -4  -6   1    4.54    0.18
  -4  -6   1    4.75    0.20
   4  -6  -1    4.80    0.19
   4  -6  -1    5.43    0.26
  -4  -6   1    4.57    0.24
   4  -6  -1    4.64    0.21
   4   6  -1    4.76    0.18
   4   6  -1    4.95    0.22
  -4   6   1    4.30    0.24
  -4   6   1    5.05    0.20
  -4   6   1    4.74    0.21
   4   6  -1    4.93    0.19
  -4   6   1    4.81    0.26
  -4   6   1    4.92    0.19
   4   6  -1    5.00    0.18
  -3  -6   1   10.73    0.37
   3  -6  -1   11.26    0.26
   3  -6  -1   11.12    0.34
  -3  -6   1   11.04    0.28
  -3  -6   1   11.21    0.28
   3  -6  -1   11.28    0.27
   3  -6  -1   11.24    0.33
   3  -6  -1   10.91    0.32
  -3   6   1   10.46    0.28
  -3   6   1   10.88    0.35
  -3   6   1   11.03    0.29
   3   6  -1   10.81    0.31
   3   6  -1   11.21    0.30
   3   6  -1   11.16    0.25
  -3   6   1   11.10    0.34
   3   6  -1   10.93    0.26
   3   6  -1   11.25    0.30
  -3   6   1   11.24    0.36
   3   6  -1   11.11    0.37
  -3   6   1   10.82    0.31
  -2  -6   1   23.57    0.47
   2  -6  -1   23.72    0.55
   2  -6  -1   24.35    0.54
  -2  -6   1   23.50    0.62
  -2  -6   1   24.20    0.47
  -2   6   1   24.09    0.55
  -2   6   1   23.76    0.49
   2   6  -1   24.07    0.50
   2   6  -1   23.61    0.50
  -2   6   1   24.22    0.54
   2   6  -1   24.16    0.62
  -2   6   1   23.97    0.51
  -2   6   1   23.02    0.55
  -2   6   1   23.71    0.58
   2   6  -1   23.54    0.54
  -1  -6   1    3.09    0.18
  -1  -6   1    3.40    0.09
  -1  -6   1    3.26    0.15
   1  -6  -1    3.20    0.12
  -1  -6   1    3.32    0.09
   1  -6  -1    3.49    0.12
  -1   6   1    3.09    0.09
   1   6  -1    3.17    0.15
   1   6  -1    3.47    0.16
  -1   6   1    3.29    0.14
   1   6  -1    3.25    0.12
   1   6  -1    3.16    0.12
  -1   6   1    3.25    0.09
  -1   6   1    3.23    0.14
   1   6  -1    2.98    0.17
  -1   6   1    3.62    0.17
   0  -6   1  117.26    2.17
   0  -6   1  116.62    2.17
   0  -6   1  113.92    2.51
   0  -6   1  114.46    2.21
   0   6  -1  115.64    2.18
   0   6   1  120.01    2.15
   0   6  -1  119.16    2.11
   0   6  -1  118.53    2.51
   0   6   1  111.34    2.21
   0   6   1  116.35    2.15
   0   6  -1  116.76    2.23
   0   6   1  116.57    2.51
   0   6  -1  115.84    2.11
   0   6  -1  117.31    2.18
   1  -6   1   82.25    1.62
   1  -6   1   79.17    1.60
   1  -6   1   82.16    1.58
  -1   6  -1   82.34    1.59
   1   6   1   82.49    1.81
  -1   6  -1   81.53    1.63
   1   6   1   83.91    1.53
  -1   6  -1   83.22    1.80
  -1   6  -1   82.50    1.53
  -1   6  -1   83.37    1.59
   1   6   1   80.54    1.52
  -1   6  -1   81.98    1.52
   2  -6   1   86.32    1.59
  -2  -6  -1   85.01    1.60
   2  -6   1   85.78    1.60
   2  -6   1   86.91    1.69
  -2  -6  -1   84.77    1.90
   2  -6   1   83.78    1.68
  -2  -6  -1   86.49    1.61
   2  -6   1   88.30    1.69
  -2   6  -1   85.63    1.70
  -2   6  -1   85.81    1.82
  -2   6  -1   85.77    1.62
   2   6   1   87.42    1.90
  -2   6  -1   85.31    1.64
  -2   6  -1   84.65    1.72
  -2   6  -1   87.52    1.69
  -2   6  -1   86.66    1.87
   2   6   1   87.55    1.63
   2   6   1   84.05    1.63
  -3  -6  -1   12.33    0.31
   3  -6   1   12.33    0.33
  -3  -6  -1   12.25    0.32
   3  -6   1   12.79    0.39
  -3  -6  -1   12.47    0.39
   3  -6   1   12.17    0.36
   3  -6   1   12.63    0.31
   3  -6   1   12.52    0.38
  -3   6  -1   12.48    0.34
  -3   6  -1   12.27    0.35
  -3   6  -1   12.35    0.33
   3   6   1   12.30    0.33
   3   6   1   12.22    0.34
   3   6   1   12.23    0.29
   3   6   1   12.08    0.29
  -3   6  -1   12.37    0.39
   3   6   1   12.68    0.39
  -4  -6  -1    0.62    0.11
  -4  -6  -1    0.47    0.11
  -4  -6  -1    0.29    0.09
   4  -6   1    0.55    0.14
   4  -6   1    0.82    0.14
   4  -6   1    0.70    0.11
   4   6   1    0.57    0.09
  -4   6  -1    0.59    0.15
  -4   6  -1    0.32    0.14
   4   6   1    0.51    0.11
   4   6   1    0.72    0.09
  -4   6  -1    0.57    0.09
   4   6   1    0.56    0.12
  -4   6  -1    0.59    0.11
  -4   6  -1    0.61    0.11
   5  -6   1   13.06    0.46
  -5  -6  -1   14.20    0.41
  -5  -6  -1   13.56    0.43
   5  -6   1   13.83    0.41
   5  -6   1   13.93    0.47
  -5  -6  -1   13.43    0.45
   5   6   1   13.64    0.42
   5   6   1   13.28    0.38
   5   6   1   14.13    0.38
  -5   6  -1   13.74    0.43
  -5   6  -1   14.06    0.48
  -5   6  -1   13.62    0.41
  -5   6  -1   13.86    0.50
  -5   6  -1   14.08    0.41
   5   6   1   13.00    0.35
   6  -6   1    6.85    0.31
  -6  -6  -1    7.14    0.33
  -6  -6  -1    7.33    0.32
   6  -6   1    6.71    0.35
  -6  -6  -1    6.97    0.32
   6   6   1    6.68    0.28
   6   6   1    6.60    0.24
   6   6   1    6.91    0.27
  -6   6  -1    6.78    0.38
  -6   6  -1    6.87    0.29
   6   6   1    6.81    0.32
  -6   6  -1    7.49    0.33
  -7  -6  -1    6.18    0.34
   7  -6   1    6.59    0.38
  -7  -6  -1    6.80    0.33
   7   6   1    6.33    0.34
   7   6   1    6.24    0.30
  -7   6  -1    6.44    0.41
   7   6   1    6.19    0.26
  -7   6  -1    6.05    0.31
  -8  -6  -1    0.45    0.15
   8  -6   1    0.26    0.18
   8  -6   1    0.32    0.14
  -8  -6  -1    0.24    0.18
   8   6   1    0.19    0.15
  -8   6  -1    0.32    0.23
   8   6   1    0.42    0.12
   9  -6   1    0.12    0.19
  -9  -6  -1   -0.10    0.18
   9   6   1    0.03    0.16
  -9   6  -1    0.32    0.25
  10  -6   1   -0.05    0.22
 -10   6  -1    0.00    0.25
 -10  -7   1    1.31    0.23
 -10  -7   1    0.87    0.23
  10  -7  -1    0.86    0.24
  10   7  -1    1.11    0.23
 -10   7   1    1.05    0.31
  -9  -7   1    0.07    0.18
  -9  -7   1    0.30    0.16
   9  -7  -1    0.43    0.21
  -9   7   1    0.24    0.23
   9   7  -1    0.21    0.12
   9   7  -1    0.14    0.17
  -8  -7   1   15.70    0.58
   8  -7  -1   14.83    0.59
  -8  -7   1   16.33    0.54
   8  -7  -1   16.53    0.49
  -8   7   1   15.90    0.53
   8   7  -1   15.54    0.52
   8   7  -1   15.42    0.47
  -8   7   1   15.33    0.63
   7  -7  -1   16.14    0.56
  -7  -7   1   14.94    0.55
  -7  -7   1   15.68    0.51
   7  -7  -1   15.59    0.46
   7   7  -1   15.76    0.52
   7   7  -1   16.01    0.46
  -7   7   1   15.52    0.60
  -7   7   1   14.71    0.48
   7   7  -1   15.67    0.48
   7   7  -1   15.30    0.42
   7   7  -1   15.02    0.43
   6  -7  -1   -0.02    0.15
   6  -7  -1    0.07    0.15
  -6  -7   1    0.17    0.13
  -6  -7   1    0.23    0.13
  -6  -7   1    0.19    0.10
   6  -7  -1    0.13    0.11
   6  -7  -1   -0.03    0.10
   6   7  -1    0.04    0.10
  -6   7   1    0.30    0.18
   6   7  -1    0.08    0.10
  -6   7   1    0.10    0.12
   6   7  -1    0.25    0.09
   6   7  -1    0.10    0.12
  -6   7   1    0.11    0.07
   6   7  -1    0.12    0.07
  -6   7   1    0.02    0.12
  -5  -7   1   29.45    0.82
   5  -7  -1   30.30    0.71
   5  -7  -1   29.64    0.76
  -5  -7   1   30.00    0.68
   5  -7  -1   31.08    0.69
   5  -7  -1   31.02    0.77
  -5  -7   1   30.38    0.70
  -5   7   1   31.35    0.74
  -5   7   1   30.12    0.77
   5   7  -1   29.08    0.67
   5   7  -1   29.26    0.67
  -5   7   1   30.73    0.70
  -5   7   1   30.54    0.73
   5   7  -1   28.90    0.65
   5   7  -1   30.25    0.72
   5   7  -1   29.77    0.66
  -5   7   1   29.28    0.79
  -4  -7   1   45.24    1.16
  -4  -7   1   47.57    0.97
   4  -7  -1   47.03    1.04
  -4  -7   1   47.21    0.96
   4  -7  -1   47.13    1.01
   4  -7  -1   47.43    0.95
   4  -7  -1   48.48    1.04
  -4   7   1   46.76    0.98
   4   7  -1   47.12    0.99
  -4   7   1   48.96    1.08
   4   7  -1   47.76    0.98
  -4   7   1   46.99    1.07
  -4   7   1   48.13    1.07
  -4   7   1   46.62    1.00
   4   7  -1   47.70    0.94
   4   7  -1   47.54    0.94
   3  -7  -1   43.27    0.94
   3  -7  -1   44.31    0.94
   3  -7  -1   43.58    0.83
  -3  -7   1   42.15    1.07
   3  -7  -1   44.30    0.82
  -3  -7   1   43.59    0.85
   3  -7  -1   44.51    0.94
  -3  -7   1   44.25    0.86
   3   7  -1   43.56    0.92
   3   7  -1   45.41    1.07
   3   7  -1   44.22    0.91
  -3   7   1   43.57    0.90
   3   7  -1   43.38    0.83
   3   7  -1   44.01    0.89
  -3   7   1   43.92    0.95
   3   7  -1   44.54    0.84
  -3   7   1   42.50    0.97
  -3   7   1   43.18    0.88
  -3   7   1   43.15    0.96
   2  -7  -1   86.51    1.80
   2  -7  -1   93.50    1.84
   2  -7  -1   97.43    1.82
  -2  -7   1   92.97    2.09
   2   7  -1   96.24    1.78
  -2   7   1   94.60    1.77
  -2   7   1   95.78    1.75
   2   7  -1   94.63    1.82
  -2   7   1   96.47    1.83
  -2   7   1   92.70    1.88
   2   7  -1   94.66    1.78
   2   7  -1   96.53    2.09
  -2   7   1   93.21    1.84
  -2   7   1   94.83    1.84
   1  -7  -1    7.88    0.20
  -1  -7   1    7.84    0.26
   1  -7  -1    7.80    0.19
   1   7  -1    7.91    0.20
   1   7  -1    8.34    0.20
  -1   7   1    8.12    0.23
  -1   7   1    7.89    0.17
   1   7  -1    8.13    0.26
   1   7  -1    8.08    0.26
  -1   7   1    7.92    0.22
  -1   7   1    8.16    0.17
   1   7  -1    8.02    0.29
  -1   7   1    7.86    0.28
  -1   7   1    7.96    0.29
   0  -7   1    1.77    0.09
   0  -7   1    1.91    0.14
   0  -7   1    1.83    0.09
   0  -7   1    1.96    0.17
   0   7   1    1.85    0.09
   0   7  -1    1.84    0.11
   0   7  -1    1.83    0.07
   0   7  -1    1.87    0.15
   0   7  -1    1.80    0.12
   0   7  -1    1.86    0.14
   0   7   1    1.73    0.14
   0   7   1    1.82    0.09
   0   7  -1    1.85    0.15
   0   7   1    1.63    0.15
   0   7  -1    1.74    0.07
   1  -7   1    1.64    0.14
   1  -7   1    1.59    0.13
   1  -7   1    1.46    0.12
  -1   7  -1    1.66    0.10
   1   7   1    1.47    0.07
   1   7   1    1.43    0.14
  -1   7  -1    1.39    0.09
   1   7   1    1.53    0.07
  -1   7  -1    1.26    0.11
  -1   7  -1    1.38    0.11
   1   7   1    1.37    0.12
  -1   7  -1    1.82    0.14
  -1   7  -1    1.62    0.15
   2  -7   1    5.47    0.14
   2  -7   1    5.35    0.14
  -2  -7  -1    5.19    0.24
   2  -7   1    4.93    0.23
   2  -7   1    5.29    0.21
   2  -7   1    5.63    0.23
  -2   7  -1    5.09    0.15
   2   7   1    5.05    0.16
   2   7   1    5.23    0.24
  -2   7  -1    5.14    0.19
  -2   7  -1    4.98    0.18
  -2   7  -1    5.43    0.15
   2   7   1    5.24    0.17
  -2   7  -1    4.74    0.24
  -2   7  -1    5.34    0.22
  -2   7  -1    5.26    0.23
  -3  -7  -1   26.14    0.53
   3  -7   1   26.43    0.56
  -3  -7  -1   25.59    0.70
   3  -7   1   26.03    0.63
   3  -7   1   25.99    0.63
  -3  -7  -1   26.54    0.55
   3  -7   1   26.44    0.64
  -3   7  -1   27.03    0.65
  -3   7  -1   25.43    0.58
  -3   7  -1   25.72    0.66
  -3   7  -1   24.15    0.65
  -3   7  -1   26.95    0.62
   3   7   1   25.48    0.57
  -3   7  -1   25.84    0.60
   3   7   1   26.46    0.69
   3   7   1   25.56    0.52
   3   7   1   25.65    0.52
  -4  -7  -1   39.46    0.84
   4  -7   1   40.39    0.93
  -4  -7  -1   38.50    0.98
   4  -7   1   37.74    0.88
   4  -7   1   39.97    0.84
   4  -7   1   38.08    0.91
  -4  -7  -1   39.76    0.82
  -4   7  -1   39.04    0.87
   4   7   1   39.17    0.85
  -4   7  -1   39.23    0.95
   4   7   1   38.40    0.80
  -4   7  -1   40.24    0.92
  -4   7  -1   39.49    0.85
  -4   7  -1   39.58    0.93
   4   7   1   39.32    0.80
   4   7   1   40.73    0.99
   5  -7   1   66.09    1.41
  -5  -7  -1   63.88    1.30
   5  -7   1   62.30    1.40
   5  -7   1   64.18    1.31
   5  -7   1   63.75    1.35
  -5  -7  -1   63.47    1.50
  -5  -7  -1   63.90    1.33
   5   7   1   63.02    1.34
   5   7   1   61.35    1.36
  -5   7  -1   67.00    1.47
  -5   7  -1   64.54    1.35
  -5   7  -1   62.37    1.32
   5   7   1   61.76    1.28
  -5   7  -1   65.42    1.43
   5   7   1   62.63    1.27
  -6  -7  -1    0.22    0.14
  -6  -7  -1    0.21    0.12
   6  -7   1    0.07    0.14
   6  -7   1    0.12    0.12
  -6   7  -1    0.04    0.12
   6   7   1   -0.02    0.12
   6   7   1    0.11    0.10
   6   7   1    0.14    0.11
  -6   7  -1    0.04    0.16
  -6   7  -1    0.07    0.12
   6   7   1    0.13    0.08
   7  -7   1   13.76    0.55
  -7  -7  -1   13.49    0.49
   7  -7   1   14.42    0.47
  -7  -7  -1   14.22    0.50
  -7   7  -1   14.47    0.60
   7   7   1   13.76    0.41
   7   7   1   13.95    0.46
  -7   7  -1   13.68    0.47
   8  -7   1   -0.05    0.17
  -8  -7  -1   -0.01    0.13
   8  -7   1    0.05    0.13
  -8  -7  -1   -0.01    0.15
  -8   7  -1   -0.31    0.20
   8   7   1    0.02    0.11
   8   7   1    0.10    0.14
   9  -7   1    4.44    0.37
  -9  -7  -1    5.27    0.37
  -9   7  -1    5.93    0.47
   9   7   1    5.60    0.31
   9   7   1    5.41    0.34
  10  -8  -1   -0.01    0.21
 -10  -8   1    0.10    0.18
 -10  -8   1    0.13    0.17
 -10   8   1   -0.13    0.25
  10   8  -1   -0.05    0.17
  -9  -8   1    1.97    0.25
   9  -8  -1    1.89    0.27
  -9  -8   1    2.31    0.25
  -9   8   1    1.91    0.30
   9   8  -1    2.37    0.22
   9   8  -1    1.96    0.24
  -8  -8   1    0.76    0.18
  -8  -8   1    0.74    0.17
   8  -8  -1    0.30    0.19
   8  -8  -1    0.80    0.16
   8   8  -1    0.93    0.17
   8   8  -1    0.80    0.13
  -8   8   1    0.75    0.22
  -8   8   1    0.69    0.16
  -7  -8   1    7.52    0.34
   7  -8  -1    7.20    0.39
   7  -8  -1    8.02    0.33
  -7  -8   1    7.38    0.38
   7   8  -1    7.61    0.28
   7   8  -1    7.19    0.26
   7   8  -1    7.75    0.32
  -7   8   1    7.17    0.41
  -7   8   1    7.67    0.34
   7   8  -1    8.00    0.31
  -6  -8   1   13.91    0.42
  -6  -8   1   14.94    0.42
  -6  -8   1   13.53    0.51
   6  -8  -1   14.74    0.42
   6  -8  -1   14.67    0.52
   6  -8  -1   13.98    0.44
   6  -8  -1   13.72    0.50
  -6   8   1   13.90    0.44
  -6   8   1   14.30    0.50
   6   8  -1   13.26    0.40
   6   8  -1   14.51    0.40
   6   8  -1   13.32    0.44
   6   8  -1   13.45    0.36
  -6   8   1   14.21    0.47
  -6   8   1   14.11    0.53
   6   8  -1   13.89    0.40
   5  -8  -1   28.79    0.72
   5  -8  -1   31.01    0.77
  -5  -8   1   30.26    0.67
  -5  -8   1   27.86    0.82
   5  -8  -1   29.75    0.77
   5  -8  -1   30.53    0.67
  -5  -8   1   30.25    0.68
  -5   8   1   29.85    0.70
   5   8  -1   29.78    0.69
  -5   8   1   30.30    0.73
  -5   8   1   29.79    0.79
   5   8  -1   30.04    0.67
  -5   8   1   31.20    0.74
   5   8  -1   30.89    0.72
  -5   8   1   29.87    0.80
   5   8  -1   30.41    0.66
  -4  -8   1    9.48    0.26
  -4  -8   1    9.18    0.37
   4  -8  -1    9.79    0.34
  -4  -8   1    9.56    0.26
   4  -8  -1    9.61    0.25
   4  -8  -1    9.23    0.34
   4  -8  -1    9.59    0.33
  -4   8   1    8.61    0.36
  -4   8   1    8.77    0.29
   4   8  -1    9.23    0.25
   4   8  -1    9.17    0.25
  -4   8   1   10.01    0.32
   4   8  -1    9.82    0.39
   4   8  -1    9.26    0.30
   4   8  -1    9.31    0.26
  -4   8   1    9.56    0.29
  -4   8   1    8.90    0.37
   4   8  -1    9.12    0.30
   3  -8  -1   27.14    0.63
   3  -8  -1   26.57    0.65
  -3  -8   1   26.11    0.74
   3  -8  -1   27.40    0.63
  -3  -8   1   27.83    0.52
  -3  -8   1   27.08    0.52
   3   8  -1   27.09    0.52
   3   8  -1   26.53    0.62
  -3   8   1   26.89    0.69
  -3   8   1   27.80    0.60
  -3   8   1   26.83    0.66
   3   8  -1   26.32    0.58
   3   8  -1   27.58    0.74
  -3   8   1   25.97    0.60
  -3   8   1   26.95    0.58
   3   8  -1   27.04    0.53
  -2  -8   1    8.89    0.35
   2  -8  -1    9.71    0.27
   2  -8  -1    9.80    0.27
   2  -8  -1    9.66    0.32
   2   8  -1    9.47    0.35
   2   8  -1    9.33    0.29
  -2   8   1    9.19    0.25
   2   8  -1    9.54    0.24
  -2   8   1    9.38    0.34
  -2   8   1    9.16    0.31
  -2   8   1    9.29    0.29
  -2   8   1    9.32    0.24
   2   8  -1    9.20    0.30
   2   8  -1    9.35    0.24
   1  -8  -1   19.76    0.40
   1  -8  -1   19.80    0.40
  -1  -8   1   19.73    0.57
  -1  -8   1   20.30    0.51
   1   8  -1   20.01    0.50
   1   8  -1   20.16    0.56
  -1   8   1   19.84    0.45
   1   8  -1   20.53    0.42
   1   8  -1   19.62    0.42
  -1   8   1   19.11    0.51
  -1   8   1   20.25    0.44
  -1   8   1   20.48    0.57
  -1   8   1   20.04    0.38
   1   8  -1   19.16    0.50
  -1   8   1   19.92    0.53
  -1   8   1   20.16    0.38
   0  -8   1   36.91    0.83
   0  -8   1   37.29    0.72
   0  -8   1   38.46    0.73
   0   8   1   38.21    0.73
   0   8  -1   37.78    0.70
   0   8  -1   37.97    0.84
   0   8  -1   37.40    0.76
   0   8  -1   37.21    0.83
   0   8   1   37.76    0.84
   0   8   1   37.71    0.93
   0   8   1   36.74    0.72
   0   8  -1   38.75    0.93
   0   8  -1   37.47    0.70
   0   8  -1   37.96    0.76
   1  -8   1    7.65    0.23
   1  -8   1    7.76    0.23
   1  -8   1    7.49    0.28
   1   8   1    7.49    0.16
  -1   8  -1    7.89    0.21
  -1   8  -1    7.83    0.25
   1   8   1    7.62    0.31
  -1   8  -1    8.06    0.22
  -1   8  -1    8.03    0.30
   1   8   1    7.91    0.17
   1   8   1    7.55    0.27
  -1   8  -1    7.52    0.29
  -1   8  -1    7.90    0.24
   2  -8   1   38.94    0.84
   2  -8   1   39.54    0.88
   2  -8   1   33.86    0.82
  -2  -8  -1   38.94    0.98
  -2   8  -1   38.52    0.83
  -2   8  -1   39.12    0.85
   2   8   1   40.05    0.98
  -2   8  -1   40.98    0.83
  -2   8  -1   39.70    0.81
   2   8   1   40.58    0.77
  -2   8  -1   39.54    0.79
   2   8   1   38.15    0.86
   2   8   1   38.62    0.76
  -2   8  -1   39.81    0.95
  -2   8  -1   38.91    0.90
  -3  -8  -1    6.04    0.28
   3  -8   1    6.07    0.26
   3  -8   1    6.18    0.19
   3  -8   1    6.41    0.26
  -3  -8  -1    5.82    0.14
   3  -8   1    5.99    0.27
  -3   8  -1    5.76    0.26
  -3   8  -1    5.98    0.20
   3   8   1    5.70    0.16
  -3   8  -1    6.07    0.26
   3   8   1    5.95    0.16
  -3   8  -1    6.61    0.24
   3   8   1    6.27    0.29
  -3   8  -1    5.80    0.29
  -3   8  -1    5.93    0.22
   3   8   1    6.01    0.20
  -4  -8  -1   17.03    0.54
   4  -8   1   17.67    0.52
   4  -8   1   17.33    0.50
   4  -8   1   17.11    0.43
  -4  -8  -1   17.17    0.40
   4  -8   1   16.67    0.50
  -4  -8  -1   17.40    0.42
   4   8   1   17.16    0.40
   4   8   1   17.51    0.55
  -4   8  -1   17.83    0.47
   4   8   1   16.53    0.40
  -4   8  -1   17.31    0.46
  -4   8  -1   17.67    0.52
  -4   8  -1   17.63    0.51
   4   8   1   17.16    0.44
  -4   8  -1   16.68    0.53
  -4   8  -1   17.85    0.48
   5  -8   1    0.26    0.12
   5  -8   1    0.14    0.15
   5  -8   1   -0.19    0.12
  -5  -8  -1    0.16    0.11
   5  -8   1    0.17    0.11
  -5  -8  -1    0.03    0.11
  -5  -8  -1    0.16    0.10
  -5   8  -1    0.24    0.09
  -5   8  -1    0.06    0.15
   5   8   1    0.17    0.11
   5   8   1    0.11    0.09
  -5   8  -1    0.06    0.11
  -5   8  -1   -0.21    0.15
  -5   8  -1    0.10    0.11
  -6  -8  -1   39.57    0.90
   6  -8   1   37.10    0.98
   6  -8   1   40.08    0.94
  -6  -8  -1   37.96    1.02
  -6   8  -1   38.83    1.05
   6   8   1   40.19    0.93
   6   8   1   38.72    0.89
  -6   8  -1   38.32    0.91
   6   8   1   38.42    0.88
   6   8   1   39.60    0.87
  -7  -8  -1    0.18    0.13
  -7  -8  -1   -0.10    0.14
   7  -8   1    0.08    0.16
   7  -8   1   -0.01    0.13
   7   8   1   -0.05    0.08
   7   8   1    0.15    0.13
  -7   8  -1    0.11    0.19
  -7   8  -1   -0.07    0.13
  -8  -8  -1    0.51    0.16
  -8  -8  -1    0.50    0.17
   8  -8   1    0.32    0.20
   8   8   1    0.25    0.15
   8   8   1    0.52    0.12
  -8   8  -1    0.61    0.23
   9  -8   1   -0.09    0.20
  -9  -8  -1    0.24    0.18
   9   8   1    0.04    0.16
  -9   8  -1   -0.40    0.20
   9   8   1   -0.02    0.12
   9  -9  -1    0.81    0.22
  -9  -9   1    0.73    0.19
  -9  -9   1    0.74    0.20
   9   9  -1    0.58    0.19
  -9   9   1    1.03    0.28
   9   9  -1    0.61    0.14
   8  -9  -1    3.39    0.25
  -8  -9   1    3.09    0.29
  -8  -9   1    3.11    0.26
   8  -9  -1    3.35    0.31
  -8   9   1    2.97    0.33
   8   9  -1    3.12    0.25
  -8   9   1    3.25    0.27
   8   9  -1    2.94    0.20
  -7  -9   1    0.72    0.17
   7  -9  -1    0.56    0.18
  -7  -9   1    0.38    0.13
   7  -9  -1    0.76    0.15
   7   9  -1    0.67    0.14
  -7   9   1    0.63    0.21
  -7   9   1    0.69    0.15
   7   9  -1    0.63    0.12
   7   9  -1    0.57    0.09
  -6  -9   1   31.04    0.89
  -6  -9   1   31.43    0.72
   6  -9  -1   32.33    0.78
  -6  -9   1   32.64    0.72
   6  -9  -1   31.99    0.72
   6  -9  -1   30.24    0.83
  -6   9   1   31.52    0.85
   6   9  -1   32.14    0.72
  -6   9   1   30.51    0.76
   6   9  -1   29.31    0.69
   6   9  -1   31.88    0.77
  -6   9   1   29.68    0.86
   6   9  -1   30.21    0.72
   6   9  -1   31.41    0.73
  -5  -9   1    2.47    0.24
   5  -9  -1    2.51    0.16
  -5  -9   1    2.34    0.16
   5  -9  -1    2.35    0.19
  -5  -9   1    2.38    0.16
   5  -9  -1    2.67    0.23
   5  -9  -1    2.35    0.21
   5   9  -1    2.30    0.15
  -5   9   1    2.49    0.18
  -5   9   1    2.30    0.23
  -5   9   1    2.17    0.17
   5   9  -1    2.42    0.20
  -5   9   1    2.34    0.23
  -5   9   1    1.96    0.18
   5   9  -1    2.22    0.15
   5   9  -1    2.40    0.17
  -4  -9   1    0.30    0.12
  -4  -9   1    0.24    0.06
   4  -9  -1    0.49    0.12
   4  -9  -1    0.25    0.12
   4  -9  -1    0.27    0.12
  -4  -9   1    0.22    0.06
  -4   9   1    0.23    0.08
  -4   9   1    0.32    0.14
   4   9  -1    0.18    0.06
   4   9  -1    0.26    0.07
  -4   9   1    0.36    0.11
  -4   9   1    0.16    0.12
   4   9  -1    0.27    0.10
  -4   9   1    0.20    0.09
   4   9  -1    0.27    0.09
   4   9  -1    0.27    0.07
   3  -9  -1   -0.10    0.08
   3  -9  -1   -0.02    0.04
  -3  -9   1   -0.08    0.10
   3  -9  -1   -0.01    0.09
  -3   9   1   -0.07    0.10
  -3   9   1   -0.04    0.11
   3   9  -1   -0.04    0.09
  -3   9   1   -0.05    0.07
   3   9  -1   -0.07    0.06
  -3   9   1   -0.05    0.04
   3   9  -1    0.09    0.04
   3   9  -1   -0.16    0.08
   3   9  -1   -0.07    0.04
  -3   9   1    0.01    0.07
   2  -9  -1    5.81    0.20
   2  -9  -1    5.93    0.26
  -2  -9   1    5.67    0.28
   2  -9  -1    5.65    0.20
   2   9  -1    5.29    0.23
  -2   9   1    5.59    0.17
  -2   9   1    5.76    0.19
  -2   9   1    5.32    0.27
  -2   9   1    5.87    0.25
  -2   9   1    5.90    0.28
   2   9  -1    5.41    0.23
   2   9  -1    5.87    0.18
   2   9  -1    5.53    0.17
  -2   9   1    5.82    0.23
   2   9  -1    5.86    0.28
  -1  -9   1   15.11    0.49
  -1  -9   1   15.37    0.43
  -1   9   1   14.89    0.30
  -1   9   1   15.24    0.30
  -1   9   1   15.24    0.37
   1   9  -1   15.18    0.34
  -1   9   1   14.92    0.44
   1   9  -1   15.27    0.34
  -1   9   1   15.56    0.46
  -1   9   1   15.85    0.49
   1   9  -1   15.81    0.43
  -1   9   1   15.32    0.36
   1   9  -1   15.86    0.49
   1   9  -1   15.56    0.43
   0  -9   1   16.76    0.33
   0  -9   1   17.32    0.48
   0   9  -1   17.76    0.35
   0   9  -1   17.52    0.48
   0   9  -1   17.62    0.40
   0   9   1   17.42    0.36
   0   9   1   17.32    0.36
   0   9  -1   17.37    0.35
   0   9  -1   17.79    0.52
   0   9  -1   17.26    0.40
   0   9   1   17.37    0.53
   0   9   1   17.37    0.48
   0   9  -1   17.20    0.48
   1  -9   1    0.31    0.08
   1  -9   1    0.19    0.07
   1  -9   1    0.04    0.09
  -1   9  -1    0.11    0.09
  -1   9  -1   -0.02    0.10
  -1   9  -1    0.13    0.08
   1   9   1    0.08    0.08
  -1   9  -1    0.12    0.06
   1   9   1    0.20    0.10
  -1   9  -1    0.24    0.06
  -2  -9  -1   38.05    0.99
   2  -9   1   39.05    0.83
   2  -9   1   39.05    0.89
  -2   9  -1   38.95    0.91
  -2   9  -1   38.75    0.81
   2   9   1   37.30    0.87
  -2   9  -1   39.51    0.97
   2   9   1   39.58    0.75
   2   9   1   37.64    0.75
  -2   9  -1   38.82    0.86
  -2   9  -1   38.02    0.79
   2   9   1   39.50    0.99
   3  -9   1    0.14    0.10
  -3  -9  -1    0.19    0.11
   3  -9   1   -0.12    0.09
   3  -9   1    0.08    0.10
   3   9   1    0.16    0.04
   3   9   1    0.06    0.10
  -3   9  -1    0.05    0.09
  -3   9  -1    0.03    0.11
  -3   9  -1    0.19    0.08
  -3   9  -1    0.27    0.09
   3   9   1   -0.02    0.06
  -3   9  -1    0.11    0.11
  -3   9  -1    0.06    0.06
   3   9   1    0.06    0.05
   3   9   1    0.13    0.09
  -4  -9  -1    4.65    0.15
  -4  -9  -1    4.60    0.28
   4  -9   1    4.78    0.19
   4  -9   1    4.50    0.26
   4  -9   1    4.84    0.27
   4  -9   1    4.74    0.27
  -4  -9  -1    4.64    0.16
  -4   9  -1    4.45    0.25
   4   9   1    4.98    0.21
   4   9   1    4.66    0.17
  -4   9  -1    4.26    0.23
  -4   9  -1    4.81    0.22
  -4   9  -1    4.69    0.30
   4   9   1    4.64    0.17
  -4   9  -1    4.77    0.21
  -4   9  -1    5.18    0.29
   5  -9   1    1.20    0.13
   5  -9   1    1.39    0.20
   5  -9   1    0.76    0.15
  -5  -9  -1    0.81    0.15
  -5  -9  -1    1.22    0.13
  -5  -9  -1    1.11    0.11
   5  -9   1    0.93    0.17
  -5   9  -1    1.13    0.16
  -5   9  -1    1.30    0.15
  -5   9  -1    1.16    0.16
   5   9   1    0.85    0.12
  -5   9  -1    1.03    0.13
   5   9   1    1.21    0.14
  -5   9  -1    0.71    0.19
   5   9   1    1.14    0.12
   6  -9   1    0.24    0.15
   6  -9   1    0.39    0.15
  -6  -9  -1    0.28    0.14
  -6  -9  -1    0.40    0.12
   6   9   1    0.38    0.12
  -6   9  -1    0.34    0.13
   6   9   1    0.39    0.11
   6   9   1    0.33    0.07
  -6   9  -1    0.23    0.18
   7  -9   1    6.77    0.39
  -7  -9  -1    7.21    0.37
  -7  -9  -1    6.93    0.32
   7  -9   1    7.31    0.35
   7   9   1    6.88    0.32
  -7   9  -1    7.44    0.35
  -7   9  -1    7.09    0.43
   7   9   1    6.52    0.26
  -8  -9  -1    3.28    0.29
   8  -9   1    3.05    0.32
  -8  -9  -1    3.15    0.26
  -8   9  -1    3.02    0.35
   8   9   1    3.81    0.27
   8   9   1    3.53    0.22
  -9  -9  -1    0.02    0.16
   9  -9   1    0.38    0.22
   9   9   1    0.01    0.16
   9   9   1   -0.04    0.12
  -9 -10   1    1.41    0.25
   9 -10  -1    1.48    0.25
  -9 -10   1    1.68    0.21
   9  10  -1    1.18    0.16
   9  10  -1    1.20    0.20
  -8 -10   1    1.41    0.18
   8 -10  -1    0.92    0.22
  -8 -10   1    1.10    0.22
   8 -10  -1    1.14    0.18
   8  10  -1    1.02    0.13
   8  10  -1    1.02    0.17
  -8  10   1    1.01    0.19
   7 -10  -1    0.01    0.12
  -7 -10   1    0.05    0.11
  -7 -10   1   -0.06    0.13
   7 -10  -1   -0.15    0.14
   7  10  -1    0.15    0.12
  -7  10   1   -0.04    0.17
   7  10  -1    0.04    0.10
  -7  10   1   -0.13    0.12
   7  10  -1    0.08    0.07
  -6 -10   1    0.99    0.18
   6 -10  -1    0.93    0.18
   6 -10  -1    0.99    0.16
  -6 -10   1    0.99    0.12
  -6  10   1    1.11    0.16
   6  10  -1    0.80    0.13
   6  10  -1    0.80    0.06
   6  10  -1    1.22    0.15
  -6  10   1    0.86    0.20
  -6  10   1    0.81    0.21
   6  10  -1    0.98    0.13
   5 -10  -1    1.24    0.17
  -5 -10   1    1.18    0.19
   5 -10  -1    0.98    0.17
  -5 -10   1    1.37    0.10
  -5 -10   1    1.34    0.10
   5  10  -1    1.22    0.12
   5  10  -1    1.44    0.15
  -5  10   1    1.22    0.20
  -5  10   1    1.36    0.15
  -5  10   1    1.30    0.20
  -5  10   1    1.35    0.13
   5  10  -1    1.08    0.12
   5  10  -1    1.39    0.16
  -5  10   1    1.30    0.16
   4 -10  -1    2.62    0.20
   4 -10  -1    2.42    0.20
   4 -10  -1    2.24    0.19
  -4 -10   1    2.64    0.23
   4  10  -1    2.80    0.14
   4  10  -1    2.88    0.19
   4  10  -1    2.57    0.17
  -4  10   1    2.53    0.19
   4  10  -1    2.56    0.13
  -4  10   1    2.22    0.23
  -4  10   1    2.56    0.16
  -4  10   1    2.76    0.23
  -4  10   1    2.64    0.17
   3 -10  -1    8.71    0.29
   3 -10  -1    8.82    0.34
  -3 -10   1    8.14    0.36
   3 -10  -1    8.42    0.29
   3  10  -1    8.34    0.31
   3  10  -1    8.24    0.18
  -3  10   1    8.04    0.31
  -3  10   1    8.78    0.36
   3  10  -1    8.46    0.19
  -3  10   1    8.57    0.28
   3  10  -1    8.26    0.24
  -3  10   1    8.11    0.25
  -2 -10   1    3.21    0.23
   2 -10  -1    3.67    0.16
   2 -10  -1    4.05    0.16
   2  10  -1    3.81    0.26
   2  10  -1    3.61    0.15
   2  10  -1    3.67    0.22
  -2  10   1    3.49    0.25
   2  10  -1    3.62    0.14
  -2  10   1    4.03    0.25
  -2  10   1    3.70    0.20
  -2  10   1    3.91    0.22
  -2  10   1    3.68    0.16
  -2  10   1    3.69    0.14
   2  10  -1    3.82    0.21
  -1 -10   1    3.09    0.22
  -1  10   1    2.85    0.15
   1  10  -1    3.27    0.13
  -1  10   1    3.08    0.22
  -1  10   1    3.41    0.20
  -1  10   1    3.15    0.10
  -1  10   1    3.10    0.09
   1  10  -1    2.90    0.20
   1  10  -1    2.92    0.19
   1  10  -1    2.78    0.22
  -1  10   1    3.31    0.22
   1  10  -1    3.21    0.13
   0 -10   1   45.00    1.03
   0  10  -1   47.87    0.88
   0  10   1   46.67    0.89
   0  10  -1   46.68    1.04
   0  10   1   46.55    0.90
   0  10  -1   46.76    0.94
   0  10  -1   46.76    0.88
   0  10   1   46.93    1.16
   0  10  -1   47.61    1.04
   0  10  -1   49.26    1.16
   0  10   1   46.22    1.04
   1 -10   1    0.01    0.07
   1 -10   1    0.05    0.07
   1 -10   1   -0.01    0.10
  -1  10  -1    0.03    0.06
  -1  10  -1    0.07    0.06
  -1  10  -1    0.04    0.10
  -1  10  -1    0.06    0.08
   1  10   1    0.05    0.11
  -1  10  -1    0.02    0.12
   1  10   1   -0.02    0.08
   2 -10   1   15.11    0.41
   2 -10   1   14.67    0.40
   2 -10   1   15.10    0.47
   2  10   1   15.48    0.32
   2  10   1   16.19    0.53
  -2  10  -1   15.95    0.50
  -2  10  -1   15.45    0.43
   2  10   1   15.32    0.46
  -2  10  -1   15.22    0.49
  -2  10  -1   15.17    0.40
   2  10   1   15.64    0.32
  -2  10  -1   14.95    0.37
   3 -10   1    9.21    0.36
   3 -10   1    8.82    0.33
  -3 -10  -1    9.06    0.39
   3 -10   1   10.30    0.35
   3  10   1    8.88    0.20
   3  10   1    9.40    0.35
  -3  10  -1    9.63    0.28
  -3  10  -1    9.38    0.29
  -3  10  -1    8.81    0.30
  -3  10  -1    8.88    0.36
   3  10   1    9.26    0.20
  -3  10  -1    9.36    0.36
  -3  10  -1    9.34    0.36
  -3  10  -1    9.05    0.38
   3  10   1    9.30    0.26
   4 -10   1   34.08    0.84
   4 -10   1   36.53    0.86
   4 -10   1   33.84    0.86
  -4 -10  -1   35.49    0.96
  -4  10  -1   36.32    0.84
  -4  10  -1   36.74    0.83
   4  10   1   34.95    0.76
   4  10   1   34.47    0.71
  -4  10  -1   34.02    0.79
  -4  10  -1   35.95    0.92
  -4  10  -1   35.73    0.87
   4  10   1   34.50    0.71
  -4  10  -1   34.04    0.91
  -4  10  -1   34.72    0.89
   4  10   1   34.31    0.84
  -5 -10  -1   17.16    0.38
   5 -10   1   16.19    0.53
  -5 -10  -1   16.60    0.37
   5 -10   1   16.43    0.53
  -5 -10  -1   16.06    0.57
  -5  10  -1   16.98    0.54
   5  10   1   16.43    0.42
   5  10   1   15.91    0.42
  -5  10  -1   17.56    0.60
  -5  10  -1   16.49    0.49
  -5  10  -1   16.90    0.48
  -6 -10  -1   20.08    0.66
   6 -10   1   20.52    0.61
  -6 -10  -1   20.31    0.50
   6 -10   1   19.05    0.63
  -6  10  -1   19.63    0.57
   6  10   1   19.66    0.51
   6  10   1   20.41    0.53
   6  10   1   19.06    0.47
  -6  10  -1   20.69    0.70
  -7 -10  -1    2.74    0.27
  -7 -10  -1    2.56    0.22
   7 -10   1    2.16    0.26
   7  10   1    2.09    0.15
  -7  10  -1    2.79    0.33
   7  10   1    2.17    0.21
  -7  10  -1    2.03    0.22
  -8 -10  -1    3.91    0.32
  -8 -10  -1    3.91    0.28
   8 -10   1    3.64    0.34
   8  10   1    3.77    0.22
   8  10   1    3.72    0.28
  -9 -10  -1    0.97    0.20
   9  10   1    0.81    0.16
   9  10   1    0.91    0.20
  -9 -11   1    0.81    0.17
   9 -11  -1    0.90    0.24
   9  11  -1    0.99    0.20
   9  11  -1    0.78    0.14
   8 -11  -1    1.65    0.25
  -8 -11   1    1.55    0.24
  -8 -11   1    1.87    0.18
   8  11  -1    1.49    0.19
   8  11  -1    1.40    0.14
  -8  11   1    1.24    0.21
   7 -11  -1   -0.02    0.15
  -7 -11   1    0.01    0.09
  -7 -11   1    0.11    0.14
  -7  11   1   -0.11    0.12
   7  11  -1    0.12    0.12
   7  11  -1    0.02    0.07
  -6 -11   1   18.87    0.41
  -6 -11   1   17.52    0.64
   6 -11  -1   17.54    0.57
   6 -11  -1   18.21    0.56
   6  11  -1   17.80    0.51
  -6  11   1   19.16    0.65
  -6  11   1   16.40    0.51
  -6  11   1   17.67    0.62
   6  11  -1   17.61    0.48
   6  11  -1   18.05    0.47
   5 -11  -1    1.67    0.19
  -5 -11   1    1.63    0.21
   5 -11  -1    1.64    0.20
   5  11  -1    1.84    0.18
  -5  11   1    1.66    0.22
   5  11  -1    1.91    0.15
  -5  11   1    1.88    0.17
  -5  11   1    1.83    0.19
  -5  11   1    1.84    0.17
   5  11  -1    1.70    0.14
  -5  11   1    1.82    0.22
   4 -11  -1   37.09    0.90
   4 -11  -1   36.16    0.85
  -4 -11   1   35.76    1.01
  -4  11   1   36.88    0.91
   4  11  -1   36.97    0.74
  -4  11   1   35.40    0.94
   4  11  -1   36.62    0.73
  -4  11   1   36.63    0.85
  -4  11   1   36.93    0.85
   4  11  -1   37.35    0.78
   4  11  -1   36.63    0.86
  -4  11   1   37.16    0.81
  -3 -11   1    3.64    0.28
   3 -11  -1    4.15    0.21
   3 -11  -1    4.07    0.21
   3 -11  -1    4.24    0.25
   3  11  -1    4.03    0.22
  -3  11   1    4.24    0.21
   3  11  -1    4.22    0.17
  -3  11   1    3.92    0.27
  -3  11   1    4.28    0.25
  -3  11   1    4.22    0.18
   3  11  -1    3.86    0.10
   3  11  -1    3.93    0.11
   3  11  -1    4.45    0.23
   2 -11  -1    0.48    0.08
   2 -11  -1    0.34    0.07
  -2 -11   1    0.31    0.14
   2  11  -1    0.73    0.13
   2  11  -1    0.53    0.12
  -2  11   1    0.46    0.09
  -2  11   1    0.47    0.12
  -2  11   1    0.42    0.07
  -2  11   1    0.44    0.14
  -2  11   1    0.42    0.11
   2  11  -1    0.34    0.07
  -1 -11   1   48.12    1.24
  -1  11   1   50.14    0.92
  -1  11   1   49.22    1.00
   1  11  -1   49.40    1.10
   1  11  -1   50.12    1.10
  -1  11   1   50.29    1.11
  -1  11   1   47.56    1.13
   1  11  -1   49.16    0.96
  -1  11   1   50.13    0.93
   0 -11   1    0.06    0.11
   0  11   1    0.10    0.12
   0  11  -1    0.14    0.08
   0  11  -1    0.05    0.05
   0  11   1   -0.02    0.05
   0  11   1    0.18    0.11
   0  11  -1    0.15    0.10
   0  11  -1    0.17    0.12
   0  11  -1    0.12    0.05
   0  11   1    0.02    0.05
   1 -11   1    5.04    0.17
   1 -11   1    5.05    0.17
   1 -11   1    4.73    0.26
  -1  11  -1    4.60    0.18
   1  11   1    4.63    0.25
  -1  11  -1    4.34    0.27
  -1  11  -1    5.05    0.17
  -1  11  -1    5.17    0.22
   2 -11   1    0.74    0.14
   2 -11   1    0.78    0.11
   2 -11   1    0.96    0.12
  -2  11  -1    0.72    0.13
  -2  11  -1    0.79    0.11
  -2  11  -1    0.73    0.10
  -2  11  -1    0.72    0.14
  -2  11  -1    0.59    0.16
   2  11   1    0.69    0.14
   3 -11   1    6.66    0.32
  -3 -11  -1    6.87    0.35
   3 -11   1    7.51    0.29
   3  11   1    6.98    0.32
  -3  11  -1    7.35    0.26
   3  11   1    7.05    0.15
   3  11   1    6.82    0.21
  -3  11  -1    6.99    0.23
  -3  11  -1    7.19    0.34
  -3  11  -1    6.96    0.36
  -3  11  -1    7.52    0.28
  -3  11  -1    6.91    0.32
  -4 -11  -1    0.00    0.13
   4 -11   1    0.16    0.13
   4 -11   1    0.22    0.12
  -4  11  -1    0.03    0.15
  -4  11  -1   -0.06    0.09
   4  11   1    0.06    0.06
   4  11   1    0.12    0.07
  -4  11  -1    0.04    0.08
  -4  11  -1   -0.16    0.10
   4  11   1    0.05    0.11
  -4  11  -1    0.12    0.14
  -4  11  -1   -0.05    0.13
  -5 -11  -1    1.74    0.22
   5 -11   1    1.77    0.21
   5 -11   1    2.23    0.22
   5  11   1    1.80    0.19
   5  11   1    1.99    0.15
  -5  11  -1    2.12    0.25
   5  11   1    2.23    0.16
  -5  11  -1    1.89    0.18
  -6 -11  -1    2.75    0.26
   6 -11   1    2.40    0.25
  -6 -11  -1    2.87    0.14
   6  11   1    2.80    0.20
  -6  11  -1    2.80    0.23
   6  11   1    2.51    0.19
   6  11   1    2.85    0.23
   6  11   1    2.34    0.10
  -7 -11  -1    2.58    0.19
  -7 -11  -1    2.49    0.27
   7 -11   1    2.25    0.27
   7  11   1    2.24    0.21
   7  11   1    2.07    0.15
  -7  11  -1    2.50    0.23
  -8 -11  -1    4.31    0.35
  -8 -11  -1    4.81    0.27
   8 -11   1    3.70    0.35
   8  11   1    4.54    0.29
   8  11   1    4.37    0.23
  -8 -12   1    0.06    0.10
   8 -12  -1    0.07    0.18
   8  12  -1    0.00    0.14
   8  12  -1   -0.04    0.09
  -7 -12   1    0.54    0.17
   7 -12  -1    0.37    0.17
   7  12  -1    0.44    0.08
   7  12  -1    0.53    0.14
  -7  12   1    0.55    0.16
   6 -12  -1    0.51    0.16
  -6 -12   1    0.56    0.19
   6  12  -1    0.72    0.12
   6  12  -1    0.57    0.13
  -6  12   1    0.49    0.18
  -6  12   1    0.71    0.15
   6  12  -1    0.55    0.12
  -5 -12   1    1.58    0.22
   5 -12  -1    2.40    0.23
   5 -12  -1    1.84    0.20
   5  12  -1    1.85    0.15
  -5  12   1    1.96    0.19
   5  12  -1    2.16    0.20
   5  12  -1    2.02    0.15
  -5  12   1    1.90    0.18
  -5  12   1    1.84    0.24
  -4 -12   1   16.76    0.61
   4 -12  -1   18.11    0.56
   4 -12  -1   17.49    0.49
  -4  12   1   16.98    0.46
  -4  12   1   17.87    0.50
  -4  12   1   17.45    0.55
  -4  12   1   16.56    0.58
   4  12  -1   17.62    0.39
  -4  12   1   17.27    0.45
   4  12  -1   16.90    0.39
   4  12  -1   17.69    0.52
   4  12  -1   17.08    0.50
  -3 -12   1   11.65    0.48
   3 -12  -1   12.61    0.35
   3 -12  -1   12.47    0.44
   3 -12  -1   12.33    0.35
  -3  12   1   11.60    0.33
   3  12  -1   12.13    0.25
   3  12  -1   11.80    0.41
   3  12  -1   12.01    0.30
   3  12  -1   11.70    0.40
  -3  12   1   11.87    0.47
  -3  12   1   12.58    0.41
  -3  12   1   12.81    0.38
   2 -12  -1    8.79    0.21
  -2 -12   1    8.98    0.40
   2 -12  -1    8.79    0.21
   2  12  -1    9.03    0.36
  -2  12   1    8.71    0.36
   2  12  -1    8.67    0.34
   2  12  -1    8.68    0.22
  -2  12   1    8.45    0.38
  -2  12   1    8.69    0.31
  -2  12   1    9.15    0.27
  -2  12   1    8.91    0.25
  -1  12   1    3.50    0.13
   1  12  -1    3.22    0.14
  -1  12   1    3.09    0.25
  -1  12   1    3.40    0.17
  -1  12   1    3.12    0.12
   1  12  -1    3.37    0.23
   1  12  -1    3.49    0.24
  -1  12   1    3.44    0.24
   0 -12   1    1.00    0.16
   0  12  -1    1.31    0.18
   0  12   1    1.28    0.18
   0  12  -1    1.37    0.10
   0  12   1    1.20    0.09
   0  12  -1    1.36    0.10
   0  12  -1    1.41    0.11
   0  12   1    1.22    0.17
   1 -12   1    0.19    0.12
   1 -12   1    0.16    0.04
  -1  12  -1    0.08    0.13
  -1  12  -1    0.21    0.10
  -1  12  -1    0.21    0.08
  -1  12  -1    0.27    0.09
   1  12   1    0.19    0.12
   2 -12   1   20.03    0.48
   2 -12   1   20.24    0.48
   2 -12   1   19.50    0.59
  -2  12  -1   20.23    0.55
  -2  12  -1   19.05    0.47
  -2  12  -1   19.57    0.62
   2  12   1   19.45    0.58
  -2  12  -1   19.90    0.53
  -2  12  -1   20.66    0.50
   3 -12   1   18.17    0.56
   3 -12   1   17.06    0.48
   3 -12   1   17.94    0.48
   3  12   1   17.60    0.54
   3  12   1   16.49    0.37
  -3  12  -1   17.15    0.44
  -3  12  -1   17.32    0.51
  -3  12  -1   16.88    0.45
  -3  12  -1   18.31    0.48
  -3  12  -1   16.37    0.57
  -3  12  -1   16.80    0.53
   4 -12   1    2.38    0.24
  -4 -12  -1    1.93    0.23
   4 -12   1    2.08    0.20
   4  12   1    2.05    0.12
  -4  12  -1    2.00    0.17
   4  12   1    2.18    0.21
  -4  12  -1    1.83    0.22
  -4  12  -1    2.02    0.19
   4  12   1    2.00    0.12
  -4  12  -1    2.19    0.25
  -4  12  -1    2.26    0.18
  -5 -12  -1    4.80    0.33
   5 -12   1    4.18    0.28
   5  12   1    4.79    0.20
   5  12   1    4.84    0.20
  -5  12  -1    4.26    0.25
   5  12   1    4.48    0.28
   6 -12   1    0.14    0.16
  -6 -12  -1   -0.10    0.14
  -6  12  -1    0.09    0.13
   6  12   1    0.26    0.11
  -7 -12  -1   -0.03    0.15
   7 -12   1    0.07    0.17
   7  12   1    0.03    0.08
  -7  12  -1    0.04    0.15
   7  12   1   -0.06    0.13
  -8 -12  -1    1.38    0.24
   8 -12   1    1.52    0.26
   8  12   1    1.09    0.14
   8 -13  -1    6.85    0.41
   8  13  -1    6.36    0.26
   7 -13  -1    0.74    0.20
  -7 -13   1    1.15    0.23
   7  13  -1    0.71    0.08
  -7  13   1    0.89    0.17
   7  13  -1    0.95    0.16
   6 -13  -1    2.62    0.25
  -6 -13   1    2.59    0.28
   6  13  -1    2.52    0.18
  -6  13   1    3.03    0.32
  -6  13   1    2.68    0.22
   6  13  -1    2.76    0.19
   6  13  -1    2.49    0.21
  -5 -13   1    8.87    0.45
   5 -13  -1    9.21    0.37
  -5  13   1    9.38    0.33
  -5  13   1    8.72    0.43
   5  13  -1    9.06    0.37
   5  13  -1    9.10    0.28
   5  13  -1    8.94    0.28
   5  13  -1    9.70    0.36
  -5  13   1    9.33    0.34
   4 -13  -1    2.59    0.21
  -4 -13   1    2.45    0.26
   4  13  -1    2.39    0.20
   4  13  -1    2.53    0.22
  -4  13   1    2.67    0.21
  -4  13   1    2.70    0.16
   4  13  -1    2.45    0.13
   4  13  -1    2.58    0.13
  -4  13   1    2.24    0.18
  -4  13   1    2.25    0.27
   3 -13  -1    0.04    0.09
  -3 -13   1   -0.09    0.14
   3 -13  -1   -0.07    0.09
   3  13  -1    0.08    0.12
  -3  13   1    0.02    0.14
  -3  13   1    0.01    0.10
   3  13  -1    0.03    0.04
   3  13  -1    0.03    0.12
  -3  13   1    0.02    0.09
   3  13  -1    0.00    0.04
  -2 -13   1    0.14    0.14
   2  13  -1   -0.04    0.11
   2  13  -1    0.04    0.05
   2  13  -1    0.05    0.12
  -2  13   1   -0.03    0.09
  -2  13   1   -0.11    0.12
  -2  13   1   -0.02    0.07
  -2  13   1    0.02    0.12
   1  13  -1    3.90    0.25
  -1  13   1    3.83    0.13
   1  13  -1    3.66    0.25
   1  13  -1    3.82    0.15
  -1  13   1    3.84    0.29
  -1  13   1    3.83    0.15
  -1  13   1    3.88    0.28
  -1  13   1    3.93    0.18
   0 -13   1   11.23    0.42
   0  13   1   10.26    0.42
   0  13   1   11.14    0.42
   0  13  -1   11.14    0.27
   0  13  -1   10.58    0.42
   0  13  -1   10.69    0.30
   0  13  -1   10.78    0.26
   1 -13   1  105.90    2.16
  -1  13  -1  106.13    1.98
  -1  13  -1  105.35    2.06
   1  13   1  102.50    2.15
   1  13   1  103.60    2.17
  -1  13  -1  101.59    2.18
  -1  13  -1  105.06    2.04
  -1  13  -1  104.78    1.96
   2 -13   1    8.61    0.26
   2 -13   1    8.39    0.27
   2 -13   1    8.50    0.37
  -2  13  -1    8.19    0.39
  -2  13  -1    8.31    0.27
   2  13   1    8.07    0.36
  -2  13  -1    8.36    0.29
   3 -13   1    0.21    0.12
  -3  13  -1    0.46    0.12
  -3  13  -1    0.38    0.11
  -3  13  -1    0.23    0.08
  -3  13  -1    0.29    0.16
   3  13   1    0.11    0.13
   4 -13   1    0.53    0.15
   4  13   1    0.40    0.08
  -4  13  -1    0.45    0.17
   4  13   1    0.42    0.08
  -4  13  -1    0.43    0.12
  -4  13  -1    0.41    0.10
   5 -13   1   16.40    0.54
  -5 -13  -1   17.52    0.65
  -5  13  -1   17.04    0.51
   5  13   1   16.52    0.43
   5  13   1   17.22    0.43
   6 -13   1    4.90    0.34
  -6 -13  -1    5.23    0.37
   6  13   1    4.54    0.24
  -6  13  -1    4.69    0.30
   7 -13   1   11.79    0.52
  -7 -13  -1   13.50    0.58
   7  13   1   11.29    0.34
   7  13   1   11.88    0.42
  -7  13  -1   12.67    0.48
   7 -14  -1   -0.03    0.17
   7  14  -1    0.00    0.06
  -7  14   1    0.07    0.14
   7  14  -1   -0.11    0.12
   6 -14  -1    0.20    0.16
  -6 -14   1    0.03    0.17
   6  14  -1    0.14    0.11
  -6  14   1    0.37    0.20
  -6  14   1    0.36    0.14
  -5 -14   1    2.06    0.26
   5 -14  -1    2.20    0.21
   5  14  -1    2.56    0.22
   5  14  -1    2.36    0.15
  -5  14   1    1.91    0.19
  -5  14   1    2.08    0.27
   5  14  -1    2.23    0.16
  -5  14   1    2.38    0.20
   4 -14  -1    1.20    0.15
  -4 -14   1    1.39    0.22
  -4  14   1    1.36    0.12
   4  14  -1    1.34    0.18
  -4  14   1    1.13    0.14
   4  14  -1    1.33    0.11
  -4  14   1    1.38    0.23
   4  14  -1    1.20    0.10
   3 -14  -1    1.41    0.11
   3 -14  -1    1.31    0.11
  -3 -14   1    1.38    0.23
   3  14  -1    1.16    0.18
  -3  14   1    1.16    0.13
   3  14  -1    1.14    0.07
   3  14  -1    1.27    0.08
  -3  14   1    1.39    0.16
  -3  14   1    1.11    0.20
  -2  14   1   47.32    1.20
  -2  14   1   50.98    1.02
  -2  14   1   49.17    0.98
   2  14  -1   48.49    1.14
  -1  14   1   11.37    0.27
  -1  14   1   10.23    0.45
   1  14  -1   10.89    0.24
   1  14  -1   11.16    0.42
  -1  14   1   11.42    0.28
   1  14  -1   11.26    0.24
   0  14  -1    1.10    0.09
   0  14  -1    1.06    0.09
   0  14  -1    0.94    0.18
   0  14   1    1.20    0.20
   1  14   1    1.70    0.22
  -1  14  -1    2.51    0.15
  -1  14  -1    2.65    0.16
   2 -14   1   29.34    0.60
   2 -14   1   29.01    0.59
  -2  14  -1   28.15    0.64
  -2  14  -1   26.94    0.80
  -2  14  -1   28.61    0.66
   3 -14   1   -0.01    0.10
  -3  14  -1   -0.07    0.10
  -3  14  -1   -0.02    0.15
  -3  14  -1   -0.06    0.09
  -3  14  -1   -0.04    0.07
   4 -14   1   14.42    0.46
  -4  14  -1   13.79    0.43
   4  14   1   13.94    0.33
   4  14   1   13.78    0.33
  -4  14  -1   12.86    0.54
  -4  14  -1   14.75    0.43
   5 -14   1    0.67    0.17
   5  14   1    0.29    0.10
   5  14   1    0.26    0.09
  -5  14  -1    0.18    0.13
   6 -14   1    3.51    0.29
  -6  14  -1    3.88    0.28
   6  14   1    3.83    0.22
   7 -14   1    0.57    0.20
   7  14   1    0.45    0.09
  -7  14  -1    0.40    0.17
   7 -15  -1    1.24    0.22
  -7  15   1    0.88    0.19
   7  15  -1    0.76    0.07
   6 -15  -1    8.86    0.40
   6  15  -1    8.98    0.33
  -6  15   1    9.11    0.39
  -6  15   1    8.43    0.47
   5 -15  -1    2.81    0.23
  -5  15   1    3.06    0.22
   5  15  -1    3.20    0.25
   5  15  -1    2.62    0.17
  -5  15   1    3.01    0.32
   5  15  -1    2.86    0.17
   4 -15  -1    7.61    0.28
  -4 -15   1    6.74    0.43
  -4  15   1    6.71    0.40
   4  15  -1    7.19    0.21
  -4  15   1    7.52    0.26
   4  15  -1    7.23    0.22
  -4  15   1    7.03    0.29
   4  15  -1    7.28    0.35
  -3  15   1    3.06    0.29
  -3  15   1    2.67    0.18
   3  15  -1    2.57    0.11
  -3  15   1    3.06    0.22
   3  15  -1    2.71    0.25
   3  15  -1    2.55    0.10
  -2  15   1    5.33    0.36
  -2  15   1    5.75    0.24
   2  15  -1    4.31    0.29
  -2  15   1    4.83    0.20
   1  15  -1   25.39    0.51
  -1  15   1   26.39    0.56
  -1  15   1   25.40    0.77
  -1  15   1   25.87    0.53
   1  15  -1   25.51    0.51
   1  15  -1   25.10    0.73
   0  15   1    4.11    0.31
   0  15  -1    3.93    0.17
   0  15  -1    3.86    0.29
   0  15  -1    3.99    0.16
   1  15   1    1.76    0.23
  -1  15  -1    1.66    0.13
  -1  15  -1    1.67    0.23
  -1  15  -1    1.63    0.14
  -2  15  -1    2.89    0.28
  -2  15  -1    3.66    0.22
  -2  15  -1    3.12    0.18
   2  15   1    3.31    0.27
   3 -15   1    0.08    0.10
  -3  15  -1    0.04    0.08
  -3  15  -1   -0.08    0.10
  -3  15  -1    0.06    0.16
   4 -15   1    0.78    0.16
  -4  15  -1    0.63    0.21
   4  15   1    0.44    0.08
  -4  15  -1    0.46    0.13
  -4  15  -1    0.66    0.12
   4  15   1    0.58    0.08
   5 -15   1    1.72    0.21
   5  15   1    1.36    0.13
  -5  15  -1    1.75    0.20
   5  15   1    1.69    0.14
   6 -15   1    0.09    0.16
  -6  15  -1    0.09    0.14
   6 -16  -1    0.80    0.19
  -6  16   1    0.99    0.18
  -6  16   1    0.52    0.21
   5 -16  -1   -0.02    0.13
   5  16  -1   -0.07    0.09
  -5  16   1   -0.12    0.12
   5  16  -1   -0.09    0.09
  -5  16   1    0.05    0.17
   4 -16  -1    7.83    0.25
  -4  16   1    7.97    0.28
   4  16  -1    8.59    0.39
   4  16  -1    7.69    0.23
  -4  16   1    8.30    0.32
  -4  16   1    6.90    0.42
   4  16  -1    7.40    0.24
   3  16  -1   13.12    0.48
   3  16  -1   12.47    0.28
   3  16  -1   13.04    0.30
  -3  16   1   13.72    0.56
  -3  16   1   13.08    0.38
  -2  16   1   11.19    0.32
   2  16  -1   11.11    0.25
  -2  16   1   11.06    0.49
   2  16  -1   12.12    0.47
   2  16  -1   10.80    0.24
  -2  16   1   11.14    0.35
  -1  16   1    3.21    0.17
  -1  16   1    2.96    0.14
   1  16  -1    2.82    0.13
   1  16  -1    2.92    0.13
  -1  16   1    2.99    0.30
   1  16  -1    3.06    0.28
   0  16   1    5.36    0.36
   0  16   1    5.53    0.14
   0  16  -1    6.00    0.20
   0  16  -1    5.45    0.33
   0  16   1    5.44    0.15
   0  16  -1    6.01    0.21
  -1  16  -1    0.09    0.09
  -1  16  -1    0.34    0.09
  -1  16  -1    0.16    0.17
   1  16   1    0.36    0.16
  -2  16  -1    7.66    0.42
  -2  16  -1    7.39    0.27
   2  16   1    7.80    0.39
   3 -16   1   -0.03    0.08
   3  16   1    0.12    0.14
  -3  16  -1   -0.04    0.10
  -3  16  -1    0.10    0.18
  -3  16  -1    0.05    0.08
   4 -16   1    6.08    0.28
  -4  16  -1    5.49    0.39
   4  16   1    6.04    0.19
  -4  16  -1    6.55    0.28
   4  16   1    5.69    0.19
  -4  16  -1    5.97    0.29
   5 -16   1    0.34    0.16
  -5  16  -1    0.33    0.15
   5  16   1    0.35    0.10
   6 -16   1    1.85    0.24
   5 -17  -1    1.15    0.15
  -5  17   1    0.71    0.22
  -5  17   1    0.94    0.17
   4  17  -1    0.19    0.08
   4  17  -1    0.54    0.17
   4  17  -1    0.20    0.09
  -4  17   1    0.32    0.13
  -4  17   1    0.18    0.20
  -4  17   1    0.09    0.09
  -3  17   1    0.73    0.05
   3  17  -1    1.01    0.20
  -3  17   1    0.74    0.13
   3  17  -1    0.82    0.08
   3  17  -1    0.84    0.09
  -3  17   1    0.99    0.22
   2  17  -1    0.72    0.19
  -2  17   1    0.53    0.10
  -2  17   1    0.71    0.20
   2  17  -1    0.50    0.07
  -2  17   1    0.41    0.12
   2  17  -1    0.52    0.07
  -1  17   1    0.17    0.09
  -1  17   1    0.21    0.17
   1  17  -1    0.01    0.07
  -1  17   1    0.11    0.07
   1  17  -1    0.42    0.17
   1  17  -1    0.11    0.07
   0  17  -1    9.01    0.26
   0  17   1    8.47    0.44
   0  17   1    9.05    0.23
   0  17  -1    8.68    0.44
   0  17   1    8.55    0.21
   0  17  -1    8.84    0.27
   1  17   1    0.23    0.17
  -1  17  -1    0.24    0.09
  -1  17  -1    0.10    0.10
  -1  17  -1    0.23    0.17
  -2  17  -1   -0.07    0.17
  -2  17  -1    0.13    0.10
   2  17   1    0.22    0.16
   3  17   1    7.40    0.40
  -3  17  -1    7.43    0.30
  -3  17  -1    7.67    0.27
  -3  17  -1    7.55    0.45
   4 -17   1    3.01    0.21
  -4  17  -1    2.14    0.30
   4  17   1    2.22    0.27
  -4  17  -1    2.29    0.21
   4  17   1    2.30    0.13
   4  17   1    2.35    0.14
   5 -17   1    0.04    0.15
   4  18  -1    0.14    0.08
  -4  18   1    0.02    0.10
  -4  18   1    0.30    0.22
   3  18  -1    0.56    0.09
   3  18  -1    0.42    0.08
  -3  18   1    0.52    0.07
   3  18  -1    0.66    0.19
  -3  18   1    0.65    0.24
   2  18  -1   -0.07    0.15
   2  18  -1    0.11    0.07
  -2  18   1    0.08    0.18
  -2  18   1   -0.04    0.09
   2  18  -1    0.03    0.06
  -1  18   1    1.14    0.13
  -1  18   1    1.32    0.25
   1  18  -1    1.10    0.10
   1  18  -1    1.15    0.10
  -1  18   1    1.00    0.11
   1  18  -1    1.30    0.22
   0  18   1    0.64    0.20
   0  18  -1    0.68    0.11
   0  18   1    0.56    0.07
   0  18  -1    0.55    0.10
   0  18  -1    0.87    0.21
   0  18   1    0.52    0.09
  -1  18  -1    0.22    0.10
   1  18   1    0.01    0.16
  -1  18  -1    0.28    0.17
   2  18   1    0.08    0.16
  -2  18  -1   -0.15    0.17
  -2  18  -1   -0.04    0.10
   3  18   1    0.49    0.19
  -3  18  -1    0.55    0.22
  -3  18  -1    0.57    0.11
   2  19  -1    1.00    0.22
  -2  19   1    1.10    0.24
   2  19  -1    0.51    0.09
   1  19  -1    0.57    0.09
  -1  19   1    0.58    0.21
   1  19  -1    0.64    0.21
   0  19   1    0.51    0.10
   0  19   1    0.49    0.21
   0  19  -1    0.63    0.21
  -1  19  -1    1.11    0.24
   1  19   1    1.09    0.23
  -2  19  -1    0.64    0.07
  -2  19  -1    0.88    0.25
   2  19   1    0.74    0.23
  -2  19  -1    0.57    0.07
 -11   0   2   -0.05    0.22
  11   0  -2   -0.07    0.20
 -10   0   2    4.87    0.41
  10   0  -2    4.01    0.37
   9   0  -2   -0.03    0.18
   9   0  -2    0.03    0.14
  -9   0   2   -0.02    0.17
   8   0  -2    0.13    0.14
   8   0  -2   -0.08    0.06
   8   0  -2    0.11    0.11
  -8   0   2    0.18    0.17
   8   0  -2    0.30    0.13
   7   0  -2    0.01    0.12
   7   0  -2   -0.07    0.08
   7   0  -2   -0.07    0.11
   7   0  -2   -0.08    0.09
   7   0  -2    0.06    0.05
  -7   0   2   -0.06    0.13
  -7   0   2    0.02    0.06
  -6   0   2    1.70    0.16
   6   0  -2    1.72    0.08
  -6   0   2    1.51    0.19
  -6   0   2    1.60    0.17
  -6   0   2    1.44    0.14
   6   0  -2    1.70    0.14
   6   0  -2    1.59    0.15
   6   0  -2    1.58    0.19
   6   0  -2    1.94    0.16
   6   0  -2    1.58    0.16
   5   0  -2    0.10    0.06
   5   0  -2    0.03    0.03
   5   0  -2   -0.09    0.08
  -5   0   2   -0.08    0.07
   5   0  -2    0.05    0.08
   5   0  -2    0.07    0.10
  -5   0   2    0.17    0.11
   5   0  -2   -0.08    0.06
   5   0  -2    0.01    0.10
  -5   0   2    0.01    0.07
  -5   0   2   -0.08    0.09
   4   0  -2   16.62    0.32
   4   0  -2   16.69    0.46
   4   0  -2   17.57    0.39
  -4   0   2   16.59    0.41
  -4   0   2   16.88    0.42
   4   0  -2   17.66    0.42
  -4   0   2   16.73    0.47
   4   0  -2   16.04    0.43
   4   0  -2   16.98    0.43
   4   0  -2   16.96    0.49
  -4   0   2   17.83    0.47
  -4   0   2   16.38    0.42
   3   0  -2   -0.03    0.07
   3   0  -2   -0.02    0.05
  -3   0   2    0.03    0.06
  -3   0   2    0.02    0.05
   3   0  -2   -0.01    0.08
   3   0  -2    0.07    0.06
   3   0  -2   -0.02    0.09
  -3   0   2    0.13    0.08
  -3   0   2    0.00    0.05
  -3   0   2   -0.02    0.08
  -3   0   2    0.05    0.07
  -2   0   2  425.01    7.82
  -2   0   2  432.08    9.02
   2   0  -2  428.46    7.98
  -2   0   2  426.36    7.84
   2   0  -2  421.41    9.07
   2   0  -2  427.46    7.77
  -2   0   2  436.64    7.94
  -2   0   2  426.19    7.85
   2   0  -2  428.39    7.99
  -2   0   2  459.92    8.18
   2   0  -2  428.62    7.88
   1   0  -2   -0.08    0.06
  -1   0   2   -0.02    0.06
  -1   0   2   -0.03    0.05
  -1   0   2    0.05    0.06
  -1   0   2    0.03    0.05
   1   0  -2    0.00    0.06
   1   0  -2   -0.12    0.05
   1   0  -2    0.01    0.04
   1   0  -2    0.04    0.05
   0   0   2  179.97    3.78
   0   0   2  178.16    3.35
   0   0  -2  181.00    3.35
   0   0   2  176.35    3.35
   0   0   2  180.35    3.27
   0   0   2  179.58    3.27
   0   0  -2  179.40    3.35
   0   0  -2  183.95    3.27
   0   0  -2  181.63    3.27
   1   0   2   -0.02    0.05
   1   0   2    0.00    0.07
  -1   0  -2   -0.09    0.07
  -1   0  -2   -0.10    0.04
  -1   0  -2    0.00    0.07
  -1   0  -2    0.03    0.04
   1   0   2   -0.05    0.05
  -1   0  -2    0.01    0.05
   1   0   2    0.01    0.07
   2   0   2  108.51    2.08
  -2   0  -2  106.36    2.00
   2   0   2  107.55    2.00
   2   0   2  108.59    2.28
  -2   0  -2  107.32    2.08
  -2   0  -2  109.71    2.07
   2   0   2  106.56    2.01
  -2   0  -2  105.79    2.00
   2   0   2  105.04    2.07
  -2   0  -2  109.33    2.27
   3   0   2   -0.13    0.06
   3   0   2    0.18    0.10
   3   0   2    0.00    0.05
  -3   0  -2    0.05    0.06
  -3   0  -2   -0.01    0.08
  -3   0  -2   -0.05    0.06
   3   0   2    0.00    0.06
   3   0   2   -0.15    0.09
  -3   0  -2    0.08    0.09
  -3   0  -2   -0.01    0.03
   4   0   2   15.17    0.41
  -4   0  -2   14.97    0.36
   4   0   2   15.55    0.39
   4   0   2   15.23    0.40
  -4   0  -2   14.83    0.45
  -4   0  -2   15.05    0.44
   4   0   2   14.40    0.44
  -4   0  -2   15.22    0.39
  -5   0  -2   -0.04    0.03
  -5   0  -2   -0.09    0.12
   5   0   2   -0.08    0.06
   5   0   2   -0.17    0.10
   5   0   2    0.04    0.09
  -5   0  -2   -0.03    0.05
  -5   0  -2   -0.01    0.10
   5   0   2   -0.01    0.07
  -5   0  -2    0.15    0.09
  -5   0  -2    0.11    0.12
   6   0   2   61.20    1.38
  -6   0  -2   61.03    1.25
  -6   0  -2   59.85    1.32
  -6   0  -2   60.67    1.40
   6   0   2   60.35    1.30
   6   0   2   58.66    1.25
   6   0   2   57.61    1.35
   7   0   2   -0.24    0.15
  -7   0  -2   -0.01    0.08
   7   0   2    0.04    0.13
  -7   0  -2    0.01    0.18
  -8   0  -2   17.74    0.68
   8   0   2   18.00    0.65
   8   0   2   20.28    0.63
  -9   0  -2    0.06    0.21
   9   0   2   -0.16    0.19
 -10   0  -2    3.79    0.40
  11  -1  -2    0.60    0.25
 -11  -1   2    0.24    0.23
 -11   1   2    0.91    0.27
  10  -1  -2   25.58    0.86
 -10  -1   2   26.55    0.88
 -10  -1   2   25.75    0.81
  10   1  -2   27.48    0.86
 -10   1   2   26.12    0.87
   9  -1  -2    2.37    0.28
  -9  -1   2    2.64    0.30
   9   1  -2    2.62    0.28
   9   1  -2    2.44    0.25
  -9   1   2    2.41    0.30
   8  -1  -2   23.62    0.68
   8  -1  -2   23.35    0.73
   8  -1  -2   26.03    0.66
  -8  -1   2   22.99    0.73
   8  -1  -2   25.39    0.53
   8   1  -2   23.54    0.72
  -8   1   2   24.09    0.76
   8   1  -2   24.06    0.66
   8   1  -2   24.54    0.69
   7  -1  -2    7.62    0.33
   7  -1  -2    8.19    0.30
  -7  -1   2    7.80    0.37
  -7  -1   2    8.08    0.38
   7  -1  -2    8.02    0.31
   7  -1  -2    7.96    0.37
   7  -1  -2    7.56    0.21
  -7  -1   2    8.01    0.30
  -7   1   2    8.04    0.31
   7   1  -2    8.05    0.31
   7   1  -2    7.33    0.33
  -7   1   2    7.70    0.38
   7   1  -2    7.15    0.35
   7   1  -2    7.83    0.30
   6  -1  -2   33.93    0.86
  -6  -1   2   34.96    0.77
  -6  -1   2   36.31    0.85
  -6  -1   2   33.82    0.87
   6  -1  -2   33.70    0.81
  -6  -1   2   35.11    0.78
   6  -1  -2   34.70    0.83
   6  -1  -2   34.00    0.68
   6  -1  -2   34.52    0.78
   6   1  -2   35.42    0.83
  -6   1   2   35.73    0.86
   6   1  -2   35.69    0.78
  -6   1   2   33.02    0.87
   6   1  -2   33.93    0.81
  -6   1   2   34.99    0.80
   6   1  -2   35.27    0.74
   6   1  -2   34.54    0.85
  -6   1   2   34.39    0.78
  -5  -1   2    4.50    0.26
   5  -1  -2    4.92    0.20
  -5  -1   2    4.60    0.20
   5  -1  -2    4.14    0.21
   5  -1  -2    4.99    0.20
   5  -1  -2    5.14    0.28
  -5  -1   2    5.00    0.25
   5  -1  -2    4.93    0.19
   5  -1  -2    4.82    0.26
  -5   1   2    4.94    0.22
  -5   1   2    4.90    0.26
   5   1  -2    4.58    0.24
   5   1  -2    4.88    0.17
  -5   1   2    4.98    0.27
   5   1  -2    5.16    0.22
  -5   1   2    4.67    0.20
   5   1  -2    4.99    0.19
   5   1  -2    4.67    0.20
   4  -1  -2  484.23    8.78
   4  -1  -2  479.83    8.91
  -4  -1   2  495.74    8.89
   4  -1  -2  470.91    8.69
  -4  -1   2  475.56    8.67
   4  -1  -2  488.70    8.68
  -4  -1   2  477.93    8.90
   4  -1  -2  481.20    8.68
   4  -1  -2  467.66    8.89
   4  -1  -2  484.57    9.99
   4   1  -2  469.24    8.69
  -4   1   2  465.32    8.91
   4   1  -2  478.63    8.89
  -4   1   2  477.19    9.98
  -4   1   2  475.72    8.69
  -4   1   2  489.20    8.89
  -4   1   2  470.85    8.68
   4   1  -2  480.65    8.91
   4   1  -2  477.42    8.67
   4   1  -2  480.89    9.99
   4   1  -2  488.38    8.78
  -4   1   2  488.67    8.86
  -3  -1   2  284.30    5.25
   3  -1  -2  286.74    5.89
   3  -1  -2  285.12    5.26
   3  -1  -2  279.98    5.13
  -3  -1   2  280.13    5.12
   3  -1  -2  283.08    5.27
  -3  -1   2  279.77    5.87
   3  -1  -2  277.01    5.12
  -3  -1   2  281.85    5.26
  -3   1   2  282.46    5.18
   3   1  -2  278.88    5.13
   3   1  -2  284.20    5.26
  -3   1   2  282.26    5.13
   3   1  -2  283.43    5.26
  -3   1   2  281.33    5.88
   3   1  -2  284.49    5.12
  -3   1   2  287.81    5.26
  -3   1   2  276.82    5.12
  -3   1   2  278.97    5.27
   3   1  -2  277.16    5.88
   2  -1  -2  299.45    5.49
  -2  -1   2  304.83    6.35
   2  -1  -2  309.23    6.37
   2  -1  -2  300.72    5.50
  -2  -1   2  306.17    5.50
   2  -1  -2  310.05    5.63
  -2  -1   2  304.88    5.62
   2  -1  -2  310.42    5.63
  -2  -1   2  305.58    5.62
  -2   1   2  303.17    5.50
  -2   1   2  302.67    5.63
  -2   1   2  305.61    5.50
   2   1  -2  303.11    5.50
   2   1  -2  306.13    5.49
   2   1  -2  306.15    5.62
   2   1  -2  304.51    5.49
  -2   1   2  271.01    6.32
  -2   1   2  315.03    5.63
   2   1  -2  298.74    6.36
   2   1  -2  308.83    5.62
  -1  -1   2  634.37   11.67
  -1  -1   2  647.70   13.50
   1  -1  -2  650.85   13.48
  -1  -1   2  634.39   13.47
  -1  -1   2  650.21   12.06
   1  -1  -2  655.52   11.99
  -1  -1   2  649.16   12.04
   1  -1  -2  626.80   11.73
   1  -1  -2  646.48   12.05
  -1   1   2  650.07   11.74
   1   1  -2  669.75   11.97
  -1   1   2  658.12   13.51
  -1   1   2  642.84   11.75
  -1   1   2  641.02   11.93
   1   1  -2  643.95   11.71
   1   1  -2  644.08   11.95
   1   1  -2  636.17   13.54
   1   1  -2  631.86   11.72
  -1   1   2  658.87   12.05
   0  -1   2  102.62    1.88
   0  -1   2  103.26    2.15
   0  -1  -2  103.04    1.93
   0  -1  -2  102.29    1.87
   0  -1   2  100.94    1.88
   0  -1   2  101.38    1.93
   0  -1  -2  102.57    1.93
   0  -1   2  101.88    2.15
   0  -1   2  101.20    1.94
   0   1  -2  101.40    2.15
   0   1   2  102.06    1.88
   0   1  -2  101.87    1.93
   0   1  -2  103.71    1.88
   0   1   2  103.38    1.93
   0   1  -2  100.65    2.15
   0   1  -2  102.41    1.94
   0   1  -2  101.99    1.88
   0   1   2  104.16    1.93
   0   1   2  102.12    1.87
   1  -1   2   69.99    1.35
  -1  -1  -2   69.93    1.34
   1  -1   2   62.31    1.42
   1  -1   2   69.20    1.30
   1  -1   2   68.88    1.30
  -1  -1  -2   68.71    1.28
  -1  -1  -2   68.84    1.34
  -1  -1  -2   69.24    1.29
   1  -1   2   69.02    1.47
   1  -1   2   69.20    1.35
   1   1   2   69.81    1.34
  -1   1  -2   69.01    1.30
   1   1   2   68.68    1.34
   1   1   2   69.99    1.45
   1   1   2   67.91    1.29
   1   1   2   70.26    1.30
  -1   1  -2   68.32    1.34
  -1   1  -2   70.67    1.47
   1   1   2   69.40    1.46
  -1   1  -2   69.47    1.35
  -1   1  -2   69.45    1.30
   2  -1   2   58.92    1.30
   2  -1   2   59.51    1.21
   2  -1   2   61.22    1.22
  -2  -1  -2   58.96    1.14
  -2  -1  -2   60.57    1.21
   2  -1   2   59.15    1.16
  -2  -1  -2   61.00    1.15
  -2  -1  -2   59.64    1.20
   2  -1   2   59.33    1.15
   2   1   2   59.63    1.29
   2   1   2   59.62    1.20
  -2   1  -2   60.08    1.15
  -2   1  -2   60.63    1.30
  -2   1  -2   60.38    1.21
  -2   1  -2   60.87    1.22
   2   1   2   60.22    1.21
   2   1   2   59.49    1.16
   2   1   2   60.06    1.15
   2   1   2   60.66    1.26
  -2   1  -2   59.64    1.16
  -3  -1  -2    0.82    0.09
   3  -1   2    0.77    0.08
   3  -1   2    0.80    0.12
  -3  -1  -2    0.95    0.08
  -3  -1  -2    0.84    0.09
  -3  -1  -2    0.80    0.11
  -3  -1  -2    0.85    0.12
   3  -1   2    0.56    0.10
   3  -1   2    0.74    0.09
   3  -1   2    0.68    0.11
  -3   1  -2    0.75    0.09
   3   1   2    0.82    0.12
   3   1   2    0.77    0.08
   3   1   2    0.68    0.07
  -3   1  -2    0.82    0.09
  -3   1  -2    0.92    0.08
   3   1   2    0.60    0.09
  -3   1  -2    0.73    0.12
  -3   1  -2    0.96    0.14
   3   1   2    0.83    0.12
  -4  -1  -2    2.34    0.21
  -4  -1  -2    2.47    0.13
   4  -1   2    2.69    0.15
   4  -1   2    2.57    0.16
  -4  -1  -2    2.83    0.15
  -4  -1  -2    2.67    0.19
   4  -1   2    2.84    0.21
  -4  -1  -2    2.83    0.15
   4  -1   2    2.54    0.16
   4  -1   2    2.82    0.21
  -4   1  -2    2.50    0.22
   4   1   2    2.70    0.20
  -4   1  -2    2.50    0.15
   4   1   2    2.70    0.16
  -4   1  -2    2.77    0.17
   4   1   2    2.56    0.14
  -4   1  -2    2.65    0.20
   4   1   2    2.61    0.17
   5  -1   2    1.36    0.13
   5  -1   2    1.38    0.13
  -5  -1  -2    1.32    0.17
   5  -1   2    1.44    0.15
   5  -1   2    1.15    0.16
  -5  -1  -2    1.57    0.17
  -5  -1  -2    1.40    0.18
  -5  -1  -2    1.37    0.11
  -5  -1  -2    1.39    0.13
  -5   1  -2    1.54    0.14
   5   1   2    1.33    0.17
  -5   1  -2    1.35    0.10
  -5   1  -2    1.64    0.21
  -5   1  -2    1.62    0.19
  -5   1  -2    1.44    0.13
   5   1   2    1.32    0.14
   5   1   2    1.08    0.11
   5   1   2    1.34    0.13
  -5   1  -2    1.56    0.18
  -6  -1  -2    8.62    0.39
  -6  -1  -2    8.14    0.40
  -6  -1  -2    8.28    0.27
   6  -1   2    8.22    0.37
  -6  -1  -2    7.97    0.29
   6  -1   2    8.26    0.34
   6  -1   2    8.44    0.31
   6  -1   2    8.17    0.31
  -6   1  -2    7.75    0.39
   6   1   2    8.06    0.30
  -6   1  -2    8.46    0.38
   6   1   2    7.92    0.31
   6   1   2    8.56    0.37
  -6   1  -2    8.58    0.31
   6   1   2    8.52    0.33
  -6   1  -2    7.90    0.26
  -7  -1  -2    0.48    0.10
   7  -1   2    0.50    0.15
  -7  -1  -2    0.47    0.19
   7  -1   2    0.26    0.16
   7   1   2    0.34    0.17
  -7   1  -2    0.71    0.21
  -7   1  -2    0.58    0.09
   7   1   2    0.50    0.12
   7   1   2    0.40    0.14
   8  -1   2   -0.01    0.16
  -8  -1  -2    0.08    0.17
  -8   1  -2   -0.10    0.18
   8   1   2    0.01    0.16
   8   1   2    0.09    0.16
   9  -1   2    0.04    0.19
  -9  -1  -2    0.11    0.21
   9   1   2    0.23    0.21
  -9   1  -2    0.24    0.21
  10  -1   2    1.50    0.31
 -10  -1  -2    1.91    0.33
 -10   1  -2    1.54    0.31
  11  -2  -2    4.12    0.39
 -11  -2   2    4.42    0.41
 -11   2   2    4.26    0.42
  10  -2  -2    0.19    0.21
 -10  -2   2    0.19    0.20
 -10  -2   2    0.08    0.14
 -10   2   2    0.31    0.22
  10   2  -2   -0.09    0.19
   9  -2  -2   27.86    0.84
  -9  -2   2   27.29    0.81
  -9  -2   2   25.52    0.81
   9   2  -2   27.06    0.77
  -9   2   2   26.29    0.85
   9   2  -2   26.98    0.81
   8  -2  -2    0.68    0.16
   8  -2  -2    0.57    0.09
  -8  -2   2    0.35    0.18
   8  -2  -2    0.66    0.19
   8   2  -2    0.52    0.12
  -8   2   2    0.68    0.15
  -8   2   2    0.31    0.17
   8   2  -2    0.49    0.17
   8   2  -2    0.36    0.15
   7  -2  -2    7.16    0.36
  -7  -2   2    7.15    0.37
   7  -2  -2    7.54    0.22
   7  -2  -2    7.05    0.28
  -7  -2   2    7.09    0.28
  -7  -2   2    7.61    0.35
   7  -2  -2    7.71    0.31
   7  -2  -2    7.34    0.32
  -7   2   2    7.22    0.30
  -7   2   2    7.10    0.30
  -7   2   2    7.09    0.37
   7   2  -2    7.17    0.35
   7   2  -2    6.82    0.29
   7   2  -2    7.13    0.26
   7   2  -2    7.30    0.28
   7   2  -2    7.08    0.32
   6  -2  -2    1.09    0.15
   6  -2  -2    1.52    0.19
   6  -2  -2    1.43    0.15
  -6  -2   2    1.19    0.13
   6  -2  -2    1.14    0.12
   6  -2  -2    1.17    0.10
  -6  -2   2    1.35    0.18
  -6  -2   2    1.24    0.13
  -6  -2   2    1.49    0.18
   6   2  -2    1.19    0.12
  -6   2   2    1.36    0.15
   6   2  -2    1.44    0.19
   6   2  -2    0.97    0.14
   6   2  -2    1.38    0.11
  -6   2   2    1.14    0.13
  -6   2   2    1.19    0.19
   6   2  -2    1.40    0.14
  -5  -2   2    8.29    0.26
   5  -2  -2    8.40    0.21
   5  -2  -2    7.62    0.31
   5  -2  -2    7.99    0.29
  -5  -2   2    7.59    0.25
  -5  -2   2    7.83    0.25
  -5  -2   2    7.67    0.31
   5  -2  -2    8.41    0.36
  -5  -2   2    8.00    0.32
   5  -2  -2    7.79    0.26
   5  -2  -2    8.12    0.27
   5  -2  -2    7.93    0.26
   5   2  -2    7.80    0.22
   5   2  -2    8.12    0.28
  -5   2   2    7.45    0.26
   5   2  -2    7.85    0.25
  -5   2   2    7.37    0.32
   5   2  -2    7.83    0.31
  -5   2   2    8.21    0.29
   5   2  -2    8.54    0.27
  -5   2   2    8.31    0.34
  -5   2   2    8.19    0.26
   4  -2  -2   -0.09    0.10
   4  -2  -2    0.01    0.10
   4  -2  -2    0.12    0.06
  -4  -2   2    0.25    0.07
   4  -2  -2    0.03    0.08
  -4  -2   2   -0.07    0.08
   4  -2  -2    0.11    0.05
  -4  -2   2    0.01    0.07
   4  -2  -2    0.11    0.07
   4  -2  -2    0.07    0.08
  -4  -2   2    0.04    0.10
  -4  -2   2    0.22    0.07
  -4   2   2    0.24    0.09
  -4   2   2    0.21    0.08
   4   2  -2    0.35    0.10
   4   2  -2    0.23    0.08
   4   2  -2    0.16    0.03
  -4   2   2    0.09    0.10
  -4   2   2    0.03    0.10
   4   2  -2    0.15    0.11
  -4   2   2    0.22    0.07
  -4   2   2    0.15    0.08
   4   2  -2    0.03    0.05
   4   2  -2    0.12    0.04
   4   2  -2   -0.04    0.08
   3  -2  -2  478.92    9.03
  -3  -2   2  487.69    8.89
  -3  -2   2  489.48    9.02
   3  -2  -2  494.46    8.91
  -3  -2   2  485.95    8.87
  -3  -2   2  497.40    9.02
   3  -2  -2  496.58    9.05
   3  -2  -2  482.24    8.81
   3  -2  -2  497.49   10.22
  -3   2   2  491.40    8.86
  -3   2   2  485.41    8.83
  -3   2   2  476.75    8.82
   3   2  -2  482.21    9.02
  -3   2   2  490.38    9.03
   3   2  -2  488.29   10.24
  -3   2   2  479.84    9.04
   3   2  -2  498.85    9.03
  -3   2   2  488.03    8.95
   3   2  -2  493.15    8.81
   3   2  -2  488.34    8.87
   2  -2  -2   63.96    1.33
   2  -2  -2   62.25    1.18
  -2  -2   2   63.51    1.18
  -2  -2   2   63.19    1.16
  -2  -2   2   61.97    1.23
  -2  -2   2   62.07    1.19
  -2  -2   2   62.07    1.23
   2  -2  -2   63.31    1.25
   2  -2  -2   63.81    1.24
  -2   2   2   61.54    1.34
   2   2  -2   62.21    1.19
   2   2  -2   62.30    1.23
  -2   2   2   64.06    1.24
   2   2  -2   63.18    1.24
   2   2  -2   63.71    1.34
   2   2  -2   61.13    1.33
  -2   2   2   62.66    1.25
  -2   2   2   63.07    1.19
  -2   2   2   62.82    1.20
  -2   2   2   63.93    1.18
   2   2  -2   62.13    1.18
  -1  -2   2   15.44    0.35
  -1  -2   2   14.92    0.32
   1  -2  -2   15.17    0.35
  -1  -2   2   15.07    0.35
   1  -2  -2   15.26    0.32
  -1  -2   2   15.43    0.33
   1  -2  -2   15.25    0.35
   1  -2  -2   15.58    0.32
  -1  -2   2   15.71    0.33
  -1  -2   2   14.83    0.33
   1   2  -2   15.19    0.35
   1   2  -2   15.14    0.36
  -1   2   2   15.32    0.33
   1   2  -2   14.94    0.35
  -1   2   2   14.95    0.35
  -1   2   2   15.38    0.36
   1   2  -2   15.10    0.33
  -1   2   2   15.56    0.33
   1   2  -2   15.22    0.36
   1   2  -2   15.02    0.33
   0  -2   2  890.55   15.88
   0  -2   2  871.84   16.13
   0  -2  -2  895.44   16.17
   0  -2  -2  886.49   15.83
   0  -2  -2  875.33   16.18
   0  -2   2  867.72   18.19
   0  -2   2  888.67   18.27
   0  -2  -2  853.20   15.85
   0  -2  -2  862.16   15.84
   0  -2   2  906.92   16.31
   0  -2   2  854.83   18.25
   0   2   2  894.31   16.18
   0   2   2  870.85   15.86
   0   2  -2  870.02   18.30
   0   2  -2  874.61   18.31
   0   2   2  848.27   16.17
   0   2  -2  893.22   16.30
   0   2   2  867.88   15.89
   0   2  -2  881.87   15.88
   0   2  -2  874.53   16.19
   0   2  -2  878.40   15.89
   1  -2   2   25.93    0.53
   1  -2   2   25.11    0.57
   1  -2   2   25.39    0.57
  -1  -2  -2   25.27    0.55
   1  -2   2   25.36    0.56
   1  -2   2   26.06    0.53
  -1  -2  -2   26.09    0.50
  -1  -2  -2   25.63    0.51
  -1  -2  -2   26.52    0.56
   1  -2   2   26.43    0.58
   1  -2   2   26.14    0.56
  -1   2  -2   25.61    0.53
  -1   2  -2   26.14    0.56
   1   2   2   25.99    0.55
   1   2   2   25.80    0.55
  -1   2  -2   25.79    0.57
  -1   2  -2   26.45    0.57
   1   2   2   24.98    0.52
   1   2   2   25.66    0.51
   1   2   2   25.77    0.58
  -1   2  -2   25.46    0.53
  -2  -2  -2   13.96    0.36
   2  -2   2   13.92    0.38
   2  -2   2   13.62    0.34
  -2  -2  -2   13.83    0.36
  -2  -2  -2   14.41    0.32
   2  -2   2   13.66    0.37
  -2  -2  -2   13.68    0.31
   2  -2   2   13.77    0.34
   2  -2   2   14.33    0.35
  -2  -2  -2   14.13    0.35
  -2   2  -2   13.84    0.38
  -2   2  -2   14.29    0.35
  -2   2  -2   13.84    0.34
  -2   2  -2   13.68    0.34
   2   2   2   13.96    0.36
   2   2   2   14.49    0.32
   2   2   2   14.06    0.33
  -2   2  -2   14.61    0.38
  -2   2  -2   13.97    0.31
   2   2   2   14.10    0.35
   2   2   2   14.52    0.37
   2   2   2   14.00    0.33
   3  -2   2   24.70    0.55
   3  -2   2   26.53    0.63
  -3  -2  -2   25.38    0.60
  -3  -2  -2   25.24    0.53
  -3  -2  -2   26.12    0.60
   3  -2   2   25.78    0.60
   3  -2   2   24.67    0.57
  -3  -2  -2   24.90    0.53
  -3  -2  -2   25.03    0.58
   3  -2   2   24.63    0.61
  -3   2  -2   24.99    0.62
   3   2   2   24.63    0.55
  -3   2  -2   24.63    0.59
  -3   2  -2   24.79    0.57
   3   2   2   24.94    0.60
  -3   2  -2   25.70    0.61
   3   2   2   25.08    0.58
  -3   2  -2   24.54    0.55
   3   2   2   25.50    0.55
   3   2   2   25.26    0.60
   4  -2   2  108.69    2.19
  -4  -2  -2  108.63    2.17
   4  -2   2  112.15    2.36
   4  -2   2  110.90    2.09
  -4  -2  -2  108.26    2.16
   4  -2   2  107.26    2.11
   4  -2   2  109.89    2.20
  -4  -2  -2  113.85    2.07
  -4  -2  -2  109.54    2.06
  -4  -2  -2  108.93    2.32
  -4  -2  -2  108.52    2.20
   4   2   2  109.24    2.35
  -4   2  -2  112.20    2.19
   4   2   2  109.03    2.10
  -4   2  -2  110.56    2.10
  -4   2  -2  110.30    2.20
   4   2   2  108.57    2.08
   4   2   2  104.70    2.16
  -4   2  -2  107.29    2.09
  -5  -2  -2    0.16    0.07
  -5  -2  -2   -0.09    0.12
  -5  -2  -2    0.04    0.07
  -5  -2  -2    0.24    0.12
   5  -2   2    0.12    0.09
   5  -2   2    0.04    0.07
   5  -2   2    0.05    0.10
   5  -2   2   -0.05    0.11
  -5  -2  -2    0.10    0.12
   5   2   2    0.09    0.10
  -5   2  -2   -0.12    0.08
   5   2   2   -0.01    0.07
  -5   2  -2    0.02    0.09
  -5   2  -2    0.08    0.12
  -5   2  -2   -0.01    0.13
   5   2   2   -0.05    0.08
   5   2   2    0.03    0.11
  -6  -2  -2    4.73    0.31
   6  -2   2    4.72    0.25
  -6  -2  -2    4.16    0.22
   6  -2   2    3.88    0.30
  -6  -2  -2    4.11    0.29
   6  -2   2    4.36    0.27
   6  -2   2    4.55    0.23
  -6  -2  -2    4.46    0.20
   6   2   2    4.19    0.22
  -6   2  -2    3.77    0.29
  -6   2  -2    4.23    0.31
   6   2   2    4.30    0.22
   6   2   2    4.43    0.28
   6   2   2    4.27    0.25
  -6   2  -2    4.63    0.24
  -7  -2  -2    6.31    0.26
   7  -2   2    6.44    0.32
   7  -2   2    7.03    0.31
   7  -2   2    6.39    0.36
  -7  -2  -2    5.30    0.35
   7   2   2    6.12    0.36
   7   2   2    6.28    0.28
   7   2   2    6.15    0.31
  -7   2  -2    6.45    0.23
  -7   2  -2    5.98    0.40
  -8  -2  -2    4.54    0.34
   8  -2   2    4.24    0.33
   8   2   2    3.55    0.32
   8   2   2    3.57    0.29
  -8   2  -2    3.55    0.35
  -9  -2  -2    1.01    0.26
   9  -2   2    1.47    0.28
  -9   2  -2    1.52    0.30
   9   2   2    0.72    0.23
  10  -2   2    3.77    0.38
 -10  -2  -2    3.60    0.40
 -10   2  -2    3.53    0.41
  11  -3  -2    1.50    0.29
 -11  -3   2    0.82    0.25
 -11   3   2    0.92    0.29
 -10  -3   2    0.25    0.21
  10  -3  -2    0.13    0.19
 -10  -3   2    0.19    0.15
 -10   3   2   -0.14    0.19
   9  -3  -2    0.41    0.18
  -9  -3   2    0.44    0.20
  -9  -3   2    0.12    0.15
  -9   3   2    0.38    0.22
   9   3  -2    0.04    0.17
   9   3  -2    0.44    0.17
   8  -3  -2    1.16    0.18
  -8  -3   2    1.02    0.19
   8  -3  -2    1.19    0.12
   8  -3  -2    1.18    0.21
  -8  -3   2    0.99    0.17
   8   3  -2    1.34    0.21
   8   3  -2    0.97    0.14
   8   3  -2    1.03    0.18
  -8   3   2    1.14    0.17
  -8   3   2    1.00    0.23
   7  -3  -2   28.67    0.81
   7  -3  -2   30.49    0.76
   7  -3  -2   30.50    0.65
  -7  -3   2   31.26    0.69
   7  -3  -2   30.63    0.72
  -7  -3   2   28.64    0.82
  -7  -3   2   31.97    0.80
  -7  -3   2   30.07    0.69
  -7  -3   2   29.14    0.80
   7   3  -2   28.83    0.80
   7   3  -2   29.38    0.75
   7   3  -2   31.07    0.66
  -7   3   2   30.22    0.75
   7   3  -2   31.01    0.73
  -7   3   2   30.12    0.73
   7   3  -2   30.76    0.76
  -7   3   2   28.17    0.83
  -6  -3   2   45.30    0.94
   6  -3  -2   45.92    0.91
   6  -3  -2   44.76    1.07
  -6  -3   2   44.65    1.05
   6  -3  -2   46.78    1.05
  -6  -3   2   47.24    1.04
   6  -3  -2   44.65    1.00
   6  -3  -2   45.11    0.97
   6   3  -2   46.12    1.05
  -6   3   2   44.42    1.00
   6   3  -2   43.83    0.99
  -6   3   2   44.67    0.99
   6   3  -2   46.59    0.91
   6   3  -2   45.58    1.05
   6   3  -2   46.50    0.98
  -6   3   2   44.65    1.09
   5  -3  -2    3.88    0.15
  -5  -3   2    3.86    0.21
   5  -3  -2    3.62    0.17
  -5  -3   2    3.86    0.17
  -5  -3   2    3.60    0.23
   5  -3  -2    3.75    0.24
   5  -3  -2    4.05    0.19
  -5  -3   2    3.68    0.17
   5  -3  -2    3.85    0.27
   5  -3  -2    3.71    0.23
   5  -3  -2    3.44    0.20
   5   3  -2    3.92    0.20
   5   3  -2    3.70    0.21
  -5   3   2    3.86    0.20
   5   3  -2    3.72    0.13
   5   3  -2    3.74    0.16
  -5   3   2    3.56    0.24
  -5   3   2    3.47    0.20
   5   3  -2    3.71    0.18
  -5   3   2    3.73    0.18
   5   3  -2    3.82    0.12
  -5   3   2    3.56    0.19
  -4  -3   2    5.54    0.19
   4  -3  -2    6.12    0.21
   4  -3  -2    5.91    0.25
  -4  -3   2    6.43    0.19
  -4  -3   2    6.02    0.25
   4  -3  -2    5.49    0.29
  -4  -3   2    6.06    0.25
   4  -3  -2    5.80    0.19
   4  -3  -2    4.75    0.21
   4  -3  -2    5.80    0.18
  -4   3   2    5.61    0.26
   4   3  -2    5.76    0.15
  -4   3   2    5.56    0.21
  -4   3   2    5.85    0.23
   4   3  -2    5.51    0.26
   4   3  -2    5.65    0.24
   4   3  -2    5.90    0.22
   4   3  -2    5.68    0.18
  -4   3   2    6.18    0.21
  -4   3   2    6.10    0.23
   4   3  -2    5.65    0.20
   4   3  -2    5.75    0.14
  -4   3   2    5.82    0.27
   3  -3  -2   79.31    1.56
  -3  -3   2   78.75    1.54
  -3  -3   2   80.13    1.47
   3  -3  -2   74.86    1.49
   3  -3  -2   79.08    1.66
   3  -3  -2   78.56    1.48
  -3  -3   2   76.86    1.46
   3  -3  -2   77.92    1.57
  -3  -3   2   78.82    1.54
   3   3  -2   77.87    1.48
  -3   3   2   80.52    1.56
  -3   3   2   77.52    1.51
  -3   3   2   77.28    1.49
   3   3  -2   78.72    1.55
   3   3  -2   79.05    1.49
  -3   3   2   78.28    1.68
  -3   3   2   76.54    1.57
  -3   3   2   79.78    1.53
   3   3  -2   77.56    1.66
   3   3  -2   78.27    1.48
  -3   3   2   78.93    1.48
   3   3  -2   78.02    1.45
   3   3  -2   78.74    1.54
   2  -3  -2  108.71    2.07
   2  -3  -2  107.53    2.00
  -2  -3   2  109.92    2.00
   2  -3  -2  108.64    1.99
  -2  -3   2  108.42    2.06
   2  -3  -2  105.71    2.08
  -2  -3   2  110.01    2.06
  -2  -3   2  106.40    1.98
  -2  -3   2  107.14    1.99
  -2   3   2  108.05    2.01
   2   3  -2  109.45    2.06
  -2   3   2  110.85    2.07
   2   3  -2  108.84    2.00
   2   3  -2  109.54    2.06
  -2   3   2  107.61    2.02
  -2   3   2  108.00    2.28
  -2   3   2  108.73    2.01
   2   3  -2  106.44    2.26
   2   3  -2  108.46    2.01
  -2   3   2  104.93    2.08
   2   3  -2  111.79    2.26
  -1  -3   2   11.13    0.25
   1  -3  -2   10.78    0.23
   1  -3  -2   11.10    0.23
   1  -3  -2   11.26    0.28
  -1  -3   2   11.09    0.28
  -1  -3   2   10.89    0.24
  -1  -3   2   11.08    0.31
  -1  -3   2   11.37    0.28
  -1  -3   2   10.91    0.25
   1  -3  -2   11.34    0.28
  -1   3   2   11.12    0.25
  -1   3   2   11.07    0.28
   1   3  -2   11.01    0.28
  -1   3   2   11.36    0.25
   1   3  -2   11.19    0.24
   1   3  -2   10.79    0.25
   1   3  -2   11.03    0.28
   1   3  -2   11.12    0.25
   1   3  -2   11.19    0.26
  -1   3   2   11.16    0.28
   0  -3   2   21.35    0.50
   0  -3   2   21.11    0.43
   0  -3   2   21.06    0.47
   0  -3   2   21.25    0.43
   0  -3   2   21.28    0.46
   0  -3  -2   21.25    0.39
   0  -3  -2   20.82    0.39
   0  -3  -2   20.52    0.45
   0  -3   2   21.54    0.47
   0   3   2   21.25    0.45
   0   3   2   21.33    0.45
   0   3  -2   20.56    0.46
   0   3  -2   20.64    0.44
   0   3  -2   21.66    0.50
   0   3  -2   21.04    0.47
   0   3  -2   20.74    0.47
   0   3   2   20.89    0.41
   0   3  -2   20.94    0.47
   0   3  -2   20.93    0.44
   0   3   2   20.99    0.42
   0   3   2   20.80    0.42
  -1  -3  -2   35.28    0.71
  -1  -3  -2   34.00    0.70
  -1  -3  -2   34.91    0.64
   1  -3   2   33.46    0.75
   1  -3   2   34.86    0.69
   1  -3   2   34.84    0.76
   1  -3   2   35.38    0.75
  -1  -3  -2   34.87    0.65
   1  -3   2   35.37    0.74
  -1  -3  -2   34.52    0.64
   1  -3   2   35.11    0.74
   1  -3   2   35.29    0.69
   1   3   2   35.22    0.71
   1   3   2   35.10    0.71
  -1   3  -2   36.00    0.76
  -1   3  -2   34.80    0.77
   1   3   2   34.28    0.67
  -1   3  -2   34.85    0.69
  -1   3  -2   34.94    0.70
   1   3   2   34.87    0.79
  -1   3  -2   34.74    0.73
   1   3   2   34.46    0.67
  -1   3  -2   33.22    0.74
  -2  -3  -2    9.06    0.27
  -2  -3  -2    9.34    0.21
  -2  -3  -2    9.23    0.27
   2  -3   2    9.42    0.31
   2  -3   2    9.59    0.25
  -2  -3  -2    9.34    0.22
   2  -3   2    9.06    0.29
   2  -3   2    9.39    0.25
  -2   3  -2    9.38    0.29
   2   3   2    9.16    0.27
  -2   3  -2    8.54    0.25
   2   3   2    9.15    0.28
  -2   3  -2    9.38    0.30
  -2   3  -2    9.64    0.24
   2   3   2    9.35    0.23
  -2   3  -2    9.03    0.26
   2   3   2    9.44    0.27
   2   3   2    9.30    0.24
   3  -3   2    5.73    0.20
   3  -3   2    5.55    0.22
  -3  -3  -2    5.90    0.24
  -3  -3  -2    5.81    0.17
   3  -3   2    5.63    0.25
  -3  -3  -2    5.82    0.17
  -3  -3  -2    5.56    0.23
  -3  -3  -2    5.64    0.20
   3  -3   2    5.41    0.19
   3  -3   2    5.37    0.25
  -3   3  -2    5.68    0.22
   3   3   2    5.85    0.19
  -3   3  -2    5.47    0.20
   3   3   2    5.62    0.17
   3   3   2    6.07    0.25
   3   3   2    5.66    0.20
  -3   3  -2    5.51    0.25
   3   3   2    5.61    0.23
   3   3   2    5.27    0.19
  -3   3  -2    5.83    0.25
  -3   3  -2    5.81    0.21
   4  -3   2   28.67    0.66
  -4  -3  -2   27.17    0.58
   4  -3   2   27.21    0.69
  -4  -3  -2   26.61    0.66
   4  -3   2   27.49    0.65
  -4  -3  -2   27.27    0.68
  -4  -3  -2   26.89    0.66
   4  -3   2   28.26    0.62
   4  -3   2   27.98    0.70
  -4  -3  -2   28.97    0.67
  -4   3  -2   27.34    0.69
  -4   3  -2   27.41    0.64
  -4   3  -2   27.78    0.66
  -4   3  -2   26.49    0.70
   4   3   2   27.61    0.67
   4   3   2   27.54    0.64
  -4   3  -2   26.68    0.62
   4   3   2   26.58    0.62
   4   3   2   27.48    0.61
  -5  -3  -2   29.15    0.64
   5  -3   2   30.60    0.69
  -5  -3  -2   29.26    0.72
   5  -3   2   29.35    0.76
   5  -3   2   30.34    0.72
   5  -3   2   29.40    0.71
  -5  -3  -2   29.09    0.76
  -5  -3  -2   28.87    0.72
   5   3   2   30.13    0.68
  -5   3  -2   28.91    0.69
  -5   3  -2   29.61    0.81
   5   3   2   28.65    0.69
  -5   3  -2   29.73    0.78
   5   3   2   28.92    0.74
  -5   3  -2   29.68    0.71
   5   3   2   29.68    0.71
  -6  -3  -2   19.08    0.52
   6  -3   2   18.33    0.51
  -6  -3  -2   18.49    0.47
   6  -3   2   17.97    0.59
  -6  -3  -2   18.92    0.57
   6  -3   2   18.69    0.54
  -6  -3  -2   18.14    0.59
  -6   3  -2   18.43    0.52
  -6   3  -2   19.60    0.61
   6   3   2   18.50    0.50
   6   3   2   18.52    0.51
  -6   3  -2   18.45    0.63
   6   3   2   18.43    0.57
   6   3   2   18.36    0.53
  -6   3  -2   18.76    0.53
   7  -3   2   -0.28    0.15
   7  -3   2    0.00    0.13
  -7  -3  -2   -0.22    0.14
  -7  -3  -2   -0.07    0.09
   7   3   2    0.00    0.13
   7   3   2    0.10    0.15
  -7   3  -2   -0.08    0.18
   7   3   2    0.11    0.10
   8  -3   2    2.79    0.30
  -8  -3  -2    2.88    0.30
  -8   3  -2    2.86    0.32
   8   3   2    2.53    0.28
   8   3   2    2.61    0.26
  -9  -3  -2   10.14    0.52
   9  -3   2   10.25    0.54
  -9   3  -2    9.93    0.55
  10  -3   2    2.46    0.34
 -10   3  -2    2.11    0.35
  11  -4  -2    4.12    0.40
 -11   4   2    3.95    0.41
  10  -4  -2    1.25    0.25
 -10  -4   2    1.13    0.20
 -10  -4   2    0.97    0.24
 -10   4   2    0.89    0.25
  -9  -4   2   17.54    0.62
   9  -4  -2   16.95    0.64
  -9  -4   2   17.81    0.64
   9   4  -2   17.60    0.64
   9   4  -2   18.51    0.55
   9   4  -2   16.76    0.58
  -9   4   2   17.95    0.68
  -8  -4   2    0.04    0.12
  -8  -4   2   -0.01    0.16
   8  -4  -2    0.00    0.15
   8  -4  -2    0.22    0.09
  -8   4   2    0.10    0.17
   8   4  -2    0.16    0.16
  -8   4   2   -0.01    0.12
   8   4  -2   -0.01    0.13
   8   4  -2    0.08    0.06
   8   4  -2   -0.18    0.09
   7  -4  -2    6.64    0.24
   7  -4  -2    6.68    0.35
  -7  -4   2    6.96    0.34
  -7  -4   2    6.53    0.24
   7  -4  -2    6.55    0.31
  -7  -4   2    6.03    0.33
  -7  -4   2    6.35    0.32
  -7   4   2    6.92    0.31
   7   4  -2    6.28    0.30
   7   4  -2    6.98    0.28
   7   4  -2    6.89    0.33
   7   4  -2    6.38    0.22
   7   4  -2    6.31    0.26
  -7   4   2    5.81    0.37
  -7   4   2    6.53    0.29
   7   4  -2    6.54    0.19
   6  -4  -2    4.64    0.20
   6  -4  -2    4.54    0.34
  -6  -4   2    4.87    0.28
   6  -4  -2    5.19    0.33
   6  -4  -2    4.73    0.24
  -6  -4   2    4.83    0.27
   6  -4  -2    4.89    0.23
  -6  -4   2    4.49    0.19
  -6  -4   2    4.04    0.27
   6  -4  -2    4.52    0.28
  -6   4   2    5.20    0.27
   6   4  -2    4.76    0.21
   6   4  -2    4.53    0.22
  -6   4   2    4.96    0.24
   6   4  -2    4.39    0.24
   6   4  -2    4.50    0.27
  -6   4   2    4.60    0.22
   6   4  -2    4.81    0.15
  -6   4   2    4.85    0.31
   6   4  -2    4.55    0.17
  -5  -4   2   76.05    1.58
   5  -4  -2   78.87    1.49
   5  -4  -2   76.99    1.63
  -5  -4   2   73.72    1.75
   5  -4  -2   77.89    1.60
   5  -4  -2   77.05    1.61
   5  -4  -2   75.75    1.50
  -5  -4   2   76.21    1.46
  -5  -4   2   78.89    1.57
   5   4  -2   75.99    1.44
  -5   4   2   77.18    1.56
  -5   4   2   74.08    1.52
   5   4  -2   76.53    1.66
   5   4  -2   76.81    1.52
  -5   4   2   78.30    1.55
  -5   4   2   74.81    1.63
   5   4  -2   76.76    1.58
  -5   4   2   79.32    1.69
   5   4  -2   76.65    1.50
  -4  -4   2   37.51    0.95
  -4  -4   2   39.45    0.85
  -4  -4   2   39.11    0.84
  -4  -4   2   39.63    0.76
   4  -4  -2   39.15    0.82
   4  -4  -2   38.08    0.87
   4  -4  -2   39.57    0.80
  -4  -4   2   38.80    0.76
   4  -4  -2   40.17    0.80
   4  -4  -2   38.67    0.89
  -4   4   2   38.22    0.83
   4   4  -2   38.32    0.81
   4   4  -2   38.58    0.85
  -4   4   2   38.98    0.88
  -4   4   2   38.76    0.82
   4   4  -2   38.28    0.85
  -4   4   2   39.37    0.85
   4   4  -2   38.88    0.87
   4   4  -2   38.36    0.79
  -4   4   2   38.50    0.87
  -4   4   2   39.26    0.90
   4   4  -2   38.73    0.76
  -3  -4   2    0.33    0.05
   3  -4  -2    0.60    0.11
  -3  -4   2    0.31    0.09
   3  -4  -2    0.43    0.10
   3  -4  -2    0.34    0.07
  -3  -4   2    0.29    0.08
  -3  -4   2    0.30    0.05
   3  -4  -2    0.43    0.06
  -3  -4   2    0.20    0.09
   3   4  -2    0.33    0.06
   3   4  -2    0.38    0.08
  -3   4   2    0.33    0.08
  -3   4   2    0.46    0.10
   3   4  -2    0.88    0.11
  -3   4   2    0.27    0.07
   3   4  -2    0.27    0.03
   3   4  -2    0.27    0.03
  -3   4   2    0.36    0.07
   3   4  -2    0.32    0.06
   3   4  -2    0.34    0.09
  -3   4   2    0.38    0.06
  -3   4   2    0.38    0.11
  -2  -4   2    9.11    0.25
   2  -4  -2    8.80    0.21
   2  -4  -2    9.00    0.28
  -2  -4   2    8.89    0.23
  -2  -4   2    9.23    0.25
  -2  -4   2    8.63    0.19
  -2  -4   2    9.16    0.19
   2  -4  -2    8.69    0.22
   2  -4  -2    8.96    0.26
   2   4  -2    8.82    0.21
  -2   4   2    8.79    0.25
  -2   4   2    8.57    0.24
   2   4  -2    8.86    0.23
  -2   4   2    9.15    0.27
  -2   4   2    9.14    0.27
   2   4  -2    8.74    0.22
  -2   4   2    9.09    0.22
   2   4  -2    9.17    0.26
  -2   4   2    9.17    0.23
   2   4  -2    9.10    0.26
  -1  -4   2   15.53    0.35
  -1  -4   2   15.31    0.35
  -1  -4   2   14.85    0.40
  -1  -4   2   14.94    0.34
   1  -4  -2   15.15    0.35
  -1  -4   2   15.23    0.30
  -1  -4   2   14.41    0.35
  -1  -4   2   15.18    0.30
   1   4  -2   14.83    0.34
  -1   4   2   15.27    0.32
   1   4  -2   15.74    0.41
   1   4  -2   15.23    0.32
   1   4  -2   15.19    0.35
  -1   4   2   15.16    0.36
   1   4  -2   15.45    0.33
  -1   4   2   15.12    0.35
   1   4  -2   15.25    0.35
  -1   4   2   15.17    0.32
   0  -4  -2  124.26    2.32
   0  -4   2  126.16    2.35
   0  -4   2  124.31    2.35
   0  -4  -2  124.26    2.32
   0  -4   2  124.93    2.27
   0  -4   2  126.11    2.63
   0  -4   2  121.88    2.27
   0  -4   2  122.53    2.35
   0   4   2  125.54    2.33
   0   4   2  123.79    2.25
   0   4  -2  123.87    2.35
   0   4  -2  123.49    2.28
   0   4   2  126.24    2.25
   0   4  -2  126.49    2.63
   0   4  -2  123.36    2.28
   0   4   2  124.67    2.33
   0   4  -2  123.64    2.35
   0   4  -2  123.06    2.59
   0   4  -2  127.08    2.59
   1  -4   2  111.60    2.12
  -1  -4  -2  112.78    2.08
   1  -4   2  109.34    2.33
  -1  -4  -2   94.87    2.06
   1  -4   2  110.73    2.12
   1  -4   2  111.18    2.03
   1  -4   2  112.68    2.12
   1  -4   2  109.66    2.04
  -1   4  -2  109.66    2.12
   1   4   2  108.80    2.01
   1   4   2  111.60    2.08
  -1   4  -2  109.39    2.32
   1   4   2  112.12    2.01
   1   4   2  110.25    2.35
  -1   4  -2  116.05    2.33
  -1   4  -2  109.23    2.33
   1   4   2  110.32    2.08
  -1   4  -2  110.70    2.05
  -1   4  -2  109.77    2.04
  -1   4  -2  111.40    2.11
  -2  -4  -2   33.04    0.70
   2  -4   2   33.91    0.75
   2  -4   2   32.70    0.68
   2  -4   2   32.76    0.74
   2  -4   2   33.10    0.69
  -2   4  -2   34.01    0.70
  -2   4  -2   33.43    0.74
   2   4   2   32.30    0.77
  -2   4  -2   33.91    0.75
   2   4   2   32.75    0.66
   2   4   2   33.39    0.71
   2   4   2   32.91    0.66
  -2   4  -2   33.12    0.74
  -2   4  -2   34.32    0.75
  -2   4  -2   32.84    0.69
   2   4   2   32.50    0.70
  -3  -4  -2   37.83    0.89
   3  -4   2   39.75    0.87
  -3  -4  -2   37.09    0.82
   3  -4   2   39.23    0.80
  -3  -4  -2   37.14    0.83
   3  -4   2   36.68    0.86
  -3  -4  -2   38.18    0.72
   3  -4   2   38.96    0.85
  -3  -4  -2   37.92    0.72
  -3  -4  -2   38.93    0.82
  -3   4  -2   37.77    0.87
   3   4   2   37.46    0.83
  -3   4  -2   39.02    0.82
   3   4   2   39.24    0.83
  -3   4  -2   37.99    0.80
   3   4   2   37.53    0.78
   3   4   2   38.57    0.77
  -3   4  -2   37.81    0.85
   3   4   2   38.38    0.82
  -3   4  -2   38.41    0.86
   3   4   2   39.18    0.89
  -3   4  -2   35.74    0.86
  -4  -4  -2    1.13    0.15
   4  -4   2    1.10    0.15
  -4  -4  -2    1.14    0.11
  -4  -4  -2    1.24    0.10
   4  -4   2    1.37    0.12
   4  -4   2    1.14    0.17
   4  -4   2    1.29    0.10
  -4  -4  -2    1.13    0.13
   4  -4   2    1.29    0.14
  -4   4  -2    1.24    0.17
   4   4   2    1.12    0.11
  -4   4  -2    1.05    0.12
   4   4   2    1.16    0.12
  -4   4  -2    1.21    0.11
   4   4   2    1.06    0.14
   4   4   2    1.25    0.10
  -4   4  -2    1.25    0.13
  -5  -4  -2   14.81    0.43
  -5  -4  -2   14.73    0.36
   5  -4   2   15.50    0.42
  -5  -4  -2   15.25    0.46
   5  -4   2   14.95    0.44
  -5  -4  -2   14.48    0.47
   5  -4   2   14.87    0.50
   5   4   2   14.07    0.42
   5   4   2   14.38    0.41
  -5   4  -2   14.88    0.42
  -5   4  -2   14.65    0.49
  -5   4  -2   15.49    0.45
  -5   4  -2   14.98    0.52
   5   4   2   14.45    0.40
   5   4   2   14.56    0.45
   6  -4   2    0.29    0.12
  -6  -4  -2    0.02    0.14
  -6  -4  -2    0.01    0.13
  -6  -4  -2    0.13    0.08
  -6  -4  -2   -0.08    0.09
   6  -4   2   -0.04    0.14
  -6   4  -2    0.09    0.12
   6   4   2   -0.06    0.09
   6   4   2    0.04    0.11
   6   4   2   -0.01    0.08
  -6   4  -2    0.14    0.16
  -6   4  -2    0.13    0.16
  -6   4  -2   -0.11    0.10
   6   4   2    0.01    0.12
   7  -4   2   16.00    0.59
  -7  -4  -2   16.72    0.59
  -7  -4  -2   17.03    0.51
  -7   4  -2   17.55    0.66
   7   4   2   17.14    0.50
   7   4   2   17.01    0.58
   7   4   2   17.35    0.54
  -8  -4  -2   16.46    0.62
   8  -4   2   17.01    0.64
  -8   4  -2   16.29    0.67
   8   4   2   16.36    0.56
   8   4   2   16.35    0.61
   8   4   2   17.51    0.53
   9  -4   2    0.40    0.21
  -9  -4  -2    0.11    0.20
   9   4   2    0.25    0.17
  -9   4  -2    0.22    0.24
  10  -4   2    0.01    0.21
  11  -5  -2   -0.20    0.21
 -10  -5   2    4.82    0.35
 -10  -5   2    4.90    0.37
  10  -5  -2    5.42    0.40
  10   5  -2    4.98    0.35
 -10   5   2    4.91    0.41
   9  -5  -2   -0.26    0.18
  -9  -5   2    0.40    0.16
  -9  -5   2   -0.06    0.17
  -9   5   2    0.13    0.20
   9   5  -2   -0.07    0.15
   9   5  -2    0.01    0.12
  -8  -5   2   19.32    0.65
   8  -5  -2   19.62    0.66
   8  -5  -2   19.82    0.50
  -8  -5   2   19.48    0.63
   8   5  -2   20.39    0.64
   8   5  -2   18.96    0.58
  -8   5   2   19.80    0.69
   8   5  -2   19.27    0.56
  -8   5   2   19.78    0.59
  -7  -5   2    0.12    0.13
   7  -5  -2   -0.05    0.05
  -7  -5   2    0.12    0.14
   7  -5  -2    0.06    0.09
   7  -5  -2    0.10    0.14
  -7  -5   2    0.36    0.14
   7   5  -2    0.18    0.07
  -7   5   2    0.02    0.11
   7   5  -2    0.15    0.11
   7   5  -2    0.13    0.12
   7   5  -2    0.18    0.13
   7   5  -2    0.13    0.09
  -7   5   2    0.13    0.17
  -7   5   2    0.60    0.15
  -6  -5   2   68.61    1.30
   6  -5  -2   64.96    1.49
  -6  -5   2   67.44    1.46
  -6  -5   2   67.53    1.62
  -6  -5   2   70.85    1.45
   6  -5  -2   69.13    1.41
   6  -5  -2   71.01    1.51
   6  -5  -2   67.49    1.36
   6   5  -2   70.28    1.31
  -6   5   2   67.44    1.45
   6   5  -2   68.02    1.51
  -6   5   2   68.06    1.43
   6   5  -2   69.14    1.47
   6   5  -2   67.90    1.41
   6   5  -2   69.33    1.39
  -6   5   2   66.51    1.52
  -6   5   2   68.55    1.54
  -6   5   2   67.23    1.40
   5  -5  -2   47.42    1.07
   5  -5  -2   47.43    0.96
  -5  -5   2   47.95    1.02
  -5  -5   2   45.42    0.89
   5  -5  -2   45.92    1.06
  -5  -5   2   45.68    1.15
  -5  -5   2   46.18    1.02
   5  -5  -2   47.47    0.99
   5  -5  -2   48.51    0.97
   5  -5  -2   48.96    1.09
  -5   5   2   47.41    1.02
   5   5  -2   47.36    0.99
   5   5  -2   46.32    0.92
  -5   5   2   46.70    1.03
   5   5  -2   45.70    1.03
   5   5  -2   46.39    1.03
  -5   5   2   46.86    0.99
  -5   5   2   46.25    1.09
   5   5  -2   47.46    0.97
   4  -5  -2   38.84    0.90
  -4  -5   2   40.17    0.73
  -4  -5   2   39.01    0.85
   4  -5  -2   39.18    0.82
   4  -5  -2   38.52    0.88
   4  -5  -2   39.35    0.79
   4  -5  -2   38.94    0.88
  -4  -5   2   39.11    0.84
  -4  -5   2   38.78    0.97
  -4  -5   2   38.80    0.73
   4  -5  -2   39.16    0.82
   4   5  -2   37.98    0.78
  -4   5   2   38.77    0.82
   4   5  -2   38.79    0.85
   4   5  -2   40.48    0.85
   4   5  -2   39.20    0.81
  -4   5   2   40.70    0.85
   4   5  -2   38.42    0.80
  -4   5   2   39.95    0.91
   4   5  -2   37.68    0.84
  -4   5   2   39.47    0.87
  -4   5   2   38.44    0.89
   3  -5  -2   11.48    0.34
   3  -5  -2   11.81    0.28
   3  -5  -2   11.79    0.29
  -3  -5   2   11.02    0.37
  -3  -5   2   11.91    0.32
   3  -5  -2   11.77    0.36
   3   5  -2   12.07    0.29
   3   5  -2   11.50    0.32
  -3   5   2   11.96    0.31
   3   5  -2   12.22    0.26
   3   5  -2   11.65    0.29
   3   5  -2   12.13    0.33
  -3   5   2   11.83    0.32
  -3   5   2   11.41    0.30
  -3   5   2   11.32    0.35
  -3   5   2   11.96    0.35
  -3   5   2   12.04    0.35
   3   5  -2   11.88    0.30
  -3   5   2   12.27    0.32
   2  -5  -2  126.58    2.34
   2  -5  -2  130.77    2.47
  -2  -5   2  131.56    2.41
  -2  -5   2  126.06    2.78
   2  -5  -2  132.60    2.34
  -2  -5   2  129.38    2.43
   2  -5  -2  127.63    2.45
  -2   5   2  128.45    2.39
   2   5  -2  130.39    2.78
  -2   5   2  132.04    2.47
   2   5  -2  132.15    2.45
   2   5  -2  131.38    2.38
   2   5  -2  127.83    2.41
  -2   5   2  126.78    2.47
   2   5  -2  126.92    2.44
   2   5  -2  130.67    2.37
  -2   5   2  130.12    2.38
  -2   5   2  128.64    2.43
  -1  -5   2  115.40    2.19
   1  -5  -2  114.80    2.18
  -1  -5   2  116.01    2.50
   1  -5  -2  116.70    2.19
  -1  -5   2  117.31    2.19
  -1  -5   2  114.06    2.18
  -1   5   2  113.97    2.19
   1   5  -2  115.17    2.20
   1   5  -2  117.81    2.19
   1   5  -2  117.19    2.13
  -1   5   2  118.35    2.19
   1   5  -2  115.96    2.19
   1   5  -2  118.17    2.49
   1   5  -2  115.31    2.12
  -1   5   2  117.68    2.12
  -1   5   2  114.16    2.12
   0  -5   2  202.33    3.79
   0  -5   2  201.95    4.26
   0  -5   2  199.02    3.75
   0  -5   2  206.53    3.79
   0  -5  -2  202.82    3.75
   0  -5   2  201.97    3.66
   0  -5  -2  201.72    3.75
   0  -5   2  205.09    3.78
   0  -5   2  207.47    3.66
   0   5   2  205.32    3.76
   0   5  -2  207.78    4.26
   0   5   2  199.17    3.76
   0   5   2  199.11    3.65
   0   5  -2  200.35    3.79
   0   5  -2  200.88    3.79
   0   5  -2  202.02    3.69
   0   5  -2  207.65    3.69
   0   5   2  204.63    3.65
   0   5  -2  204.31    3.78
   1  -5   2    9.98    0.31
   1  -5   2    9.78    0.24
   1  -5   2    9.99    0.29
   1  -5   2    9.70    0.29
  -1  -5  -2    9.62    0.24
   1  -5   2    9.79    0.25
  -1  -5  -2   10.09    0.24
   1   5   2    9.64    0.21
  -1   5  -2    9.90    0.30
  -1   5  -2    9.69    0.25
   1   5   2    9.77    0.25
  -1   5  -2    9.81    0.25
  -1   5  -2    9.94    0.29
  -1   5  -2    9.76    0.26
   1   5   2    9.75    0.21
  -1   5  -2   10.27    0.26
  -1   5  -2   10.15    0.29
   1   5   2    9.74    0.31
   1   5   2    9.73    0.25
  -2  -5  -2   62.59    1.24
  -2  -5  -2   63.32    1.24
   2  -5   2   63.33    1.30
   2  -5   2   63.07    1.23
   2  -5   2   65.06    1.22
   2  -5   2   63.52    1.30
   2   5   2   64.06    1.42
  -2   5  -2   63.78    1.38
  -2   5  -2   63.71    1.30
   2   5   2   62.40    1.20
  -2   5  -2   62.89    1.39
  -2   5  -2   63.01    1.25
   2   5   2   62.77    1.25
  -2   5  -2   63.49    1.24
   2   5   2   64.92    1.26
   2   5   2   64.38    1.19
  -2   5  -2   64.34    1.31
  -3  -5  -2    7.90    0.29
   3  -5   2    8.19    0.30
   3  -5   2    8.30    0.31
   3  -5   2    7.69    0.25
   3  -5   2    8.39    0.27
  -3  -5  -2    8.34    0.27
  -3  -5  -2    8.31    0.28
  -3   5  -2    8.53    0.26
  -3   5  -2    7.92    0.26
   3   5   2    8.16    0.24
  -3   5  -2    8.27    0.31
   3   5   2    8.84    0.29
   3   5   2    8.25    0.23
   3   5   2    8.44    0.28
  -3   5  -2    7.92    0.27
  -3   5  -2    8.51    0.26
  -4  -5  -2   13.29    0.38
  -4  -5  -2   13.24    0.40
   4  -5   2   13.55    0.44
   4  -5   2   13.57    0.38
   4  -5   2   13.30    0.36
  -4  -5  -2   12.62    0.40
   4  -5   2   13.65    0.45
   4   5   2   13.14    0.35
   4   5   2   13.97    0.40
   4   5   2   12.65    0.33
   4   5   2   12.52    0.39
  -4   5  -2   13.34    0.40
   4   5   2   12.71    0.35
  -4   5  -2   12.82    0.38
  -4   5  -2   12.76    0.44
  -4   5  -2   12.49    0.37
  -5  -5  -2    5.91    0.29
  -5  -5  -2    6.67    0.30
   5  -5   2    6.52    0.33
  -5  -5  -2    5.86    0.26
  -5   5  -2    6.21    0.29
  -5   5  -2    5.74    0.25
   5   5   2    6.06    0.22
  -5   5  -2    6.24    0.27
   5   5   2    5.58    0.28
  -5   5  -2    5.79    0.34
   5   5   2    6.24    0.25
  -5   5  -2    5.76    0.32
   5   5   2    5.90    0.25
  -6  -5  -2    3.98    0.23
  -6  -5  -2    3.42    0.28
   6  -5   2    3.91    0.25
   6  -5   2    3.45    0.28
   6   5   2    3.81    0.22
  -6   5  -2    3.70    0.26
   6   5   2    3.37    0.19
  -6   5  -2    3.76    0.32
   6   5   2    3.84    0.27
  -6   5  -2    3.50    0.30
   6   5   2    3.34    0.23
  -6   5  -2    3.81    0.24
   7  -5   2   12.44    0.53
  -7  -5  -2   12.44    0.50
  -7  -5  -2   12.97    0.44
   7   5   2   12.79    0.42
   7   5   2   13.33    0.50
  -7   5  -2   13.54    0.57
   7   5   2   12.86    0.45
  -8  -5  -2    0.82    0.21
   8  -5   2    0.63    0.22
   8   5   2    0.62    0.13
   8   5   2    0.54    0.17
  -8   5  -2    0.53    0.24
   9  -5   2    0.18    0.21
  -9  -5  -2    0.40    0.21
   9   5   2   -0.22    0.15
  -9   5  -2    0.07    0.24
  10  -6  -2    1.20    0.26
 -10  -6   2    0.91    0.21
 -10  -6   2    1.01    0.23
  10   6  -2    1.20    0.22
 -10   6   2    1.33    0.30
  -9  -6   2    3.26    0.29
  -9  -6   2    2.61    0.28
   9  -6  -2    2.52    0.29
  -9   6   2    2.87    0.35
   9   6  -2    2.43    0.23
   9   6  -2    2.37    0.25
   8  -6  -2    1.05    0.22
  -8  -6   2    1.02    0.19
  -8  -6   2    1.09    0.20
   8  -6  -2    0.99    0.14
   8   6  -2    0.84    0.17
  -8   6   2    0.92    0.24
   8   6  -2    0.80    0.13
   8   6  -2    1.00    0.20
  -8   6   2    0.73    0.16
   7  -6  -2    0.18    0.15
   7  -6  -2    0.59    0.12
  -7  -6   2    0.55    0.15
  -7  -6   2    0.48    0.15
  -7   6   2    0.56    0.14
   7   6  -2    0.52    0.12
  -7   6   2    0.49    0.15
   7   6  -2    0.94    0.17
  -7   6   2    0.44    0.19
   7   6  -2    0.48    0.14
   7   6  -2    0.55    0.11
   7   6  -2    0.48    0.09
   6  -6  -2   26.66    0.73
  -6  -6   2   25.71    0.76
   6  -6  -2   27.11    0.63
  -6  -6   2   27.01    0.67
  -6  -6   2   25.98    0.68
   6  -6  -2   25.13    0.71
   6  -6  -2   25.73    0.65
   6   6  -2   26.93    0.63
   6   6  -2   24.54    0.64
   6   6  -2   25.64    0.63
   6   6  -2   26.07    0.68
   6   6  -2   26.62    0.57
  -6   6   2   27.14    0.68
  -6   6   2   26.33    0.67
  -6   6   2   25.58    0.65
  -6   6   2   26.45    0.75
  -6   6   2   26.54    0.70
  -5  -6   2   21.84    0.56
   5  -6  -2   22.24    0.61
   5  -6  -2   21.44    0.53
   5  -6  -2   21.60    0.60
   5  -6  -2   22.19    0.53
  -5  -6   2   21.89    0.55
  -5  -6   2   21.49    0.64
   5   6  -2   21.39    0.51
   5   6  -2   21.02    0.50
   5   6  -2   20.57    0.48
  -5   6   2   21.28    0.56
   5   6  -2   21.76    0.57
  -5   6   2   21.91    0.54
   5   6  -2   21.05    0.53
  -5   6   2   22.17    0.56
  -5   6   2   21.46    0.62
  -5   6   2   21.91    0.59
  -4  -6   2    3.03    0.17
  -4  -6   2    2.84    0.20
   4  -6  -2    2.73    0.21
   4  -6  -2    3.19    0.15
   4  -6  -2    2.98    0.19
   4  -6  -2    2.53    0.16
   4  -6  -2    3.02    0.22
  -4   6   2    3.10    0.22
  -4   6   2    2.99    0.20
   4   6  -2    3.27    0.16
  -4   6   2    2.84    0.18
   4   6  -2    2.92    0.14
   4   6  -2    2.85    0.14
   4   6  -2    2.88    0.14
  -4   6   2    3.07    0.15
  -4   6   2    3.27    0.17
   4   6  -2    3.21    0.18
  -3  -6   2   15.32    0.37
   3  -6  -2   14.77    0.33
   3  -6  -2   15.00    0.32
   3  -6  -2   15.23    0.42
   3  -6  -2   15.37    0.40
  -3  -6   2   15.70    0.37
  -3  -6   2   14.44    0.45
   3  -6  -2   14.92    0.41
  -3   6   2   14.95    0.42
  -3   6   2   14.74    0.36
  -3   6   2   15.39    0.42
   3   6  -2   14.54    0.35
   3   6  -2   14.80    0.39
  -3   6   2   14.82    0.39
   3   6  -2   14.64    0.34
  -3   6   2   14.60    0.36
  -3   6   2   14.98    0.38
   3   6  -2   14.63    0.38
  -3   6   2   14.65    0.42
   3   6  -2   14.01    0.36
   3   6  -2   14.79    0.34
  -2  -6   2    9.87    0.28
  -2  -6   2    9.72    0.25
  -2  -6   2    9.05    0.33
  -2  -6   2    9.81    0.26
   2  -6  -2    9.97    0.28
   2   6  -2    9.49    0.27
  -2   6   2    9.39    0.25
  -2   6   2    9.75    0.29
   2   6  -2    9.80    0.27
   2   6  -2   10.04    0.34
  -2   6   2    9.49    0.30
  -2   6   2    9.62    0.29
   2   6  -2    9.69    0.26
  -2   6   2    9.86    0.24
   2   6  -2   10.29    0.24
   2   6  -2    9.73    0.27
   2   6  -2    9.56    0.23
   1  -6  -2   27.46    0.57
  -1  -6   2   27.48    0.57
  -1  -6   2   26.80    0.61
  -1  -6   2   27.66    0.60
  -1  -6   2   26.77    0.69
  -1  -6   2   28.16    0.57
   1  -6  -2   27.47    0.56
  -1   6   2   28.04    0.58
  -1   6   2   27.22    0.58
   1   6  -2   27.97    0.69
   1   6  -2   27.94    0.60
   1   6  -2   27.75    0.55
  -1   6   2   27.47    0.53
   1   6  -2   27.43    0.59
   1   6  -2   27.30    0.54
  -1   6   2   26.53    0.62
   1   6  -2   27.18    0.58
  -1   6   2   27.04    0.53
   0  -6   2    7.39    0.26
   0  -6   2    7.18    0.24
   0  -6   2    7.53    0.23
   0  -6   2    7.09    0.24
   0  -6  -2    7.23    0.18
   0  -6  -2    7.21    0.18
   0   6   2    7.03    0.20
   0   6  -2    7.27    0.22
   0   6  -2    7.36    0.25
   0   6  -2    7.30    0.20
   0   6  -2    7.16    0.20
   0   6  -2    7.14    0.23
   0   6   2    7.10    0.27
   0   6  -2    7.13    0.26
   0   6   2    7.35    0.20
   1  -6   2    0.58    0.11
   1  -6   2    0.62    0.06
   1  -6   2    0.91    0.11
  -1  -6  -2    0.53    0.06
   1  -6   2    0.68    0.07
  -1  -6  -2    0.62    0.06
   1   6   2    0.63    0.04
   1   6   2    0.58    0.07
   1   6   2    0.63    0.04
  -1   6  -2    0.47    0.07
  -1   6  -2    0.58    0.08
  -1   6  -2    0.67    0.10
   1   6   2    0.48    0.10
  -1   6  -2    0.53    0.05
  -1   6  -2    0.52    0.09
  -1   6  -2    0.63    0.11
  -1   6  -2    0.54    0.05
   1   6   2    0.87    0.08
  -2  -6  -2   40.54    0.81
   2  -6   2   41.12    0.88
  -2  -6  -2   40.00    0.80
   2  -6   2   39.48    0.79
   2  -6   2   38.66    0.87
   2  -6   2   39.28    0.81
   2   6   2   40.20    0.77
   2   6   2   40.42    0.77
  -2   6  -2   41.04    0.90
  -2   6  -2   40.83    0.84
   2   6   2   41.12    0.96
  -2   6  -2   39.46    0.82
   2   6   2   39.14    0.82
  -2   6  -2   39.75    0.88
  -2   6  -2   40.10    0.93
   2   6   2   40.00    0.82
  -3  -6  -2    0.33    0.10
  -3  -6  -2    0.51    0.09
   3  -6   2    0.61    0.10
  -3  -6  -2    0.43    0.10
   3  -6   2    0.49    0.12
   3  -6   2    0.48    0.09
   3  -6   2    0.50    0.12
  -3   6  -2    0.60    0.09
  -3   6  -2    0.44    0.09
   3   6   2    0.53    0.07
   3   6   2    0.63    0.11
  -3   6  -2    0.77    0.09
  -3   6  -2    0.50    0.10
   3   6   2    0.64    0.10
  -3   6  -2    0.38    0.12
   3   6   2    0.50    0.08
  -4  -6  -2   40.41    0.90
   4  -6   2   39.31    0.94
   4  -6   2   40.14    0.88
   4  -6   2   41.00    0.96
  -4  -6  -2   39.59    0.98
   4   6   2   40.84    0.83
  -4   6  -2   39.40    0.87
   4   6   2   39.10    0.84
   4   6   2   38.97    0.87
  -4   6  -2   40.86    0.94
   4   6   2   42.34    0.99
  -4   6  -2   41.31    0.90
   4   6   2   40.53    0.89
  -4   6  -2   40.39    0.96
  -5  -6  -2    8.82    0.35
  -5  -6  -2    8.43    0.33
  -5  -6  -2    9.28    0.34
   5  -6   2    8.94    0.38
   5  -6   2    9.70    0.40
   5  -6   2    8.73    0.33
   5   6   2    8.97    0.31
  -5   6  -2    8.65    0.32
  -5   6  -2    8.99    0.32
  -5   6  -2    8.45    0.42
   5   6   2    8.89    0.34
   5   6   2    8.39    0.26
  -5   6  -2    8.69    0.39
  -5   6  -2    8.29    0.33
   5   6   2    9.20    0.29
   6  -6   2   32.86    0.89
  -6  -6  -2   32.86    0.84
  -6  -6  -2   33.35    0.87
   6   6   2   33.90    0.77
   6   6   2   32.58    0.83
  -6   6  -2   35.18    0.84
  -6   6  -2   33.13    0.81
   6   6   2   33.43    0.80
  -6   6  -2   33.44    0.94
   6   6   2   32.53    0.80
  -6   6  -2   32.25    0.90
  -7  -6  -2    0.59    0.14
   7  -6   2    0.21    0.17
  -7  -6  -2    0.28    0.17
   7   6   2    0.37    0.11
  -7   6  -2    0.55    0.16
   7   6   2    0.22    0.13
  -7   6  -2    0.45    0.21
  -8  -6  -2    6.57    0.38
   8  -6   2    6.70    0.43
   8   6   2    6.33    0.30
  -8   6  -2    7.12    0.49
   8   6   2    6.35    0.35
  -9  -6  -2    3.15    0.33
   9  -6   2    3.91    0.38
  -9   6  -2    3.49    0.40
   9   6   2    4.04    0.32
 -10  -7   2    7.42    0.43
 -10  -7   2    8.12    0.46
  10  -7  -2    7.88    0.48
 -10   7   2    8.09    0.51
  10   7  -2    7.62    0.41
   9  -7  -2    3.33    0.33
  -9  -7   2    3.48    0.30
  -9  -7   2    3.95    0.32
  -9   7   2    3.78    0.39
   9   7  -2    3.23    0.28
   9   7  -2    4.02    0.25
  -8  -7   2    5.71    0.34
   8  -7  -2    5.69    0.36
  -8  -7   2    5.75    0.35
   8  -7  -2    6.68    0.29
  -8   7   2    5.59    0.39
   8   7  -2    5.65    0.27
  -8   7   2    5.98    0.32
   8   7  -2    5.98    0.32
  -7  -7   2    0.06    0.12
  -7  -7   2    0.06    0.13
   7  -7  -2   -0.01    0.11
   7  -7  -2    0.14    0.16
   7   7  -2   -0.02    0.07
   7   7  -2    0.16    0.11
  -7   7   2   -0.11    0.17
   7   7  -2    0.04    0.12
  -7   7   2    0.13    0.12
   7   7  -2   -0.02    0.08
   7   7  -2    0.22    0.15
  -6  -7   2   61.36    1.28
  -6  -7   2   59.19    1.29
   6  -7  -2   61.68    1.26
  -6  -7   2   57.31    1.47
   6  -7  -2   62.68    1.37
   6  -7  -2   56.90    1.35
   6  -7  -2   62.96    1.27
   6   7  -2   61.24    1.24
   6   7  -2   59.11    1.20
  -6   7   2   61.75    1.40
   6   7  -2   60.22    1.26
  -6   7   2   62.23    1.31
   6   7  -2   61.08    1.31
   6   7  -2   58.66    1.33
  -6   7   2   61.66    1.35
  -6   7   2   59.24    1.27
   5  -7  -2    6.57    0.25
   5  -7  -2    6.31    0.29
  -5  -7   2    5.91    0.31
  -5  -7   2    6.23    0.26
   5  -7  -2    6.68    0.26
   5  -7  -2    6.82    0.33
  -5   7   2    6.92    0.29
  -5   7   2    6.42    0.25
  -5   7   2    6.72    0.34
   5   7  -2    6.57    0.23
   5   7  -2    6.12    0.18
   5   7  -2    6.57    0.24
   5   7  -2    6.54    0.28
   5   7  -2    6.80    0.23
  -5   7   2    6.38    0.31
  -5   7   2    6.21    0.25
  -4  -7   2    5.07    0.27
  -4  -7   2    5.52    0.21
   4  -7  -2    5.22    0.22
   4  -7  -2    5.56    0.19
  -4  -7   2    5.41    0.21
   4  -7  -2    5.43    0.26
   4  -7  -2    5.29    0.25
   4   7  -2    5.08    0.20
  -4   7   2    5.03    0.26
   4   7  -2    5.44    0.23
  -4   7   2    5.24    0.20
   4   7  -2    5.55    0.19
   4   7  -2    5.40    0.20
  -4   7   2    5.50    0.24
  -4   7   2    5.27    0.27
  -4   7   2    5.45    0.21
   3  -7  -2   19.86    0.40
  -3  -7   2   20.47    0.45
  -3  -7   2   19.36    0.58
   3  -7  -2   20.06    0.50
   3  -7  -2   20.40    0.39
  -3  -7   2   20.88    0.46
   3  -7  -2   20.10    0.50
  -3   7   2   20.34    0.47
  -3   7   2   20.61    0.48
   3   7  -2   20.82    0.48
   3   7  -2   20.08    0.43
  -3   7   2   19.95    0.54
   3   7  -2   21.45    0.59
   3   7  -2   20.38    0.45
   3   7  -2   20.00    0.44
   3   7  -2   20.47    0.48
  -3   7   2   19.54    0.50
  -3   7   2   20.08    0.53
  -3   7   2   19.73    0.46
  -2  -7   2   24.15    0.51
   2  -7  -2   24.67    0.54
   2  -7  -2   24.34    0.55
  -2  -7   2   23.22    0.65
   2  -7  -2   23.99    0.53
  -2  -7   2   24.50    0.51
  -2  -7   2   23.57    0.56
  -2   7   2   24.64    0.56
  -2   7   2   23.19    0.50
   2   7  -2   24.58    0.65
  -2   7   2   24.27    0.61
   2   7  -2   24.30    0.48
  -2   7   2   24.83    0.58
  -2   7   2   23.83    0.51
   2   7  -2   24.13    0.53
   2   7  -2   24.18    0.56
   2   7  -2   23.75    0.53
   2   7  -2   24.49    0.54
   2   7  -2   24.19    0.49
  -2   7   2   24.18    0.56
   1  -7  -2    8.15    0.22
  -1  -7   2    8.25    0.22
  -1  -7   2    8.02    0.22
  -1  -7   2    7.84    0.31
   1  -7  -2    8.20    0.21
  -1  -7   2    8.07    0.27
   1  -7  -2    8.00    0.21
   1   7  -2    7.78    0.24
   1   7  -2    8.43    0.30
  -1   7   2    8.25    0.24
  -1   7   2    8.28    0.19
   1   7  -2    8.14    0.23
  -1   7   2    7.87    0.27
  -1   7   2    8.18    0.18
   1   7  -2    8.31    0.26
   1   7  -2    8.25    0.20
   1   7  -2    8.04    0.20
  -1   7   2    8.16    0.24
   0  -7   2   89.41    1.79
   0  -7   2   91.69    1.75
   0  -7   2   91.25    2.01
   0  -7   2   92.67    1.75
   0   7  -2   91.75    1.76
   0   7  -2   91.00    1.77
   0   7  -2   91.37    1.70
   0   7  -2   89.61    1.70
   0   7   2   91.97    1.72
   0   7   2   91.18    2.02
   0   7  -2   91.67    1.80
   0   7   2   91.36    1.72
   0   7  -2   92.93    2.01
   1  -7   2   42.88    0.91
   1  -7   2   44.31    0.92
   1  -7   2   42.95    0.94
  -1   7  -2   44.27    0.96
   1   7   2   44.61    1.05
  -1   7  -2   43.69    0.93
   1   7   2   44.49    0.86
  -1   7  -2   42.97    0.93
  -1   7  -2   44.64    0.93
  -1   7  -2   43.45    0.88
  -1   7  -2   43.57    0.87
   1   7   2   43.35    0.86
  -1   7  -2   45.19    1.03
  -1   7  -2   44.66    0.92
  -2  -7  -2   50.53    0.98
   2  -7   2   50.02    0.99
   2  -7   2   50.47    1.08
  -2  -7  -2   52.18    0.99
   2  -7   2   52.39    1.08
   2  -7   2   49.19    1.08
  -2   7  -2   49.79    1.02
  -2   7  -2   52.19    1.17
   2   7   2   51.47    0.96
   2   7   2   51.23    1.20
   2   7   2   52.58    1.02
  -2   7  -2   51.35    1.09
  -2   7  -2   51.53    1.04
   2   7   2   51.29    0.96
  -2   7  -2   51.58    1.12
   2   7   2   49.57    1.01
  -3  -7  -2   30.81    0.81
   3  -7   2   31.38    0.68
  -3  -7  -2   32.34    0.68
   3  -7   2   30.68    0.75
   3  -7   2   31.79    0.76
  -3  -7  -2   31.80    0.66
  -3   7  -2   30.56    0.69
  -3   7  -2   31.48    0.71
   3   7   2   30.19    0.64
   3   7   2   31.85    0.69
  -3   7  -2   31.79    0.77
  -3   7  -2   30.32    0.76
   3   7   2   32.35    0.64
   3   7   2   31.51    0.80
  -3   7  -2   31.71    0.74
   4  -7   2   32.94    0.74
   4  -7   2   31.71    0.80
   4  -7   2   33.44    0.82
  -4  -7  -2   32.85    0.85
  -4  -7  -2   31.87    0.74
  -4  -7  -2   33.62    0.72
   4   7   2   33.34    0.85
  -4   7  -2   31.51    0.82
   4   7   2   31.90    0.70
   4   7   2   32.58    0.69
  -4   7  -2   32.52    0.80
   4   7   2   32.16    0.74
  -4   7  -2   31.55    0.74
  -4   7  -2   33.23    0.77
  -4   7  -2   33.62    0.79
  -5  -7  -2   10.00    0.36
   5  -7   2   10.26    0.44
   5  -7   2    9.73    0.40
  -5  -7  -2   10.37    0.39
   5  -7   2    9.85    0.35
  -5   7  -2   10.92    0.35
   5   7   2    9.82    0.36
  -5   7  -2   10.79    0.39
   5   7   2    9.65    0.28
  -5   7  -2   10.51    0.45
   5   7   2   10.35    0.31
  -5   7  -2    9.74    0.42
  -5   7  -2    9.69    0.34
   5   7   2    9.86    0.33
   6  -7   2   10.57    0.45
  -6  -7  -2   10.10    0.41
  -6  -7  -2   11.17    0.42
  -6   7  -2   10.95    0.36
  -6   7  -2   10.80    0.39
   6   7   2   11.31    0.41
   6   7   2   11.06    0.36
   6   7   2   10.79    0.33
  -6   7  -2   10.66    0.47
  -6   7  -2   11.17    0.50
   6   7   2   10.25    0.37
  -7  -7  -2    7.57    0.38
  -7  -7  -2    7.81    0.36
   7  -7   2    7.14    0.42
   7   7   2    7.04    0.33
   7   7   2    7.34    0.29
  -7   7  -2    7.89    0.47
  -7   7  -2    7.59    0.34
   8  -7   2    0.97    0.23
  -8  -7  -2    1.20    0.22
  -8   7  -2    0.92    0.27
   8   7   2    1.24    0.20
   8   7   2    1.02    0.15
   9  -7   2    2.26    0.32
  -9  -7  -2    2.20    0.28
  -9   7  -2    1.87    0.34
   9   7   2    2.44    0.27
 -10  -8   2    3.53    0.32
  10  -8  -2    2.98    0.35
 -10   8   2    3.63    0.41
  10   8  -2    3.74    0.32
   9  -8  -2    6.27    0.42
  -9  -8   2    6.51    0.37
  -9  -8   2    6.20    0.40
   9   8  -2    6.79    0.31
   9   8  -2    6.56    0.35
  -9   8   2    6.76    0.47
  -8  -8   2    0.01    0.14
   8  -8  -2    0.03    0.12
   8  -8  -2   -0.14    0.16
  -8  -8   2   -0.04    0.14
  -8   8   2   -0.06    0.12
   8   8  -2    0.01    0.09
  -8   8   2   -0.22    0.18
   8   8  -2    0.24    0.13
   7  -8  -2   24.50    0.62
   7  -8  -2   22.43    0.70
  -7  -8   2   22.60    0.73
  -7  -8   2   22.45    0.62
   7   8  -2   22.33    0.61
   7   8  -2   23.05    0.55
  -7   8   2   22.96    0.64
  -7   8   2   23.43    0.74
   7   8  -2   23.27    0.60
   7   8  -2   22.06    0.58
  -6  -8   2    4.21    0.28
   6  -8  -2    4.90    0.30
   6  -8  -2    4.50    0.23
   6  -8  -2    4.59    0.32
  -6  -8   2    4.43    0.24
  -6  -8   2    4.50    0.24
   6  -8  -2    4.51    0.24
  -6   8   2    4.21    0.25
  -6   8   2    3.89    0.32
   6   8  -2    4.49    0.22
   6   8  -2    4.25    0.23
  -6   8   2    4.10    0.30
   6   8  -2    4.25    0.17
  -6   8   2    4.56    0.27
   6   8  -2    4.49    0.20
   6   8  -2    4.29    0.27
  -6   8   2    4.93    0.24
  -5  -8   2   12.24    0.36
   5  -8  -2   11.85    0.42
  -5  -8   2   11.90    0.46
   5  -8  -2   12.65    0.39
  -5  -8   2   12.49    0.36
   5  -8  -2   12.80    0.44
   5  -8  -2   12.05    0.34
   5   8  -2   12.41    0.39
  -5   8   2   12.31    0.44
  -5   8   2   12.53    0.40
   5   8  -2   11.72    0.34
   5   8  -2   12.15    0.34
  -5   8   2   12.04    0.44
   5   8  -2   11.88    0.35
  -5   8   2   12.51    0.37
  -5   8   2   12.48    0.38
   4  -8  -2   59.44    1.28
   4  -8  -2   61.48    1.27
   4  -8  -2   59.55    1.14
  -4  -8   2   57.75    1.45
  -4  -8   2   61.36    1.20
   4  -8  -2   61.93    1.28
  -4  -8   2   60.67    1.20
  -4   8   2   58.63    1.31
  -4   8   2   59.63    1.21
   4   8  -2   60.40    1.17
  -4   8   2   64.15    1.33
   4   8  -2   57.28    1.22
   4   8  -2   60.29    1.24
   4   8  -2   60.35    1.18
   4   8  -2   61.42    1.19
  -4   8   2   59.48    1.24
  -4   8   2   60.56    1.32
  -3  -8   2    9.00    0.36
   3  -8  -2    9.43    0.30
  -3  -8   2    9.58    0.25
  -3  -8   2    9.50    0.25
   3  -8  -2    7.68    0.28
  -3   8   2    9.21    0.27
  -3   8   2    9.58    0.24
  -3   8   2    9.23    0.32
  -3   8   2    9.45    0.29
   3   8  -2    9.62    0.25
  -3   8   2    9.54    0.33
   3   8  -2    9.64    0.24
   3   8  -2    9.97    0.37
  -3   8   2    9.55    0.35
   3   8  -2    9.49    0.28
   3   8  -2    9.51    0.27
   3   8  -2    9.24    0.29
   2  -8  -2   34.05    0.72
   2  -8  -2   33.87    0.71
  -2  -8   2   33.61    0.88
  -2  -8   2   32.99    0.75
  -2  -8   2   35.45    0.68
  -2  -8   2   34.67    0.68
   2   8  -2   33.79    0.76
   2   8  -2   34.17    0.71
   2   8  -2   34.00    0.74
  -2   8   2   34.29    0.69
   2   8  -2   34.12    0.67
  -2   8   2   34.17    0.68
  -2   8   2   34.51    0.75
   2   8  -2   35.18    0.88
  -2   8   2   34.52    0.78
   2   8  -2   33.71    0.66
   2   8  -2   34.09    0.71
  -2   8   2   33.66    0.81
  -1  -8   2   -0.03    0.09
   1  -8  -2    0.01    0.05
  -1  -8   2    0.10    0.08
  -1  -8   2    0.12    0.06
  -1  -8   2   -0.08    0.05
   1  -8  -2    0.01    0.05
  -1   8   2   -0.02    0.06
   1   8  -2    0.04    0.07
   1   8  -2   -0.04    0.05
   1   8  -2    0.01    0.07
  -1   8   2   -0.04    0.06
   1   8  -2   -0.01    0.08
  -1   8   2   -0.02    0.04
   1   8  -2   -0.04    0.04
  -1   8   2    0.00    0.03
   1   8  -2    0.07    0.07
  -1   8   2    0.06    0.08
   0  -8   2   12.80    0.41
   0  -8   2   13.00    0.33
   0  -8   2   12.77    0.32
   0  -8   2   12.84    0.38
   0   8  -2   13.06    0.30
   0   8  -2   13.19    0.30
   0   8   2   13.00    0.30
   0   8  -2   13.15    0.35
   0   8  -2   12.73    0.38
   0   8   2   12.19    0.38
   0   8   2   13.00    0.30
   0   8  -2   13.51    0.42
   0   8  -2   12.43    0.33
   0   8   2   12.65    0.42
   1  -8   2   47.18    0.96
   1  -8   2   46.33    1.00
   1   8   2   44.82    0.90
  -1   8  -2   47.55    1.10
  -1   8  -2   46.36    0.92
  -1   8  -2   45.36    1.02
  -1   8  -2   45.86    0.93
   1   8   2   47.77    1.12
   1   8   2   46.88    0.90
  -1   8  -2   45.92    0.98
   2  -8   2    0.02    0.10
   2  -8   2    0.28    0.06
   2  -8   2   -0.03    0.09
   2  -8   2    0.17    0.09
   2   8   2    0.07    0.07
   2   8   2    0.15    0.04
  -2   8  -2    0.14    0.06
  -2   8  -2    0.21    0.08
  -2   8  -2   -0.02    0.07
   2   8   2    0.15    0.04
  -2   8  -2    0.09    0.09
   2   8   2    0.03    0.10
  -2   8  -2    0.06    0.06
  -2   8  -2   -0.05    0.10
   3  -8   2    3.78    0.24
   3  -8   2    3.74    0.23
   3  -8   2    3.79    0.17
  -3  -8  -2    4.15    0.16
   3  -8   2    4.17    0.24
  -3  -8  -2    3.83    0.15
   3   8   2    4.04    0.23
  -3   8  -2    3.79    0.18
  -3   8  -2    3.54    0.20
  -3   8  -2    4.02    0.25
  -3   8  -2    3.62    0.19
   3   8   2    4.06    0.18
   3   8   2    3.99    0.14
  -3   8  -2    3.93    0.21
   3   8   2    4.06    0.15
   4  -8   2   36.72    0.80
  -4  -8  -2   36.42    0.79
   4  -8   2   37.88    0.90
  -4  -8  -2   35.93    0.77
  -4  -8  -2   35.12    0.94
   4  -8   2   37.34    0.88
   4  -8   2   35.44    0.88
   4   8   2   37.26    0.76
   4   8   2   37.03    0.94
  -4   8  -2   37.00    0.90
   4   8   2   36.82    0.81
   4   8   2   35.64    0.76
  -4   8  -2   35.88    0.84
  -4   8  -2   37.07    0.88
  -4   8  -2   35.33    0.89
  -4   8  -2   36.04    0.82
  -5  -8  -2    0.11    0.12
   5  -8   2    0.34    0.14
   5  -8   2    0.33    0.15
  -5  -8  -2    0.18    0.11
   5  -8   2    0.31    0.16
   5  -8   2    0.08    0.11
  -5  -8  -2    0.23    0.12
   5   8   2    0.18    0.13
  -5   8  -2    0.35    0.18
  -5   8  -2    0.23    0.12
   5   8   2    0.19    0.09
   5   8   2    0.33    0.12
   5   8   2    0.29    0.11
  -5   8  -2    0.16    0.18
  -5   8  -2    0.46    0.14
  -5   8  -2    0.31    0.11
   5   8   2    0.25    0.06
  -6  -8  -2    5.92    0.32
   6  -8   2    5.16    0.34
   6  -8   2    5.48    0.30
  -6  -8  -2    5.57    0.29
  -6   8  -2    5.33    0.35
   6   8   2    5.14    0.21
   6   8   2    5.38    0.27
  -6   8  -2    4.80    0.37
  -6   8  -2    5.70    0.28
   6   8   2    5.83    0.26
   7  -8   2    0.85    0.21
  -7  -8  -2    0.92    0.18
  -7  -8  -2    0.70    0.16
   7   8   2    0.76    0.12
   7   8   2    0.96    0.16
  -7   8  -2    0.81    0.25
  -7   8  -2    0.79    0.17
  -8  -8  -2    6.30    0.36
   8  -8   2    6.09    0.40
   8   8   2    5.36    0.28
  -8   8  -2    6.11    0.48
   8   8   2    5.55    0.32
  -9  -8  -2    0.47    0.20
   9  -8   2    0.17    0.20
  -9   8  -2    0.43    0.28
   9   8   2    0.36    0.18
 -10  -9   2    0.06    0.17
  10  -9  -2   -0.24    0.19
  10   9  -2   -0.17    0.16
  -9  -9   2    0.00    0.15
  -9  -9   2    0.02    0.16
   9  -9  -2   -0.11    0.17
   9   9  -2   -0.04    0.11
  -9   9   2    0.10    0.20
   9   9  -2   -0.12    0.15
   8  -9  -2    0.42    0.19
  -8  -9   2    0.70    0.18
   8  -9  -2    0.57    0.15
  -8  -9   2    0.55    0.17
   8   9  -2    0.61    0.12
   8   9  -2    0.52    0.16
  -8   9   2    0.83    0.23
  -8   9   2    0.44    0.16
   7  -9  -2    1.90    0.23
   7  -9  -2    2.28    0.20
  -7  -9   2    2.42    0.25
  -7  -9   2    2.23    0.20
   7   9  -2    2.25    0.20
  -7   9   2    2.59    0.29
  -7   9   2    1.79    0.20
   7   9  -2    2.59    0.17
  -7   9   2    2.27    0.25
   7   9  -2    2.24    0.15
   6  -9  -2   -0.02    0.11
  -6  -9   2   -0.19    0.09
   6  -9  -2   -0.09    0.09
  -6  -9   2    0.03    0.11
  -6  -9   2    0.04    0.12
   6  -9  -2    0.13    0.14
   6   9  -2    0.09    0.12
  -6   9   2    0.03    0.11
  -6   9   2    0.17    0.12
   6   9  -2    0.00    0.10
   6   9  -2   -0.03    0.05
  -6   9   2   -0.03    0.14
  -6   9   2   -0.02    0.13
   6   9  -2   -0.09    0.08
   6   9  -2    0.04    0.09
  -5  -9   2   24.96    0.56
  -5  -9   2   22.46    0.72
  -5  -9   2   25.23    0.57
   5  -9  -2   24.34    0.63
   5  -9  -2   23.13    0.65
   5  -9  -2   25.12    0.66
  -5   9   2   24.15    0.62
   5   9  -2   24.69    0.61
   5   9  -2   25.04    0.56
   5   9  -2   23.66    0.58
  -5   9   2   24.31    0.69
  -5   9   2   23.19    0.59
  -5   9   2   23.52    0.63
  -5   9   2   23.64    0.68
   5   9  -2   23.78    0.57
  -4  -9   2    0.11    0.07
   4  -9  -2    0.06    0.11
  -4  -9   2    0.18    0.07
   4  -9  -2    0.14    0.11
  -4  -9   2    0.19    0.13
  -4   9   2    0.03    0.11
   4   9  -2    0.24    0.09
   4   9  -2    0.14    0.09
  -4   9   2    0.08    0.13
  -4   9   2    0.10    0.10
  -4   9   2    0.07    0.08
   4   9  -2    0.08    0.08
  -4   9   2    0.09    0.07
   4   9  -2    0.10    0.08
   4   9  -2    0.24    0.07
  -3  -9   2   13.40    0.29
  -3  -9   2   12.39    0.45
   3  -9  -2   13.02    0.37
   3  -9  -2   10.37    0.34
  -3  -9   2   12.88    0.28
  -3   9   2   13.03    0.40
  -3   9   2   12.83    0.44
   3   9  -2   13.49    0.30
   3   9  -2   12.36    0.37
  -3   9   2   13.00    0.36
  -3   9   2   12.85    0.33
   3   9  -2   12.78    0.34
  -3   9   2   13.75    0.41
   3   9  -2   13.04    0.36
   3   9  -2   12.81    0.45
   3   9  -2   12.78    0.31
  -2  -9   2   38.49    0.73
  -2  -9   2   39.92    0.74
  -2  -9   2   38.33    0.86
   2  -9  -2   38.43    0.79
  -2  -9   2   37.56    0.99
   2  -9  -2   39.24    0.80
  -2   9   2   39.40    0.78
  -2   9   2   38.17    0.84
  -2   9   2   38.90    0.91
  -2   9   2   39.31    0.77
   2   9  -2   39.74    0.85
   2   9  -2   38.91    0.80
  -2   9   2   39.11    0.88
   2   9  -2   38.22    0.74
   2   9  -2   38.67    0.86
   2   9  -2   40.25    1.00
   2   9  -2   38.24    0.75
  -1  -9   2    3.17    0.12
  -1  -9   2    2.98    0.21
  -1  -9   2    3.09    0.12
  -1  -9   2    3.30    0.19
  -1   9   2    3.10    0.10
   1   9  -2    3.17    0.16
  -1   9   2    3.12    0.20
   1   9  -2    3.23    0.21
  -1   9   2    3.07    0.15
   1   9  -2    3.34    0.12
   1   9  -2    3.23    0.12
  -1   9   2    3.30    0.22
  -1   9   2    3.06    0.10
   1   9  -2    3.13    0.19
   0  -9   2   16.27    0.38
   0  -9   2   15.98    0.38
   0  -9   2   15.80    0.45
   0  -9   2   16.00    0.50
   0   9  -2   16.18    0.37
   0   9  -2   16.36    0.41
   0   9   2   16.19    0.36
   0   9   2   16.39    0.36
   0   9  -2   16.39    0.37
   0   9  -2   16.48    0.50
   0   9  -2   16.16    0.46
   0   9   2   16.32    0.46
   0   9   2   15.98    0.51
   1  -9   2  151.50    2.96
   1  -9   2  155.06    2.92
   1  -9   2  157.99    2.92
  -1   9  -2  153.01    2.85
  -1   9  -2  150.68    2.99
   1   9   2  153.65    3.35
   1   9   2  148.93    2.96
  -1   9  -2  154.95    2.85
  -1   9  -2  155.99    3.32
   1   9   2  153.02    2.85
   1   9   2  156.38    2.86
  -1   9  -2  154.92    2.95
   2  -9   2   -0.03    0.09
   2  -9   2   -0.11    0.09
   2  -9   2    0.01    0.09
   2   9   2    0.03    0.06
  -2   9  -2    0.02    0.10
   2   9   2    0.09    0.11
  -2   9  -2    0.03    0.06
  -2   9  -2    0.04    0.09
   2   9   2    0.09    0.03
  -2   9  -2    0.06    0.06
  -2   9  -2    0.08    0.08
  -2   9  -2   -0.01    0.07
  -2   9  -2    0.07    0.12
   3  -9   2   19.90    0.54
   3  -9   2   19.74    0.56
   3  -9   2   21.14    0.56
   3  -9   2   20.33    0.44
  -3   9  -2   19.92    0.51
  -3   9  -2   20.43    0.57
  -3   9  -2   20.03    0.52
   3   9   2   19.23    0.43
   3   9   2   19.79    0.42
   3   9   2   19.31    0.60
  -3   9  -2   20.98    0.57
  -3   9  -2   18.55    0.49
   3   9   2   19.68    0.47
   4  -9   2   10.33    0.40
  -4  -9  -2   10.26    0.29
   4  -9   2   10.05    0.40
  -4  -9  -2   10.04    0.27
   4  -9   2    9.83    0.31
  -4  -9  -2    9.77    0.40
   4  -9   2   10.05    0.39
   4   9   2    9.91    0.29
   4   9   2   10.70    0.33
  -4   9  -2    9.42    0.33
  -4   9  -2   10.39    0.37
  -4   9  -2    9.81    0.41
  -4   9  -2   10.37    0.37
  -4   9  -2   10.11    0.33
   4   9   2   10.35    0.29
  -5  -9  -2   53.46    1.08
  -5  -9  -2   50.94    1.30
   5  -9   2   52.72    1.19
   5  -9   2   51.31    1.21
  -5  -9  -2   51.94    1.10
   5   9   2   51.59    1.09
  -5   9  -2   51.93    1.24
  -5   9  -2   53.77    1.25
  -5   9  -2   51.22    1.14
   5   9   2   53.30    1.08
  -5   9  -2   52.12    1.28
  -6  -9  -2    6.58    0.30
  -6  -9  -2    6.25    0.33
   6  -9   2    6.33    0.34
   6  -9   2    5.82    0.36
   6   9   2    6.07    0.23
  -6   9  -2    7.47    0.42
  -6   9  -2    6.26    0.31
   6   9   2    5.96    0.27
  -6   9  -2    5.94    0.42
   6   9   2    6.95    0.28
   7  -9   2    0.21    0.18
  -7  -9  -2    0.18    0.14
  -7  -9  -2    0.15    0.14
  -7   9  -2    0.26    0.14
   7   9   2    0.01    0.09
  -7   9  -2    0.00    0.21
   7   9   2    0.19    0.13
  -8  -9  -2    1.29    0.21
   8  -9   2    0.74    0.23
  -8   9  -2    1.03    0.30
   8   9   2    1.23    0.16
   8   9   2    1.24    0.21
  -9 -10   2    1.08    0.19
   9 -10  -2    1.12    0.24
   9  10  -2    1.00    0.19
   9  10  -2    1.19    0.16
   8 -10  -2    0.80    0.21
  -8 -10   2    1.15    0.22
  -8 -10   2    0.83    0.16
  -8  10   2    0.97    0.19
   8  10  -2    1.01    0.13
   8  10  -2    1.07    0.18
  -7 -10   2    2.39    0.20
  -7 -10   2    1.82    0.23
   7 -10  -2    1.56    0.22
   7 -10  -2    2.01    0.20
  -7  10   2    1.81    0.24
   7  10  -2    1.88    0.14
  -7  10   2    2.22    0.28
   7  10  -2    1.84    0.19
  -7  10   2    2.07    0.21
  -6 -10   2    3.92    0.29
  -6 -10   2    4.53    0.22
   6 -10  -2    4.16    0.29
   6 -10  -2    4.90    0.27
  -6  10   2    4.45    0.34
   6  10  -2    4.06    0.14
   6  10  -2    4.35    0.23
   6  10  -2    4.78    0.23
  -6  10   2    4.15    0.31
   6  10  -2    4.59    0.22
  -6  10   2    4.51    0.25
  -5 -10   2   20.41    0.47
   5 -10  -2   21.26    0.59
  -5 -10   2   20.26    0.46
  -5 -10   2   19.65    0.66
   5 -10  -2   20.20    0.58
   5  10  -2   20.22    0.54
  -5  10   2   21.07    0.55
  -5  10   2   20.67    0.63
  -5  10   2   20.62    0.54
   5  10  -2   19.93    0.49
   5  10  -2   20.01    0.50
   5  10  -2   20.78    0.54
  -5  10   2   20.74    0.57
   5  10  -2   20.31    0.49
  -5  10   2   20.76    0.64
   4 -10  -2   25.38    0.64
  -4 -10   2   24.67    0.76
  -4 -10   2   26.02    0.51
   4 -10  -2   25.21    0.64
  -4 -10   2   25.74    0.51
  -4  10   2   25.30    0.61
   4  10  -2   25.83    0.60
   4  10  -2   25.72    0.60
   4  10  -2   25.39    0.56
  -4  10   2   24.89    0.71
  -4  10   2   25.98    0.63
   4  10  -2   23.99    0.62
  -4  10   2   25.32    0.60
  -4  10   2   26.04    0.69
   4  10  -2   25.43    0.55
   3 -10  -2    2.01    0.16
   3 -10  -2    2.23    0.17
  -3 -10   2    1.91    0.20
   3  10  -2    1.92    0.11
  -3  10   2    2.18    0.21
   3  10  -2    1.95    0.16
   3  10  -2    1.94    0.15
   3  10  -2    2.04    0.12
  -3  10   2    2.09    0.15
   3  10  -2    2.08    0.17
  -3  10   2    1.88    0.18
  -3  10   2    2.11    0.13
  -3  10   2    2.16    0.18
   2 -10  -2    1.53    0.13
  -2 -10   2    1.83    0.17
   2 -10  -2    1.82    0.12
  -2 -10   2    1.80    0.19
   2  10  -2    1.96    0.14
  -2  10   2    1.98    0.13
   2  10  -2    1.85    0.10
  -2  10   2    1.86    0.17
  -2  10   2    1.86    0.11
   2  10  -2    1.85    0.16
   2  10  -2    1.78    0.10
   2  10  -2    1.83    0.17
  -2  10   2    2.08    0.20
  -2  10   2    1.86    0.15
  -1 -10   2   34.05    0.80
  -1 -10   2   34.05    0.91
  -1 -10   2   31.43    0.63
  -1  10   2   34.04    0.65
  -1  10   2   34.68    0.82
   1  10  -2   33.85    0.67
   1  10  -2   34.22    0.80
  -1  10   2   35.07    0.72
   1  10  -2   36.01    0.92
  -1  10   2   34.64    0.91
   1  10  -2   34.15    0.72
  -1  10   2   34.56    0.65
   1  10  -2   34.10    0.67
   0 -10   2    0.08    0.07
   0 -10   2    0.00    0.07
   0 -10   2   -0.34    0.10
   0 -10   2    0.03    0.10
   0  10   2   -0.02    0.10
   0  10  -2    0.04    0.09
   0  10   2    0.11    0.10
   0  10  -2    0.03    0.06
   0  10  -2    0.05    0.07
   0  10  -2    0.09    0.11
   0  10   2   -0.06    0.06
   0  10   2   -0.02    0.06
   0  10  -2   -0.03    0.11
   1 -10   2   24.63    0.56
   1 -10   2   23.48    0.63
   1 -10   2   24.97    0.56
   1  10   2   24.59    0.70
  -1  10  -2   23.10    0.64
   1  10   2   23.75    0.49
   1  10   2   23.77    0.49
  -1  10  -2   24.33    0.59
  -1  10  -2   24.51    0.54
  -1  10  -2   24.16    0.54
   1  10   2   23.52    0.63
  -1  10  -2   24.66    0.69
   2 -10   2   52.53    1.11
   2 -10   2   51.34    1.16
  -2  10  -2   53.91    1.14
  -2  10  -2   52.99    1.08
  -2  10  -2   53.23    1.14
  -2  10  -2   51.36    1.14
   2  10   2   52.14    1.16
  -2  10  -2   50.97    1.19
   2  10   2   51.78    1.02
  -2  10  -2   53.89    1.26
  -2  10  -2   50.89    1.06
   3 -10   2    0.15    0.13
   3 -10   2    0.17    0.12
   3 -10   2    0.13    0.12
   3  10   2    0.19    0.06
  -3  10  -2    0.29    0.14
  -3  10  -2    0.22    0.12
  -3  10  -2    0.47    0.11
   3  10   2    0.38    0.06
  -3  10  -2    0.40    0.10
   3  10   2    0.32    0.09
  -3  10  -2    0.25    0.08
   4 -10   2    6.46    0.32
   4 -10   2    6.56    0.32
  -4  10  -2    6.68    0.33
  -4  10  -2    6.57    0.27
   4  10   2    6.42    0.22
  -4  10  -2    7.15    0.30
   4  10   2    6.81    0.22
   4  10   2    6.61    0.26
  -4  10  -2    6.54    0.27
  -4  10  -2    6.43    0.30
  -5 -10  -2    1.64    0.21
  -5 -10  -2    1.30    0.11
  -5 -10  -2    1.51    0.13
   5 -10   2    1.34    0.20
   5 -10   2    1.43    0.20
   5  10   2    1.27    0.14
  -5  10  -2    1.62    0.23
   5  10   2    1.20    0.13
  -5  10  -2    1.13    0.22
  -5  10  -2    1.66    0.18
  -5  10  -2    1.32    0.16
  -6 -10  -2    2.00    0.17
  -6 -10  -2    2.23    0.23
   6 -10   2    2.34    0.25
   6  10   2    2.07    0.13
  -6  10  -2    2.22    0.29
  -6  10  -2    2.23    0.21
   6  10   2    1.77    0.17
  -7 -10  -2    2.84    0.24
   7 -10   2    2.31    0.28
  -7 -10  -2    2.86    0.27
   7  10   2    2.62    0.23
   7  10   2    2.86    0.18
  -7  10  -2    2.77    0.34
  -8 -10  -2    3.45    0.28
   8 -10   2    3.60    0.35
   8  10   2    3.56    0.23
   8  10   2    3.45    0.29
   9 -11  -2    2.07    0.29
  -9 -11   2    2.68    0.23
   9  11  -2    1.91    0.19
   9  11  -2    2.26    0.24
  -8 -11   2    4.50    0.35
  -8 -11   2    4.86    0.26
   8 -11  -2    4.73    0.35
  -8  11   2    4.70    0.31
   8  11  -2    4.88    0.29
   8  11  -2    4.58    0.22
  -7 -11   2    3.95    0.31
  -7 -11   2    3.52    0.21
   7 -11  -2    3.51    0.30
   7 -11  -2    3.90    0.27
   7  11  -2    3.31    0.16
   7  11  -2    3.36    0.23
  -7  11   2    3.69    0.25
  -7  11   2    3.92    0.31
   6 -11  -2   10.96    0.42
   6 -11  -2   10.00    0.42
  -6 -11   2   10.63    0.29
  -6 -11   2   10.16    0.47
  -6  11   2   10.96    0.48
   6  11  -2   10.59    0.34
  -6  11   2   10.47    0.38
  -6  11   2   10.38    0.45
   6  11  -2   11.18    0.37
   6  11  -2   11.44    0.33
   6  11  -2    9.34    0.24
   6  11  -2   10.55    0.35
  -5 -11   2   14.30    0.55
   5 -11  -2   14.36    0.47
  -5 -11   2   14.39    0.30
  -5  11   2   14.98    0.43
  -5  11   2   14.05    0.43
  -5  11   2   14.79    0.52
  -5  11   2   13.95    0.52
   5  11  -2   14.78    0.41
  -5  11   2   14.57    0.46
   5  11  -2   14.77    0.38
   5  11  -2   13.76    0.39
   5  11  -2   14.04    0.38
   5  11  -2   14.19    0.43
   4 -11  -2   29.02    0.70
  -4 -11   2   27.13    0.83
  -4  11   2   28.08    0.66
  -4  11   2   28.37    0.69
  -4  11   2   29.07    0.67
   4  11  -2   27.09    0.70
  -4  11   2   28.74    0.74
   4  11  -2   28.43    0.62
  -4  11   2   29.06    0.79
   4  11  -2   29.03    0.65
   4  11  -2   28.72    0.60
   4  11  -2   28.57    0.67
   3 -11  -2    1.86    0.15
   3 -11  -2    1.87    0.16
  -3 -11   2    1.74    0.20
   3  11  -2    1.82    0.17
   3  11  -2    1.84    0.15
   3  11  -2    1.79    0.11
  -3  11   2    2.07    0.20
   3  11  -2    1.87    0.12
  -3  11   2    1.88    0.14
  -3  11   2    1.96    0.17
  -3  11   2    2.24    0.19
  -3  11   2    1.69    0.20
   3  11  -2    1.68    0.16
   2 -11  -2    3.58    0.14
   2 -11  -2    3.72    0.15
  -2 -11   2    3.75    0.28
   2  11  -2    3.40    0.22
  -2  11   2    3.70    0.21
  -2  11   2    3.78    0.15
  -2  11   2    3.82    0.24
  -2  11   2    3.70    0.26
   2  11  -2    3.74    0.14
   2  11  -2    3.76    0.18
   2  11  -2    3.87    0.22
  -2  11   2    4.02    0.18
   2  11  -2    3.75    0.13
  -1 -11   2   29.87    0.86
  -1 -11   2   31.87    0.77
   1  11  -2   31.34    0.76
  -1  11   2   31.95    0.81
  -1  11   2   32.21    0.79
   1  11  -2   31.15    0.62
  -1  11   2   31.35    0.60
   1  11  -2   30.68    0.67
  -1  11   2   30.96    0.61
  -1  11   2   31.60    0.67
   1  11  -2   31.09    0.63
   0 -11   2   18.35    0.39
   0 -11   2   17.66    0.39
   0 -11   2   17.71    0.52
   0  11   2   19.10    0.55
   0  11   2   17.14    0.38
   0  11  -2   17.61    0.40
   0  11  -2   17.40    0.52
   0  11  -2   17.82    0.45
   0  11  -2   17.93    0.41
   1 -11   2   46.27    0.94
   1 -11   2   45.83    0.94
   1 -11   2   43.77    1.04
  -1  11  -2   45.78    0.93
  -1  11  -2   44.40    0.91
   1  11   2   46.17    1.05
   1  11   2   44.03    0.86
  -1  11  -2   44.54    0.98
  -1  11  -2   45.43    1.06
  -1  11  -2   45.44    1.14
   2 -11   2   16.37    0.44
   2 -11   2   14.43    0.42
   2 -11   2   15.46    0.49
  -2  11  -2   15.61    0.38
  -2  11  -2   15.17    0.42
  -2  11  -2   15.12    0.51
  -2  11  -2   14.89    0.40
  -2  11  -2   14.58    0.37
  -2  11  -2   15.07    0.46
   2  11   2   15.28    0.49
  -2  11  -2   15.44    0.51
   2  11   2   14.42    0.33
   3 -11   2    4.14    0.25
   3 -11   2    4.31    0.27
   3 -11   2    4.99    0.28
   3  11   2    4.34    0.15
  -3  11  -2    4.40    0.23
   3  11   2    4.29    0.18
  -3  11  -2    4.63    0.29
  -3  11  -2    4.43    0.28
  -3  11  -2    4.58    0.20
   3  11   2    4.24    0.14
   3  11   2    4.09    0.25
  -3  11  -2    4.33    0.22
   4 -11   2    0.92    0.17
   4 -11   2    0.69    0.16
   4  11   2    0.90    0.10
  -4  11  -2    0.73    0.12
   4  11   2    0.86    0.10
  -4  11  -2    0.77    0.19
  -4  11  -2    1.05    0.16
  -4  11  -2    0.84    0.18
  -4  11  -2    0.84    0.14
   5 -11   2    0.99    0.18
   5  11   2    0.99    0.13
  -5  11  -2    0.89    0.22
   5  11   2    0.85    0.12
  -5  11  -2    0.70    0.20
  -5  11  -2    1.01    0.16
   6 -11   2    2.55    0.27
  -6 -11  -2    2.21    0.16
   6  11   2    2.42    0.20
  -6  11  -2    2.07    0.21
   6  11   2    2.35    0.13
   7 -11   2   13.38    0.56
  -7 -11  -2   14.66    0.57
  -7 -11  -2   15.17    0.42
   7  11   2   14.09    0.42
   7  11   2   14.46    0.48
  -8 -11  -2    3.40    0.25
   8 -11   2    3.31    0.34
   8  11   2    2.96    0.27
   8  11   2    3.13    0.22
  -9 -12   2   -0.22    0.12
   9  12  -2   -0.14    0.10
  -8 -12   2    0.14    0.11
   8 -12  -2    0.11    0.18
  -8  12   2    0.18    0.16
   8  12  -2    0.07    0.09
   8  12  -2    0.04    0.13
  -7 -12   2    0.06    0.15
  -7 -12   2    0.05    0.08
   7 -12  -2    0.14    0.15
   7  12  -2   -0.01    0.06
  -7  12   2    0.30    0.18
   7  12  -2   -0.06    0.11
  -7  12   2    0.07    0.13
   6 -12  -2    0.16    0.14
  -6 -12   2    0.15    0.16
   6  12  -2    0.33    0.12
   6  12  -2    0.17    0.10
  -6  12   2    0.17    0.13
   6  12  -2    0.17    0.11
  -6  12   2    0.12    0.16
  -5 -12   2   20.97    0.71
   5 -12  -2   20.21    0.58
  -5  12   2   21.36    0.56
   5  12  -2   20.97    0.49
  -5  12   2   19.49    0.66
   5  12  -2   20.12    0.49
  -5  12   2   20.00    0.55
   5  12  -2   20.92    0.58
   5  12  -2   20.81    0.53
   5  12  -2   19.78    0.50
  -4 -12   2    0.10    0.15
   4 -12  -2    0.16    0.12
   4  12  -2    0.19    0.12
  -4  12   2    0.19    0.14
  -4  12   2    0.14    0.16
  -4  12   2    0.15    0.08
   4  12  -2    0.17    0.08
   4  12  -2    0.16    0.08
  -4  12   2    0.10    0.10
  -4  12   2    0.09    0.12
   4  12  -2    0.10    0.11
  -3 -12   2    0.06    0.14
   3 -12  -2   -0.11    0.09
   3 -12  -2   -0.03    0.09
   3  12  -2   -0.06    0.08
  -3  12   2   -0.14    0.10
  -3  12   2   -0.20    0.10
   3  12  -2   -0.11    0.06
   3  12  -2   -0.09    0.10
  -3  12   2    0.01    0.12
  -3  12   2   -0.04    0.08
   3  12  -2   -0.05    0.06
  -3  12   2    0.01    0.14
   3  12  -2   -0.08    0.09
  -2 -12   2   10.16    0.44
   2  12  -2    9.26    0.35
   2  12  -2    9.22    0.23
   2  12  -2   10.04    0.28
   2  12  -2    9.95    0.25
  -2  12   2   10.09    0.33
  -2  12   2    9.55    0.26
  -2  12   2    9.68    0.42
  -2  12   2    9.91    0.39
  -2  12   2    9.98    0.28
  -1 -12   2    1.41    0.21
  -1 -12   2    1.32    0.17
   1  12  -2    1.27    0.11
  -1  12   2    1.58    0.10
  -1  12   2    1.54    0.12
   1  12  -2    1.57    0.13
   1  12  -2    1.45    0.11
  -1  12   2    1.44    0.18
   1  12  -2    1.40    0.18
  -1  12   2    1.45    0.09
  -1  12   2    1.34    0.20
   0 -12   2   63.35    1.38
   0  12  -2   61.05    1.37
   0  12   2   62.61    1.38
   0  12  -2   62.83    1.27
   0  12   2   62.64    1.19
   0  12  -2   62.98    1.21
   0  12  -2   61.94    1.21
   1 -12   2   12.07    0.44
   1 -12   2   12.79    0.34
   1 -12   2   12.36    0.34
   1  12   2   12.58    0.44
  -1  12  -2   12.56    0.47
  -1  12  -2   12.70    0.34
  -1  12  -2   12.60    0.35
  -1  12  -2   12.57    0.39
   2 -12   2   17.25    0.45
   2 -12   2   16.12    0.45
   2 -12   2   16.43    0.53
   2  12   2   16.62    0.53
  -2  12  -2   16.13    0.48
  -2  12  -2   15.96    0.40
  -2  12  -2   16.15    0.43
  -2  12  -2   15.62    0.54
   2  12   2   15.86    0.34
  -2  12  -2   16.93    0.45
  -2  12  -2   17.45    0.40
   3 -12   2    5.21    0.27
   3 -12   2    5.40    0.32
  -3  12  -2    5.97    0.27
  -3  12  -2    5.61    0.22
   3  12   2    5.06    0.15
   3  12   2    5.23    0.16
   3  12   2    5.33    0.29
  -3  12  -2    4.88    0.29
  -3  12  -2    5.18    0.24
   4 -12   2    9.68    0.39
  -4  12  -2    9.99    0.34
   4  12   2    9.62    0.28
   4  12   2    9.20    0.27
  -4  12  -2    9.35    0.34
   5 -12   2    1.89    0.22
   5  12   2    2.05    0.16
  -5  12  -2    2.01    0.20
   5  12   2    2.08    0.17
   6 -12   2   11.82    0.49
   6  12   2   11.18    0.30
   6  12   2   11.55    0.39
  -6  12  -2   11.97    0.44
   7 -12   2    2.83    0.31
   7  12   2    2.71    0.18
   7  12   2    2.99    0.24
   8 -13  -2    1.96    0.26
   8  13  -2    1.23    0.13
   8  13  -2    1.21    0.19
  -8  13   2    1.80    0.23
   7 -13  -2    0.83    0.20
  -7  13   2    0.80    0.17
  -7  13   2    0.48    0.20
   7  13  -2    0.70    0.15
   7  13  -2    0.71    0.08
  -6 -13   2   -0.08    0.15
   6 -13  -2    0.17    0.15
  -6  13   2    0.09    0.16
   6  13  -2    0.06    0.10
  -6  13   2   -0.16    0.12
   6  13  -2   -0.05    0.09
   6  13  -2   -0.07    0.10
  -5 -13   2    0.10    0.16
   5 -13  -2    0.27    0.14
  -5  13   2    0.13    0.16
   5  13  -2    0.26    0.10
  -5  13   2    0.13    0.10
   5  13  -2    0.34    0.12
  -5  13   2    0.12    0.11
   5  13  -2    0.24    0.12
   5  13  -2    0.27    0.09
   5  13  -2    0.27    0.09
   4 -13  -2    9.72    0.33
  -4 -13   2   10.02    0.47
  -4  13   2   10.25    0.34
  -4  13   2    9.74    0.30
  -4  13   2   10.55    0.37
   4  13  -2   10.22    0.39
   4  13  -2   10.29    0.29
   4  13  -2    9.99    0.36
   4  13  -2    9.97    0.28
  -4  13   2   10.21    0.45
   3 -13  -2    0.59    0.10
   3 -13  -2    0.53    0.10
  -3 -13   2    0.66    0.18
   3  13  -2    1.02    0.16
   3  13  -2    0.52    0.09
  -3  13   2    0.60    0.17
  -3  13   2    0.67    0.13
   3  13  -2    0.70    0.15
  -3  13   2    0.53    0.15
  -3  13   2    0.45    0.10
   3  13  -2    0.44    0.08
  -2 -13   2   42.12    1.16
  -2  13   2   41.18    1.07
  -2  13   2   44.43    1.04
  -2  13   2   42.68    0.86
   2  13  -2   42.56    0.83
   2  13  -2   42.46    1.00
   2  13  -2   43.38    0.84
  -2  13   2   44.27    0.89
  -1 -13   2    4.70    0.29
   1  13  -2    4.43    0.16
   1  13  -2    4.55    0.28
  -1  13   2    4.62    0.16
  -1  13   2    4.40    0.28
   1  13  -2    4.60    0.17
  -1  13   2    4.65    0.15
  -1  13   2    4.15    0.29
   0 -13   2    2.42    0.23
   0  13  -2    3.06    0.16
   0  13  -2    2.82    0.16
   0  13   2    2.78    0.23
   0  13  -2    2.90    0.24
   0  13   2    3.07    0.11
   1 -13   2    0.87    0.10
   1 -13   2    1.00    0.18
   1 -13   2    0.92    0.10
  -1  13  -2    0.71    0.11
   1  13   2    0.83    0.17
  -1  13  -2    0.76    0.18
  -1  13  -2    0.77    0.12
   2 -13   2   12.91    0.38
  -2  13  -2   13.01    0.39
  -2  13  -2   12.28    0.32
  -2  13  -2   12.22    0.49
  -2  13  -2   13.18    0.33
  -2  13  -2   13.25    0.37
   3 -13   2    2.07    0.19
   3  13   2    2.12    0.11
  -3  13  -2    2.48    0.21
   3  13   2    2.16    0.10
  -3  13  -2    2.09    0.16
  -3  13  -2    2.35    0.18
   4 -13   2    0.38    0.15
   4  13   2    0.43    0.09
  -4  13  -2    0.63    0.12
  -4  13  -2    0.63    0.14
   4  13   2    0.60    0.09
   5 -13   2    0.29    0.15
   5  13   2    0.16    0.09
  -5  13  -2    0.37    0.15
   5  13   2    0.50    0.12
   6 -13   2    3.19    0.29
   6  13   2    2.58    0.21
  -6  13  -2    2.81    0.25
   7 -13   2    1.64    0.27
   7  13   2    2.01    0.16
  -8  14   2    0.54    0.19
   8  14  -2    0.42    0.10
   7 -14  -2    2.22    0.25
  -7  14   2    2.09    0.23
   7  14  -2    1.74    0.11
   7  14  -2    2.20    0.20
  -7  14   2    2.06    0.28
   6 -14  -2    0.59    0.17
  -6  14   2    0.87    0.21
   6  14  -2    0.41    0.12
  -6  14   2    0.53    0.15
  -5 -14   2    1.37    0.24
   5 -14  -2    1.46    0.18
  -5  14   2    1.20    0.14
   5  14  -2    1.27    0.13
  -5  14   2    1.39    0.23
   5  14  -2    1.49    0.13
   5  14  -2    1.40    0.14
  -5  14   2    1.26    0.16
   4 -14  -2    0.90    0.13
  -4 -14   2    1.14    0.22
  -4  14   2    0.94    0.20
   4  14  -2    0.99    0.17
   4  14  -2    0.82    0.10
   4  14  -2    0.93    0.16
  -4  14   2    0.93    0.10
  -4  14   2    0.70    0.13
   4  14  -2    0.96    0.11
   3 -14  -2   -0.14    0.06
  -3 -14   2    0.22    0.17
   3  14  -2    0.24    0.07
   3  14  -2    0.21    0.13
   3  14  -2    0.14    0.08
   3  14  -2    0.18    0.14
  -3  14   2    0.10    0.12
  -3  14   2    0.18    0.10
  -3  14   2    0.45    0.17
  -2 -14   2    0.02    0.15
  -2  14   2    0.20    0.10
   2  14  -2    0.02    0.07
   2  14  -2    0.01    0.12
  -2  14   2    0.18    0.16
   2  14  -2    0.08    0.07
  -2  14   2    0.09    0.07
   1  14  -2    1.93    0.13
  -1  14   2    1.95    0.24
   1  14  -2    1.90    0.13
  -1  14   2    2.01    0.12
  -1  14   2    1.91    0.11
   1  14  -2    2.12    0.22
   0  14  -2    9.55    0.27
   0  14  -2    9.47    0.28
   0  14   2    9.08    0.42
   0  14  -2    8.47    0.39
   1 -14   2   -0.10    0.03
  -1  14  -2    0.07    0.15
  -1  14  -2    0.05    0.09
  -1  14  -2    0.03    0.09
   2 -14   2    1.29    0.14
  -2  14  -2    1.31    0.14
  -2  14  -2    1.31    0.21
  -2  14  -2    1.35    0.10
  -2  14  -2    1.51    0.16
  -2  14  -2    1.25    0.11
   3 -14   2    2.81    0.22
  -3  14  -2    3.19    0.19
   3  14   2    3.20    0.12
   3  14   2    2.90    0.11
  -3  14  -2    2.91    0.20
   4 -14   2    0.72    0.17
  -4  14  -2    0.76    0.15
   4  14   2    0.55    0.10
   4  14   2    0.62    0.09
   5 -14   2   13.18    0.49
   5  14   2   12.95    0.36
   5  14   2   12.75    0.38
  -5  14  -2   12.98    0.46
   6 -14   2    0.26    0.17
   6  14   2    0.15    0.12
  -6  14  -2    0.59    0.17
   7 -15  -2    0.17    0.17
  -7  15   2    0.01    0.14
  -7  15   2   -0.10    0.19
   7  15  -2   -0.01    0.06
   6 -15  -2    1.11    0.20
  -6  15   2    1.77    0.28
   6  15  -2    1.62    0.17
  -6  15   2    1.19    0.19
   5 -15  -2    1.67    0.18
   5  15  -2    1.55    0.14
  -5  15   2    1.38    0.15
  -5  15   2    1.30    0.17
   5  15  -2    1.24    0.14
   5  15  -2    1.49    0.14
  -5  15   2    1.33    0.25
   4 -15  -2    4.90    0.21
  -4 -15   2    4.78    0.36
  -4  15   2    5.07    0.36
   4  15  -2    5.35    0.29
  -4  15   2    4.82    0.20
   4  15  -2    4.95    0.21
  -4  15   2    4.92    0.25
   4  15  -2    5.07    0.20
  -3 -15   2   14.23    0.60
   3  15  -2   13.79    0.33
   3  15  -2   14.55    0.48
   3  15  -2   13.75    0.35
  -3  15   2   14.45    0.43
  -3  15   2   13.88    0.39
  -3  15   2   13.35    0.55
  -2  15   2    5.24    0.35
   2  15  -2    5.68    0.19
   2  15  -2    5.59    0.19
  -2  15   2    5.43    0.24
  -2  15   2    5.52    0.20
   2  15  -2    6.05    0.33
   1  15  -2    0.09    0.14
  -1  15   2   -0.04    0.07
  -1  15   2   -0.03    0.15
  -1  15   2    0.03    0.06
   1  15  -2    0.00    0.07
   1  15  -2    0.01    0.07
   0  15   2    4.13    0.30
   0  15  -2    3.88    0.29
   0  15  -2    4.16    0.19
   0  15  -2    4.51    0.20
   0  15   2    4.47    0.11
  -1  15  -2    2.87    0.19
  -1  15  -2    3.05    0.28
  -1  15  -2    2.41    0.16
   1  15   2    2.39    0.26
   2 -15   2    1.14    0.12
  -2  15  -2    1.17    0.11
  -2  15  -2    1.17    0.14
  -2  15  -2    1.09    0.22
  -2  15  -2    0.92    0.09
   3 -15   2    0.66    0.14
   3  15   2    0.49    0.06
  -3  15  -2    0.39    0.12
   3  15   2    0.53    0.06
  -3  15  -2    0.50    0.11
   4 -15   2    2.12    0.21
   4  15   2    1.81    0.14
   4  15   2    1.91    0.13
  -4  15  -2    1.78    0.19
   5 -15   2    1.35    0.21
   5  15   2    0.94    0.13
  -5  15  -2    0.91    0.18
   6 -15   2    1.85    0.26
  -6  15  -2    1.72    0.22
   6 -16  -2   -0.06    0.15
  -6  16   2    0.02    0.20
  -6  16   2   -0.11    0.14
   5 -16  -2    6.94    0.29
   5  16  -2    6.65    0.27
  -5  16   2    5.37    0.39
   5  16  -2    6.53    0.25
  -5  16   2    6.43    0.31
   5  16  -2    6.05    0.25
   4  16  -2    0.14    0.09
   4  16  -2    0.00    0.14
  -4  16   2    0.09    0.09
  -4  16   2    0.06    0.11
   4  16  -2    0.07    0.08
  -4  16   2    0.10    0.17
   3  16  -2    0.59    0.17
   3  16  -2    0.53    0.10
  -3  16   2    0.58    0.11
  -3  16   2    0.72    0.22
   3  16  -2    0.58    0.09
  -2  16   2    7.26    0.28
   2  16  -2    7.77    0.37
  -2  16   2    6.98    0.42
   2  16  -2    7.38    0.23
   2  16  -2    7.23    0.23
  -2  16   2    7.15    0.25
  -1  16   2    9.21    0.27
  -1  16   2    9.33    0.45
   1  16  -2    9.08    0.27
  -1  16   2    9.30    0.25
   1  16  -2    9.12    0.27
   1  16  -2    8.60    0.41
   0  16   2    4.86    0.13
   0  16  -2    5.16    0.22
   0  16  -2    4.86    0.32
   0  16  -2    5.12    0.21
   0  16   2    4.85    0.34
   0  16   2    4.75    0.14
  -1  16  -2    1.17    0.14
   1  16   2    1.43    0.21
  -1  16  -2    1.27    0.23
  -1  16  -2    1.09    0.13
  -2  16  -2    3.41    0.20
  -2  16  -2    3.41    0.16
  -2  16  -2    3.12    0.15
  -2  16  -2    3.12    0.31
   3 -16   2    3.81    0.22
  -3  16  -2    3.90    0.24
   3  16   2    3.62    0.13
   3  16   2    3.85    0.13
  -3  16  -2    3.73    0.21
   4 -16   2   11.57    0.42
   4  16   2   11.40    0.30
   4  16   2   11.20    0.31
  -4  16  -2   11.71    0.41
   5 -16   2    8.17    0.39
  -5  16  -2    7.60    0.36
  -5  17   2    0.23    0.19
  -4  17   2    4.54    0.37
   4  17  -2    5.24    0.23
   4  17  -2    5.48    0.21
  -4  17   2    5.48    0.23
  -4  17   2    4.96    0.26
   3  17  -2    3.07    0.26
   3  17  -2    2.65    0.15
   3  17  -2    2.83    0.16
  -3  17   2    2.94    0.19
  -3  17   2    3.32    0.34
  -2  17   2    8.85    0.31
   2  17  -2    8.46    0.26
  -2  17   2    8.59    0.46
  -2  17   2    8.66    0.28
   2  17  -2    8.64    0.26
   2  17  -2    8.91    0.41
  -1  17   2    4.22    0.33
  -1  17   2    4.00    0.17
   1  17  -2    4.44    0.19
   1  17  -2    4.73    0.20
  -1  17   2    4.93    0.20
   1  17  -2    4.00    0.31
   0  17   2    1.42    0.24
   0  17  -2    1.45    0.13
   0  17  -2    1.56    0.14
   0  17   2    1.51    0.10
   0  17  -2    1.45    0.23
   0  17   2    1.34    0.09
  -1  17  -2    0.02    0.10
   1  17   2   -0.13    0.15
  -1  17  -2   -0.02    0.15
   2  17   2    0.02    0.14
  -2  17  -2   -0.11    0.16
  -2  17  -2    0.08    0.07
  -2  17  -2    0.06    0.07
  -2  17  -2    0.08    0.11
   3  17   2    0.16    0.05
   3  17   2    0.12    0.06
  -3  17  -2    0.11    0.10
  -3  17  -2    0.30    0.13
   4 -17   2    8.79    0.35
   4  17   2    8.54    0.25
  -4  17  -2    8.57    0.37
  -4  18   2    0.51    0.11
   4  18  -2    0.40    0.10
  -4  18   2    0.49    0.23
   3  18  -2    0.67    0.10
   3  18  -2    0.62    0.19
  -3  18   2    0.99    0.25
  -2  18   2   12.07    0.57
   2  18  -2   12.59    0.34
   2  18  -2   12.84    0.35
  -2  18   2   12.61    0.36
   2  18  -2   13.92    0.53
  -1  18   2    1.04    0.13
  -1  18   2    0.98    0.11
  -1  18   2    1.19    0.24
   1  18  -2    0.90    0.12
   1  18  -2    1.20    0.12
   1  18  -2    0.95    0.21
   0  18   2    0.24    0.06
   0  18  -2    0.43    0.19
   0  18   2    0.49    0.20
   0  18   2    0.38    0.08
   0  18  -2    0.35    0.11
  -1  18  -2    2.42    0.28
  -1  18  -2    3.03    0.20
   1  18   2    3.11    0.33
   2  18   2    2.25    0.28
  -2  18  -2    1.59    0.26
  -2  18  -2    1.74    0.15
  -2  18  -2    1.66    0.14
   3  18   2    0.69    0.21
   3  18   2    0.57    0.06
   2  19  -2    2.14    0.27
  -2  19   2    2.45    0.31
   1  19  -2    0.95    0.22
  -1  19   2    0.85    0.24
   0  19  -2   -0.06    0.17
   0  19   2    0.07    0.19
   0  19   2    0.13    0.08
  -1  19  -2    3.24    0.33
   1  19   2    3.28    0.34
  11   0  -3    7.88    0.50
 -11   0   3    8.50    0.52
  10   0  -3   -0.41    0.16
 -10   0   3   -0.19    0.20
   9   0  -3   23.15    0.69
  -9   0   3   22.47    0.76
   9   0  -3   22.86    0.75
   8   0  -3    0.01    0.14
   8   0  -3   -0.14    0.11
   8   0  -3   -0.05    0.11
  -8   0   3   -0.08    0.14
  -7   0   3    2.51    0.19
   7   0  -3    2.32    0.21
   7   0  -3    2.31    0.23
   7   0  -3    2.36    0.20
  -7   0   3    2.31    0.24
   7   0  -3    2.17    0.18
   6   0  -3   -0.03    0.10
  -6   0   3   -0.17    0.11
   6   0  -3   -0.12    0.07
  -6   0   3   -0.03    0.10
   6   0  -3    0.04    0.07
  -6   0   3    0.00    0.08
  -6   0   3    0.03    0.09
   6   0  -3    0.10    0.11
  -5   0   3   28.16    0.65
   5   0  -3   28.27    0.67
   5   0  -3   28.89    0.73
   5   0  -3   28.35    0.68
  -5   0   3   29.00    0.71
  -5   0   3   27.96    0.72
   5   0  -3   28.32    0.71
   5   0  -3   28.22    0.64
  -5   0   3   27.71    0.64
  -4   0   3    0.01    0.07
   4   0  -3    0.02    0.07
   4   0  -3    0.02    0.10
  -4   0   3    0.08    0.08
   4   0  -3    0.01    0.06
  -4   0   3    0.11    0.06
   4   0  -3   -0.11    0.08
  -4   0   3    0.00    0.09
  -4   0   3    0.06    0.06
  -4   0   3   -0.03    0.07
  -4   0   3    0.10    0.10
   4   0  -3    0.16    0.10
  -3   0   3   10.21    0.27
   3   0  -3    9.64    0.28
  -3   0   3    9.64    0.28
  -3   0   3    9.80    0.32
   3   0  -3    9.66    0.28
  -3   0   3    9.77    0.32
   3   0  -3   10.08    0.32
   3   0  -3    9.88    0.32
  -3   0   3    9.80    0.27
   3   0  -3    9.87    0.27
   2   0  -3    0.01    0.04
  -2   0   3   -0.12    0.06
  -2   0   3    0.01    0.08
   2   0  -3   -0.05    0.08
   2   0  -3    0.32    0.06
   2   0  -3   -0.03    0.06
   2   0  -3    0.15    0.06
  -2   0   3    0.00    0.06
  -1   0   3  116.90    2.12
  -1   0   3  115.45    2.13
  -1   0   3  114.52    2.19
   1   0  -3  114.99    2.19
   1   0  -3  113.88    2.12
   1   0  -3  115.02    2.19
  -1   0   3  113.65    2.19
   1   0  -3  114.02    2.42
  -1   0   3  112.90    2.42
   1   0  -3  114.90    2.12
   0   0   3   -0.12    0.05
   0   0   3   -0.05    0.04
   0   0  -3   -0.03    0.05
   0   0   3   -0.01    0.05
   0   0   3   -0.07    0.08
   0   0   3   -0.09    0.07
   0   0  -3    0.06    0.05
   0   0   3   -0.02    0.04
   0   0  -3   -0.10    0.07
  -1   0  -3    1.09    0.12
   1   0   3    1.02    0.11
   1   0   3    1.10    0.12
   1   0   3    1.23    0.11
  -1   0  -3    0.97    0.12
  -1   0  -3    1.09    0.10
   1   0   3    1.12    0.09
  -1   0  -3    1.37    0.11
   1   0   3    1.44    0.10
  -1   0  -3    1.21    0.10
   2   0   3   -0.13    0.08
   2   0   3   -0.03    0.05
   2   0   3    0.07    0.10
  -2   0  -3   -0.02    0.08
   2   0   3   -0.01    0.06
  -2   0  -3    0.44    0.08
  -2   0  -3   -0.11    0.10
  -2   0  -3    0.00    0.06
   2   0   3    0.43    0.09
  -3   0  -3    6.90    0.24
   3   0   3    6.74    0.27
   3   0   3    6.76    0.24
   3   0   3    6.97    0.29
   3   0   3    7.33    0.24
  -3   0  -3    6.60    0.28
  -3   0  -3    5.90    0.21
  -3   0  -3    7.04    0.28
   3   0   3    7.00    0.23
  -4   0  -3   -0.01    0.03
   4   0   3   -0.03    0.07
  -4   0  -3   -0.09    0.07
   4   0   3    0.00    0.10
   4   0   3    0.04    0.06
  -4   0  -3    0.03    0.11
   4   0   3    0.00    0.09
  -4   0  -3    0.06    0.11
   5   0   3   20.88    0.57
  -5   0  -3   21.33    0.47
  -5   0  -3   21.72    0.63
   5   0   3   21.39    0.56
   5   0   3   21.82    0.55
   5   0   3   20.42    0.61
  -5   0  -3   21.21    0.61
  -6   0  -3    0.12    0.15
   6   0   3    0.01    0.10
  -6   0  -3   -0.04    0.05
  -6   0  -3   -0.28    0.08
   6   0   3   -0.23    0.11
   6   0   3   -0.12    0.14
   6   0   3    0.07    0.11
  -6   0  -3   -0.26    0.15
  -7   0  -3   16.73    0.64
   7   0   3   17.25    0.55
   7   0   3   16.62    0.59
   8   0   3   -0.11    0.18
  -8   0  -3    0.00    0.19
   9   0   3    0.17    0.20
  -9   0  -3    0.70    0.26
 -11  -1   3    0.71    0.25
 -11  -1   3    0.54    0.18
  11  -1  -3    0.64    0.23
  11   1  -3    0.66    0.23
 -11   1   3    0.31    0.23
  10  -1  -3   11.47    0.54
 -10  -1   3   11.37    0.55
  10   1  -3   11.24    0.55
 -10   1   3   10.89    0.55
   9  -1  -3    1.23    0.22
  -9  -1   3    0.89    0.21
   9   1  -3    1.03    0.21
  -9   1   3    0.91    0.22
   9   1  -3    1.24    0.20
   8  -1  -3   -0.20    0.12
   8  -1  -3   -0.01    0.12
   8  -1  -3   -0.08    0.10
  -8  -1   3   -0.01    0.16
   8   1  -3   -0.04    0.09
   8   1  -3   -0.15    0.12
   8   1  -3   -0.09    0.13
  -8   1   3    0.00    0.15
  -7  -1   3    5.48    0.34
  -7  -1   3    6.37    0.26
  -7  -1   3    6.26    0.33
   7  -1  -3    6.62    0.30
   7  -1  -3    6.76    0.28
   7  -1  -3    5.53    0.32
   7  -1  -3    6.34    0.26
  -7  -1   3    5.98    0.26
   7   1  -3    6.44    0.23
   7   1  -3    6.21    0.29
   7   1  -3    6.01    0.25
   7   1  -3    6.19    0.32
  -7   1   3    6.17    0.34
  -7   1   3    6.13    0.27
   7   1  -3    6.07    0.27
   6  -1  -3    0.56    0.12
  -6  -1   3    0.90    0.16
   6  -1  -3    0.59    0.14
   6  -1  -3    0.60    0.09
   6  -1  -3    0.66    0.11
  -6  -1   3    0.39    0.09
  -6  -1   3    0.60    0.11
  -6  -1   3    0.39    0.08
  -6  -1   3    0.64    0.14
   6   1  -3    0.69    0.10
   6   1  -3    0.64    0.14
  -6   1   3    0.67    0.11
   6   1  -3    0.47    0.12
   6   1  -3    0.66    0.12
  -6   1   3    0.68    0.12
  -6   1   3    0.42    0.15
   5  -1  -3    7.43    0.26
  -5  -1   3    8.07    0.31
   5  -1  -3    7.43    0.26
   5  -1  -3    7.62    0.33
  -5  -1   3    7.20    0.31
   5  -1  -3    7.29    0.31
  -5  -1   3    7.76    0.27
   5  -1  -3    7.84    0.29
   5   1  -3    6.99    0.31
  -5   1   3    7.57    0.32
   5   1  -3    7.11    0.27
   5   1  -3    7.77    0.26
  -5   1   3    8.49    0.32
   5   1  -3    7.60    0.26
  -5   1   3    8.08    0.27
  -5   1   3    7.71    0.27
  -5   1   3    7.60    0.24
   4  -1  -3  304.99    6.41
   4  -1  -3  305.65    5.59
  -4  -1   3  313.11    5.60
  -4  -1   3  307.88    5.74
   4  -1  -3  305.00    5.61
   4  -1  -3  309.42    5.77
  -4  -1   3  302.66    5.75
   4  -1  -3  306.76    5.75
  -4   1   3  307.56    5.61
   4   1  -3  308.26    5.59
  -4   1   3  308.10    5.64
   4   1  -3  304.38    5.75
   4   1  -3  310.56    5.76
   4   1  -3  300.60    5.61
  -4   1   3  305.35    6.41
  -4   1   3  308.46    5.75
  -4   1   3  303.15    5.60
   4   1  -3  304.56    6.41
  -4   1   3  303.86    5.76
   3  -1  -3  142.23    2.67
  -3  -1   3  140.47    2.65
   3  -1  -3  143.21    3.03
   3  -1  -3  142.00    2.66
   3  -1  -3  144.15    2.76
  -3  -1   3  145.01    3.01
  -3  -1   3  144.00    2.74
  -3  -1   3  142.92    2.66
  -3  -1   3  142.50    2.75
   3  -1  -3  142.62    2.75
  -3   1   3  143.97    2.67
   3   1  -3  141.20    2.74
  -3   1   3  144.30    2.66
  -3   1   3  141.16    2.75
   3   1  -3  142.45    3.03
   3   1  -3  146.03    2.75
  -3   1   3  143.02    3.03
   3   1  -3  143.90    2.67
   3   1  -3  144.84    2.66
  -3   1   3  142.67    2.66
  -3   1   3  144.86    2.75
   2  -1  -3   10.61    0.30
  -2  -1   3   10.42    0.30
  -2  -1   3   10.24    0.27
   2  -1  -3   10.22    0.27
  -2  -1   3   10.16    0.26
  -2  -1   3    9.97    0.26
   2  -1  -3   10.45    0.30
   2  -1  -3   10.21    0.26
  -2  -1   3   10.23    0.26
   2  -1  -3    9.79    0.26
  -2  -1   3   10.33    0.30
  -2   1   3    9.84    0.27
   2   1  -3    9.81    0.27
   2   1  -3   10.24    0.27
   2   1  -3    9.81    0.29
   2   1  -3   10.54    0.30
  -2   1   3   10.19    0.27
   2   1  -3    9.81    0.26
  -2   1   3   10.40    0.31
  -2   1   3   10.26    0.26
  -2   1   3    9.80    0.30
   1  -1  -3   62.99    1.26
  -1  -1   3   63.14    1.26
  -1  -1   3   64.60    1.36
  -1  -1   3   64.53    1.26
  -1  -1   3   64.35    1.36
  -1  -1   3   63.20    1.21
   1  -1  -3   63.33    1.20
  -1  -1   3   63.95    1.21
   1  -1  -3   63.21    1.26
   1   1  -3   62.21    1.26
  -1   1   3   63.23    1.21
  -1   1   3   63.47    1.26
   1   1  -3   62.90    1.36
   1   1  -3   62.27    1.21
  -1   1   3   62.98    1.21
   1   1  -3   65.20    1.26
   1   1  -3   63.55    1.21
  -1   1   3   63.26    1.25
   0  -1  -3   61.09    1.22
   0  -1   3   61.04    1.22
   0  -1   3   60.50    1.32
   0  -1  -3   61.74    1.16
   0  -1   3   59.22    1.17
   0  -1   3   62.63    1.32
   0  -1   3   61.89    1.18
   0  -1  -3   61.75    1.22
   0  -1   3   60.98    1.22
   0   1  -3   61.34    1.32
   0   1   3   60.81    1.22
   0   1  -3   61.07    1.17
   0   1  -3   60.63    1.17
   0   1   3   60.35    1.21
   0   1  -3   60.96    1.22
   0   1  -3   61.17    1.23
   0   1   3   60.87    1.17
   0   1   3   61.00    1.17
   1  -1   3   41.84    0.87
  -1  -1  -3   40.88    0.87
   1  -1   3   41.92    0.87
   1  -1   3   40.76    0.82
  -1  -1  -3   38.51    0.80
   1  -1   3   41.33    0.83
  -1  -1  -3   41.07    0.81
   1  -1   3   40.93    0.91
   1  -1   3   41.85    0.88
  -1  -1  -3   42.21    0.86
  -1   1  -3   41.33    0.87
  -1   1  -3   41.35    0.91
   1   1   3   41.38    0.82
  -1   1  -3   41.21    0.88
   1   1   3   40.54    0.86
  -1   1  -3   41.48    0.83
   1   1   3   39.80    0.90
   1   1   3   41.54    0.87
   1   1   3   40.61    0.82
  -1   1  -3   40.41    0.82
  -2  -1  -3   57.38    1.19
  -2  -1  -3   57.10    1.12
   2  -1   3   58.40    1.14
  -2  -1  -3   57.19    1.18
  -2  -1  -3   57.45    1.11
   2  -1   3   57.13    1.14
   2  -1   3   56.62    1.20
   2  -1   3   57.30    1.26
   2  -1   3   57.22    1.20
   2   1   3   59.07    1.21
  -2   1  -3   57.82    1.19
  -2   1  -3   59.39    1.26
  -2   1  -3   56.70    1.13
   2   1   3   57.61    1.13
   2   1   3   56.28    1.14
   2   1   3   58.26    1.20
  -2   1  -3   57.68    1.20
   2   1   3   57.60    1.19
  -2   1  -3   58.93    1.14
   2   1   3   56.88    1.26
  -3  -1  -3   14.10    0.36
   3  -1   3   13.94    0.37
  -3  -1  -3   14.42    0.42
  -3  -1  -3   14.37    0.42
  -3  -1  -3   13.51    0.35
   3  -1   3   13.25    0.38
   3  -1   3   14.06    0.44
   3  -1   3   13.68    0.42
   3  -1   3   13.60    0.37
   3   1   3   13.57    0.41
   3   1   3   14.04    0.38
  -3   1  -3   13.90    0.43
   3   1   3   13.83    0.42
  -3   1  -3   13.71    0.36
  -3   1  -3   14.13    0.43
   3   1   3   14.18    0.36
  -3   1  -3   13.96    0.37
   3   1   3   13.87    0.37
   4  -1   3   -0.05    0.06
  -4  -1  -3    0.07    0.10
  -4  -1  -3    0.07    0.12
  -4  -1  -3    0.00    0.07
  -4  -1  -3    0.00    0.07
   4  -1   3    0.09    0.08
   4  -1   3   -0.06    0.11
   4  -1   3    0.01    0.09
   4   1   3    0.07    0.07
   4   1   3    0.04    0.09
  -4   1  -3    0.08    0.08
  -4   1  -3   -0.09    0.08
  -4   1  -3    0.05    0.11
   4   1   3    0.15    0.11
  -4   1  -3    0.01    0.10
   4   1   3   -0.07    0.06
   5  -1   3    4.87    0.22
   5  -1   3    4.67    0.24
  -5  -1  -3    4.64    0.16
  -5  -1  -3    4.67    0.21
   5  -1   3    4.56    0.29
   5  -1   3    4.64    0.24
  -5  -1  -3    4.71    0.28
  -5  -1  -3    4.14    0.27
  -5   1  -3    4.41    0.21
   5   1   3    4.40    0.23
   5   1   3    4.63    0.23
   5   1   3    4.43    0.28
  -5   1  -3    4.62    0.30
   5   1   3    4.65    0.22
   6  -1   3    9.63    0.43
   6  -1   3   10.09    0.35
   6  -1   3   11.25    0.41
  -6  -1  -3   10.27    0.44
  -6  -1  -3   10.61    0.35
  -6  -1  -3   10.77    0.47
  -6  -1  -3   10.62    0.29
   6  -1   3   10.77    0.38
  -6   1  -3   10.06    0.35
  -6   1  -3   10.55    0.25
  -6   1  -3   10.69    0.47
   6   1   3   10.09    0.44
  -6   1  -3   10.89    0.45
   6   1   3   11.25    0.38
   6   1   3    9.64    0.38
   6   1   3   10.70    0.36
   7  -1   3    3.90    0.29
  -7  -1  -3    3.92    0.33
   7  -1   3    3.80    0.32
   7   1   3    3.92    0.27
   7   1   3    3.43    0.30
  -7   1  -3    3.80    0.35
   8  -1   3    2.38    0.29
  -8  -1  -3    1.85    0.29
  -8   1  -3    2.29    0.30
   8   1   3    2.14    0.27
   9  -1   3    0.20    0.22
  -9  -1  -3    0.53    0.24
   9   1   3    0.03    0.20
  -9   1  -3    0.43    0.25
 -11  -2   3    1.88    0.31
 -11  -2   3    1.55    0.24
  11  -2  -3    1.81    0.30
 -11   2   3    2.03    0.32
 -10  -2   3    2.90    0.28
 -10  -2   3    3.00    0.32
  10  -2  -3    3.23    0.33
  10   2  -3    2.75    0.32
 -10   2   3    3.05    0.33
  -9  -2   3   -0.27    0.16
   9  -2  -3   -0.02    0.17
  -9   2   3   -0.20    0.18
   9   2  -3    0.22    0.16
   9   2  -3   -0.35    0.15
   8  -2  -3    4.86    0.33
   8  -2  -3    5.68    0.32
  -8  -2   3    5.82    0.36
  -8   2   3    6.01    0.29
   8   2  -3    5.86    0.32
   8   2  -3    6.03    0.34
  -8   2   3    5.70    0.36
   8   2  -3    6.13    0.28
  -7  -2   3    0.22    0.10
   7  -2  -3    0.03    0.13
   7  -2  -3    0.24    0.09
   7  -2  -3    0.35    0.11
  -7  -2   3    0.34    0.11
  -7  -2   3    0.42    0.15
  -7  -2   3    0.41    0.14
   7  -2  -3    0.15    0.11
  -7   2   3    0.65    0.13
   7   2  -3    0.04    0.14
   7   2  -3    0.24    0.10
  -7   2   3    0.41    0.16
   7   2  -3    0.21    0.13
   7   2  -3    0.26    0.08
  -7   2   3    0.48    0.13
   7   2  -3    0.21    0.11
  -6  -2   3   77.86    1.67
  -6  -2   3   81.33    1.66
   6  -2  -3   79.19    1.73
  -6  -2   3   77.98    1.54
   6  -2  -3   77.66    1.60
   6  -2  -3   75.77    1.67
   6  -2  -3   80.45    1.57
  -6   2   3   76.54    1.58
   6   2  -3   77.62    1.73
   6   2  -3   79.25    1.66
  -6   2   3   78.48    1.70
   6   2  -3   78.95    1.57
   6   2  -3   78.45    1.60
  -6   2   3   78.14    1.59
   5  -2  -3    0.15    0.09
   5  -2  -3    0.06    0.11
  -5  -2   3    0.19    0.08
  -5  -2   3    0.10    0.10
  -5  -2   3    0.19    0.11
   5  -2  -3    0.24    0.11
   5  -2  -3    0.15    0.07
   5  -2  -3    0.21    0.08
  -5  -2   3    0.12    0.07
   5   2  -3    0.15    0.11
  -5   2   3    0.14    0.08
  -5   2   3    0.10    0.08
   5   2  -3    0.21    0.10
  -5   2   3    0.03    0.06
   5   2  -3    0.40    0.09
  -5   2   3    0.18    0.12
  -5   2   3    0.09    0.09
  -5   2   3    0.24    0.11
   5   2  -3    0.12    0.07
   4  -2  -3   23.22    0.55
  -4  -2   3   23.11    0.52
  -4  -2   3   23.30    0.59
  -4  -2   3   23.61    0.58
   4  -2  -3   23.82    0.60
   4  -2  -3   24.05    0.62
   4  -2  -3   24.67    0.57
   4  -2  -3   23.83    0.54
  -4  -2   3   23.94    0.54
   4   2  -3   23.75    0.54
   4   2  -3   23.50    0.61
   4   2  -3   23.34    0.59
  -4   2   3   23.67    0.56
  -4   2   3   23.15    0.55
  -4   2   3   23.59    0.57
  -4   2   3   24.00    0.54
  -4   2   3   25.07    0.60
  -4   2   3   23.63    0.48
   4   2  -3   23.23    0.55
   4   2  -3   23.70    0.57
  -4   2   3   22.81    0.60
   3  -2  -3  135.44    2.62
   3  -2  -3  139.04    2.64
   3  -2  -3  133.72    2.54
  -3  -2   3  138.23    2.62
  -3  -2   3  135.32    2.54
  -3  -2   3  134.00    2.62
  -3  -2   3  136.28    2.86
  -3  -2   3  137.00    2.52
   3  -2  -3  136.33    2.53
   3  -2  -3  138.12    2.88
  -3  -2   3  137.84    2.48
  -3   2   3  133.04    2.63
  -3   2   3  138.17    2.55
   3   2  -3  133.98    2.88
   3   2  -3  135.72    2.53
   3   2  -3  136.19    2.54
  -3   2   3  134.38    2.55
  -3   2   3  137.96    2.63
   3   2  -3  137.55    2.62
   3   2  -3  140.41    2.63
   3   2  -3  136.53    2.55
  -3   2   3  137.01    2.51
  -2  -2   3    0.00    0.07
   2  -2  -3    0.02    0.06
   2  -2  -3    0.01    0.04
   2  -2  -3   -0.01    0.08
  -2  -2   3    0.00    0.08
  -2  -2   3    0.08    0.05
   2  -2  -3    0.14    0.09
  -2  -2   3   -0.05    0.03
  -2  -2   3    0.06    0.07
  -2   2   3    0.05    0.07
  -2   2   3   -0.02    0.04
   2   2  -3   -0.13    0.06
  -2   2   3    0.02    0.06
   2   2  -3    0.01    0.08
  -2   2   3    0.01    0.08
   2   2  -3   -0.15    0.07
  -2   2   3    0.05    0.06
  -2   2   3   -0.10    0.06
   2   2  -3    0.07    0.05
   2   2  -3    0.06    0.06
  -1  -2   3    3.09    0.16
   1  -2  -3    3.32    0.15
  -1  -2   3    3.40    0.18
  -1  -2   3    3.30    0.14
   1  -2  -3    3.17    0.17
   1  -2  -3    3.18    0.13
   1  -2  -3    3.39    0.13
  -1  -2   3    3.36    0.11
  -1  -2   3    3.50    0.12
   1   2  -3    3.36    0.13
  -1   2   3    3.06    0.13
   1   2  -3    3.28    0.17
  -1   2   3    3.02    0.15
   1   2  -3    3.31    0.16
  -1   2   3    3.16    0.14
  -1   2   3    3.11    0.17
   1   2  -3    3.13    0.13
   1   2  -3    3.12    0.14
  -1   2   3    3.11    0.12
   1   2  -3    3.38    0.13
   0  -2  -3   26.92    0.53
   0  -2   3   26.49    0.59
   0  -2  -3   26.46    0.53
   0  -2  -3   26.82    0.58
   0  -2  -3   25.95    0.58
   0  -2   3   27.69    0.59
   0  -2   3   26.76    0.60
   0  -2   3   26.07    0.55
   0  -2   3   25.81    0.55
   0  -2   3   26.37    0.59
   0  -2   3   26.06    0.59
   0   2  -3   25.71    0.60
   0   2  -3   26.10    0.56
   0   2  -3   26.08    0.60
   0   2   3   26.60    0.59
   0   2   3   26.79    0.55
   0   2  -3   26.68    0.59
   0   2   3   26.08    0.54
   0   2  -3   26.33    0.56
   0   2   3   26.35    0.58
   1  -2   3  295.57    5.54
   1  -2   3  297.94    5.40
  -1  -2  -3  295.33    5.52
   1  -2   3  299.73    6.20
   1  -2   3  295.73    6.20
  -1  -2  -3  297.76    5.53
   1  -2   3  294.71    5.40
   1  -2   3  304.73    6.12
  -1  -2  -3  293.70    5.37
  -1  -2  -3  301.01    5.37
   1  -2   3  296.14    5.54
  -1   2  -3  299.12    6.20
  -1   2  -3  296.40    5.40
  -1   2  -3  297.72    5.53
  -1   2  -3  293.49    5.54
   1   2   3  299.32    5.52
   1   2   3  289.91    5.38
   1   2   3  295.37    5.39
   1   2   3  300.43    5.52
  -1   2  -3  295.06    5.40
  -2  -2  -3    7.47    0.22
  -2  -2  -3    7.32    0.26
   2  -2   3    7.25    0.22
   2  -2   3    7.32    0.23
   2  -2   3    7.51    0.28
   2  -2   3    6.84    0.24
   2  -2   3    7.42    0.28
  -2  -2  -3    7.18    0.27
  -2  -2  -3    6.96    0.20
  -2   2  -3    7.26    0.27
  -2   2  -3    6.98    0.29
  -2   2  -3    7.39    0.23
   2   2   3    7.23    0.26
   2   2   3    7.39    0.21
   2   2   3    7.04    0.22
   2   2   3    7.58    0.27
  -2   2  -3    6.98    0.23
   2   2   3    7.06    0.23
   2   2   3    7.35    0.22
  -2   2  -3    7.36    0.24
   3  -2   3    7.37    0.26
   3  -2   3    7.77    0.31
  -3  -2  -3    7.07    0.29
   3  -2   3    7.36    0.24
   3  -2   3    7.19    0.29
  -3  -2  -3    7.55    0.23
  -3  -2  -3    7.28    0.28
   3  -2   3    7.10    0.24
  -3  -2  -3    7.18    0.22
   3   2   3    7.41    0.24
  -3   2  -3    7.27    0.26
  -3   2  -3    7.30    0.29
  -3   2  -3    7.47    0.31
  -3   2  -3    7.05    0.24
  -3   2  -3    7.38    0.24
   3   2   3    6.96    0.24
   3   2   3    7.27    0.28
   3   2   3    7.29    0.23
  -4  -2  -3    0.42    0.08
   4  -2   3    0.37    0.10
  -4  -2  -3    0.29    0.12
   4  -2   3    0.53    0.11
   4  -2   3    0.37    0.13
   4  -2   3    0.46    0.08
  -4  -2  -3    0.39    0.12
   4   2   3    0.47    0.08
   4   2   3    0.37    0.12
   4   2   3    0.42    0.08
   4   2   3    0.47    0.11
  -4   2  -3    0.37    0.09
  -4   2  -3    0.53    0.11
  -4   2  -3    0.29    0.14
   5  -2   3    0.40    0.10
   5  -2   3    0.35    0.11
  -5  -2  -3    0.18    0.14
  -5  -2  -3    0.39    0.14
  -5  -2  -3    0.47    0.10
  -5  -2  -3    0.37    0.07
  -5  -2  -3    0.34    0.16
   5  -2   3    0.48    0.13
   5  -2   3    0.24    0.15
   5   2   3    0.26    0.09
  -5   2  -3    0.21    0.11
   5   2   3    0.36    0.13
  -5   2  -3    0.31    0.11
   5   2   3    0.30    0.10
   5   2   3    0.15    0.11
  -5   2  -3    0.48    0.16
  -6  -2  -3    4.19    0.22
  -6  -2  -3    4.31    0.32
  -6  -2  -3    3.94    0.30
   6  -2   3    4.10    0.26
   6  -2   3    4.46    0.26
  -6  -2  -3    4.08    0.18
  -6  -2  -3    3.95    0.29
   6  -2   3    4.19    0.30
  -6   2  -3    4.01    0.24
   6   2   3    3.92    0.23
   6   2   3    4.17    0.24
  -6   2  -3    4.07    0.33
   6   2   3    3.42    0.29
   6   2   3    4.20    0.27
  -6   2  -3    3.86    0.33
  -7  -2  -3   13.96    0.56
   7  -2   3   13.69    0.54
   7   2   3   14.99    0.47
  -7   2  -3   13.00    0.57
   7   2   3   14.71    0.49
  -7   2  -3   14.72    0.56
   7   2   3   13.90    0.53
  -8  -2  -3   21.34    0.76
   8  -2   3   21.83    0.76
   8   2   3   21.41    0.74
   8   2   3   22.82    0.70
  -8   2  -3   22.56    0.81
   9  -2   3    6.45    0.43
  -9  -2  -3    6.55    0.46
  -9   2  -3    5.64    0.48
 -11  -3   3    0.31    0.18
 -11  -3   3    0.37    0.23
  11  -3  -3    0.54    0.25
 -11   3   3    0.54    0.24
  10  -3  -3   20.86    0.75
 -10  -3   3   20.15    0.73
 -10  -3   3   20.60    0.72
  10   3  -3   21.13    0.74
 -10   3   3   19.59    0.75
   9  -3  -3    3.10    0.30
  -9  -3   3    3.07    0.28
  -9  -3   3    3.00    0.29
  -9   3   3    3.28    0.34
   9   3  -3    3.28    0.27
   9   3  -3    2.84    0.29
   8  -3  -3   13.25    0.46
  -8  -3   3   12.81    0.51
   8  -3  -3   12.85    0.52
   8   3  -3   13.19    0.43
  -8   3   3   13.38    0.45
   8   3  -3   13.43    0.48
  -8   3   3   12.89    0.53
   8   3  -3   13.23    0.50
   7  -3  -3    2.94    0.23
  -7  -3   3    2.67    0.19
  -7  -3   3    2.86    0.26
  -7  -3   3    2.86    0.24
   7  -3  -3    2.65    0.26
   7   3  -3    3.23    0.20
  -7   3   3    2.94    0.24
   7   3  -3    3.05    0.23
   7   3  -3    2.47    0.24
   7   3  -3    2.89    0.14
  -7   3   3    2.45    0.25
   7   3  -3    2.99    0.20
  -7   3   3    2.79    0.22
   6  -3  -3  137.47    2.93
  -6  -3   3  136.74    2.58
   6  -3  -3  136.78    2.64
  -6  -3   3  140.02    2.72
   6  -3  -3  136.55    2.61
  -6  -3   3  134.83    2.73
   6  -3  -3  136.50    2.75
   6   3  -3  141.46    2.62
  -6   3   3  134.43    2.63
  -6   3   3  139.42    2.66
  -6   3   3  136.28    2.64
   6   3  -3  136.87    2.94
   6   3  -3  136.10    2.73
  -6   3   3  139.22    2.94
  -6   3   3  132.35    2.76
   6   3  -3  132.51    2.64
  -5  -3   3    0.09    0.11
  -5  -3   3   -0.01    0.07
   5  -3  -3   -0.03    0.07
   5  -3  -3    0.08    0.06
  -5  -3   3    0.08    0.10
   5  -3  -3   -0.08    0.12
   5  -3  -3   -0.04    0.08
   5  -3  -3   -0.07    0.11
  -5  -3   3    0.04    0.07
   5   3  -3    0.05    0.08
   5   3  -3    0.06    0.06
  -5   3   3    0.02    0.08
  -5   3   3    0.00    0.07
   5   3  -3    0.05    0.08
  -5   3   3    0.07    0.09
   5   3  -3    0.02    0.10
  -5   3   3   -0.05    0.08
  -5   3   3   -0.03    0.11
   4  -3  -3   61.11    1.28
   4  -3  -3   60.63    1.32
   4  -3  -3   62.75    1.30
  -4  -3   3   61.63    1.26
  -4  -3   3   59.91    1.19
   4  -3  -3   61.38    1.20
  -4  -3   3   60.38    1.18
  -4  -3   3   60.95    1.27
   4   3  -3   62.15    1.21
  -4   3   3   61.54    1.28
  -4   3   3   56.61    1.33
  -4   3   3   59.86    1.23
  -4   3   3   60.33    1.29
   4   3  -3   59.55    1.27
  -4   3   3   59.93    1.21
   4   3  -3   60.28    1.22
  -4   3   3   62.35    1.23
   4   3  -3   61.27    1.33
   4   3  -3   61.58    1.28
  -4   3   3   60.86    1.16
  -3  -3   3   37.04    0.75
   3  -3  -3   36.14    0.80
  -3  -3   3   37.72    0.74
   3  -3  -3   37.26    0.80
   3  -3  -3   36.44    0.75
  -3  -3   3   37.59    0.80
  -3  -3   3   37.84    0.71
   3  -3  -3   37.11    0.75
   3  -3  -3   37.32    0.83
  -3  -3   3   35.74    0.79
   3   3  -3   36.30    0.80
  -3   3   3   36.66    0.83
   3   3  -3   35.94    0.77
   3   3  -3   37.18    0.81
   3   3  -3   36.01    0.82
  -3   3   3   36.25    0.81
  -3   3   3   35.78    0.77
  -3   3   3   36.63    0.74
   3   3  -3   36.87    0.75
  -3   3   3   35.42    0.76
  -3   3   3   36.76    0.82
   2  -3  -3    5.30    0.21
   2  -3  -3    5.64    0.17
  -2  -3   3    5.23    0.20
   2  -3  -3    5.12    0.17
  -2  -3   3    5.52    0.15
  -2  -3   3    5.40    0.17
  -2  -3   3    5.30    0.18
  -2  -3   3    5.05    0.20
   2  -3  -3    5.31    0.23
   2   3  -3    5.34    0.21
   2   3  -3    4.92    0.18
  -2   3   3    5.61    0.21
   2   3  -3    5.36    0.17
  -2   3   3    5.09    0.18
   2   3  -3    5.42    0.17
  -2   3   3    5.56    0.22
  -2   3   3    5.22    0.17
  -2   3   3    5.10    0.18
   2   3  -3    5.80    0.22
   2   3  -3    5.19    0.18
   1  -3  -3    0.23    0.08
  -1  -3   3    0.19    0.07
  -1  -3   3    0.27    0.09
  -1  -3   3    0.22    0.06
  -1  -3   3    0.20    0.09
   1  -3  -3    0.15    0.05
  -1  -3   3    0.09    0.06
   1  -3  -3    0.30    0.05
   1  -3  -3    0.22    0.08
   1   3  -3    0.19    0.06
   1   3  -3    0.14    0.07
  -1   3   3    0.21    0.08
  -1   3   3    0.13    0.06
   1   3  -3    0.15    0.08
  -1   3   3    0.16    0.06
   1   3  -3    0.18    0.05
  -1   3   3    0.11    0.07
   1   3  -3    0.27    0.08
  -1   3   3    0.17    0.06
   0  -3   3  308.76    5.60
   0  -3   3  308.73    5.74
   0  -3   3  311.79    5.74
   0  -3   3  312.27    6.44
   0  -3  -3  307.23    5.72
   0  -3  -3  307.44    5.57
   0  -3  -3  305.30    5.56
   0  -3   3  310.08    5.60
   0  -3  -3  309.36    5.72
   0  -3   3  306.91    6.40
   0   3  -3  308.86    5.75
   0   3  -3  317.83    6.46
   0   3   3  310.34    5.72
   0   3  -3  299.44    6.44
   0   3  -3  312.86    5.61
   0   3   3  309.49    5.59
   0   3   3  313.83    5.73
   0   3  -3  302.59    5.60
   0   3  -3  309.91    5.74
   0   3   3  307.05    5.59
   1  -3   3   64.79    1.30
  -1  -3  -3   64.16    1.27
  -1  -3  -3   63.21    1.19
   1  -3   3   63.75    1.30
   1  -3   3   63.49    1.24
   1  -3   3   63.70    1.37
  -1  -3  -3   63.24    1.27
  -1  -3  -3   64.85    1.20
   1  -3   3   64.09    1.36
  -1   3  -3   62.94    1.30
  -1   3  -3   64.23    1.24
  -1   3  -3   63.95    1.29
   1   3   3   64.29    1.28
   1   3   3   62.39    1.22
   1   3   3   62.91    1.27
  -1   3  -3   63.19    1.24
   1   3   3   64.82    1.22
   2  -3   3   90.86    1.72
   2  -3   3   91.49    1.80
  -2  -3  -3   88.02    1.67
  -2  -3  -3   90.54    1.67
   2  -3   3   87.77    1.72
   2  -3   3   91.03    1.92
  -2  -3  -3   90.84    1.77
   2  -3   3   89.97    1.80
  -2  -3  -3   89.52    1.76
   2   3   3   88.11    1.76
  -2   3  -3   91.43    1.94
   2   3   3   89.81    1.91
   2   3   3   90.66    1.92
   2   3   3   88.91    1.70
  -2   3  -3   89.47    1.73
   2   3   3   90.25    1.71
  -2   3  -3   86.75    1.80
  -2   3  -3   89.31    1.79
  -2   3  -3   91.00    1.72
   2   3   3   90.20    1.77
  -3  -3  -3   12.75    0.31
  -3  -3  -3   12.70    0.39
   3  -3   3   11.98    0.36
   3  -3   3   12.46    0.42
   3  -3   3   12.69    0.40
  -3  -3  -3   13.08    0.32
   3  -3   3   13.07    0.36
  -3  -3  -3   12.56    0.38
   3  -3   3   12.81    0.35
   3   3   3   12.61    0.35
  -3   3  -3   12.54    0.28
  -3   3  -3   13.29    0.36
   3   3   3   12.72    0.34
  -3   3  -3   12.57    0.36
  -3   3  -3   12.15    0.41
   3   3   3   13.08    0.34
   3   3   3   13.20    0.34
  -3   3  -3   12.49    0.35
  -3   3  -3   12.99    0.42
   3   3   3   12.52    0.38
   4  -3   3   -0.02    0.08
   4  -3   3   -0.09    0.09
   4  -3   3   -0.12    0.10
   4  -3   3    0.00    0.06
  -4  -3  -3    0.04    0.10
  -4  -3  -3   -0.01    0.06
  -4  -3  -3   -0.04    0.11
   4   3   3   -0.04    0.06
   4   3   3    0.02    0.10
  -4   3  -3   -0.07    0.11
   4   3   3    0.03    0.07
  -4   3  -3    0.08    0.08
   4   3   3   -0.09    0.08
  -4   3  -3   -0.01    0.07
  -5  -3  -3   10.56    0.39
   5  -3   3   10.18    0.33
  -5  -3  -3   10.15    0.31
  -5  -3  -3    9.85    0.30
  -5  -3  -3   10.13    0.41
   5  -3   3    9.55    0.34
   5  -3   3    9.76    0.41
   5  -3   3    9.96    0.36
  -5  -3  -3   10.07    0.37
  -5   3  -3    9.77    0.41
  -5   3  -3    9.53    0.34
  -5   3  -3    9.76    0.23
   5   3   3   10.14    0.33
  -5   3  -3   10.32    0.36
   5   3   3    9.92    0.39
   5   3   3   10.12    0.32
   5   3   3    9.99    0.35
  -6  -3  -3   44.74    1.01
  -6  -3  -3   41.25    1.08
  -6  -3  -3   43.28    0.92
   6  -3   3   44.87    1.03
   6  -3   3   42.41    1.08
  -6   3  -3   43.58    1.14
   6   3   3   44.65    0.98
   6   3   3   44.10    1.07
  -6   3  -3   43.28    0.92
  -6   3  -3   43.23    1.10
   6   3   3   44.17    1.01
   6   3   3   44.09    1.04
  -6   3  -3   41.91    0.98
  -7  -3  -3    6.76    0.40
   7  -3   3    6.82    0.39
   7   3   3    7.86    0.40
   7   3   3    7.42    0.32
  -7   3  -3    6.81    0.41
   7   3   3    7.40    0.35
  -7   3  -3    6.52    0.42
  -8  -3  -3    0.21    0.20
   8  -3   3    0.27    0.20
  -8   3  -3    0.19    0.22
   8   3   3    0.23    0.19
   8   3   3    0.28    0.17
  -9  -3  -3    0.15    0.21
   9  -3   3    0.20    0.21
  -9   3  -3   -0.31    0.20
 -11  -4   3    5.62    0.42
  11  -4  -3    5.22    0.44
 -11   4   3    5.71    0.45
  10  -4  -3    1.38    0.26
 -10  -4   3    1.44    0.25
 -10  -4   3    1.34    0.23
 -10   4   3    1.59    0.29
   9  -4  -3    7.37    0.42
  -9  -4   3    7.51    0.42
  -9  -4   3    7.81    0.41
   9   4  -3    7.67    0.39
   9   4  -3    8.33    0.43
  -9   4   3    8.26    0.46
   8  -4  -3   12.43    0.52
  -8  -4   3   12.61    0.50
  -8  -4   3   13.23    0.51
   8   4  -3   13.77    0.44
  -8   4   3   13.73    0.46
  -8   4   3   12.63    0.54
   8   4  -3   12.94    0.47
   8   4  -3   12.57    0.49
   7  -4  -3   34.99    0.84
  -7  -4   3   34.39    0.76
  -7  -4   3   36.67    0.88
  -7  -4   3   34.43    0.89
  -7  -4   3   32.68    0.94
   7  -4  -3   34.59    0.92
   7   4  -3   33.74    0.84
  -7   4   3   34.38    0.93
   7   4  -3   35.48    0.86
   7   4  -3   36.92    0.82
  -7   4   3   34.61    0.83
  -7   4   3   35.41    0.86
   7   4  -3   34.99    0.89
   6  -4  -3   25.03    0.70
   6  -4  -3   25.14    0.73
  -6  -4   3   25.55    0.57
  -6  -4   3   24.19    0.67
  -6  -4   3   26.34    0.68
  -6  -4   3   24.40    0.73
   6   4  -3   24.46    0.67
   6   4  -3   25.24    0.64
  -6   4   3   24.80    0.71
   6   4  -3   25.14    0.61
   6   4  -3   25.56    0.63
  -6   4   3   25.06    0.65
  -6   4   3   24.82    0.63
  -6   4   3   24.81    0.64
  -6   4   3   25.32    0.63
   5  -4  -3    8.81    0.34
  -5  -4   3    8.30    0.32
   5  -4  -3    6.74    0.27
   5  -4  -3    9.23    0.38
   5  -4  -3    8.66    0.28
  -5  -4   3    8.73    0.25
  -5  -4   3    8.98    0.33
  -5   4   3    9.10    0.31
   5   4  -3    8.80    0.32
   5   4  -3    8.51    0.27
  -5   4   3    8.84    0.37
  -5   4   3    8.61    0.28
  -5   4   3    8.74    0.32
  -5   4   3    8.78    0.29
   5   4  -3    8.21    0.30
   5   4  -3    8.98    0.29
  -4  -4   3    3.84    0.21
  -4  -4   3    3.57    0.15
   4  -4  -3    3.63    0.17
   4  -4  -3    3.61    0.22
  -4  -4   3    3.59    0.21
   4  -4  -3    3.73    0.18
  -4  -4   3    3.82    0.15
  -4  -4   3    3.90    0.21
   4  -4  -3    3.62    0.25
  -4   4   3    3.63    0.20
   4   4  -3    3.71    0.20
  -4   4   3    3.78    0.16
  -4   4   3    3.72    0.22
  -4   4   3    3.59    0.20
   4   4  -3    3.57    0.15
   4   4  -3    3.76    0.17
   4   4  -3    3.52    0.18
   4   4  -3    3.82    0.17
  -4   4   3    3.87    0.17
  -4   4   3    3.56    0.23
  -4   4   3    3.56    0.18
   3  -4  -3   11.21    0.36
  -3  -4   3   10.94    0.26
  -3  -4   3   10.49    0.32
  -3  -4   3   10.45    0.35
  -3  -4   3   10.92    0.26
   3  -4  -3   10.97    0.34
  -3  -4   3   11.03    0.32
   3  -4  -3   10.20    0.28
  -3  -4   3   11.19    0.27
   3  -4  -3   10.96    0.28
   3   4  -3   10.65    0.30
  -3   4   3   10.71    0.29
   3   4  -3   10.45    0.27
   3   4  -3   11.34    0.28
   3   4  -3   11.15    0.29
  -3   4   3   10.88    0.34
  -3   4   3   10.80    0.34
  -3   4   3   10.64    0.29
   3   4  -3   10.30    0.32
  -3   4   3   10.63    0.30
   3   4  -3   11.20    0.33
  -3   4   3   10.71    0.29
  -2  -4   3   14.40    0.33
  -2  -4   3   15.16    0.35
  -2  -4   3   14.63    0.38
  -2  -4   3   14.41    0.42
  -2  -4   3   14.95    0.32
   2  -4  -3   15.39    0.33
  -2  -4   3   14.94    0.38
  -2  -4   3   15.07    0.34
   2  -4  -3   15.10    0.40
   2  -4  -3   14.84    0.38
   2  -4  -3   14.82    0.33
   2   4  -3   14.79    0.38
  -2   4   3   14.74    0.35
   2   4  -3   14.57    0.36
  -2   4   3   14.84    0.39
   2   4  -3   14.01    0.35
   2   4  -3   14.82    0.39
  -2   4   3   14.93    0.39
  -2   4   3   14.92    0.36
   2   4  -3   14.93    0.35
  -2   4   3   14.58    0.36
   2   4  -3   14.78    0.35
  -1  -4   3  174.40    3.27
  -1  -4   3  173.09    3.17
   1  -4  -3  174.45    3.14
   1  -4  -3  175.06    3.27
  -1  -4   3  170.65    3.67
  -1  -4   3  172.05    3.27
  -1  -4   3  175.48    3.18
   1  -4  -3  175.12    3.15
  -1  -4   3  176.01    3.24
   1  -4  -3  175.12    3.26
  -1   4   3  175.30    3.18
  -1   4   3  171.83    3.27
   1   4  -3  173.53    3.64
   1   4  -3  173.72    3.28
   1   4  -3  171.99    3.19
   1   4  -3  177.92    3.28
  -1   4   3  177.65    3.27
  -1   4   3  173.49    3.18
   1   4  -3  172.92    3.19
   1   4  -3  169.23    3.64
   0  -4  -3    5.67    0.13
   0  -4   3    5.88    0.23
   0  -4  -3    5.72    0.21
   0  -4   3    6.11    0.19
   0  -4  -3    5.79    0.13
   0  -4   3    6.19    0.23
   0  -4   3    5.66    0.21
   0  -4   3    5.98    0.22
   0  -4   3    5.66    0.18
   0  -4  -3    5.77    0.20
   0   4  -3    5.75    0.18
   0   4   3    5.89    0.20
   0   4   3    5.69    0.21
   0   4  -3    5.78    0.22
   0   4  -3    5.66    0.18
   0   4  -3    5.79    0.19
   0   4   3    5.59    0.17
   0   4  -3    5.89    0.23
   0   4   3    5.96    0.17
   0   4  -3    5.77    0.19
   1  -4   3    2.08    0.17
  -1  -4  -3    2.42    0.14
  -1  -4  -3    2.55    0.08
   1  -4   3    2.80    0.15
  -1  -4  -3    2.09    0.16
   1  -4   3    2.33    0.13
  -1  -4  -3    2.34    0.08
   1  -4   3    2.44    0.18
   1  -4   3    2.64    0.13
  -1   4  -3    2.59    0.14
   1   4   3    2.14    0.12
  -1   4  -3    2.91    0.19
   1   4   3    2.52    0.15
   1   4   3    1.95    0.16
  -1   4  -3    2.55    0.14
  -1   4  -3    2.21    0.17
   1   4   3    2.04    0.15
  -1   4  -3    2.59    0.13
   1   4   3    2.32    0.12
  -1   4  -3    2.46    0.13
   2  -4   3   52.01    1.02
   2  -4   3   48.81    1.08
   2  -4   3   51.55    1.10
  -2  -4  -3   50.19    1.04
  -2  -4  -3   50.61    0.95
  -2  -4  -3   50.71    0.95
  -2  -4  -3   51.46    1.05
   2   4   3   51.15    1.06
  -2   4  -3   50.51    1.08
   2   4   3   51.65    1.14
  -2   4  -3   51.25    1.10
   2   4   3   50.85    1.00
  -2   4  -3   50.06    1.02
  -2   4  -3   51.54    1.10
  -2   4  -3   50.93    1.04
   2   4   3   50.45    1.00
   2   4   3   49.93    1.05
   3  -4   3    0.61    0.13
   3  -4   3    0.50    0.07
  -3  -4  -3    0.63    0.07
  -3  -4  -3    0.53    0.11
  -3  -4  -3    0.61    0.11
   3  -4   3    0.41    0.09
   3  -4   3    0.48    0.12
   3  -4   3    0.50    0.09
   3   4   3    0.54    0.09
  -3   4  -3    0.54    0.08
  -3   4  -3    0.39    0.13
  -3   4  -3    0.62    0.11
   3   4   3    0.57    0.09
   3   4   3    0.50    0.07
  -3   4  -3    0.60    0.06
   3   4   3    0.57    0.08
  -3   4  -3    0.52    0.09
   3   4   3    0.39    0.10
   4  -4   3    2.93    0.20
   4  -4   3    3.10    0.18
   4  -4   3    2.72    0.24
   4  -4   3    3.08    0.17
  -4  -4  -3    2.89    0.13
   4  -4   3    2.90    0.22
  -4  -4  -3    2.83    0.21
  -4  -4  -3    3.05    0.21
   4   4   3    2.69    0.17
   4   4   3    2.92    0.15
  -4   4  -3    3.07    0.18
  -4   4  -3    3.07    0.11
  -4   4  -3    2.90    0.17
  -4   4  -3    2.93    0.25
   4   4   3    3.09    0.21
   4   4   3    2.57    0.16
  -4   4  -3    2.98    0.20
  -5  -4  -3    5.54    0.29
  -5  -4  -3    6.32    0.31
  -5  -4  -3    5.85    0.24
   5  -4   3    5.56    0.31
  -5  -4  -3    6.20    0.22
  -5  -4  -3    6.61    0.33
   5  -4   3    6.30    0.29
   5   4   3    6.14    0.27
   5   4   3    6.00    0.24
   5   4   3    5.68    0.30
  -5   4  -3    6.41    0.28
   5   4   3    6.36    0.26
  -5   4  -3    6.06    0.18
  -5   4  -3    5.49    0.34
  -5   4  -3    6.36    0.29
   6  -4   3   38.45    1.02
  -6  -4  -3   39.70    0.95
   6  -4   3   41.19    0.96
  -6  -4  -3   38.99    1.01
   6   4   3   40.11    0.91
   6   4   3   39.35    0.96
   6   4   3   40.58    0.94
  -6   4  -3   39.95    0.86
  -6   4  -3   39.87    1.07
  -6   4  -3   38.12    1.03
   6   4   3   40.33    1.00
  -6   4  -3   40.53    0.93
  -7  -4  -3    2.28    0.27
   7  -4   3    2.19    0.27
   7   4   3    2.82    0.25
  -7   4  -3    2.20    0.29
  -7   4  -3    2.02    0.29
   7   4   3    2.69    0.21
   7   4   3    2.73    0.28
  -8  -4  -3    1.16    0.24
   8  -4   3    1.28    0.25
  -8   4  -3    0.75    0.27
   8   4   3    0.89    0.20
   9  -4   3    0.63    0.24
  -9  -4  -3    0.74    0.25
  -9   4  -3    1.13    0.30
  11  -5  -3    2.65    0.35
 -11   5   3    2.72    0.36
 -10  -5   3    5.63    0.38
  10  -5  -3    5.13    0.41
 -10  -5   3    5.20    0.36
 -10   5   3    4.50    0.43
  10   5  -3    4.80    0.33
  -9  -5   3    3.36    0.31
  -9  -5   3    2.92    0.29
   9  -5  -3    2.71    0.30
   9   5  -3    3.07    0.28
  -9   5   3    2.83    0.32
   9   5  -3    3.81    0.26
  -8  -5   3   11.83    0.47
   8  -5  -3   11.61    0.49
  -8  -5   3   11.60    0.49
   8   5  -3   11.66    0.40
   8   5  -3   12.29    0.45
   8   5  -3   12.19    0.49
  -8   5   3   11.90    0.53
  -8   5   3   12.17    0.44
   7  -5  -3    2.84    0.21
  -7  -5   3    3.34    0.27
  -7  -5   3    2.98    0.26
   7  -5  -3    2.46    0.25
  -7  -5   3    2.81    0.17
  -7  -5   3    3.00    0.26
   7   5  -3    2.87    0.25
  -7   5   3    3.28    0.25
  -7   5   3    2.90    0.28
  -7   5   3    2.83    0.22
  -7   5   3    3.27    0.24
   7   5  -3    2.80    0.19
   7   5  -3    3.21    0.22
   7   5  -3    3.05    0.23
   6  -5  -3   23.07    0.59
  -6  -5   3   21.89    0.62
  -6  -5   3   22.01    0.68
  -6  -5   3   22.09    0.50
   6  -5  -3   22.59    0.66
   6  -5  -3   22.33    0.65
  -6  -5   3   23.45    0.62
   6  -5  -3   23.29    0.70
  -6   5   3   21.94    0.58
  -6   5   3   24.47    0.62
   6   5  -3   22.14    0.59
  -6   5   3   23.06    0.60
  -6   5   3   22.42    0.68
  -6   5   3   22.80    0.61
   6   5  -3   22.18    0.63
   6   5  -3   21.82    0.57
   6   5  -3   22.77    0.57
   5  -5  -3   17.04    0.44
  -5  -5   3   17.20    0.48
   5  -5  -3   17.27    0.51
  -5  -5   3   16.85    0.48
  -5  -5   3   15.96    0.53
   5  -5  -3   16.83    0.53
  -5  -5   3   16.79    0.37
   5   5  -3   16.69    0.43
  -5   5   3   17.13    0.53
  -5   5   3   16.38    0.45
   5   5  -3   16.24    0.42
  -5   5   3   15.65    0.46
   5   5  -3   16.08    0.48
  -5   5   3   16.36    0.47
   5   5  -3   16.44    0.45
  -4  -5   3    1.28    0.14
  -4  -5   3    1.45    0.14
  -4  -5   3    1.07    0.14
   4  -5  -3    1.33    0.12
   4  -5  -3    1.36    0.16
   4  -5  -3    1.30    0.16
  -4  -5   3    1.42    0.09
   4  -5  -3    1.31    0.10
  -4  -5   3    1.45    0.10
   4   5  -3    1.22    0.11
   4   5  -3    1.61    0.13
   4   5  -3    1.29    0.09
  -4   5   3    1.35    0.13
   4   5  -3    1.25    0.13
  -4   5   3    1.28    0.12
  -4   5   3    1.29    0.11
  -4   5   3    1.47    0.15
   4   5  -3    1.20    0.11
  -4   5   3    1.43    0.16
  -4   5   3    1.30    0.12
  -3  -5   3    6.69    0.20
   3  -5  -3    6.91    0.20
  -3  -5   3    6.98    0.25
  -3  -5   3    7.00    0.18
   3  -5  -3    6.54    0.25
   3  -5  -3    6.99    0.19
   3  -5  -3    7.07    0.28
  -3  -5   3    6.77    0.28
  -3  -5   3    6.75    0.24
  -3  -5   3    7.00    0.17
   3   5  -3    6.43    0.18
  -3   5   3    6.92    0.23
   3   5  -3    7.36    0.26
  -3   5   3    7.10    0.26
  -3   5   3    6.33    0.27
   3   5  -3    6.66    0.23
  -3   5   3    6.21    0.22
   3   5  -3    6.79    0.25
   3   5  -3    6.57    0.21
  -3   5   3    6.50    0.22
   3   5  -3    6.87    0.18
  -3   5   3    7.12    0.21
  -2  -5   3    5.86    0.21
  -2  -5   3    5.94    0.15
   2  -5  -3    6.05    0.16
  -2  -5   3    6.26    0.18
  -2  -5   3    6.01    0.22
  -2  -5   3    5.99    0.20
   2  -5  -3    5.79    0.22
  -2  -5   3    5.91    0.16
  -2  -5   3    5.92    0.24
   2  -5  -3    6.35    0.25
   2  -5  -3    6.06    0.16
   2   5  -3    5.79    0.19
  -2   5   3    6.04    0.23
   2   5  -3    5.92    0.22
   2   5  -3    5.98    0.15
  -2   5   3    5.71    0.19
   2   5  -3    6.06    0.20
   2   5  -3    6.12    0.23
   2   5  -3    6.06    0.15
  -2   5   3    6.27    0.23
  -2   5   3    6.06    0.20
  -1  -5   3  163.13    3.10
   1  -5  -3  165.27    3.09
  -1  -5   3  165.70    2.99
  -1  -5   3  166.39    3.10
  -1  -5   3  162.52    3.49
  -1  -5   3  169.06    2.99
  -1  -5   3  164.88    3.08
   1   5  -3  160.16    3.43
   1   5  -3  165.93    3.11
   1   5  -3  163.27    3.43
   1   5  -3  164.81    3.02
  -1   5   3  162.53    3.09
   1   5  -3  162.90    3.11
  -1   5   3  165.73    3.09
  -1   5   3  164.52    3.01
  -1   5   3  165.20    3.00
   1   5  -3  161.89    3.02
   0  -5   3  149.54    2.84
   0  -5   3  153.30    2.84
   0  -5   3  149.04    2.74
   0  -5   3  149.24    2.74
   0  -5   3  148.06    2.83
   0  -5  -3  149.29    2.81
   0  -5   3  151.75    3.17
   0   5   3  149.88    2.81
   0   5   3  148.74    2.73
   0   5   3  150.54    2.73
   0   5  -3  144.84    3.14
   0   5   3  150.14    2.81
   0   5  -3  149.09    2.84
   0   5  -3  147.90    2.76
   0   5  -3  148.76    2.76
   0   5  -3  151.37    3.16
   0   5  -3  150.64    3.13
   0   5  -3  146.52    2.85
  -1  -5  -3   53.69    1.08
   1  -5   3   54.02    1.05
   1  -5   3   54.44    1.05
   1  -5   3   53.31    1.12
   1  -5   3   53.44    1.12
   1  -5   3   53.57    1.19
  -1   5  -3   54.05    1.13
   1   5   3   53.49    1.08
  -1   5  -3   53.33    1.06
  -1   5  -3   54.45    1.19
  -1   5  -3   53.32    1.18
   1   5   3   53.48    1.22
   1   5   3   53.49    1.02
   1   5   3   53.73    1.03
  -1   5  -3   53.32    1.17
  -1   5  -3   52.88    1.07
   1   5   3   53.83    1.08
  -1   5  -3   54.19    1.12
   2  -5   3   13.69    0.41
   2  -5   3   14.22    0.36
  -2  -5  -3   14.52    0.38
   2  -5   3   14.52    0.37
   2  -5   3   14.41    0.42
  -2   5  -3   14.27    0.37
  -2   5  -3   14.54    0.38
   2   5   3   14.03    0.38
   2   5   3   13.95    0.41
   2   5   3   13.94    0.33
  -2   5  -3   14.21    0.43
  -2   5  -3   14.30    0.38
  -2   5  -3   14.17    0.37
   2   5   3   14.30    0.35
  -3  -5  -3   17.02    0.45
   3  -5   3   17.63    0.44
   3  -5   3   17.32    0.51
   3  -5   3   16.99    0.50
  -3  -5  -3   17.49    0.46
   3  -5   3   16.98    0.45
   3   5   3   16.74    0.46
  -3   5  -3   17.39    0.43
   3   5   3   17.00    0.42
   3   5   3   17.76    0.42
  -3   5  -3   16.91    0.51
  -3   5  -3   17.44    0.46
  -3   5  -3   17.31    0.45
   3   5   3   17.98    0.48
  -3   5  -3   17.05    0.44
  -4  -5  -3   32.37    0.80
  -4  -5  -3   32.22    0.78
  -4  -5  -3   34.29    0.78
   4  -5   3   35.10    0.86
   4  -5   3   32.70    0.83
   4   5   3   34.17    0.82
  -4   5  -3   33.01    0.75
  -4   5  -3   33.52    0.76
   4   5   3   33.57    0.79
   4   5   3   31.85    0.74
   4   5   3   32.93    0.77
   4   5   3   34.04    0.73
  -4   5  -3   32.50    0.80
  -4   5  -3   33.54    0.78
  -4   5  -3   33.50    0.85
   5  -5   3    1.21    0.16
  -5  -5  -3    1.21    0.17
  -5  -5  -3    0.72    0.17
  -5  -5  -3    1.02    0.13
   5  -5   3    1.13    0.18
   5   5   3    0.98    0.17
   5   5   3    1.00    0.11
   5   5   3    1.34    0.14
  -5   5  -3    0.96    0.15
  -5   5  -3    1.05    0.20
  -5   5  -3    1.28    0.16
  -5   5  -3    1.19    0.10
   5   5   3    0.90    0.14
   6  -5   3    3.26    0.30
  -6  -5  -3    3.21    0.21
  -6  -5  -3    3.87    0.29
  -6   5  -3    3.63    0.25
   6   5   3    3.31    0.28
   6   5   3    3.09    0.23
  -6   5  -3    2.99    0.31
  -6   5  -3    3.64    0.31
   6   5   3    3.49    0.21
   7  -5   3    0.22    0.18
  -7  -5  -3   -0.04    0.16
  -7   5  -3   -0.01    0.19
   7   5   3    0.03    0.14
  -7   5  -3   -0.26    0.19
   7   5   3   -0.11    0.10
   8  -5   3    3.11    0.33
  -8  -5  -3    3.00    0.31
  -8   5  -3    2.79    0.35
   8   5   3    2.85    0.27
   9  -5   3    6.74    0.45
  -9  -5  -3    6.95    0.46
  -9   5  -3    7.20    0.51
 -10  -6   3   -0.06    0.15
 -10  -6   3   -0.25    0.17
  10  -6  -3   -0.02    0.20
  10   6  -3   -0.06    0.17
 -10   6   3   -0.09    0.21
  -9  -6   3   34.92    0.95
  -9  -6   3   32.80    1.00
   9  -6  -3   35.06    1.00
   9   6  -3   35.91    0.90
   9   6  -3   32.80    0.90
  -9   6   3   34.50    1.03
  -8  -6   3    2.45    0.25
  -8  -6   3    2.37    0.25
   8  -6  -3    2.22    0.27
   8   6  -3    2.39    0.21
   8   6  -3    2.40    0.26
  -8   6   3    2.04    0.22
   8   6  -3    2.30    0.23
  -8   6   3    2.75    0.31
   7  -6  -3    8.66    0.40
  -7  -6   3    8.05    0.36
  -7  -6   3    8.17    0.40
   7   6  -3    8.33    0.37
   7   6  -3    8.09    0.34
  -7   6   3    8.38    0.35
  -7   6   3    8.19    0.41
   7   6  -3    8.57    0.30
  -7   6   3    8.38    0.37
  -7   6   3    8.94    0.37
   7   6  -3    9.02    0.33
  -6  -6   3   22.99    0.62
  -6  -6   3   24.27    0.63
   6  -6  -3   23.33    0.59
   6  -6  -3   22.98    0.67
   6  -6  -3   23.51    0.70
  -6  -6   3   23.07    0.71
   6  -6  -3   23.44    0.68
   6   6  -3   22.90    0.64
   6   6  -3   23.20    0.60
  -6   6   3   23.74    0.62
  -6   6   3   22.90    0.60
   6   6  -3   22.96    0.58
   6   6  -3   22.63    0.58
  -6   6   3   24.20    0.64
  -6   6   3   23.70    0.63
  -6   6   3   22.48    0.69
  -5  -6   3  100.79    1.97
   5  -6  -3   99.98    1.91
   5  -6  -3   99.82    2.05
   5  -6  -3   99.10    2.02
  -5  -6   3   97.07    1.97
  -5  -6   3   96.23    2.24
   5   6  -3   98.84    1.91
  -5   6   3   98.20    1.93
  -5   6   3  102.11    2.15
   5   6  -3   96.18    2.11
  -5   6   3   97.65    1.95
   5   6  -3   98.20    1.99
  -5   6   3  100.10    2.05
  -5   6   3  100.02    2.00
   5   6  -3   96.31    1.92
   4  -6  -3    8.47    0.32
  -4  -6   3    7.68    0.33
   4  -6  -3    8.48    0.25
  -4  -6   3    8.45    0.28
  -4  -6   3    9.07    0.30
   4  -6  -3    8.56    0.34
   4   6  -3    8.45    0.22
  -4   6   3    8.18    0.27
  -4   6   3    8.12    0.29
   4   6  -3    8.42    0.27
   4   6  -3    8.40    0.26
   4   6  -3    8.19    0.29
  -4   6   3    8.13    0.32
   4   6  -3    7.94    0.22
  -4   6   3    8.82    0.34
  -4   6   3    8.44    0.26
  -4   6   3    9.09    0.28
   3  -6  -3   12.72    0.29
   3  -6  -3   12.91    0.29
  -3  -6   3   12.86    0.42
   3  -6  -3   12.64    0.37
  -3  -6   3   12.86    0.34
   3  -6  -3   12.94    0.39
  -3  -6   3   12.99    0.33
  -3  -6   3   13.01    0.35
  -3   6   3   13.24    0.33
  -3   6   3   12.52    0.34
  -3   6   3   12.40    0.38
   3   6  -3   12.99    0.32
  -3   6   3   13.10    0.34
  -3   6   3   12.54    0.35
   3   6  -3   12.62    0.36
   3   6  -3   12.53    0.33
   3   6  -3   11.64    0.27
  -2  -6   3   25.15    0.67
  -2  -6   3   25.29    0.57
   2  -6  -3   25.78    0.58
   2  -6  -3   25.81    0.59
  -2  -6   3   25.77    0.55
  -2  -6   3   26.12    0.57
  -2   6   3   25.77    0.55
  -2   6   3   26.07    0.55
  -2   6   3   25.83    0.59
   2   6  -3   25.31    0.58
   2   6  -3   25.20    0.54
  -2   6   3   24.73    0.59
   2   6  -3   24.99    0.55
  -2   6   3   25.69    0.60
   2   6  -3   26.37    0.59
  -1  -6   3   37.14    0.81
  -1  -6   3   38.48    0.81
  -1  -6   3   38.13    0.71
   1  -6  -3   39.52    0.80
  -1  -6   3   37.95    0.71
  -1  -6   3   38.78    0.81
   1  -6  -3   39.50    0.79
  -1  -6   3   38.37    0.81
  -1  -6   3   37.80    0.92
   1   6  -3   38.70    0.78
   1   6  -3   39.42    0.93
  -1   6   3   38.15    0.75
  -1   6   3   38.60    0.76
   1   6  -3   38.76    0.81
   1   6  -3   38.19    0.77
  -1   6   3   38.65    0.80
   1   6  -3   38.16    0.82
   1   6  -3   35.35    0.80
  -1   6   3   39.31    0.80
   0  -6   3  108.76    2.06
   0  -6   3  108.77    2.07
   0  -6  -3  107.42    2.02
   0  -6   3  104.36    2.06
   0  -6   3  104.47    2.30
   0  -6   3  105.73    1.96
   0  -6  -3  105.54    2.02
   0  -6   3  107.43    1.96
   0   6  -3  105.49    2.24
   0   6  -3  105.31    2.00
   0   6   3  106.80    1.95
   0   6  -3  104.52    2.07
   0   6   3  106.43    2.03
   0   6  -3  105.46    2.00
   0   6   3  107.16    2.03
   0   6  -3  109.37    2.30
   0   6  -3  104.93    2.06
   0   6   3  106.97    1.96
   0   6  -3  107.02    2.24
   1  -6   3    2.24    0.17
   1  -6   3    1.89    0.12
   1  -6   3    2.26    0.12
  -1  -6  -3    1.99    0.13
   1  -6   3    2.02    0.16
  -1  -6  -3    2.42    0.14
   1  -6   3    2.15    0.15
  -1   6  -3    1.98    0.16
   1   6   3    1.96    0.11
  -1   6  -3    2.02    0.13
   1   6   3    2.05    0.10
   1   6   3    2.12    0.14
   1   6   3    2.26    0.16
   1   6   3    1.98    0.14
  -1   6  -3    1.95    0.14
  -1   6  -3    2.05    0.14
  -1   6  -3    1.98    0.13
  -1   6  -3    2.18    0.12
   2  -6   3   20.88    0.55
  -2  -6  -3   20.10    0.48
  -2  -6  -3   20.58    0.47
   2  -6   3   21.22    0.48
   2  -6   3   20.30    0.53
   2  -6   3   20.89    0.48
   2   6   3   20.26    0.44
  -2   6  -3   20.50    0.49
  -2   6  -3   20.78    0.50
   2   6   3   21.22    0.56
   2   6   3   20.09    0.45
  -2   6  -3   20.47    0.51
   2   6   3   20.12    0.49
  -2   6  -3   20.20    0.55
  -2   6  -3   20.99    0.52
   3  -6   3   21.26    0.59
   3  -6   3   22.39    0.54
  -3  -6  -3   21.53    0.53
  -3  -6  -3   21.22    0.54
   3  -6   3   22.36    0.61
  -3   6  -3   21.62    0.61
  -3   6  -3   22.40    0.54
  -3   6  -3   21.98    0.55
  -3   6  -3   21.74    0.53
   3   6   3   22.59    0.59
   3   6   3   21.98    0.49
   3   6   3   21.17    0.54
   3   6   3   21.40    0.50
  -3   6  -3   21.86    0.56
  -4  -6  -3   15.32    0.44
  -4  -6  -3   16.01    0.44
   4  -6   3   16.10    0.52
  -4  -6  -3   15.35    0.46
   4  -6   3   16.09    0.45
   4  -6   3   15.62    0.50
   4   6   3   16.58    0.47
  -4   6  -3   15.88    0.42
   4   6   3   15.61    0.42
   4   6   3   16.85    0.48
   4   6   3   15.47    0.41
  -4   6  -3   16.45    0.45
  -4   6  -3   15.95    0.46
  -4   6  -3   15.30    0.52
   4   6   3   15.16    0.40
  -4   6  -3   16.47    0.46
  -5  -6  -3    6.30    0.29
   5  -6   3    6.31    0.35
   5  -6   3    6.56    0.29
  -5  -6  -3    5.53    0.30
  -5   6  -3    6.53    0.31
  -5   6  -3    5.81    0.28
   5   6   3    5.88    0.30
  -5   6  -3    6.16    0.22
  -5   6  -3    5.44    0.34
   5   6   3    5.97    0.23
   5   6   3    6.60    0.26
   5   6   3    5.97    0.27
  -6  -6  -3   16.50    0.56
  -6  -6  -3   17.32    0.52
   6  -6   3   17.64    0.61
   6   6   3   17.11    0.55
   6   6   3   16.56    0.51
  -6   6  -3   16.73    0.64
   6   6   3   16.95    0.49
  -6   6  -3   16.81    0.51
  -6   6  -3   18.57    0.63
  -7  -6  -3   11.90    0.49
   7  -6   3   12.03    0.53
  -7  -6  -3   12.82    0.43
  -7   6  -3   12.77    0.58
   7   6   3   11.93    0.41
   7   6   3   11.78    0.44
  -7   6  -3   11.40    0.53
   8  -6   3    1.14    0.26
  -8  -6  -3    0.88    0.22
   8   6   3    0.76    0.15
  -8   6  -3    0.36    0.23
   8   6   3    0.52    0.18
   9  -6   3    1.34    0.28
  -9  -6  -3    1.91    0.28
  -9   6  -3    2.21    0.37
   9   6   3    1.78    0.25
  10  -7  -3    2.07    0.31
 -10  -7   3    1.82    0.26
 -10  -7   3    1.72    0.25
 -10   7   3    1.82    0.33
  10   7  -3    1.92    0.26
   9  -7  -3    6.89    0.44
  -9  -7   3    7.22    0.40
  -9  -7   3    7.73    0.43
   9   7  -3    7.21    0.38
   9   7  -3    7.20    0.33
  -9   7   3    7.68    0.46
   8  -7  -3    2.41    0.27
  -8  -7   3    2.01    0.25
  -8  -7   3    1.88    0.23
   8   7  -3    2.20    0.19
  -8   7   3    2.06    0.21
   8   7  -3    1.92    0.21
  -8   7   3    2.15    0.29
   7  -7  -3   12.68    0.50
  -7  -7   3   12.38    0.50
  -7  -7   3   12.03    0.44
   7   7  -3   13.33    0.42
   7   7  -3   13.22    0.47
  -7   7   3   13.22    0.47
  -7   7   3   12.80    0.53
  -7   7   3   11.40    0.42
   7   7  -3   12.41    0.43
   7   7  -3   12.32    0.38
  -6  -7   3    3.50    0.23
   6  -7  -3    3.86    0.31
   6  -7  -3    3.48    0.28
   6  -7  -3    4.22    0.33
  -6  -7   3    4.09    0.24
   6  -7  -3    4.21    0.22
  -6  -7   3    3.62    0.27
   6   7  -3    3.64    0.22
  -6   7   3    3.85    0.26
  -6   7   3    4.08    0.31
   6   7  -3    4.13    0.26
   6   7  -3    4.24    0.22
  -6   7   3    4.11    0.22
  -6   7   3    4.00    0.26
   6   7  -3    3.74    0.18
  -6   7   3    3.79    0.23
   5  -7  -3   27.73    0.62
  -5  -7   3   27.57    0.66
   5  -7  -3   28.16    0.71
   5  -7  -3   27.49    0.71
   5  -7  -3   27.74    0.74
  -5  -7   3   29.11    0.67
  -5  -7   3   26.11    0.78
  -5   7   3   27.18    0.65
   5   7  -3   27.43    0.65
  -5   7   3   27.28    0.73
   5   7  -3   26.78    0.62
  -5   7   3   27.83    0.68
  -5   7   3   27.48    0.71
   5   7  -3   27.08    0.68
  -5   7   3   27.46    0.68
   5   7  -3   26.45    0.63
   4  -7  -3    1.74    0.12
  -4  -7   3    1.40    0.16
   4  -7  -3    1.42    0.17
   4  -7  -3    1.70    0.16
  -4  -7   3    1.54    0.14
   4   7  -3    1.59    0.15
  -4   7   3    1.72    0.14
  -4   7   3    1.62    0.15
   4   7  -3    1.30    0.06
  -4   7   3    1.62    0.17
   4   7  -3    1.59    0.12
  -4   7   3    1.58    0.14
   4   7  -3    1.53    0.07
  -4   7   3    1.65    0.18
   4   7  -3    1.58    0.09
  -4   7   3    1.57    0.14
   4   7  -3    1.71    0.14
  -3  -7   3   10.43    0.30
   3  -7  -3   10.57    0.35
  -3  -7   3   10.79    0.30
   3  -7  -3   10.14    0.22
   3  -7  -3    9.74    0.32
  -3  -7   3   10.36    0.30
  -3  -7   3    9.75    0.37
  -3   7   3   10.39    0.32
   3   7  -3   10.47    0.29
  -3   7   3   10.31    0.29
  -3   7   3   10.70    0.35
   3   7  -3   10.27    0.27
   3   7  -3   10.29    0.32
   3   7  -3   10.44    0.26
  -3   7   3   10.53    0.27
  -3   7   3   10.25    0.36
  -3   7   3    9.77    0.30
  -2  -7   3    7.39    0.24
  -2  -7   3    7.19    0.30
  -2  -7   3    7.40    0.24
  -2  -7   3    7.48    0.25
   2  -7  -3    7.48    0.25
   2   7  -3    7.87    0.24
   2   7  -3    7.63    0.22
  -2   7   3    7.54    0.26
  -2   7   3    7.45    0.22
  -2   7   3    7.61    0.27
  -2   7   3    7.71    0.23
   2   7  -3    7.92    0.31
   2   7  -3    7.81    0.25
   2   7  -3    7.52    0.23
  -1  -7   3    7.65    0.25
   1  -7  -3    7.48    0.22
  -1  -7   3    7.14    0.29
   1  -7  -3    7.48    0.24
  -1  -7   3    7.75    0.26
  -1  -7   3    7.35    0.25
  -1   7   3    7.83    0.25
  -1   7   3    7.66    0.20
   1   7  -3    7.26    0.25
   1   7  -3    7.44    0.23
  -1   7   3    7.60    0.20
   1   7  -3    7.77    0.30
   1   7  -3    7.51    0.22
  -1   7   3    7.63    0.24
   0  -7  -3   45.05    0.88
   0  -7   3   42.98    0.95
   0  -7   3   45.08    0.93
   0  -7   3   45.46    0.93
   0  -7  -3   44.24    0.88
   0  -7   3   43.51    1.05
   0  -7   3   44.53    0.82
   0  -7   3   43.10    0.81
   0   7  -3   43.98    0.95
   0   7   3   43.87    0.85
   0   7  -3   43.25    0.95
   0   7   3   44.80    0.90
   0   7  -3   45.00    0.95
   0   7   3   43.77    0.84
   0   7  -3   46.04    1.05
   0   7  -3   44.28    0.89
   0   7   3   44.56    1.07
   0   7   3   44.90    0.90
   0   7  -3   44.77    0.89
   1  -7   3    0.18    0.10
  -1  -7  -3    0.06    0.06
   1  -7   3    0.05    0.09
   1  -7   3    0.01    0.06
  -1  -7  -3    0.14    0.07
   1  -7   3    0.05    0.08
  -1   7  -3    0.04    0.07
  -1   7  -3    0.04    0.05
  -1   7  -3    0.06    0.07
  -1   7  -3    0.00    0.07
  -1   7  -3    0.02    0.05
   1   7   3    0.05    0.04
  -1   7  -3    0.13    0.10
   1   7   3    0.08    0.07
   1   7   3   -0.08    0.05
   1   7   3   -0.04    0.07
   1   7   3   -0.03    0.08
   2  -7   3    4.38    0.23
  -2  -7  -3    4.41    0.18
  -2  -7  -3    4.26    0.18
   2  -7   3    4.29    0.22
   2  -7   3    5.05    0.19
   2   7   3    4.32    0.16
   2   7   3    4.27    0.23
   2   7   3    4.51    0.20
  -2   7  -3    4.81    0.21
   2   7   3    4.71    0.16
  -2   7  -3    4.11    0.19
  -2   7  -3    4.86    0.21
  -2   7  -3    4.58    0.18
  -2   7  -3    4.58    0.26
  -3  -7  -3    0.20    0.10
  -3  -7  -3    0.32    0.09
  -3  -7  -3    0.01    0.09
   3  -7   3    0.13    0.09
   3  -7   3    0.29    0.13
   3  -7   3   -0.02    0.11
  -3   7  -3    0.16    0.14
  -3   7  -3    0.10    0.08
   3   7   3    0.20    0.07
  -3   7  -3    0.29    0.08
   3   7   3    0.05    0.10
   3   7   3    0.04    0.09
  -3   7  -3    0.14    0.09
   3   7   3    0.23    0.08
  -3   7  -3    0.17    0.10
  -4  -7  -3   22.02    0.58
   4  -7   3   21.71    0.64
   4  -7   3   22.82    0.65
   4  -7   3   22.70    0.58
  -4  -7  -3   21.67    0.55
  -4   7  -3   21.90    0.57
  -4   7  -3   21.92    0.66
  -4   7  -3   22.81    0.60
   4   7   3   22.52    0.59
   4   7   3   22.60    0.54
  -4   7  -3   22.24    0.57
   4   7   3   23.54    0.64
   4   7   3   21.72    0.52
   4   7   3   23.51    0.53
   5  -7   3   16.78    0.57
  -5  -7  -3   17.16    0.52
  -5   7  -3   17.73    0.52
   5   7   3   17.53    0.52
  -5   7  -3   18.08    0.47
   5   7   3   16.46    0.47
   5   7   3   16.83    0.45
   5   7   3   18.13    0.47
  -5   7  -3   17.51    0.50
  -5   7  -3   17.49    0.60
  -6  -7  -3    0.63    0.17
   6  -7   3    0.84    0.21
  -6   7  -3    0.83    0.22
  -6   7  -3    1.16    0.22
  -6   7  -3    1.09    0.17
   6   7   3    1.01    0.12
   6   7   3    0.97    0.16
   7  -7   3   -0.29    0.17
  -7  -7  -3   -0.06    0.16
   7   7   3    0.02    0.10
  -7   7  -3    0.13    0.22
   7   7   3   -0.11    0.13
  -7   7  -3   -0.15    0.20
   8  -7   3    0.36    0.21
  -8  -7  -3    0.33    0.19
   8   7   3    0.28    0.13
   8   7   3    0.41    0.17
  -8   7  -3    0.15    0.24
   9  -7   3    0.20    0.21
   9   7   3    0.37    0.19
  -9   7  -3    0.72    0.29
 -10  -8   3    5.35    0.37
  10  -8  -3    5.57    0.43
  10   8  -3    6.09    0.39
 -10   8   3    5.26    0.44
  -9  -8   3    0.36    0.17
   9  -8  -3   -0.21    0.16
  -9  -8   3    0.13    0.17
   9   8  -3   -0.19    0.11
  -9   8   3   -0.27    0.20
   9   8  -3    0.19    0.16
   8  -8  -3    0.97    0.21
  -8  -8   3    0.98    0.19
  -8  -8   3    0.70    0.18
   8   8  -3    1.17    0.18
  -8   8   3    0.77    0.17
  -8   8   3    1.30    0.26
   8   8  -3    1.03    0.14
   7  -8  -3   43.37    1.09
  -7  -8   3   42.32    1.17
  -7  -8   3   43.11    1.01
   7   8  -3   44.49    0.98
   7   8  -3   43.29    1.01
   7   8  -3   43.77    1.00
  -7   8   3   43.58    1.07
  -7   8   3   43.19    1.13
  -7   8   3   43.15    1.01
   6  -8  -3   11.71    0.45
   6  -8  -3   11.57    0.36
  -6  -8   3   11.54    0.39
  -6  -8   3   11.64    0.48
   6  -8  -3   11.67    0.46
  -6   8   3   10.83    0.38
  -6   8   3   11.61    0.45
   6   8  -3   11.38    0.33
   6   8  -3   11.53    0.32
  -6   8   3   11.57    0.38
  -6   8   3   11.75    0.42
   6   8  -3   11.92    0.39
  -6   8   3   12.04    0.48
   6   8  -3   11.97    0.42
   6   8  -3   11.71    0.37
  -5  -8   3   20.09    0.52
   5  -8  -3   20.83    0.61
   5  -8  -3   20.60    0.59
   5  -8  -3   19.55    0.58
  -5  -8   3   19.00    0.63
  -5  -8   3   20.61    0.52
   5  -8  -3   20.98    0.47
   5   8  -3   19.26    0.51
   5   8  -3   19.25    0.47
   5   8  -3   20.02    0.50
  -5   8   3   20.92    0.54
  -5   8   3   20.02    0.53
   5   8  -3   20.14    0.49
   5   8  -3   21.30    0.56
  -5   8   3   20.77    0.62
   5   8  -3   20.69    0.48
  -5   8   3   20.36    0.60
   5   8  -3   20.17    0.42
  -5   8   3   20.64    0.56
   4  -8  -3    1.52    0.17
  -4  -8   3    1.42    0.17
   4  -8  -3    1.48    0.10
   4  -8  -3    1.65    0.17
   4  -8  -3    1.53    0.16
  -4  -8   3    1.61    0.14
  -4  -8   3    1.34    0.13
  -4   8   3    1.20    0.17
   4   8  -3    1.44    0.13
  -4   8   3    1.48    0.13
  -4   8   3    1.56    0.13
   4   8  -3    1.39    0.12
  -4   8   3    1.60    0.15
  -4   8   3    1.48    0.15
  -4   8   3    1.52    0.18
   4   8  -3    1.41    0.11
   4   8  -3    1.71    0.15
  -3  -8   3    8.34    0.26
   3  -8  -3    8.06    0.28
  -3  -8   3    8.39    0.35
   3  -8  -3    8.08    0.30
  -3  -8   3    8.67    0.26
  -3  -8   3    7.99    0.28
   3  -8  -3    7.91    0.28
   3   8  -3    8.61    0.28
  -3   8   3    8.64    0.27
   3   8  -3    8.55    0.26
  -3   8   3    8.69    0.23
  -3   8   3    8.66    0.26
   3   8  -3    8.80    0.24
  -3   8   3    8.25    0.31
  -3   8   3    8.75    0.34
  -3   8   3    8.37    0.30
   3   8  -3    8.78    0.25
  -2  -8   3   34.72    0.78
  -2  -8   3   36.31    0.74
  -2  -8   3   35.73    0.74
  -2  -8   3   33.91    0.90
   2  -8  -3   35.15    0.75
   2  -8  -3   35.54    0.76
   2   8  -3   35.62    0.72
   2   8  -3   35.47    0.73
  -2   8   3   35.37    0.78
  -2   8   3   34.67    0.73
   2   8  -3   35.37    0.76
   2   8  -3   35.72    0.77
  -2   8   3   35.08    0.81
  -2   8   3   34.97    0.72
   2   8  -3   36.58    0.91
  -1  -8   3    4.50    0.19
  -1  -8   3    4.73    0.24
   1  -8  -3    4.61    0.17
  -1  -8   3    4.90    0.22
  -1  -8   3    4.86    0.19
   1  -8  -3    4.74    0.18
  -1   8   3    4.38    0.15
  -1   8   3    4.43    0.15
   1   8  -3    4.61    0.21
   1   8  -3    4.59    0.17
  -1   8   3    4.62    0.22
   1   8  -3    4.83    0.21
   1   8  -3    4.78    0.17
  -1   8   3    4.46    0.19
   1   8  -3    4.77    0.24
   0  -8  -3    1.02    0.08
   0  -8  -3    0.91    0.07
   0  -8   3    1.08    0.12
   0  -8   3    1.08    0.14
   0  -8   3    0.93    0.13
   0   8  -3    0.93    0.13
   0   8   3    1.03    0.08
   0   8  -3    0.97    0.12
   0   8   3    1.09    0.07
   0   8   3    0.88    0.14
   0   8  -3    0.89    0.10
   0   8  -3    0.83    0.05
   0   8  -3    1.06    0.10
   0   8   3    1.20    0.10
   1  -8   3  108.23    2.00
   1  -8   3  108.15    2.14
  -1  -8  -3  111.32    2.04
   1  -8   3  108.93    2.16
   1  -8   3  110.78    2.15
  -1  -8  -3  108.31    2.04
  -1   8  -3  109.63    2.16
   1   8   3  109.70    2.00
  -1   8  -3  111.59    2.32
   1   8   3  108.90    2.08
  -1   8  -3  106.76    2.32
   1   8   3  109.81    2.42
   1   8   3  108.83    2.01
  -1   8  -3  108.69    2.08
  -1   8  -3  108.10    2.07
  -1   8  -3  112.04    2.39
   2  -8   3    0.06    0.12
   2  -8   3   -0.08    0.10
  -2  -8  -3    0.04    0.07
   2  -8   3    0.09    0.07
  -2  -8  -3   -0.05    0.06
  -2   8  -3    0.13    0.07
  -2   8  -3    0.15    0.09
   2   8   3    0.18    0.08
  -2   8  -3    0.01    0.12
   2   8   3    0.03    0.06
  -2   8  -3    0.13    0.09
   2   8   3    0.09    0.06
   2   8   3   -0.13    0.08
  -2   8  -3    0.08    0.09
   3  -8   3   15.02    0.40
   3  -8   3   14.61    0.47
  -3  -8  -3   14.88    0.38
   3  -8   3   14.95    0.49
  -3  -8  -3   14.72    0.39
   3   8   3   15.08    0.36
   3   8   3   14.76    0.49
  -3   8  -3   14.60    0.49
  -3   8  -3   15.59    0.44
  -3   8  -3   15.07    0.44
  -3   8  -3   14.71    0.42
  -3   8  -3   15.65    0.43
   3   8   3   14.85    0.41
   3   8   3   14.87    0.37
   4  -8   3   35.23    0.79
  -4  -8  -3   34.99    0.77
   4  -8   3   34.20    0.87
   4  -8   3   35.73    0.89
  -4  -8  -3   33.39    0.78
  -4   8  -3   34.76    0.84
  -4   8  -3   35.50    0.83
   4   8   3   33.55    0.80
   4   8   3   34.19    0.76
   4   8   3   35.08    0.75
  -4   8  -3   34.38    0.81
  -4   8  -3   35.51    0.86
   4   8   3   35.41    0.91
  -4   8  -3   33.08    0.88
  -5  -8  -3   41.14    0.94
   5  -8   3   39.26    1.01
  -5   8  -3   42.26    0.97
   5   8   3   43.69    1.05
   5   8   3   41.91    0.89
  -5   8  -3   39.28    0.93
   5   8   3   37.63    0.92
   5   8   3   39.44    0.90
  -5   8  -3   40.57    1.05
  -6  -8  -3    2.19    0.22
   6  -8   3    2.20    0.26
  -6   8  -3    2.65    0.29
  -6   8  -3    2.32    0.29
   6   8   3    2.30    0.17
   6   8   3    1.92    0.19
  -6   8  -3    2.90    0.24
   7  -8   3    0.09    0.18
  -7  -8  -3    0.11    0.16
   7   8   3    0.38    0.11
   7   8   3    0.13    0.14
  -7   8  -3    0.23    0.23
  -7   8  -3    0.19    0.21
  -8  -8  -3    3.90    0.33
   8  -8   3    3.79    0.37
  -8   8  -3    3.79    0.41
   8   8   3    4.36    0.26
   8   8   3    3.90    0.30
 -10  -9   3    1.54    0.23
  10  -9  -3    1.36    0.28
  10   9  -3    1.34    0.23
   9  -9  -3    0.16    0.19
  -9  -9   3    0.24    0.16
  -9  -9   3    0.14    0.16
   9   9  -3    0.57    0.17
   9   9  -3    0.24    0.12
  -8  -9   3    9.38    0.48
   8  -9  -3    9.85    0.47
  -8  -9   3    9.82    0.40
  -8   9   3    8.88    0.43
   8   9  -3    9.63    0.34
  -8   9   3   10.40    0.50
   8   9  -3    9.98    0.41
  -8   9   3    9.68    0.42
   7  -9  -3   -0.02    0.15
  -7  -9   3    0.08    0.15
  -7  -9   3    0.01    0.13
  -7   9   3   -0.13    0.17
  -7   9   3    0.06    0.16
  -7   9   3   -0.07    0.11
   7   9  -3   -0.06    0.08
   7   9  -3    0.13    0.12
  -6  -9   3    4.29    0.31
  -6  -9   3    4.04    0.23
   6  -9  -3    4.63    0.29
  -6   9   3    4.53    0.33
   6   9  -3    4.58    0.23
  -6   9   3    4.19    0.30
   6   9  -3    4.47    0.17
   6   9  -3    4.45    0.20
   6   9  -3    4.09    0.23
  -6   9   3    4.42    0.25
   6   9  -3    4.09    0.26
  -5  -9   3   13.08    0.38
   5  -9  -3   12.88    0.44
  -5  -9   3   13.67    0.38
   5  -9  -3   14.22    0.48
  -5  -9   3   13.43    0.51
   5   9  -3   13.50    0.32
   5   9  -3   13.69    0.37
  -5   9   3   13.23    0.47
   5   9  -3   13.22    0.39
  -5   9   3   13.84    0.43
  -5   9   3   12.44    0.40
   5   9  -3   13.71    0.38
   5   9  -3   13.45    0.31
   5   9  -3   13.05    0.42
  -5   9   3   13.76    0.40
   5   9  -3   12.07    0.30
  -5   9   3   13.34    0.48
  -4  -9   3   85.83    1.65
   4  -9  -3   81.46    1.71
  -4  -9   3   85.96    1.65
  -4  -9   3   80.76    1.97
   4  -9  -3   83.80    1.71
  -4   9   3   87.69    1.83
   4   9  -3   86.96    1.63
  -4   9   3   82.38    1.66
   4   9  -3   83.13    1.64
  -4   9   3   85.16    1.76
   4   9  -3   85.24    1.62
  -4   9   3   83.11    1.68
  -4   9   3   83.74    1.71
   4   9  -3   86.60    1.70
  -4   9   3   83.83    1.78
   3  -9  -3    3.03    0.19
  -3  -9   3    2.75    0.16
  -3  -9   3    3.01    0.16
  -3  -9   3    2.88    0.18
   3  -9  -3    3.02    0.18
  -3  -9   3    2.80    0.22
  -3   9   3    3.05    0.17
  -3   9   3    3.25    0.16
  -3   9   3    3.50    0.22
   3   9  -3    3.16    0.18
   3   9  -3    2.98    0.15
   3   9  -3    3.09    0.16
  -3   9   3    3.15    0.23
  -3   9   3    3.10    0.20
   3   9  -3    3.40    0.17
  -3   9   3    2.87    0.11
   2  -9  -3   77.23    1.49
  -2  -9   3   77.37    1.48
  -2  -9   3   74.24    1.54
  -2  -9   3   75.30    1.78
   2  -9  -3   77.35    1.49
  -2  -9   3   77.97    1.48
   2  -9  -3   76.67    1.50
  -2   9   3   75.47    1.53
   2   9  -3   75.30    1.52
   2   9  -3   77.08    1.77
  -2   9   3   77.33    1.46
   2   9  -3   75.71    1.46
   2   9  -3   74.79    1.45
  -2   9   3   76.21    1.45
   2   9  -3   78.37    1.53
  -2   9   3   73.33    1.56
   1  -9  -3   10.79    0.26
  -1  -9   3   10.12    0.35
  -1  -9   3   11.03    0.30
  -1  -9   3   11.16    0.31
   1  -9  -3   11.20    0.26
  -1  -9   3   11.16    0.40
   1   9  -3   11.31    0.40
  -1   9   3   10.70    0.30
   1   9  -3   10.97    0.29
  -1   9   3   10.52    0.26
   1   9  -3   10.99    0.33
  -1   9   3   10.79    0.37
   1   9  -3   10.73    0.29
   1   9  -3   10.59    0.34
  -1   9   3   10.53    0.26
   0  -9   3   49.57    1.21
   0  -9   3   49.58    1.10
   0  -9   3   50.14    1.04
   0  -9   3   50.37    1.04
   0   9  -3   51.45    1.01
   0   9   3   50.27    1.01
   0   9  -3   50.25    1.07
   0   9  -3   51.08    1.21
   0   9   3   50.30    0.94
   0   9  -3   50.35    1.01
   0   9   3   50.76    0.95
   0   9   3   51.01    1.24
   1  -9   3   10.80    0.34
   1  -9   3   10.57    0.35
   1  -9   3   10.49    0.37
  -1   9  -3   10.41    0.28
  -1   9  -3   11.00    0.29
  -1   9  -3   10.21    0.36
   1   9   3   11.00    0.40
  -1   9  -3   10.81    0.31
   1   9   3   10.78    0.29
   1   9   3   10.56    0.24
   1   9   3   11.03    0.25
  -1   9  -3   10.64    0.31
   1   9   3   10.78    0.25
  -1   9  -3   11.11    0.39
   2  -9   3  160.28    3.05
   2  -9   3  154.36    3.04
   2  -9   3  155.63    3.04
  -2  -9  -3  146.07    2.87
  -2   9  -3  157.25    2.95
  -2   9  -3  163.72    3.39
   2   9   3  156.20    2.96
  -2   9  -3  156.54    3.07
   2   9   3  156.26    2.87
   2   9   3  162.21    3.43
  -2   9  -3  156.59    2.96
  -2   9  -3  159.12    3.33
   2   9   3  157.06    2.88
   3  -9   3    0.48    0.15
  -3  -9  -3    0.42    0.09
   3  -9   3    0.25    0.13
   3  -9   3    0.46    0.10
  -3  -9  -3    0.40    0.08
   3  -9   3    0.22    0.13
   3   9   3    0.42    0.08
  -3   9  -3    0.38    0.15
  -3   9  -3    0.39    0.11
  -3   9  -3    0.45    0.09
   3   9   3    0.33    0.10
   3   9   3    0.36    0.08
  -3   9  -3    0.24    0.11
  -3   9  -3    0.28    0.11
   3   9   3    0.50    0.14
   4  -9   3    6.17    0.33
   4  -9   3    6.58    0.32
   4  -9   3    7.22    0.27
  -4  -9  -3    5.99    0.25
  -4  -9  -3    6.40    0.24
   4   9   3    5.96    0.24
   4   9   3    6.74    0.28
   4   9   3    6.11    0.23
  -4   9  -3    5.82    0.27
  -4   9  -3    6.27    0.30
  -4   9  -3    6.31    0.28
  -4   9  -3    6.71    0.36
  -5  -9  -3    0.15    0.12
   5  -9   3    0.30    0.15
   5  -9   3    0.26    0.15
  -5   9  -3    0.38    0.19
   5   9   3    0.26    0.07
  -5   9  -3    0.21    0.13
   5   9   3    0.35    0.11
   5   9   3    0.42    0.11
   6  -9   3    8.26    0.43
  -6  -9  -3    8.87    0.36
  -6   9  -3    9.11    0.47
   6   9   3    8.41    0.29
  -6   9  -3    8.13    0.36
  -6   9  -3    9.33    0.50
   6   9   3    8.56    0.34
  -7  -9  -3    0.96    0.19
   7  -9   3    0.77    0.21
  -7   9  -3    0.76    0.26
   7   9   3    0.84    0.17
   7   9   3    1.03    0.14
   8  -9   3   14.65    0.64
  -8  -9  -3   15.43    0.55
   8   9   3   15.22    0.50
   8   9   3   15.27    0.54
   9 -10  -3    0.40    0.20
  -9 -10   3    0.68    0.18
   9  10  -3    0.55    0.13
   9  10  -3    0.38    0.17
  -8 -10   3    1.36    0.23
   8 -10  -3    1.39    0.23
  -8 -10   3    1.26    0.18
  -8  10   3    1.11    0.19
  -8  10   3    0.98    0.22
   8  10  -3    0.90    0.18
   8  10  -3    0.93    0.13
  -7 -10   3   14.98    0.59
  -7 -10   3   14.62    0.44
   7 -10  -3   13.74    0.53
   7  10  -3   14.22    0.40
  -7  10   3   14.66    0.55
  -7  10   3   14.73    0.58
   7  10  -3   14.14    0.46
  -7  10   3   14.07    0.48
  -6 -10   3    0.19    0.14
   6 -10  -3    0.36    0.15
  -6 -10   3    0.17    0.11
   6  10  -3    0.20    0.06
  -6  10   3    0.23    0.15
  -6  10   3    0.25    0.12
   6  10  -3    0.19    0.11
  -6  10   3    0.33    0.17
   6  10  -3    0.15    0.10
  -5 -10   3   14.10    0.38
  -5 -10   3   14.53    0.38
  -5 -10   3   13.64    0.54
   5 -10  -3   13.35    0.45
   5  10  -3   14.20    0.35
   5  10  -3   14.33    0.41
  -5  10   3   14.41    0.42
  -5  10   3   13.07    0.49
  -5  10   3   13.01    0.49
   5  10  -3   14.33    0.39
   5  10  -3   13.98    0.43
  -5  10   3   14.29    0.45
  -5  10   3   13.51    0.42
   5  10  -3   14.07    0.39
  -4 -10   3   29.26    0.62
   4 -10  -3   28.43    0.70
   4 -10  -3   26.03    0.69
  -4 -10   3   28.39    0.84
  -4 -10   3   30.34    0.63
  -4  10   3   28.57    0.67
  -4  10   3   28.59    0.78
  -4  10   3   30.44    0.71
   4  10  -3   29.35    0.68
   4  10  -3   29.92    0.64
  -4  10   3   30.75    0.74
   4  10  -3   29.44    0.65
  -4  10   3   29.79    0.69
   4  10  -3   28.86    0.65
  -4  10   3   28.64    0.75
  -3 -10   3    4.98    0.19
  -3 -10   3    5.20    0.18
   3 -10  -3    5.28    0.23
   3 -10  -3    5.73    0.24
  -3 -10   3    5.66    0.31
  -3 -10   3    5.29    0.25
  -3  10   3    5.73    0.27
  -3  10   3    5.10    0.21
   3  10  -3    5.35    0.23
  -3  10   3    5.40    0.22
  -3  10   3    5.40    0.26
   3  10  -3    5.09    0.20
   3  10  -3    5.42    0.19
   3  10  -3    5.56    0.23
  -3  10   3    5.32    0.31
   2 -10  -3   32.02    0.67
  -2 -10   3   32.76    0.67
  -2 -10   3   30.64    0.87
  -2 -10   3   32.65    0.66
   2 -10  -3   32.27    0.67
  -2 -10   3   31.31    0.76
   2  10  -3   31.31    0.71
   2  10  -3   32.47    0.74
  -2  10   3   31.42    0.78
  -2  10   3   31.35    0.66
   2  10  -3   31.58    0.67
   2  10  -3   32.24    0.66
  -2  10   3   32.11    0.67
  -2  10   3   32.66    0.73
  -1 -10   3    2.04    0.14
  -1 -10   3    1.58    0.19
  -1 -10   3    2.23    0.19
  -1 -10   3    1.78    0.14
   1  10  -3    1.86    0.15
   1  10  -3    2.01    0.18
  -1  10   3    1.81    0.10
   1  10  -3    1.70    0.13
   1  10  -3    1.84    0.13
  -1  10   3    1.77    0.11
   1  10  -3    1.95    0.20
  -1  10   3    1.77    0.15
  -1  10   3    1.97    0.19
   0 -10   3    5.68    0.28
   0 -10   3    5.71    0.23
   0 -10   3    5.67    0.23
   0 -10   3    5.30    0.28
   0  10  -3    5.22    0.21
   0  10  -3    5.41    0.27
   0  10  -3    5.18    0.21
   0  10   3    5.21    0.14
   0  10  -3    5.32    0.24
   0  10  -3    5.23    0.28
   0  10   3    5.11    0.19
   0  10   3    5.18    0.14
   0  10   3    5.25    0.28
   1 -10   3   15.46    0.49
   1 -10   3   15.90    0.44
   1  10   3   15.82    0.33
  -1  10  -3   16.85    0.52
   1  10   3   16.01    0.33
  -1  10  -3   16.03    0.47
   1  10   3   15.86    0.38
  -1  10  -3   16.18    0.39
  -1  10  -3   15.15    0.39
  -1  10  -3   15.87    0.41
  -1  10  -3   15.67    0.42
   2 -10   3   -0.07    0.10
   2 -10   3    0.25    0.13
   2 -10   3   -0.03    0.12
  -2  10  -3   -0.04    0.12
   2  10   3    0.06    0.05
   2  10   3    0.02    0.06
  -2  10  -3    0.07    0.08
  -2  10  -3    0.03    0.10
  -2  10  -3    0.04    0.07
  -2  10  -3   -0.12    0.08
   2  10   3    0.06    0.08
  -2  10  -3    0.03    0.10
   3 -10   3    2.25    0.22
   3 -10   3    1.78    0.20
   3 -10   3    2.30    0.22
  -3  10  -3    1.85    0.21
  -3  10  -3    2.05    0.16
   3  10   3    1.97    0.17
  -3  10  -3    2.14    0.19
   3  10   3    1.96    0.12
   3  10   3    1.87    0.13
  -3  10  -3    2.44    0.20
  -3  10  -3    1.95    0.17
  -4 -10  -3    4.06    0.17
  -4 -10  -3    4.17    0.17
   4 -10   3    4.30    0.28
   4 -10   3    3.52    0.27
  -4  10  -3    4.03    0.24
   4  10   3    4.14    0.19
  -4  10  -3    4.18    0.31
  -4  10  -3    4.34    0.25
   4  10   3    3.79    0.19
  -5 -10  -3    0.49    0.12
   5 -10   3    0.92    0.18
  -5  10  -3    0.69    0.20
  -5  10  -3    1.11    0.17
   5  10   3    0.80    0.13
   5  10   3    0.55    0.12
   5  10   3    0.69    0.08
   6 -10   3    1.65    0.24
  -6 -10  -3    1.55    0.17
  -6  10  -3    1.51    0.28
   6  10   3    1.25    0.12
  -6  10  -3    1.41    0.19
   6  10   3    1.31    0.17
  -6  10  -3    1.51    0.26
  -7 -10  -3    0.67    0.16
   7 -10   3    0.75    0.21
   7  10   3    0.69    0.13
   7  10   3    0.59    0.16
  -8 -10  -3    1.90    0.23
   8 -10   3    2.24    0.31
   8  10   3    1.91    0.24
   8  10   3    1.96    0.19
  -9 -11   3    1.12    0.19
   9 -11  -3    0.98    0.24
   9  11  -3    0.88    0.15
   9  11  -3    0.97    0.20
   8 -11  -3    0.18    0.18
  -8 -11   3    0.28    0.17
  -8 -11   3    0.44    0.14
  -8  11   3    0.44    0.19
  -8  11   3    0.65    0.16
   8  11  -3    0.21    0.10
   8  11  -3    0.29    0.15
  -7 -11   3   -0.17    0.13
  -7 -11   3   -0.06    0.11
   7 -11  -3   -0.02    0.16
  -7  11   3    0.14    0.16
  -7  11   3   -0.10    0.12
   7  11  -3    0.03    0.07
   7  11  -3   -0.20    0.11
  -6 -11   3   -0.06    0.13
  -6 -11   3    0.02    0.10
   6 -11  -3   -0.04    0.13
   6  11  -3    0.00    0.10
  -6  11   3    0.09    0.11
   6  11  -3   -0.03    0.06
   6  11  -3    0.12    0.11
   6  11  -3   -0.03    0.05
  -6  11   3   -0.15    0.13
  -5 -11   3   14.20    0.35
   5 -11  -3   14.42    0.47
  -5 -11   3   13.95    0.55
  -5 -11   3   14.43    0.36
   5  11  -3   13.85    0.41
   5  11  -3   14.58    0.39
   5  11  -3   14.17    0.38
  -5  11   3   14.06    0.52
  -5  11   3   14.15    0.52
  -5  11   3   14.15    0.43
  -5  11   3   15.62    0.48
  -5  11   3   14.66    0.43
  -4 -11   3    8.90    0.42
  -4 -11   3    9.29    0.24
   4 -11  -3    9.26    0.33
  -4 -11   3    9.67    0.24
   4 -11  -3    9.46    0.34
  -4  11   3    9.01    0.28
   4  11  -3    9.46    0.30
  -4  11   3    8.73    0.40
   4  11  -3    9.47    0.28
  -4  11   3    9.10    0.37
  -4  11   3    9.65    0.37
   4  11  -3    9.76    0.32
  -4  11   3    9.40    0.33
   4  11  -3    9.13    0.30
  -4  11   3    8.98    0.31
  -3 -11   3    0.23    0.05
  -3 -11   3    0.11    0.14
   3 -11  -3    0.12    0.10
   3 -11  -3    0.31    0.11
  -3 -11   3    0.05    0.05
   3  11  -3    0.26    0.11
  -3  11   3    0.21    0.09
   3  11  -3    0.26    0.11
  -3  11   3    0.23    0.11
   3  11  -3    0.12    0.08
  -3  11   3    0.18    0.12
  -3  11   3    0.28    0.12
  -3  11   3    0.47    0.16
   3  11  -3    0.25    0.09
   2 -11  -3   43.39    0.85
  -2 -11   3   41.22    1.12
  -2 -11   3   42.26    0.98
  -2 -11   3   44.00    0.84
  -2 -11   3   43.30    0.83
   2 -11  -3   43.52    0.85
  -2  11   3   42.74    0.86
   2  11  -3   43.00    0.86
   2  11  -3   41.63    0.95
  -2  11   3   43.31    0.93
   2  11  -3   42.69    0.92
  -2  11   3   43.98    1.05
  -2  11   3   41.97    1.00
  -2  11   3   42.72    0.87
   2  11  -3   42.35    0.87
  -1 -11   3    0.13    0.12
  -1 -11   3    0.15    0.13
  -1 -11   3    0.03    0.07
  -1 -11   3    0.15    0.08
  -1  11   3    0.18    0.09
   1  11  -3    0.06    0.08
   1  11  -3    0.14    0.11
   1  11  -3    0.09    0.12
   1  11  -3    0.07    0.08
  -1  11   3    0.21    0.12
  -1  11   3    0.06    0.07
  -1  11   3    0.17    0.06
   0 -11   3    1.40    0.17
   0 -11   3    1.51    0.13
   0 -11   3    1.47    0.19
   0 -11   3    1.30    0.13
   0  11  -3    1.44    0.18
   0  11  -3    1.33    0.12
   0  11   3    1.48    0.11
   0  11  -3    1.34    0.16
   0  11   3    1.50    0.18
   0  11   3    1.44    0.08
   0  11  -3    1.28    0.12
   0  11   3    1.45    0.08
   1 -11   3    8.98    0.31
   1 -11   3    8.12    0.35
   1 -11   3    7.83    0.29
   1  11   3    8.34    0.24
   1  11   3    7.68    0.34
  -1  11  -3    8.28    0.23
   1  11   3    8.26    0.19
  -1  11  -3    8.68    0.37
  -1  11  -3    8.51    0.29
  -1  11  -3    8.15    0.33
   1  11   3    7.98    0.19
  -1  11  -3    8.12    0.27
  -1  11  -3    7.99    0.23
   2 -11   3   11.06    0.42
   2 -11   3   11.28    0.38
   2 -11   3   11.13    0.39
  -2  11  -3   11.42    0.36
  -2  11  -3   11.34    0.33
  -2  11  -3   10.74    0.33
   2  11   3   10.97    0.30
   2  11   3   10.61    0.26
  -2  11  -3   10.71    0.40
  -2  11  -3   10.64    0.34
  -2  11  -3   11.66    0.42
   2  11   3   10.90    0.26
   3 -11   3    1.45    0.20
   3 -11   3    1.49    0.18
  -3  11  -3    1.57    0.20
  -3  11  -3    1.45    0.17
  -3  11  -3    1.49    0.14
  -3  11  -3    1.38    0.16
   3  11   3    1.30    0.11
   3  11   3    1.37    0.11
  -3  11  -3    1.35    0.15
   4 -11   3   27.51    0.76
  -4  11  -3   27.07    0.70
  -4  11  -3   29.67    0.78
   4  11   3   27.05    0.63
  -4  11  -3   28.76    0.80
   4  11   3   28.39    0.63
  -5 -11  -3    1.40    0.10
   5 -11   3    1.33    0.21
   5  11   3    1.46    0.14
   5  11   3    1.28    0.15
  -5  11  -3    1.14    0.17
  -6 -11  -3    2.80    0.19
   6 -11   3    2.47    0.28
   6  11   3    2.68    0.16
   6  11   3    2.79    0.22
  -6  11  -3    2.92    0.25
  -7 -11  -3    2.13    0.19
   7 -11   3    2.18    0.29
   7  11   3    1.98    0.18
   7  11   3    2.01    0.22
  -9 -12   3    8.38    0.34
   9  12  -3    7.63    0.33
  -8 -12   3    0.29    0.13
   8 -12  -3   -0.05    0.17
  -8  12   3    0.13    0.14
   8  12  -3    0.22    0.10
   8  12  -3    0.03    0.14
  -8  12   3    0.19    0.19
  -7 -12   3    0.14    0.17
  -7 -12   3    0.24    0.10
   7 -12  -3    0.19    0.16
   7  12  -3    0.20    0.08
  -7  12   3    0.16    0.13
  -7  12   3    0.06    0.18
   7  12  -3    0.42    0.14
  -6 -12   3    1.61    0.13
   6 -12  -3    1.12    0.19
  -6 -12   3    1.38    0.22
   6  12  -3    1.42    0.16
  -6  12   3    1.45    0.23
   6  12  -3    1.37    0.09
  -6  12   3    1.30    0.17
   6  12  -3    1.43    0.17
   6  12  -3    1.20    0.08
  -5 -12   3   15.08    0.59
   5 -12  -3   13.81    0.46
  -5  12   3   14.01    0.54
  -5  12   3   14.53    0.45
   5  12  -3   15.24    0.43
   5  12  -3   15.01    0.40
  -5  12   3   15.84    0.45
   5  12  -3   15.62    0.41
   4 -12  -3    0.31    0.12
  -4 -12   3    0.45    0.16
  -4  12   3    0.34    0.13
   4  12  -3    0.30    0.09
  -4  12   3    0.36    0.13
   4  12  -3    0.37    0.10
   4  12  -3    0.43    0.12
  -4  12   3    0.40    0.11
  -4  12   3    0.46    0.17
  -4  12   3    0.26    0.08
  -3 -12   3   25.83    0.82
   3 -12  -3   26.90    0.60
   3 -12  -3   27.07    0.60
  -3  12   3   26.97    0.73
   3  12  -3   27.36    0.58
   3  12  -3   26.23    0.60
  -3  12   3   25.60    0.76
   3  12  -3   26.80    0.66
  -3  12   3   26.36    0.61
  -3  12   3   26.62    0.63
  -3  12   3   26.49    0.67
  -2 -12   3   10.18    0.45
  -2 -12   3    9.85    0.39
   2  12  -3    9.99    0.36
  -2  12   3    9.78    0.43
  -2  12   3   10.31    0.33
  -2  12   3   10.29    0.28
  -2  12   3   10.18    0.30
   2  12  -3    9.89    0.33
   2  12  -3   10.05    0.29
   2  12  -3    9.68    0.28
  -2  12   3   10.24    0.40
  -1 -12   3   38.33    1.06
  -1 -12   3   39.68    0.77
  -1 -12   3   38.84    0.94
  -1 -12   3   39.64    0.77
   1  12  -3   37.96    0.92
   1  12  -3   38.59    0.81
  -1  12   3   38.88    0.77
   1  12  -3   39.10    0.86
   1  12  -3   39.63    0.81
  -1  12   3   38.92    0.77
  -1  12   3   38.36    0.82
  -1  12   3   39.36    0.96
   0 -12   3    5.27    0.20
   0 -12   3    5.49    0.30
   0 -12   3    4.85    0.20
   0  12   3    5.22    0.19
   0  12  -3    4.93    0.21
   0  12  -3    5.28    0.30
   0  12   3    5.18    0.14
   0  12  -3    5.54    0.22
   0  12   3    4.94    0.14
   0  12  -3    5.08    0.26
   0  12   3    5.36    0.29
   1 -12   3    6.44    0.26
   1 -12   3    6.88    0.27
   1 -12   3    6.69    0.33
   1  12   3    6.26    0.16
  -1  12  -3    6.81    0.25
   1  12   3    6.55    0.20
  -1  12  -3    6.22    0.19
   1  12   3    5.88    0.31
   1  12   3    6.41    0.16
  -1  12  -3    6.64    0.26
  -1  12  -3    6.32    0.30
  -1  12  -3    6.55    0.20
   2 -12   3   38.60    0.88
   2 -12   3   38.28    0.97
  -2  12  -3   37.84    0.89
  -2  12  -3   39.21    0.89
  -2  12  -3   39.47    0.93
   2  12   3   38.25    0.74
  -2  12  -3   38.21    0.85
  -2  12  -3   38.74    0.86
   2  12   3   38.32    0.75
   2  12   3   37.31    0.95
   3 -12   3   22.24    0.62
  -3  12  -3   22.61    0.59
  -3  12  -3   23.82    0.61
   3  12   3   22.57    0.49
   3  12   3   22.81    0.50
   4 -12   3    0.19    0.14
  -4  12  -3    0.16    0.12
   4  12   3    0.18    0.09
   4  12   3    0.08    0.08
   5 -12   3    3.38    0.29
   5  12   3    3.61    0.21
  -5  12  -3    3.40    0.25
   6 -12   3    0.43    0.19
  -6  12  -3    0.39    0.16
   6  12   3    0.46    0.09
   6  12   3    0.61    0.15
   7 -12   3    9.58    0.49
   7  12   3    8.84    0.33
   8 -13  -3    1.30    0.24
  -8  13   3    1.02    0.24
   8  13  -3    1.19    0.19
   8  13  -3    1.25    0.14
  -8  13   3    1.27    0.21
   7 -13  -3    0.03    0.15
   7  13  -3   -0.03    0.07
  -7  13   3    0.18    0.14
  -7  13   3    0.07    0.18
   7  13  -3    0.03    0.12
  -6 -13   3    9.26    0.48
   6 -13  -3    9.79    0.40
   6  13  -3    8.67    0.33
  -6  13   3    9.36    0.37
   6  13  -3    7.90    0.20
  -6  13   3    8.25    0.43
   5 -13  -3    2.26    0.21
  -5 -13   3    2.26    0.26
   5  13  -3    2.44    0.17
   5  13  -3    2.33    0.18
  -5  13   3    2.00    0.19
  -5  13   3    1.93    0.26
  -5  13   3    2.63    0.20
  -4 -13   3    1.90    0.25
   4 -13  -3    2.21    0.18
  -4  13   3    2.40    0.18
   4  13  -3    2.41    0.16
  -4  13   3    2.10    0.25
   4  13  -3    2.69    0.20
  -4  13   3    2.47    0.21
   4  13  -3    2.45    0.17
  -4  13   3    2.33    0.16
   3 -13  -3    1.98    0.16
  -3 -13   3    1.77    0.25
   3 -13  -3    2.29    0.15
   3  13  -3    1.88    0.15
  -3  13   3    2.17    0.25
   3  13  -3    2.13    0.19
  -3  13   3    1.96    0.17
   3  13  -3    2.24    0.15
  -3  13   3    1.64    0.14
  -2 -13   3   17.98    0.65
  -2 -13   3   18.05    0.56
   2  13  -3   17.98    0.43
  -2  13   3   17.56    0.43
   2  13  -3   18.99    0.54
  -2  13   3   18.92    0.45
  -2  13   3   17.72    0.61
   2  13  -3   18.32    0.44
  -1 -13   3    9.67    0.40
  -1 -13   3    8.74    0.42
  -1  13   3    9.69    0.26
   1  13  -3    8.95    0.37
   1  13  -3    9.98    0.29
   1  13  -3    9.41    0.29
  -1  13   3    9.35    0.25
   0 -13   3    7.29    0.35
   0 -13   3    7.36    0.22
   0 -13   3    7.56    0.23
   0  13  -3    6.91    0.35
   0  13  -3    7.44    0.26
   0  13   3    6.76    0.18
   0  13   3    7.34    0.18
   0  13  -3    7.15    0.26
   1 -13   3    8.31    0.29
   1  13   3    8.21    0.20
  -1  13  -3    9.11    0.31
  -1  13  -3    8.96    0.30
  -1  13  -3    8.81    0.24
  -1  13  -3    8.18    0.23
   1  13   3    8.35    0.19
   2 -13   3    0.22    0.12
  -2  13  -3   -0.04    0.08
   2  13   3    0.04    0.06
  -2  13  -3    0.17    0.11
  -2  13  -3    0.13    0.11
  -2  13  -3    0.14    0.08
   2  13   3    0.08    0.05
   3 -13   3   -0.06    0.12
  -3  13  -3   -0.01    0.11
   3  13   3   -0.01    0.07
   3  13   3    0.02    0.06
  -3  13  -3    0.09    0.09
   4 -13   3    7.05    0.35
   4  13   3    6.74    0.25
   4  13   3    7.43    0.25
  -4  13  -3    6.73    0.31
   5 -13   3    0.16    0.16
  -5  13  -3    0.00    0.13
   5  13   3    0.11    0.11
   6 -13   3    0.19    0.19
   6  13   3   -0.05    0.13
   6  13   3    0.18    0.08
  -6  13  -3    0.47    0.17
   8  14  -3    0.41    0.11
  -8  14   3    0.54    0.19
  -8  14   3    0.31    0.21
   7 -14  -3   -0.04    0.16
   7  14  -3    0.06    0.13
  -7  14   3    0.13    0.14
   7  14  -3    0.07    0.07
  -7  14   3    0.19    0.18
   6 -14  -3    0.74    0.17
  -6  14   3    0.34    0.15
   6  14  -3    0.50    0.13
  -6  14   3    0.14    0.17
   5 -14  -3    4.94    0.27
  -5 -14   3    4.75    0.38
   5  14  -3    5.19    0.23
  -5  14   3    4.97    0.35
  -5  14   3    4.97    0.27
  -5  14   3    5.10    0.26
   5  14  -3    4.86    0.24
   4 -14  -3    4.12    0.22
  -4 -14   3    4.39    0.34
   4  14  -3    4.47    0.22
  -4  14   3    4.40    0.19
   4  14  -3    4.52    0.20
  -4  14   3    4.41    0.34
   4  14  -3    4.66    0.25
  -4  14   3    4.01    0.22
  -3 -14   3   28.32    0.90
  -3  14   3   26.77    0.82
  -3  14   3   29.72    0.68
   3  14  -3   28.38    0.73
   3  14  -3   28.51    0.63
  -3  14   3   27.18    0.64
   3  14  -3   28.28    0.62
  -2 -14   3    0.06    0.15
  -2  14   3   -0.24    0.13
  -2  14   3    0.06    0.10
   2  14  -3   -0.04    0.08
   2  14  -3   -0.02    0.12
   2  14  -3    0.01    0.08
  -2  14   3   -0.07    0.07
  -1  14   3    1.13    0.20
   1  14  -3    1.17    0.12
   1  14  -3    1.16    0.18
  -1  14   3    1.10    0.09
  -1  14   3    1.12    0.10
   1  14  -3    1.31    0.13
   0 -14   3   10.05    0.22
   0  14  -3   11.16    0.45
   0  14  -3   11.72    0.34
   0  14  -3   11.37    0.34
   0  14   3   11.23    0.25
   0  14   3   11.27    0.26
   1 -14   3   18.68    0.45
  -1  14  -3   17.02    0.42
  -1  14  -3   18.61    0.43
  -1  14  -3   18.10    0.48
   1  14   3   17.76    0.37
   1  14   3   17.28    0.36
  -1  14  -3   18.13    0.48
   2 -14   3    0.20    0.12
   2  14   3    0.30    0.06
  -2  14  -3    0.41    0.10
   2  14   3    0.34    0.07
  -2  14  -3    0.29    0.09
  -2  14  -3    0.35    0.12
   3 -14   3   -0.06    0.13
  -3  14  -3    0.08    0.12
  -3  14  -3   -0.07    0.09
   3  14   3    0.05    0.07
   3  14   3   -0.07    0.07
   4 -14   3    4.03    0.29
   4  14   3    4.24    0.20
   4  14   3    4.22    0.19
  -4  14  -3    4.51    0.28
   5 -14   3    0.22    0.17
  -5  14  -3    0.18    0.16
   5  14   3    0.12    0.11
   6 -14   3    2.89    0.30
   6  14   3    2.76    0.15
  -6  14  -3    2.99    0.27
   7 -15  -3    0.17    0.17
   7  15  -3    0.12    0.07
  -7  15   3    0.21    0.16
  -7  15   3    0.13    0.19
   6 -15  -3   14.52    0.49
  -6  15   3   14.54    0.49
   6  15  -3   14.28    0.45
  -6  15   3   14.14    0.61
   5 -15  -3   -0.13    0.12
  -5  15   3   -0.10    0.10
   5  15  -3   -0.09    0.10
  -5  15   3    0.00    0.17
   5  15  -3    0.02    0.10
  -5  15   3    0.17    0.12
   4 -15  -3    3.13    0.17
  -4 -15   3    3.16    0.32
  -4  15   3    3.12    0.31
  -4  15   3    3.19    0.17
   4  15  -3    2.85    0.19
   4  15  -3    3.08    0.24
  -4  15   3    2.91    0.20
   4  15  -3    3.02    0.18
  -3 -15   3    5.26    0.37
  -3  15   3    5.18    0.36
  -3  15   3    5.56    0.27
  -3  15   3    5.42    0.23
   3  15  -3    5.09    0.22
   3  15  -3    5.78    0.31
   3  15  -3    5.09    0.21
  -2 -15   3   13.41    0.57
   2  15  -3   12.68    0.36
   2  15  -3   13.68    0.36
  -2  15   3   12.44    0.53
  -2  15   3   13.57    0.38
   2  15  -3   13.10    0.47
  -2  15   3   13.16    0.35
   1  15  -3    0.13    0.10
  -1  15   3    0.31    0.08
   1  15  -3    0.04    0.09
  -1  15   3    0.16    0.16
   1  15  -3    0.26    0.15
  -1  15   3    0.18    0.07
   0  15  -3   12.14    0.48
   0  15   3   11.52    0.27
   0  15   3   11.40    0.27
   0  15  -3   11.95    0.35
   0  15  -3   12.29    0.36
   1 -15   3    1.89    0.14
  -1  15  -3    1.55    0.11
   1  15   3    1.66    0.09
  -1  15  -3    1.33    0.14
  -1  15  -3    1.52    0.10
   1  15   3    1.44    0.09
   2 -15   3    8.37    0.31
  -2  15  -3    8.84    0.29
  -2  15  -3    8.28    0.32
  -2  15  -3    8.03    0.29
   2  15   3    8.34    0.22
   2  15   3    8.33    0.21
   3 -15   3    0.23    0.14
   3  15   3    0.25    0.07
   3  15   3    0.26    0.08
  -3  15  -3    0.31    0.13
   4 -15   3   19.25    0.59
   4  15   3   18.62    0.46
   4  15   3   17.96    0.45
  -4  15  -3   19.30    0.57
   5 -15   3    0.56    0.19
  -5  15  -3    0.71    0.18
   6 -16  -3    2.75    0.23
  -6  16   3    2.25    0.23
  -6  16   3    2.60    0.33
   5 -16  -3    0.79    0.14
  -5  16   3    0.65    0.16
   5  16  -3    0.75    0.14
  -5  16   3    0.61    0.21
  -4  16   3    1.16    0.12
  -4  16   3    0.92    0.15
  -4  16   3    1.07    0.25
   4  16  -3    1.00    0.13
   4  16  -3    1.20    0.13
  -3 -16   3    1.41    0.26
  -3  16   3    1.20    0.14
   3  16  -3    1.63    0.14
   3  16  -3    1.56    0.21
   3  16  -3    1.50    0.14
  -3  16   3    1.56    0.25
  -2  16   3    7.93    0.29
   2  16  -3    7.29    0.26
   2  16  -3    7.65    0.27
  -2  16   3    6.92    0.25
  -2  16   3    6.47    0.40
   2  16  -3    7.46    0.36
   1  16  -3   -0.01    0.09
   1  16  -3    0.19    0.15
   1  16  -3    0.00    0.10
  -1  16   3    0.03    0.17
  -1  16   3   -0.06    0.07
  -1  16   3    0.07    0.08
   0  16   3    0.05    0.06
   0  16  -3   -0.03    0.09
   0  16   3    0.05    0.15
   0  16  -3    0.08    0.10
   0  16   3   -0.03    0.06
   0  16  -3   -0.02    0.14
  -1  16  -3    1.55    0.11
  -1  16  -3    1.59    0.12
   1  16   3    1.56    0.09
  -1  16  -3    1.44    0.15
   1  16   3    1.49    0.09
   2 -16   3    0.10    0.10
  -2  16  -3   -0.03    0.11
  -2  16  -3    0.03    0.09
  -2  16  -3    0.10    0.09
   2  16   3   -0.04    0.05
   2  16   3    0.02    0.06
   3 -16   3    0.12    0.13
   3  16   3    0.01    0.08
   3  16   3    0.00    0.07
  -3  16  -3   -0.09    0.12
   4 -16   3    0.48    0.18
  -4  16  -3    0.51    0.16
  -5  17   3    0.16    0.21
  -4  17   3    3.94    0.24
  -4  17   3    3.76    0.20
  -4  17   3    3.78    0.36
   4  17  -3    3.84    0.21
   3  17  -3    1.65    0.22
   3  17  -3    1.75    0.16
  -3  17   3    1.75    0.28
  -3  17   3    1.75    0.16
   3  17  -3    1.95    0.17
  -2  17   3    0.61    0.21
   2  17  -3    0.70    0.12
  -2  17   3    0.71    0.11
   2  17  -3    0.75    0.18
   2  17  -3    0.62    0.12
  -2  17   3    0.89    0.14
  -1  17   3    0.05    0.10
  -1  17   3    0.11    0.08
   1  17  -3    0.28    0.11
   1  17  -3    0.17    0.16
  -1  17   3    0.22    0.19
   0  17  -3    0.41    0.17
   0  17   3    0.37    0.07
   0  17   3    0.43    0.08
   0  17   3    0.31    0.18
   0  17  -3    0.41    0.11
   1  17   3    0.53    0.07
   1  17   3    0.65    0.07
  -1  17  -3    0.61    0.13
   1  17   3    0.54    0.20
  -1  17  -3    0.57    0.08
  -1  17  -3    0.72    0.09
   2  17   3   -0.03    0.06
  -2  17  -3    0.09    0.12
  -2  17  -3   -0.05    0.09
  -2  17  -3   -0.03    0.09
   2  17   3   -0.02    0.05
   3 -17   3    0.31    0.14
  -3  17  -3    0.25    0.14
   3  17   3    0.41    0.09
  -4  18   3   -0.04    0.09
  -4  18   3    0.04    0.19
  -3  18   3    0.49    0.23
   2  18  -3    0.00    0.15
  -2  18   3   -0.38    0.18
  -1  18   3   15.05    0.38
  -1  18   3   15.88    0.41
  -1  18   3   13.88    0.61
   1  18  -3   14.62    0.57
   0  18   3    0.32    0.19
   0  18   3    0.31    0.09
   0  18  -3    0.25    0.18
   0  18   3    0.27    0.08
  -1  18  -3    1.73    0.13
  -1  18  -3    1.97    0.14
   1  18   3    2.27    0.29
   1  18   3    1.74    0.11
   1  18   3    1.86    0.11
   2  18   3    1.10    0.25
  -2  18  -3    1.07    0.13
   2  18   3    1.09    0.09
  -2  18  -3    0.90    0.13
   1  19  -3    4.58    0.35
  -1  19   3    4.39    0.40
  11   0  -4   -0.14    0.20
 -11   0   4   -0.06    0.20
 -10   0   4    5.51    0.39
  10   0  -4    5.59    0.40
  -9   0   4   -0.03    0.17
   9   0  -4   -0.19    0.15
   8   0  -4    1.57    0.18
  -8   0   4    1.30    0.21
   8   0  -4    1.16    0.21
   8   0  -4    1.25    0.19
  -7   0   4   -0.02    0.10
   7   0  -4   -0.03    0.12
   7   0  -4   -0.10    0.13
   7   0  -4    0.07    0.11
   7   0  -4   -0.01    0.09
  -7   0   4    0.14    0.10
  -7   0   4    0.19    0.16
   6   0  -4   43.76    0.99
   6   0  -4   43.72    0.96
   6   0  -4   43.80    1.05
   6   0  -4   43.69    1.03
  -6   0   4   45.15    1.05
  -6   0   4   45.21    0.98
  -6   0   4   43.95    1.06
  -6   0   4   44.09    0.96
  -6   0   4   43.78    0.95
   5   0  -4    0.17    0.11
  -5   0   4   -0.01    0.09
  -5   0   4    0.02    0.08
  -5   0   4    0.54    0.12
  -5   0   4    0.11    0.06
  -5   0   4   -0.14    0.07
  -5   0   4    0.11    0.12
   5   0  -4    0.05    0.08
   5   0  -4    0.14    0.10
   5   0  -4   -0.02    0.06
  -4   0   4  147.02    2.82
  -4   0   4  143.68    2.82
   4   0  -4  145.03    2.82
  -4   0   4  148.26    2.69
  -4   0   4  142.33    2.73
   4   0  -4  146.99    2.72
   4   0  -4  142.67    2.83
   4   0  -4  144.69    2.73
  -4   0   4  140.74    2.71
   4   0  -4  143.59    3.08
  -3   0   4    0.12    0.07
  -3   0   4    0.02    0.05
  -3   0   4   -0.03    0.09
  -3   0   4   -0.07    0.09
  -3   0   4   -0.02    0.07
   3   0  -4    0.01    0.09
   3   0  -4    0.03    0.05
   3   0  -4   -0.05    0.07
   3   0  -4    0.17    0.10
   3   0  -4    0.12    0.08
   2   0  -4    0.83    0.12
  -2   0   4    0.76    0.12
  -2   0   4    0.80    0.09
   2   0  -4    0.81    0.10
   2   0  -4    0.99    0.12
  -2   0   4    0.89    0.08
   2   0  -4    0.74    0.08
   2   0  -4    0.68    0.08
  -2   0   4    0.88    0.10
  -2   0   4    0.72    0.11
   1   0  -4    0.12    0.07
  -1   0   4   -0.13    0.09
  -1   0   4   -0.06    0.07
  -1   0   4    0.00    0.08
  -1   0   4    0.00    0.05
  -1   0   4    0.07    0.05
   1   0  -4   -0.04    0.10
  -1   0   4    0.11    0.07
   1   0  -4    0.27    0.09
   1   0  -4   -0.13    0.06
   0   0   4    8.56    0.26
   0   0  -4    9.45    0.27
   0   0   4    9.23    0.30
   0   0   4    9.16    0.26
   0   0   4    9.16    0.27
   0   0  -4    9.09    0.30
   0   0  -4    9.01    0.30
   0   0  -4    8.92    0.26
   0   0   4    9.38    0.26
   0   0   4    8.57    0.30
   1   0   4   -0.03    0.06
   1   0   4   -0.01    0.07
  -1   0  -4   -0.10    0.06
  -1   0  -4    0.00    0.10
  -1   0  -4    0.03    0.09
  -1   0  -4    0.00    0.07
   1   0   4   -0.02    0.09
   1   0   4   -0.08    0.05
   1   0   4    0.19    0.10
  -2   0  -4   31.30    0.67
   2   0   4   29.37    0.72
   2   0   4   30.84    0.73
   2   0   4   30.69    0.68
  -2   0  -4   31.51    0.72
  -2   0  -4   29.73    0.73
  -2   0  -4   29.68    0.65
   2   0   4   29.91    0.71
   2   0   4   30.92    0.67
   3   0   4    0.14    0.07
   3   0   4    0.04    0.09
  -3   0  -4   -0.13    0.07
  -3   0  -4    0.01    0.12
  -3   0  -4   -0.02    0.05
   3   0   4   -0.08    0.10
   3   0   4    0.19    0.08
  -3   0  -4   -0.13    0.09
   4   0   4   12.55    0.40
  -4   0  -4   12.80    0.46
   4   0   4   12.81    0.38
   4   0   4   12.84    0.45
  -4   0  -4   14.10    0.46
   4   0   4   12.99    0.39
   5   0   4   -0.11    0.09
   5   0   4   -0.06    0.11
  -5   0  -4   -0.08    0.09
   5   0   4   -0.02    0.10
  -5   0  -4   -0.10    0.15
   5   0   4    0.06    0.15
  -6   0  -4   30.99    0.87
   6   0   4   33.44    0.90
  -6   0  -4   30.42    0.90
   6   0   4   32.73    0.83
  -7   0  -4    0.11    0.19
   7   0   4   -0.13    0.18
  -7   0  -4    0.00    0.17
  -8   0  -4    0.18    0.21
   8   0   4   -0.04    0.19
  -9   0  -4   -0.28    0.24
 -11  -1   4   -0.13    0.20
  11  -1  -4    0.27    0.20
 -11   1   4    0.61    0.24
  11   1  -4    0.32    0.21
 -10  -1   4   15.21    0.64
  10  -1  -4   16.04    0.63
 -10   1   4   14.94    0.64
  10   1  -4   16.03    0.63
  -9  -1   4    3.69    0.32
   9  -1  -4    4.07    0.32
   9   1  -4    3.82    0.31
  -9   1   4    3.73    0.34
   9   1  -4    4.70    0.32
  -8  -1   4    0.46    0.17
   8  -1  -4    0.75    0.16
   8  -1  -4    0.59    0.17
   8  -1  -4    0.74    0.15
  -8   1   4    0.95    0.20
   8   1  -4    0.70    0.17
   8   1  -4    1.05    0.20
   7  -1  -4   13.33    0.41
   7  -1  -4   12.72    0.48
   7  -1  -4   13.57    0.42
   7  -1  -4   13.13    0.45
  -7  -1   4   12.38    0.48
  -7  -1   4   11.39    0.38
   7   1  -4   13.24    0.41
   7   1  -4   12.73    0.44
  -7   1   4   13.69    0.42
   7   1  -4   13.78    0.43
  -7   1   4   13.07    0.49
   7   1  -4   13.49    0.49
   6  -1  -4    0.17    0.09
   6  -1  -4    0.17    0.13
  -6  -1   4    0.05    0.05
  -6  -1   4    0.29    0.13
   6  -1  -4    0.24    0.11
   6  -1  -4    0.26    0.08
  -6  -1   4    0.14    0.13
  -6  -1   4    0.34    0.11
  -6   1   4    0.25    0.10
  -6   1   4    0.09    0.10
   6   1  -4    0.18    0.08
  -6   1   4   -0.07    0.13
   6   1  -4    0.28    0.13
   6   1  -4    0.37    0.11
  -6   1   4    0.41    0.09
   6   1  -4    0.28    0.10
  -5  -1   4   24.28    0.59
  -5  -1   4   24.69    0.63
   5  -1  -4   23.73    0.60
   5  -1  -4   23.77    0.59
   5  -1  -4   25.24    0.58
  -5  -1   4   22.94    0.56
  -5  -1   4   24.53    0.65
   5  -1  -4   24.16    0.64
   5  -1  -4   23.98    0.66
  -5   1   4   23.31    0.58
   5   1  -4   24.23    0.58
  -5   1   4   24.76    0.60
  -5   1   4   24.32    0.54
   5   1  -4   23.60    0.59
  -5   1   4   24.30    0.64
  -5   1   4   23.37    0.65
   5   1  -4   23.85    0.60
   5   1  -4   24.04    0.64
  -5   1   4   24.63    0.58
  -4  -1   4   79.70    1.55
   4  -1  -4   79.66    1.65
   4  -1  -4   82.32    1.74
  -4  -1   4   81.36    1.58
  -4  -1   4   81.25    1.65
   4  -1  -4   78.67    1.64
   4  -1  -4   77.36    1.57
  -4  -1   4   81.84    1.64
   4  -1  -4   80.21    1.56
  -4  -1   4   81.52    1.50
  -4   1   4   80.27    1.58
   4   1  -4   78.25    1.74
  -4   1   4   79.11    1.57
   4   1  -4   80.63    1.65
  -4   1   4   81.46    1.64
  -4   1   4   79.82    1.74
  -4   1   4   81.19    1.66
   4   1  -4   79.28    1.56
  -4   1   4   79.00    1.56
   4   1  -4   79.31    1.64
   4   1  -4   79.18    1.58
   3  -1  -4   46.47    1.01
   3  -1  -4   46.32    1.01
  -3  -1   4   47.63    1.04
   3  -1  -4   45.16    0.95
  -3  -1   4   47.62    0.96
  -3  -1   4   45.55    0.94
  -3  -1   4   48.44    1.01
   3  -1  -4   47.07    1.04
  -3  -1   4   46.64    1.01
   3  -1  -4   46.63    0.95
   3   1  -4   46.18    0.96
   3   1  -4   46.91    1.05
   3   1  -4   47.59    0.96
   3   1  -4   47.07    1.01
   3   1  -4   46.80    0.95
  -3   1   4   45.98    0.96
  -3   1   4   45.38    1.01
  -3   1   4   46.92    0.95
  -3   1   4   47.58    1.01
  -3   1   4   48.21    1.05
   3   1  -4   45.80    1.00
  -2  -1   4   46.65    1.02
  -2  -1   4   43.90    0.92
   2  -1  -4   46.49    1.02
  -2  -1   4   46.06    0.98
   2  -1  -4   46.30    0.98
  -2  -1   4   46.93    1.02
   2  -1  -4   47.02    0.93
   2  -1  -4   46.92    0.92
  -2  -1   4   46.24    0.98
   2  -1  -4   46.23    0.98
   2  -1  -4   45.64    0.93
  -2  -1   4   46.11    0.94
   2   1  -4   45.17    0.98
  -2   1   4   45.54    0.98
   2   1  -4   45.12    0.93
   2   1  -4   47.31    0.99
  -2   1   4   46.66    0.93
  -2   1   4   46.93    0.98
   2   1  -4   45.51    0.93
   2   1  -4   45.54    1.03
  -2   1   4   47.72    1.03
  -2   1   4   46.25    0.94
  -1  -1   4   33.44    0.75
   1  -1  -4   31.56    0.68
  -1  -1   4   33.37    0.76
  -1  -1   4   33.37    0.70
   1  -1  -4   33.40    0.74
  -1  -1   4   33.87    0.74
  -1  -1   4   34.07    0.75
  -1  -1   4   33.55    0.70
   1  -1  -4   33.02    0.69
   1  -1  -4   33.27    0.74
   1   1  -4   34.27    0.75
  -1   1   4   33.86    0.74
   1   1  -4   32.89    0.75
  -1   1   4   33.29    0.70
  -1   1   4   33.34    0.70
   1   1  -4   33.31    0.70
  -1   1   4   34.07    0.75
   1   1  -4   33.23    0.76
   1   1  -4   33.77    0.70
   0  -1   4   55.88    1.21
   0  -1  -4   56.73    1.14
   0  -1   4   54.02    1.14
   0  -1   4   56.04    1.15
   0  -1   4   55.14    1.21
   0  -1  -4   56.22    1.08
   0  -1   4   54.28    1.09
   0  -1  -4   55.89    1.15
   0  -1   4   54.59    1.09
   0   1  -4   54.33    1.15
   0   1  -4   54.87    1.14
   0   1   4   56.44    1.14
   0   1   4   56.35    1.15
   0   1   4   54.07    1.09
   0   1  -4   54.21    1.09
   0   1   4   55.05    1.21
   0   1  -4   54.93    1.09
   0   1   4   54.64    1.09
   1  -1   4   37.99    0.80
  -1  -1  -4   38.96    0.78
   1  -1   4   38.36    0.86
   1  -1   4   38.43    0.86
   1  -1   4   37.47    0.87
   1  -1   4   38.07    0.80
   1  -1   4   37.17    0.84
  -1  -1  -4   38.93    0.85
  -1  -1  -4   36.83    0.83
  -1   1  -4   38.45    0.79
   1   1   4   37.50    0.79
  -1   1  -4   39.15    0.87
  -1   1  -4   37.56    0.85
   1   1   4   38.76    0.85
   1   1   4   38.05    0.84
  -1   1  -4   38.06    0.80
   1   1   4   38.41    0.86
   1   1   4   37.43    0.79
  -1   1  -4   37.79    0.84
   2  -1   4   84.63    1.72
   2  -1   4   84.52    1.63
  -2  -1  -4   84.06    1.61
  -2  -1  -4   82.18    1.71
  -2  -1  -4   85.40    1.62
   2  -1   4   82.58    1.71
   2  -1   4   84.73    1.82
   2  -1   4   82.84    1.64
  -2  -1  -4   83.79    1.70
  -2   1  -4   81.65    1.72
   2   1   4   83.94    1.63
   2   1   4   85.70    1.64
   2   1   4   86.04    1.76
  -2   1  -4   83.84    1.62
   2   1   4   84.01    1.70
  -2   1  -4   84.94    1.64
   2   1   4   84.19    1.71
  -2   1  -4   84.67    1.71
   2   1   4   83.08    1.82
   3  -1   4   64.59    1.42
  -3  -1  -4   63.28    1.37
  -3  -1  -4   64.61    1.36
   3  -1   4   63.79    1.38
   3  -1   4   63.73    1.29
   3  -1   4   62.69    1.31
  -3  -1  -4   65.56    1.28
  -3  -1  -4   64.04    1.27
  -3   1  -4   62.65    1.28
   3   1   4   64.33    1.42
   3   1   4   63.23    1.28
  -3   1  -4   66.24    1.30
   3   1   4   63.87    1.36
  -3   1  -4   61.87    1.38
   3   1   4   63.94    1.30
  -3   1  -4   64.25    1.37
   4  -1   4    4.05    0.20
  -4  -1  -4    3.49    0.24
  -4  -1  -4    3.48    0.18
   4  -1   4    3.20    0.24
  -4  -1  -4    3.63    0.27
   4  -1   4    3.68    0.21
   4  -1   4    3.68    0.19
  -4   1  -4    3.85    0.22
   4   1   4    3.52    0.18
   4   1   4    3.57    0.21
   4   1   4    3.64    0.22
  -4   1  -4    3.64    0.20
   4   1   4    3.14    0.23
  -4   1  -4    3.39    0.25
   5  -1   4    0.44    0.16
   5  -1   4    0.40    0.14
  -5  -1  -4    0.49    0.11
  -5  -1  -4    0.60    0.17
   5  -1   4    0.60    0.11
  -5  -1  -4    0.17    0.15
   5  -1   4    0.52    0.12
   5   1   4    0.33    0.10
  -5   1  -4    0.64    0.12
   5   1   4    0.47    0.13
   5   1   4    0.50    0.17
   5   1   4    0.45    0.12
  -5   1  -4    0.35    0.16
   6  -1   4   10.01    0.41
   6  -1   4   10.65    0.47
  -6  -1  -4    9.77    0.44
  -6  -1  -4    9.90    0.46
   6   1   4   11.01    0.42
   6   1   4   10.06    0.44
   6   1   4   10.65    0.37
  -6   1  -4    9.81    0.45
   7  -1   4    5.73    0.37
  -7  -1  -4    5.07    0.35
  -7  -1  -4    5.62    0.39
  -7   1  -4    5.06    0.38
   7   1   4    5.84    0.34
   7   1   4    5.29    0.36
  -7   1  -4    5.06    0.37
   8  -1   4    4.34    0.36
  -8  -1  -4    5.20    0.42
  -8   1  -4    4.77    0.40
   8   1   4    4.85    0.37
   9  -1   4    0.27    0.22
  -9  -1  -4    0.24    0.25
  -9   1  -4    0.42    0.26
  11  -2  -4    5.41    0.41
 -11  -2   4    5.45    0.40
 -11   2   4    6.16    0.44
 -10  -2   4    0.15    0.20
  10  -2  -4   -0.05    0.18
 -10   2   4   -0.10    0.20
  10   2  -4    0.31    0.19
   9  -2  -4    0.59    0.19
  -9  -2   4    0.42    0.19
   9   2  -4    0.44    0.18
   9   2  -4    0.18    0.15
  -9   2   4    0.09    0.19
   8  -2  -4    0.24    0.14
   8  -2  -4    0.34    0.17
  -8  -2   4    0.18    0.15
   8   2  -4    0.18    0.16
  -8   2   4    0.51    0.14
   8   2  -4    0.28    0.11
  -8   2   4    0.08    0.18
   8   2  -4    0.21    0.15
  -7  -2   4    2.00    0.23
  -7  -2   4    1.85    0.22
   7  -2  -4    1.58    0.21
   7  -2  -4    2.02    0.20
  -7  -2   4    2.10    0.18
   7  -2  -4    2.29    0.19
  -7   2   4    1.75    0.19
   7   2  -4    2.18    0.18
  -7   2   4    1.83    0.18
   7   2  -4    1.52    0.20
  -7   2   4    1.57    0.21
   7   2  -4    1.85    0.20
   7   2  -4    1.87    0.18
  -6  -2   4   20.13    0.58
  -6  -2   4   18.80    0.58
   6  -2  -4   18.76    0.50
   6  -2  -4   19.28    0.51
  -6  -2   4   18.60    0.48
   6  -2  -4   18.61    0.57
   6  -2  -4   18.25    0.52
  -6   2   4   18.88    0.59
   6   2  -4   19.22    0.52
  -6   2   4   18.95    0.48
   6   2  -4   19.02    0.57
  -6   2   4   19.84    0.53
   6   2  -4   18.46    0.53
   6   2  -4   19.57    0.51
  -6   2   4   17.88    0.51
   5  -2  -4   57.03    1.17
   5  -2  -4   58.56    1.28
  -5  -2   4   57.39    1.26
  -5  -2   4   58.70    1.25
   5  -2  -4   56.99    1.19
  -5  -2   4   57.74    1.16
  -5  -2   4   57.83    1.17
   5  -2  -4   58.95    1.28
   5  -2  -4   56.75    1.26
   5   2  -4   57.10    1.29
   5   2  -4   54.93    1.24
  -5   2   4   57.11    1.28
  -5   2   4   56.97    1.20
   5   2  -4   57.98    1.20
  -5   2   4   57.89    1.16
  -5   2   4   55.03    1.18
   5   2  -4   55.97    1.17
  -5   2   4   56.31    1.27
   4  -2  -4    3.48    0.18
   4  -2  -4    3.79    0.25
   4  -2  -4    3.44    0.21
   4  -2  -4    3.51    0.18
  -4  -2   4    3.37    0.21
  -4  -2   4    3.53    0.09
  -4  -2   4    3.40    0.21
  -4  -2   4    3.53    0.10
  -4  -2   4    3.71    0.18
   4  -2  -4    3.47    0.16
  -4  -2   4    3.17    0.16
  -4   2   4    3.70    0.18
  -4   2   4    3.73    0.18
  -4   2   4    3.49    0.22
  -4   2   4    3.44    0.24
   4   2  -4    3.43    0.17
  -4   2   4    3.51    0.17
   4   2  -4    3.55    0.25
  -4   2   4    3.56    0.13
  -4   2   4    3.50    0.19
   4   2  -4    3.44    0.17
   4   2  -4    3.06    0.22
   4   2  -4    3.66    0.19
  -3  -2   4    0.00    0.03
  -3  -2   4    0.14    0.08
   3  -2  -4    0.11    0.09
   3  -2  -4    0.19    0.10
   3  -2  -4   -0.01    0.07
   3  -2  -4    0.02    0.06
  -3  -2   4    0.04    0.05
  -3  -2   4    0.04    0.09
   3  -2  -4    0.08    0.05
  -3  -2   4    0.02    0.10
   3   2  -4    0.13    0.07
  -3   2   4    0.23    0.10
   3   2  -4    0.11    0.09
   3   2  -4    0.01    0.07
  -3   2   4    0.16    0.08
   3   2  -4    0.03    0.06
  -3   2   4    0.13    0.08
  -3   2   4    0.02    0.09
   3   2  -4    0.07    0.09
  -3   2   4    0.05    0.06
  -3   2   4    0.08    0.07
  -2  -2   4   30.35    0.68
   2  -2  -4   30.24    0.69
   2  -2  -4   29.83    0.68
  -2  -2   4   30.56    0.69
  -2  -2   4   29.80    0.68
  -2  -2   4   29.80    0.64
   2  -2  -4   30.79    0.63
   2   2  -4   30.39    0.65
   2   2  -4   29.79    0.70
   2   2  -4   29.32    0.64
  -2   2   4   30.78    0.69
   2   2  -4   30.05    0.69
  -2   2   4   29.81    0.65
  -2   2   4   29.68    0.69
  -2   2   4   30.14    0.69
   2   2  -4   30.32    0.69
  -2   2   4   29.75    0.64
  -1  -2   4    2.82    0.19
  -1  -2   4    2.59    0.14
   1  -2  -4    2.66    0.13
  -1  -2   4    2.69    0.18
   1  -2  -4    2.56    0.18
   1  -2  -4    2.82    0.14
  -1  -2   4    2.72    0.12
   1  -2  -4    2.66    0.13
  -1  -2   4    2.78    0.14
   1  -2  -4    2.64    0.17
   1   2  -4    2.52    0.17
  -1   2   4    2.55    0.17
  -1   2   4    2.74    0.14
  -1   2   4    2.72    0.19
   1   2  -4    2.67    0.15
   1   2  -4    2.48    0.14
   1   2  -4    2.93    0.14
  -1   2   4    2.67    0.13
  -1   2   4    2.78    0.15
   1   2  -4    2.53    0.18
   1   2  -4    2.74    0.14
   0  -2   4   10.19    0.29
   0  -2   4   10.48    0.29
   0  -2  -4   10.22    0.27
   0  -2   4   10.57    0.28
   0  -2   4   10.86    0.33
   0  -2  -4   10.73    0.32
   0  -2   4    9.95    0.28
   0  -2  -4   10.55    0.33
   0  -2  -4   10.29    0.27
   0  -2   4   10.80    0.33
   0   2  -4   10.53    0.33
   0   2   4   10.53    0.29
   0   2  -4   10.47    0.34
   0   2   4   10.65    0.28
   0   2  -4   10.57    0.29
   0   2   4   10.29    0.32
   0   2  -4   10.31    0.29
   0   2   4   10.33    0.32
   0   2  -4    9.88    0.28
  -1  -2  -4   15.76    0.42
   1  -2   4   15.52    0.40
  -1  -2  -4   15.62    0.36
  -1  -2  -4   15.98    0.37
   1  -2   4   15.48    0.37
  -1  -2  -4   15.18    0.43
   1  -2   4   15.71    0.44
   1  -2   4   15.21    0.39
   1  -2   4   15.55    0.40
   1  -2   4   15.25    0.43
   1  -2   4   15.83    0.40
   1   2   4   15.50    0.38
  -1   2  -4   15.51    0.44
  -1   2  -4   15.92    0.44
   1   2   4   15.82    0.43
  -1   2  -4   15.31    0.39
  -1   2  -4   15.94    0.40
   1   2   4   15.50    0.39
  -1   2  -4   15.68    0.41
   1   2   4   15.61    0.39
   1   2   4   14.88    0.42
  -2  -2  -4    7.99    0.24
  -2  -2  -4    8.46    0.30
   2  -2   4    7.97    0.27
   2  -2   4    8.34    0.27
  -2  -2  -4    8.57    0.26
   2  -2   4    8.50    0.26
  -2  -2  -4    8.44    0.31
   2  -2   4    8.50    0.34
   2  -2   4    8.72    0.33
   2   2   4    8.19    0.23
   2   2   4    8.12    0.25
   2   2   4    8.10    0.26
  -2   2  -4    8.01    0.27
   2   2   4    8.26    0.30
   2   2   4    7.74    0.25
  -2   2  -4    8.19    0.32
  -2   2  -4    8.57    0.28
  -2   2  -4    8.73    0.32
  -2   2  -4    8.43    0.26
  -3  -2  -4    1.91    0.17
   3  -2   4    2.23    0.17
  -3  -2  -4    1.99    0.19
   3  -2   4    2.00    0.20
   3  -2   4    1.98    0.15
  -3  -2  -4    2.20    0.14
   3  -2   4    2.22    0.15
   3   2   4    2.12    0.10
  -3   2  -4    2.43    0.21
  -3   2  -4    1.86    0.20
   3   2   4    2.05    0.14
   3   2   4    1.96    0.15
   3   2   4    2.29    0.16
  -3   2  -4    2.24    0.16
  -3   2  -4    2.03    0.15
   3   2   4    2.36    0.20
  -4  -2  -4    4.31    0.27
   4  -2   4    4.03    0.23
   4  -2   4    4.06    0.28
   4  -2   4    3.90    0.21
  -4  -2  -4    3.68    0.24
  -4  -2  -4    3.65    0.18
   4  -2   4    3.89    0.19
   4   2   4    4.26    0.26
   4   2   4    3.63    0.19
  -4   2  -4    4.32    0.23
  -4   2  -4    3.42    0.26
  -4   2  -4    3.56    0.20
   4   2   4    3.57    0.22
   4   2   4    3.73    0.21
  -5  -2  -4   56.47    1.25
  -5  -2  -4   53.13    1.25
   5  -2   4   55.01    1.17
  -5  -2  -4   53.67    1.12
   5  -2   4   54.83    1.20
   5  -2   4   52.75    1.26
  -5   2  -4   53.27    1.16
   5   2   4   51.87    1.18
   5   2   4   54.47    1.26
   5   2   4   53.97    1.25
   5   2   4   55.18    1.17
  -5   2  -4   54.41    1.28
  -6  -2  -4    1.96    0.25
  -6  -2  -4    2.22    0.24
   6  -2   4    2.44    0.23
   6  -2   4    2.45    0.26
   6   2   4    2.56    0.21
   6   2   4    2.59    0.27
   6   2   4    2.42    0.23
  -6   2  -4    2.22    0.27
   7  -2   4    8.08    0.43
  -7  -2  -4    7.94    0.44
  -7   2  -4    7.98    0.48
   7   2   4    8.41    0.43
   7   2   4    7.83    0.38
  -7   2  -4    8.27    0.46
  -8  -2  -4   -0.16    0.18
   8  -2   4   -0.24    0.19
  -8   2  -4    0.29    0.24
   9  -2   4    2.94    0.36
  -9  -2  -4    2.92    0.37
  -9   2  -4    2.27    0.37
  11  -3  -4    4.28    0.41
 -11  -3   4    3.96    0.37
 -11   3   4    4.24    0.42
 -10  -3   4    0.99    0.21
 -10  -3   4    1.80    0.28
  10  -3  -4    1.63    0.28
  10   3  -4    1.99    0.29
 -10   3   4    1.69    0.30
  -9  -3   4   15.27    0.58
   9  -3  -4   15.68    0.60
  -9   3   4   16.53    0.64
   9   3  -4   15.71    0.55
   9   3  -4   16.45    0.61
  -8  -3   4    2.28    0.25
   8  -3  -4    2.44    0.26
   8   3  -4    2.69    0.22
   8   3  -4    2.17    0.23
  -8   3   4    2.44    0.22
  -8   3   4    2.11    0.27
   8   3  -4    2.75    0.27
  -7  -3   4    6.37    0.35
  -7  -3   4    7.20    0.35
   7  -3  -4    6.56    0.31
   7  -3  -4    6.50    0.35
  -7  -3   4    6.98    0.27
   7   3  -4    7.32    0.33
  -7   3   4    6.59    0.29
  -7   3   4    6.51    0.36
   7   3  -4    6.75    0.30
  -7   3   4    6.67    0.28
   7   3  -4    6.20    0.34
  -7   3   4    6.71    0.33
   7   3  -4    6.89    0.28
  -6  -3   4    0.22    0.14
   6  -3  -4    0.23    0.11
  -6  -3   4    0.24    0.12
   6  -3  -4    0.38    0.11
   6  -3  -4    0.48    0.16
  -6  -3   4    0.64    0.11
   6   3  -4    0.21    0.13
   6   3  -4    0.34    0.12
  -6   3   4    0.33    0.09
  -6   3   4    0.15    0.10
   6   3  -4    0.30    0.10
  -6   3   4    0.24    0.12
   6   3  -4    0.36    0.09
  -6   3   4    0.20    0.15
  -6   3   4    0.46    0.12
  -5  -3   4    0.18    0.12
   5  -3  -4    0.38    0.10
   5  -3  -4    0.37    0.13
   5  -3  -4    0.15    0.13
  -5  -3   4    0.70    0.10
  -5  -3   4    0.44    0.12
   5  -3  -4    0.64    0.10
  -5   3   4    0.25    0.06
   5   3  -4    0.21    0.10
   5   3  -4    0.22    0.08
   5   3  -4    0.20    0.11
  -5   3   4    0.18    0.12
   5   3  -4    0.27    0.09
  -5   3   4    0.31    0.10
  -5   3   4    0.44    0.11
  -5   3   4    0.38    0.10
  -5   3   4    0.22    0.08
  -4  -3   4   23.05    0.54
  -4  -3   4   23.30    0.60
   4  -3  -4   24.46    0.55
  -4  -3   4   23.76    0.53
   4  -3  -4   24.99    0.63
  -4  -3   4   24.05    0.60
   4  -3  -4   23.52    0.61
  -4  -3   4   23.68    0.47
   4   3  -4   23.41    0.58
  -4   3   4   24.09    0.58
   4   3  -4   22.48    0.54
   4   3  -4   23.29    0.60
  -4   3   4   22.90    0.62
   4   3  -4   23.98    0.57
   4   3  -4   24.04    0.55
  -4   3   4   23.73    0.57
  -4   3   4   23.58    0.56
  -4   3   4   23.44    0.51
   3  -3  -4   65.74    1.37
  -3  -3   4   67.15    1.30
   3  -3  -4   65.36    1.29
   3  -3  -4   66.33    1.38
  -3  -3   4   66.16    1.36
  -3  -3   4   65.44    1.28
  -3  -3   4   66.09    1.36
   3  -3  -4   67.68    1.29
   3   3  -4   66.41    1.45
  -3   3   4   65.18    1.31
  -3   3   4   67.38    1.45
  -3   3   4   68.62    1.39
  -3   3   4   67.43    1.37
   3   3  -4   67.75    1.37
  -3   3   4   66.64    1.32
   3   3  -4   65.20    1.30
   3   3  -4   65.98    1.32
   3   3  -4   65.81    1.37
  -3   3   4   65.10    1.31
  -2  -3   4    8.91    0.29
  -2  -3   4    9.13    0.30
   2  -3  -4    8.83    0.30
   2  -3  -4    9.32    0.31
   2  -3  -4    8.41    0.24
   2  -3  -4    9.08    0.25
  -2  -3   4    8.68    0.25
  -2  -3   4    8.56    0.26
  -2   3   4    8.75    0.25
   2   3  -4    8.79    0.26
  -2   3   4    8.93    0.26
  -2   3   4    8.64    0.29
   2   3  -4    8.27    0.26
   2   3  -4    8.72    0.26
  -2   3   4    8.57    0.26
   2   3  -4    8.67    0.30
   2   3  -4    8.70    0.26
   2   3  -4    9.43    0.30
  -2   3   4    8.60    0.29
  -1  -3   4   34.63    0.71
   1  -3  -4   33.85    0.75
   1  -3  -4   34.37    0.69
  -1  -3   4   31.57    0.70
   1  -3  -4   33.32    0.69
   1  -3  -4   34.68    0.75
  -1  -3   4   33.41    0.76
  -1  -3   4   35.42    0.76
  -1  -3   4   35.66    0.75
  -1   3   4   34.30    0.71
  -1   3   4   34.63    0.76
   1   3  -4   34.43    0.78
   1   3  -4   33.41    0.76
   1   3  -4   34.72    0.77
  -1   3   4   34.47    0.71
  -1   3   4   34.70    0.76
   1   3  -4   34.32    0.78
   1   3  -4   34.16    0.72
   1   3  -4   34.26    0.72
   0  -3   4    6.37    0.26
   0  -3  -4    6.63    0.24
   0  -3   4    6.52    0.20
   0  -3  -4    6.48    0.25
   0  -3   4    6.89    0.26
   0  -3   4    6.27    0.22
   0  -3  -4    6.49    0.19
   0  -3   4    6.79    0.23
   0  -3  -4    6.67    0.20
   0  -3  -4    6.60    0.19
   0   3   4    6.83    0.26
   0   3  -4    6.53    0.22
   0   3   4    6.26    0.21
   0   3  -4    7.02    0.27
   0   3   4    6.39    0.21
   0   3  -4    6.80    0.26
   0   3  -4    6.59    0.22
   0   3  -4    6.75    0.23
   0   3   4    6.48    0.25
  -1  -3  -4   15.13    0.42
   1  -3   4   15.26    0.39
   1  -3   4   15.40    0.38
  -1  -3  -4   15.16    0.42
   1  -3   4   15.93    0.39
   1  -3   4   15.82    0.45
   1  -3   4   15.73    0.39
   1  -3   4   15.80    0.45
  -1  -3  -4   15.48    0.35
  -1  -3  -4   15.02    0.35
  -1   3  -4   14.99    0.45
   1   3   4   15.10    0.42
   1   3   4   15.35    0.38
  -1   3  -4   15.48    0.44
  -1   3  -4   15.42    0.39
  -1   3  -4   15.44    0.40
  -1   3  -4   15.50    0.41
   1   3   4   15.22    0.38
   1   3   4   15.65    0.42
  -2  -3  -4    0.11    0.09
   2  -3   4    0.14    0.06
   2  -3   4    0.07    0.08
   2  -3   4    0.00    0.10
  -2  -3  -4    0.17    0.06
   2  -3   4    0.06    0.11
  -2  -3  -4    0.22    0.11
   2  -3   4    0.17    0.08
  -2  -3  -4    0.15    0.06
   2   3   4    0.07    0.06
  -2   3  -4    0.11    0.07
   2   3   4    0.05    0.06
  -2   3  -4    0.16    0.11
   2   3   4    0.15    0.08
   2   3   4    0.07    0.07
  -2   3  -4    0.02    0.07
  -2   3  -4   -0.01    0.07
   2   3   4    0.14    0.10
  -2   3  -4    0.08    0.11
   3  -3   4    1.25    0.17
   3  -3   4    1.45    0.14
  -3  -3  -4    1.34    0.11
  -3  -3  -4    1.26    0.15
   3  -3   4    1.21    0.11
  -3  -3  -4    0.92    0.15
   3  -3   4    1.00    0.16
   3  -3   4    1.17    0.13
   3   3   4    1.11    0.13
   3   3   4    1.27    0.15
  -3   3  -4    1.33    0.14
   3   3   4    1.21    0.11
  -3   3  -4    1.58    0.18
  -3   3  -4    1.21    0.11
  -3   3  -4    1.31    0.13
   3   3   4    1.24    0.12
   3   3   4    1.18    0.11
   4  -3   4    9.54    0.32
   4  -3   4    9.25    0.38
  -4  -3  -4    9.18    0.28
  -4  -3  -4    8.80    0.35
   4  -3   4    9.51    0.31
  -4  -3  -4    9.24    0.37
   4  -3   4    9.29    0.34
  -4   3  -4    9.25    0.32
  -4   3  -4    8.63    0.38
   4   3   4    9.18    0.31
   4   3   4    8.69    0.35
  -4   3  -4    9.75    0.34
   4   3   4    9.41    0.33
   4   3   4    9.17    0.31
   5  -3   4    7.24    0.33
  -5  -3  -4    6.92    0.35
  -5  -3  -4    7.31    0.36
  -5  -3  -4    7.07    0.26
   5  -3   4    7.12    0.38
   5  -3   4    7.04    0.31
   5   3   4    6.92    0.34
   5   3   4    7.30    0.28
  -5   3  -4    7.29    0.38
   5   3   4    7.35    0.30
  -5   3  -4    7.37    0.30
   5   3   4    6.89    0.31
  -6  -3  -4    2.09    0.26
  -6  -3  -4    2.14    0.25
   6  -3   4    2.26    0.27
  -6   3  -4    2.53    0.28
   6   3   4    2.58    0.21
   6   3   4    2.10    0.24
   6   3   4    2.39    0.23
  -7  -3  -4    1.39    0.25
   7  -3   4    1.41    0.25
  -7   3  -4    1.31    0.26
  -7   3  -4    1.02    0.25
   7   3   4    1.10    0.20
   7   3   4    1.23    0.24
  -8  -3  -4    1.43    0.27
   8  -3   4    1.60    0.27
  -8   3  -4    1.67    0.32
   9  -3   4    0.16    0.23
  -9   3  -4    0.22    0.25
  11  -4  -4    3.93    0.38
 -11  -4   4    4.48    0.38
 -11   4   4    4.21    0.41
  10  -4  -4    8.37    0.47
 -10  -4   4    8.16    0.45
 -10  -4   4    8.50    0.46
 -10   4   4    7.46    0.47
   9  -4  -4   17.03    0.63
  -9  -4   4   16.84    0.61
  -9  -4   4   17.63    0.65
  -9   4   4   16.72    0.66
   9   4  -4   17.89    0.60
   9   4  -4   18.25    0.63
   8  -4  -4   20.45    0.68
  -8  -4   4   21.51    0.71
  -8  -4   4   20.77    0.67
  -8   4   4   21.69    0.73
   8   4  -4   23.12    0.62
   8   4  -4   21.58    0.68
   8   4  -4   22.12    0.65
  -8   4   4   21.59    0.62
  -7  -4   4    6.69    0.34
   7  -4  -4    5.97    0.34
   7  -4  -4    6.73    0.31
  -7  -4   4    6.24    0.25
  -7  -4   4    5.81    0.32
  -7   4   4    7.00    0.31
  -7   4   4    6.74    0.33
   7   4  -4    6.58    0.28
   7   4  -4    7.34    0.31
   7   4  -4    6.27    0.35
   7   4  -4    7.33    0.33
  -7   4   4    6.65    0.37
  -7   4   4    6.99    0.31
  -6  -4   4   35.37    0.85
   6  -4  -4   33.88    0.88
  -6  -4   4   34.06    0.74
  -6  -4   4   32.62    0.84
   6  -4  -4   35.23    0.92
  -6   4   4   35.17    0.83
  -6   4   4   33.78    0.80
  -6   4   4   33.89    0.80
   6   4  -4   33.23    0.81
   6   4  -4   35.07    0.83
   6   4  -4   34.65    0.79
  -6   4   4   34.51    0.84
  -6   4   4   34.70    0.90
   6   4  -4   33.96    0.86
   5  -4  -4    0.47    0.14
  -5  -4   4    0.68    0.14
  -5  -4   4    0.62    0.09
   5  -4  -4    0.99    0.11
   5  -4  -4    0.91    0.17
   5  -4  -4    0.74    0.12
  -5  -4   4    0.59    0.13
  -5   4   4    0.50    0.11
  -5   4   4    0.59    0.12
   5   4  -4    0.67    0.09
  -5   4   4    0.62    0.12
   5   4  -4    0.63    0.14
  -5   4   4    0.53    0.09
   5   4  -4    0.45    0.10
   5   4  -4    0.48    0.12
  -5   4   4    0.63    0.09
  -5   4   4    0.36    0.15
   4  -4  -4    6.47    0.24
  -4  -4   4    6.55    0.18
  -4  -4   4    6.35    0.27
  -4  -4   4    6.63    0.28
   4  -4  -4    6.40    0.23
  -4  -4   4    6.74    0.22
  -4  -4   4    6.67    0.23
   4  -4  -4    6.51    0.29
   4  -4  -4    6.89    0.31
  -4   4   4    6.48    0.26
   4   4  -4    6.54    0.22
   4   4  -4    6.47    0.23
  -4   4   4    6.53    0.26
   4   4  -4    6.62    0.25
  -4   4   4    6.42    0.23
  -4   4   4    6.39    0.30
  -4   4   4    6.62    0.21
   4   4  -4    6.54    0.24
   4   4  -4    6.35    0.28
  -4   4   4    6.50    0.24
   3  -4  -4   25.29    0.55
  -3  -4   4   25.67    0.61
  -3  -4   4   24.83    0.54
  -3  -4   4   25.13    0.61
  -3  -4   4   25.34    0.54
  -3  -4   4   25.42    0.56
   3  -4  -4   25.24    0.62
  -3  -4   4   25.13    0.50
   3  -4  -4   25.39    0.55
   3  -4  -4   25.08    0.63
   3   4  -4   25.48    0.58
   3   4  -4   24.96    0.56
  -3   4   4   25.55    0.58
  -3   4   4   24.75    0.62
   3   4  -4   25.81    0.62
  -3   4   4   26.55    0.61
  -3   4   4   25.72    0.62
   3   4  -4   24.81    0.61
   3   4  -4   24.66    0.60
  -3   4   4   24.78    0.58
   3   4  -4   26.32    0.60
  -2  -4   4   24.36    0.52
  -2  -4   4   23.28    0.57
   2  -4  -4   24.07    0.51
   2  -4  -4   24.81    0.51
  -2  -4   4   24.49    0.58
   2  -4  -4   23.43    0.57
   2  -4  -4   23.65    0.58
  -2  -4   4   23.85    0.53
  -2  -4   4   23.18    0.63
  -2  -4   4   24.82    0.52
   2   4  -4   24.17    0.55
   2   4  -4   24.70    0.59
  -2   4   4   24.22    0.58
   2   4  -4   24.45    0.57
  -2   4   4   23.92    0.54
  -2   4   4   24.71    0.54
   2   4  -4   23.90    0.54
  -2   4   4   24.16    0.56
   2   4  -4   24.10    0.59
   2   4  -4   23.60    0.57
  -2   4   4   23.56    0.57
  -2   4   4   23.97    0.54
   1  -4  -4   41.19    0.80
  -1  -4   4   40.51    0.96
   1  -4  -4   41.22    0.88
   1  -4  -4   40.93    0.81
  -1  -4   4   42.04    0.84
  -1  -4   4   41.52    0.83
   1  -4  -4   42.67    0.89
  -1  -4   4   41.71    0.89
  -1  -4   4   41.95    0.90
   1   4  -4   42.00    0.93
   1   4  -4   41.70    0.93
   1   4  -4   41.05    0.89
   1   4  -4   41.56    0.85
  -1   4   4   41.56    0.84
  -1   4   4   41.96    0.84
   1   4  -4   41.00    0.85
  -1   4   4   42.69    0.89
  -1   4   4   40.42    0.88
   1   4  -4   40.53    0.90
   0  -4   4    0.27    0.08
   0  -4  -4    0.33    0.10
   0  -4   4    0.20    0.10
   0  -4  -4    0.49    0.10
   0  -4  -4    0.29    0.05
   0  -4   4    0.33    0.08
   0  -4   4    0.17    0.07
   0  -4   4    0.34    0.11
   0  -4  -4    0.23    0.05
   0   4  -4    0.32    0.08
   0   4   4    0.21    0.09
   0   4  -4    0.25    0.07
   0   4  -4    0.38    0.09
   0   4   4    0.34    0.10
   0   4   4    0.29    0.08
   0   4   4    0.25    0.07
   0   4  -4    0.48    0.11
   0   4  -4    0.22    0.10
   0   4  -4    0.33    0.07
[truncated: 6,414,742 more chars]
