# Supplementary material for: N-Cyclo­amino substituent effects on the packing architecture of ortho-sul­fan­il­amide mol­ecular crystals and their in silico carbonic anhydrase II and IX inhibitory activities
Source: Acta Crystallogr C Struct Chem. 2022 Nov 8;78(Pt 12):730–42. doi: 10.1107/S2053229622010130 (PMC9720883; doi:10.1107/S2053229622010130)
Supplement: Supplementary file 2 [file c-78-00730-ka097sup2.hkl]

data_ka097                                                                      
_shelx_title ' ka097_a.res in P2(1)/n'                                          
_shelx_refln_list_code          4                                               
_shelx_F_calc_maximum      128.98                                               
_exptl_crystal_F_000       536.00                                               
_reflns_d_resolution_high  0.7475                                               
                                                                                
loop_                                                                           
 _space_group_symop_operation_xyz                                               
 'x, y, z'                                                                      
 '-x+1/2, y+1/2, -z+1/2'                                                        
 '-x, -y, -z'                                                                   
 'x-1/2, -y-1/2, z-1/2'                                                         
                                                                                
_cell_length_a     8.6173                                                       
_cell_length_b    14.6662                                                       
_cell_length_c     9.4885                                                       
_cell_angle_alpha  90.000                                                       
_cell_angle_beta  108.075                                                       
_cell_angle_gamma  90.000                                                       
                                                                                
_shelx_F_squared_multiplier     1.000                                           
                                                                                
loop_                                                                           
 _refln_index_h                                                                 
 _refln_index_k                                                                 
 _refln_index_l                                                                 
 _refln_F_squared_calc                                                          
 _refln_F_squared_meas                                                          
 _refln_F_squared_sigma                                                         
 _refln_observed_status                                                         
   2   0   0          7.44          5.26         0.32 o                         
   4   0   0       1378.21       1300.03         8.63 o                         
   6   0   0        927.83        924.44         7.63 o                         
   8   0   0         59.80         68.48         2.92 o                         
  10   0   0        187.38        187.61         6.67 o                         
   1   1   0       1240.63       1258.14         5.26 o                         
   2   1   0       4407.69       4476.11        17.47 o                         
   3   1   0        473.15        448.12         2.14 o                         
   4   1   0        452.66        485.05         2.45 o                         
   5   1   0        137.77        143.68         1.20 o                         
   6   1   0          4.14          6.97         0.48 o                         
   7   1   0        359.86        342.98         2.87 o                         
   8   1   0         53.58         56.47         1.72 o                         
   9   1   0        153.87        149.36         2.95 o                         
  10   1   0         27.50         32.56         2.48 o                         
   0   2   0         44.07         43.81         0.76 o                         
   1   2   0        102.79        102.65         0.70 o                         
   2   2   0       7393.31       7038.92        27.99 o                         
   3   2   0        176.77        180.58         1.03 o                         
   4   2   0         26.26         31.75         0.51 o                         
   5   2   0         45.16         53.00         0.72 o                         
   6   2   0       1088.21       1064.96         5.88 o                         
   7   2   0        224.23        208.81         1.99 o                         
   8   2   0         32.69         32.57         1.30 o                         
   9   2   0         29.53         30.69         1.64 o                         
  10   2   0         79.14         88.68         3.99 o                         
   1   3   0       2866.54       2722.31        12.19 o                         
   2   3   0       1355.94       1295.05         5.64 o                         
   3   3   0        336.75        270.98         1.38 o                         
   4   3   0       1007.31       1093.15         4.97 o                         
   5   3   0       1063.71       1096.55         5.55 o                         
   6   3   0          8.25          7.42         0.51 o                         
   7   3   0        311.50        300.01         2.49 o                         
   8   3   0         19.09         16.03         1.23 o                         
   9   3   0         93.00         89.98         2.41 o                         
  10   3   0         53.28         51.77         3.40 o                         
   0   4   0        645.44        702.05         6.95 o                         
   1   4   0        213.05        140.56         0.99 o                         
   2   4   0       4345.16       4434.45        18.05 o                         
   3   4   0        126.59        109.99         0.81 o                         
   4   4   0        135.24        136.70         1.41 o                         
   5   4   0         11.61         15.63         0.46 o                         
   6   4   0        846.50        830.84         4.69 o                         
   7   4   0          7.17          8.96         0.60 o                         
   8   4   0          0.23         -0.18         0.85 o                         
   9   4   0          1.91          0.66         1.20 o                         
  10   4   0         28.33         25.69         2.78 o                         
   1   5   0        182.70        166.95         1.10 o                         
   2   5   0        529.51        545.89         2.61 o                         
   3   5   0        434.42        540.95         2.55 o                         
   4   5   0        402.81        411.51         2.41 o                         
   5   5   0        234.05        221.66         1.55 o                         
   6   5   0        183.90        184.52         1.74 o                         
   7   5   0         79.91         86.08         1.35 o                         
   8   5   0         57.36         68.10         1.68 o                         
   9   5   0          1.21         -0.05         0.99 o                         
  10   5   0         72.20         61.72         3.59 o                         
   0   6   0        611.19        572.57         5.33 o                         
   1   6   0         76.41         62.74         0.58 o                         
   2   6   0         45.88         40.91         0.52 o                         
   3   6   0        180.82        207.35         1.19 o                         
   4   6   0       3217.79       3171.67        15.10 o                         
   5   6   0         23.81         20.54         0.59 o                         
   6   6   0        495.85        488.78         3.27 o                         
   7   6   0          3.65          3.37         0.66 o                         
   8   6   0        446.15        439.69         4.73 o                         
   9   6   0         44.21         37.12         1.75 o                         
  10   6   0          0.24          0.25         1.68 o                         
   1   7   0       2319.80       2400.59        11.84 o                         
   2   7   0        334.32        422.67         2.65 o                         
   3   7   0        205.66        238.47         1.27 o                         
   4   7   0         48.63         43.36         0.79 o                         
   5   7   0         87.60         68.90         1.06 o                         
   6   7   0        177.27        192.32         1.84 o                         
   7   7   0          0.01          0.69         0.66 o                         
   8   7   0        115.53        119.15         2.26 o                         
   9   7   0         64.02         62.91         2.07 o                         
  10   7   0         40.16         41.84         2.61 o                         
   0   8   0        722.75        932.91         7.80 o                         
   1   8   0        205.47        251.71         1.79 o                         
   2   8   0        258.20        260.61         1.78 o                         
   3   8   0          7.81         14.67         0.39 o                         
   4   8   0          1.08          1.48         0.32 o                         
   5   8   0        348.44        312.59         2.26 o                         
   6   8   0        169.39        166.36         1.66 o                         
   7   8   0          0.36          0.58         0.69 o                         
   8   8   0          2.32          1.27         0.85 o                         
   9   8   0         49.97         40.45         1.82 o                         
  10   8   0         36.20         29.62         5.05 o                         
   1   9   0          1.95          0.57         0.27 o                         
   2   9   0         46.10         46.76         0.63 o                         
   3   9   0       1711.28       1766.51         9.08 o                         
   4   9   0         42.59         35.94         0.62 o                         
   5   9   0        351.35        386.80         2.47 o                         
   6   9   0         28.86         18.98         0.80 o                         
   7   9   0        109.81        100.63         1.67 o                         
   8   9   0          8.09          6.73         0.97 o                         
   9   9   0         61.46         68.40         2.28 o                         
   0  10   0        815.41        738.87         7.43 o                         
   1  10   0        373.78        401.22         2.72 o                         
   2  10   0        350.77        384.24         2.54 o                         
   3  10   0        105.36         96.52         1.19 o                         
   4  10   0         60.96         65.38         0.93 o                         
   5  10   0        193.67        182.00         1.62 o                         
   6  10   0        113.23        106.32         2.09 o                         
   7  10   0         34.99         31.50         1.09 o                         
   8  10   0         66.20         58.10         1.90 o                         
   9  10   0         51.78         52.94         2.09 o                         
   1  11   0        920.67        931.56         6.86 o                         
   2  11   0        238.62        251.65         2.32 o                         
   3  11   0          6.91          8.59         0.50 o                         
   4  11   0        436.69        414.10         3.04 o                         
   5  11   0        209.27        187.97         2.04 o                         
   6  11   0         65.92         67.55         1.29 o                         
   7  11   0         16.80         23.09         1.09 o                         
   8  11   0         32.44         27.99         1.46 o                         
   9  11   0         17.63         19.55         1.99 o                         
   0  12   0        746.05        817.54        10.18 o                         
   1  12   0         70.61         83.01         2.09 o                         
   2  12   0        355.97        325.51         2.78 o                         
   3  12   0        142.18        125.41         1.82 o                         
   4  12   0        108.43        106.35         1.33 o                         
   5  12   0         54.19         53.69         1.20 o                         
   6  12   0          6.53          7.93         0.89 o                         
   7  12   0          5.54          5.96         0.90 o                         
   8  12   0        146.93        153.62         3.68 o                         
   1  13   0         95.26         86.34         1.46 o                         
   2  13   0         68.61         80.15         1.25 o                         
   3  13   0          0.52         -0.04         0.44 o                         
   4  13   0        403.04        379.76         3.25 o                         
   5  13   0          4.94          5.06         0.69 o                         
   6  13   0          7.71         10.31         1.04 o                         
   7  13   0         25.33         24.86         1.25 o                         
   8  13   0          4.01          6.35         1.79 o                         
   0  14   0          1.96          1.05         0.67 o                         
   1  14   0        290.38        296.65         5.61 o                         
   2  14   0         73.11         71.20         1.91 o                         
   3  14   0          4.90          7.58         0.55 o                         
   4  14   0         37.12         35.67         1.22 o                         
   5  14   0         15.23         14.20         1.04 o                         
   6  14   0         21.35         22.14         1.54 o                         
   7  14   0         32.13         35.86         1.63 o                         
   1  15   0        158.15        150.94         2.62 o                         
   2  15   0         41.69         37.90         1.57 o                         
   3  15   0          1.55          3.21         0.52 o                         
   4  15   0          8.61          8.13         0.65 o                         
   5  15   0         32.17         36.19         1.30 o                         
   6  15   0         73.64         78.28         2.76 o                         
   7  15   0         85.19         78.28         5.37 o                         
   0  16   0         92.67        107.61         2.09 o                         
   1  16   0          8.65          6.52         1.30 o                         
   2  16   0        164.47        171.98         4.63 o                         
   3  16   0          5.43          5.66         0.69 o                         
   4  16   0         61.92         69.58         1.32 o                         
   5  16   0         15.30         14.97         0.98 o                         
   6  16   0          0.48          1.28         1.78 o                         
   1  17   0         25.72         30.05         2.02 o                         
   2  17   0         14.30         14.93         1.52 o                         
   3  17   0         52.18         47.19         1.71 o                         
   4  17   0          4.30          3.73         0.69 o                         
   5  17   0         49.50         46.28         2.44 o                         
   0  18   0        152.31        181.87         3.09 o                         
   1  18   0          2.52          2.13         0.68 o                         
   2  18   0        127.48        116.07         4.29 o                         
   3  18   0         61.05         70.61         2.46 o                         
   4  18   0         81.85         79.78         2.87 o                         
   1  19   0          4.64          5.96         1.03 o                         
   2  19   0         17.72         17.64         2.76 o                         
 -11   0   1          6.38          5.71         2.59 o                         
  -9   0   1        156.85        164.02         5.63 o                         
  -7   0   1        294.41        273.94         4.56 o                         
  -5   0   1        694.16        628.78         4.24 o                         
  -3   0   1      16635.32      15865.96        89.90 o                         
  -1   0   1        588.17        542.67         3.25 o                         
   1   0   1       1174.34       1172.05         6.82 o                         
   3   0   1         17.23         24.58         0.59 o                         
   5   0   1        154.54        151.81         1.96 o                         
   7   0   1       1345.81       1328.32        12.08 o                         
   9   0   1         50.35         48.45         3.82 o                         
 -11   1   1        138.90        144.10         7.23 o                         
 -10   1   1         43.67         46.94         2.30 o                         
  -9   1   1        164.96        156.52         3.03 o                         
  -8   1   1         68.49         69.66         2.03 o                         
  -7   1   1        119.37        121.61         1.46 o                         
  -6   1   1         50.87         49.81         0.87 o                         
  -5   1   1         45.00         38.93         0.61 o                         
  -4   1   1         71.03         80.12         1.07 o                         
  -3   1   1         36.06         28.71         0.50 o                         
  -2   1   1       6691.80       6402.61        25.13 o                         
  -1   1   1       6106.17       5955.42        29.18 o                         
   0   1   1       2329.78       2367.26        10.07 o                         
   1   1   1        579.70        602.64         2.61 o                         
   2   1   1         49.00         48.15         0.50 o                         
   3   1   1          0.49          7.01         0.27 o                         
   4   1   1        122.73        113.79         0.92 o                         
   5   1   1         14.52         16.54         0.48 o                         
   6   1   1         90.78         95.61         1.21 o                         
   7   1   1          1.38          1.64         0.53 o                         
   8   1   1         61.66         68.30         1.96 o                         
   9   1   1        212.86        212.18         4.71 o                         
  10   1   1         19.74         19.22         2.62 o                         
 -11   2   1         17.47         20.12         3.33 o                         
 -10   2   1        143.20        157.57         3.70 o                         
  -9   2   1          0.39          0.02         1.03 o                         
  -8   2   1         75.91         69.38         1.68 o                         
  -7   2   1         67.61         65.62         1.06 o                         
  -6   2   1       1234.46       1242.83         6.65 o                         
  -5   2   1        312.48        320.20         1.90 o                         
  -4   2   1       1145.27       1172.61         5.15 o                         
  -3   2   1        158.23        158.92         0.91 o                         
  -2   2   1       1065.98       1020.82         3.95 o                         
  -1   2   1          7.15          8.29         0.28 o                         
   0   2   1      11519.41      11048.46        51.21 o                         
   1   2   1       6753.66       6691.64        27.60 o                         
   2   2   1       3142.01       3075.58        12.71 o                         
   3   2   1         15.43         20.44         0.39 o                         
   4   2   1        286.42        269.13         1.54 o                         
   5   2   1        454.69        447.66         2.74 o                         
   6   2   1        904.01        887.14         5.55 o                         
   7   2   1        303.78        302.38         2.85 o                         
   8   2   1         77.85         77.85         2.14 o                         
   9   2   1          4.38          3.30         1.66 o                         
  10   2   1         23.95         24.03         2.77 o                         
 -11   3   1         19.35         25.22         3.56 o                         
 -10   3   1        204.37        215.25         4.73 o                         
  -9   3   1          3.92          3.09         1.11 o                         
  -8   3   1        172.47        180.61         3.18 o                         
  -7   3   1        384.30        398.99         2.75 o                         
  -6   3   1       1416.88       1438.63         7.40 o                         
  -5   3   1         89.29        118.79         0.98 o                         
  -4   3   1       1676.96       1752.30         7.01 o                         
  -3   3   1       1700.97       1849.96         7.43 o                         
  -2   3   1       1308.33       1343.27         5.56 o                         
  -1   3   1       6470.21       6345.00        27.72 o                         
   0   3   1       2211.79       2228.00        10.37 o                         
   1   3   1       2686.26       2805.19        11.86 o                         
   2   3   1       1859.39       1876.52         8.02 o                         
   3   3   1        133.63        141.69         0.93 o                         
   4   3   1         12.72          9.21         0.34 o                         
   5   3   1         12.42         12.20         0.44 o                         
   6   3   1          9.03          6.39         0.48 o                         
   7   3   1          6.41          5.01         0.63 o                         
   8   3   1          0.04          0.63         0.84 o                         
   9   3   1         72.75         77.43         3.17 o                         
  10   3   1         34.57         34.43         4.85 o                         
 -10   4   1          1.15          0.96         1.44 o                         
  -9   4   1         80.62         71.28         2.24 o                         
  -8   4   1         12.47         15.93         0.98 o                         
  -7   4   1        220.29        238.93         2.03 o                         
  -6   4   1        413.11        364.02         2.37 o                         
  -5   4   1        114.37        108.35         1.08 o                         
  -4   4   1       1342.03       1289.22         5.71 o                         
  -3   4   1        133.28        135.48         0.85 o                         
  -2   4   1       4710.55       4588.50        18.21 o                         
  -1   4   1        233.84        227.19         1.36 o                         
   0   4   1       4867.40       4841.54        23.39 o                         
   1   4   1         74.52         69.44         0.51 o                         
   2   4   1        127.63        112.20         0.81 o                         
   3   4   1       2952.26       3253.23        14.51 o                         
   4   4   1       1903.11       1931.40         8.94 o                         
   5   4   1          6.80          3.09         0.36 o                         
   6   4   1        247.38        251.20         2.11 o                         
   7   4   1         15.93         15.66         0.78 o                         
   8   4   1        239.52        231.26         3.21 o                         
   9   4   1          5.19          6.58         1.74 o                         
  10   4   1        174.28        199.94         5.74 o                         
 -10   5   1         97.59         95.38         2.91 o                         
  -9   5   1         83.58         86.47         2.29 o                         
  -8   5   1         95.31        107.43         1.82 o                         
  -7   5   1        851.17        810.06         5.62 o                         
  -6   5   1         50.77         35.02         0.73 o                         
  -5   5   1       1263.67       1262.52         6.06 o                         
  -4   5   1        875.02        982.93         4.89 o                         
  -3   5   1        679.48        661.63         3.06 o                         
  -2   5   1       1116.06       1224.26         5.28 o                         
  -1   5   1        449.97        461.54         2.50 o                         
   0   5   1         24.18         26.55         0.41 o                         
   1   5   1          0.39          1.07         0.33 o                         
   2   5   1         10.16         10.41         0.29 o                         
   3   5   1       1445.87       1427.42         7.94 o                         
   4   5   1        203.05        234.27         1.68 o                         
   5   5   1        513.42        493.29         3.25 o                         
   6   5   1          0.82          0.03         0.50 o                         
   7   5   1        229.54        222.65         2.76 o                         
   8   5   1          1.11          1.20         0.95 o                         
   9   5   1         25.31         27.01         2.11 o                         
  10   5   1         27.41         32.80         3.00 o                         
 -10   6   1          2.26          2.66         1.38 o                         
  -9   6   1        170.81        173.05         3.15 o                         
  -8   6   1          0.82         -0.71         0.71 o                         
  -7   6   1        402.31        387.82         4.00 o                         
  -6   6   1          0.65         -0.05         0.43 o                         
  -5   6   1         10.89          9.71         0.42 o                         
  -4   6   1         81.32         78.51         0.81 o                         
  -3   6   1        141.64        179.86         1.10 o                         
  -2   6   1        372.91        388.07         2.23 o                         
  -1   6   1         57.93         53.28         0.53 o                         
   0   6   1       1830.00       1896.00         9.70 o                         
   1   6   1       1269.00       1336.60         7.53 o                         
   2   6   1       1382.10       1399.59         6.49 o                         
   3   6   1        191.21        201.23         1.34 o                         
   4   6   1          8.52          9.61         0.46 o                         
   5   6   1        180.11        222.75         1.77 o                         
   6   6   1        121.53        112.52         1.43 o                         
   7   6   1         91.48        103.05         1.87 o                         
   8   6   1          4.49          5.28         0.96 o                         
   9   6   1          4.67          1.19         1.53 o                         
  10   6   1          0.72         -0.43         2.69 o                         
 -10   7   1         12.57         17.44         1.77 o                         
  -9   7   1          3.61          3.67         1.11 o                         
  -8   7   1        238.57        256.42         3.09 o                         
  -7   7   1        249.64        251.88         2.40 o                         
  -6   7   1          6.99          1.86         0.43 o                         
  -5   7   1        496.30        489.35         2.82 o                         
  -4   7   1        810.31        771.23         4.09 o                         
  -3   7   1        727.91        712.64         3.39 o                         
  -2   7   1       1431.34       1535.82         8.02 o                         
  -1   7   1        161.27        130.19         0.95 o                         
   0   7   1         18.43         29.50         0.44 o                         
   1   7   1         33.85         24.47         0.58 o                         
   2   7   1         74.45         85.29         0.75 o                         
   3   7   1        455.14        422.80         2.36 o                         
   4   7   1        583.15        639.90         3.58 o                         
   5   7   1       1071.32       1036.34         5.70 o                         
   6   7   1          1.28          1.70         0.57 o                         
   7   7   1        227.70        227.06         2.79 o                         
   8   7   1          0.26         -0.23         0.86 o                         
   9   7   1         80.33         87.11         3.06 o                         
 -10   8   1          1.50          0.29         1.38 o                         
  -9   8   1         41.70         34.40         1.67 o                         
  -8   8   1         13.78         12.28         0.96 o                         
  -7   8   1        112.29        123.33         1.68 o                         
  -6   8   1        229.38        228.29         1.79 o                         
  -5   8   1        523.46        489.78         2.93 o                         
  -4   8   1        149.02        152.38         1.18 o                         
  -3   8   1        390.28        439.25         2.45 o                         
  -2   8   1        188.11        152.94         1.23 o                         
  -1   8   1        298.19        324.63         1.86 o                         
   0   8   1        599.54        613.18         3.38 o                         
   1   8   1        133.18        126.23         1.03 o                         
   2   8   1        666.12        635.81         4.15 o                         
   3   8   1         68.41         97.65         0.86 o                         
   4   8   1        262.62        280.95         1.84 o                         
   5   8   1          0.03          1.62         0.49 o                         
   6   8   1        657.94        633.77         4.80 o                         
   7   8   1          0.42          0.44         0.72 o                         
   8   8   1          5.47          7.42         1.07 o                         
   9   8   1          1.00         -0.56         1.28 o                         
  -9   9   1         15.97         11.79         1.27 o                         
  -8   9   1         46.99         51.21         1.50 o                         
  -7   9   1          9.36         10.18         0.74 o                         
  -6   9   1        494.40        508.14         3.84 o                         
  -5   9   1         45.16         38.25         0.74 o                         
  -4   9   1          2.64          4.26         0.35 o                         
  -3   9   1          0.14         -0.26         0.26 o                         
  -2   9   1        130.22         92.52         0.91 o                         
  -1   9   1        210.49        249.26         1.69 o                         
   0   9   1        245.26        282.73         1.84 o                         
   1   9   1          3.34          2.52         0.43 o                         
   2   9   1        587.52        629.38         4.02 o                         
   3   9   1          0.46          1.54         0.31 o                         
   4   9   1         92.11         76.42         0.86 o                         
   5   9   1         23.10         17.87         0.72 o                         
   6   9   1          2.31          5.50         0.64 o                         
   7   9   1        112.32        113.61         1.95 o                         
   8   9   1         59.64         55.02         1.94 o                         
   9   9   1          1.40          1.01         1.25 o                         
  -9  10   1         23.73         22.45         1.49 o                         
  -8  10   1         20.22         17.99         1.09 o                         
  -7  10   1          1.16          0.10         0.60 o                         
  -6  10   1         14.41         15.03         0.62 o                         
  -5  10   1         22.94         21.04         0.61 o                         
  -4  10   1         51.11         42.31         0.81 o                         
  -3  10   1        142.59        136.44         1.24 o                         
  -2  10   1         75.41         60.52         0.80 o                         
  -1  10   1         44.93         50.74         0.76 o                         
   0  10   1        802.90        763.67         4.82 o                         
   1  10   1          1.11          0.52         0.40 o                         
   2  10   1        265.77        249.65         1.92 o                         
   3  10   1        134.62        150.27         1.25 o                         
   4  10   1        560.80        570.11         3.74 o                         
   5  10   1        254.44        270.41         2.29 o                         
   6  10   1        349.19        323.86         3.05 o                         
   7  10   1         42.03         37.49         1.84 o                         
   8  10   1         62.60         61.75         2.03 o                         
   9  10   1         13.75         14.46         1.72 o                         
  -9  11   1         15.31         13.89         1.44 o                         
  -8  11   1         24.09         25.18         1.26 o                         
  -7  11   1          0.03          0.33         0.69 o                         
  -6  11   1        288.65        292.01         3.06 o                         
  -5  11   1         30.11         29.01         0.88 o                         
  -4  11   1        658.85        597.27         3.96 o                         
  -3  11   1         59.49         65.91         0.85 o                         
  -2  11   1         12.01          7.22         0.46 o                         
  -1  11   1        818.87        804.93         5.64 o                         
   0  11   1          0.16          1.31         0.35 o                         
   1  11   1         76.27         79.72         1.55 o                         
   2  11   1         14.02         12.52         0.67 o                         
   3  11   1        114.58        115.13         1.22 o                         
   4  11   1          0.62          0.70         0.45 o                         
   5  11   1         29.58         32.51         1.09 o                         
   6  11   1         36.43         42.52         1.23 o                         
   7  11   1         41.34         37.94         1.37 o                         
   8  11   1         67.12         72.09         2.28 o                         
  -8  12   1          0.06          0.26         0.93 o                         
  -7  12   1          6.85          7.74         0.92 o                         
  -6  12   1         12.03          9.95         0.88 o                         
  -5  12   1         40.41         31.96         1.02 o                         
  -4  12   1        305.28        282.03         2.28 o                         
  -3  12   1        199.63        197.73         1.77 o                         
  -2  12   1        170.64        143.41         1.36 o                         
  -1  12   1         50.34         53.97         0.97 o                         
   0  12   1         20.49         21.17         0.70 o                         
   1  12   1          1.82          3.00         0.47 o                         
   2  12   1        304.43        323.59         2.85 o                         
   3  12   1        283.52        280.78         2.73 o                         
   4  12   1         31.66         33.73         0.87 o                         
   5  12   1         61.11         75.16         1.83 o                         
   6  12   1          0.67          1.74         1.07 o                         
   7  12   1          0.47          0.16         0.88 o                         
   8  12   1         15.67         20.39         2.14 o                         
  -8  13   1         99.99        105.93         3.99 o                         
  -7  13   1         10.80         13.38         1.17 o                         
  -6  13   1         51.24         43.09         1.37 o                         
  -5  13   1        134.15        149.19         1.87 o                         
  -4  13   1         43.06         40.88         0.93 o                         
  -3  13   1          0.04          0.15         0.37 o                         
  -2  13   1          6.02          0.09         0.50 o                         
  -1  13   1         58.47         62.48         1.06 o                         
   0  13   1        186.07        176.75         2.06 o                         
   1  13   1       1791.43       1700.25        11.98 o                         
   2  13   1        139.33        136.36         1.87 o                         
   3  13   1          6.02          4.71         0.75 o                         
   4  13   1          8.91          6.96         0.69 o                         
   5  13   1        277.73        275.19         3.60 o                         
   6  13   1         90.67         77.70         2.44 o                         
   7  13   1        179.31        195.88         5.28 o                         
  -7  14   1          1.45         -0.25         0.78 o                         
  -6  14   1          4.32          3.47         1.07 o                         
  -5  14   1         36.81         36.72         1.13 o                         
  -4  14   1         14.96         20.80         0.80 o                         
  -3  14   1         25.86         20.37         0.62 o                         
  -2  14   1        853.03        800.55        10.27 o                         
  -1  14   1        204.43        181.49         2.17 o                         
   0  14   1         15.37         17.56         0.94 o                         
   1  14   1         27.59         39.95         3.86 o                         
   2  14   1        475.22        465.24         5.35 o                         
   3  14   1          0.60         -0.68         0.68 o                         
   4  14   1        224.64        227.46         3.34 o                         
   5  14   1          3.59          5.50         1.45 o                         
   6  14   1         52.74         61.30         2.42 o                         
   7  14   1          8.67          7.49         1.20 o                         
  -7  15   1         14.64         13.58         2.02 o                         
  -6  15   1        141.09        144.79         3.16 o                         
  -5  15   1         52.81         46.97         1.40 o                         
  -4  15   1        120.41        117.88         1.61 o                         
  -3  15   1         52.88         43.19         1.30 o                         
  -2  15   1        102.39         83.08         4.56 o                         
  -1  15   1        421.54        417.73         3.84 o                         
   0  15   1         70.86         64.56         1.66 o                         
   1  15   1         26.66         27.09         1.34 o                         
   2  15   1         45.69         53.41         2.26 o                         
   3  15   1          1.40          0.37         0.82 o                         
   4  15   1         13.34          9.30         0.74 o                         
   5  15   1         28.52         26.02         1.42 o                         
   6  15   1          1.09          1.46         1.71 o                         
  -6  16   1         12.13         13.46         1.91 o                         
  -5  16   1          0.02         -0.80         0.80 o                         
  -4  16   1        126.32        127.04         2.75 o                         
  -3  16   1        220.05        210.51         2.75 o                         
  -2  16   1        176.22        180.99         2.10 o                         
  -1  16   1         51.90         48.24         1.08 o                         
   0  16   1         96.50         91.87         1.84 o                         
   1  16   1          7.44          3.91         1.06 o                         
   2  16   1        126.23        123.00         3.19 o                         
   3  16   1          0.17          0.43         0.73 o                         
   4  16   1         97.22         97.37         1.84 o                         
   5  16   1          7.72          5.57         1.20 o                         
   6  16   1         26.45         30.11         3.91 o                         
  -5  17   1         18.46         16.52         1.98 o                         
  -4  17   1          4.44          3.74         0.80 o                         
  -3  17   1         12.34         12.83         0.74 o                         
  -2  17   1         13.02          8.60         0.65 o                         
  -1  17   1          2.39          2.20         0.69 o                         
   0  17   1        151.99        143.40         1.81 o                         
   1  17   1          1.79          3.15         0.95 o                         
   2  17   1          0.65          1.66         1.24 o                         
   3  17   1        109.82        122.63         2.71 o                         
   4  17   1         39.57         39.24         1.64 o                         
   5  17   1          0.05          0.65         2.44 o                         
  -4  18   1          1.52          1.99         1.14 o                         
  -3  18   1          5.77          8.49         0.71 o                         
  -2  18   1          0.77          0.48         0.62 o                         
  -1  18   1         16.67         18.30         0.84 o                         
   0  18   1          8.57          9.67         0.69 o                         
   1  18   1          3.93          2.88         1.24 o                         
   2  18   1          0.51         -0.58         1.24 o                         
   3  18   1          6.71          8.95         1.42 o                         
  -2  19   1          6.44         11.69         3.34 o                         
  -1  19   1          6.01          9.47         1.25 o                         
   0  19   1          8.33          8.59         1.35 o                         
   1  19   1         13.17         17.90         2.70 o                         
   2  19   1         12.33         10.22         1.02 o                         
 -10   0   2         65.33         72.23         7.00 o                         
  -8   0   2          0.22          1.39         0.89 o                         
  -6   0   2         39.74         27.10         0.72 o                         
  -4   0   2        210.00        275.21         2.00 o                         
  -2   0   2       7226.21       7017.67        39.69 o                         
   0   0   2       2846.55       2931.35        18.19 o                         
   2   0   2       1895.42       1748.39        10.70 o                         
   4   0   2        219.51        245.46         2.34 o                         
   6   0   2        965.45        975.31         8.11 o                         
   8   0   2        305.00        306.10        12.84 o                         
  10   0   2         51.44         61.69         6.51 o                         
 -11   1   2         12.14          9.41         2.65 o                         
 -10   1   2        415.09        428.04         6.22 o                         
  -9   1   2         46.71         40.63         2.04 o                         
  -8   1   2        372.46        396.36         4.71 o                         
  -7   1   2        114.96        127.14         1.36 o                         
  -6   1   2        558.81        564.65         3.08 o                         
  -5   1   2         61.17         78.61         0.83 o                         
  -4   1   2       7444.01       7804.97        30.98 o                         
  -3   1   2       4399.21       4586.86        19.34 o                         
  -2   1   2       4906.10       4953.60        20.72 o                         
  -1   1   2      10993.66      10514.05        45.74 o                         
   0   1   2       1738.95       1664.87         7.28 o                         
   1   1   2        992.73       1123.26         4.79 o                         
   2   1   2        984.98        976.19         4.37 o                         
   3   1   2         19.14         12.92         0.34 o                         
   4   1   2         28.88         43.07         0.64 o                         
   5   1   2         22.32         22.54         0.52 o                         
   6   1   2        135.96        133.92         1.32 o                         
   7   1   2          8.34          8.03         0.72 o                         
   8   1   2          0.06          0.26         1.20 o                         
   9   1   2          4.11          2.47         1.66 o                         
  10   1   2         27.06         27.01         2.97 o                         
 -11   2   2         83.44         69.42         3.82 o                         
 -10   2   2          3.16          2.05         1.34 o                         
  -9   2   2        432.06        437.09         5.41 o                         
  -8   2   2         11.40          8.78         0.77 o                         
  -7   2   2        118.31        117.83         1.23 o                         
  -6   2   2         27.77         20.62         0.55 o                         
  -5   2   2        135.09        129.95         0.95 o                         
  -4   2   2          1.25          1.94         0.29 o                         
  -3   2   2       8125.55       7952.59        32.91 o                         
  -2   2   2        963.00       1022.48         4.37 o                         
  -1   2   2        271.87        247.90         1.23 o                         
   0   2   2      14654.36      14274.14        58.56 o                         
   1   2   2        380.54        419.75         1.94 o                         
   2   2   2        222.23        228.42         1.20 o                         
   3   2   2        415.39        409.16         2.11 o                         
   4   2   2       1712.97       1781.01         8.08 o                         
   5   2   2          0.86          0.59         0.36 o                         
   6   2   2         77.11         70.81         1.06 o                         
   7   2   2        109.16        102.81         1.57 o                         
   8   2   2         78.95         63.66         3.29 o                         
   9   2   2         19.71         19.81         2.96 o                         
  10   2   2         64.94         59.29         3.72 o                         
 -11   3   2         20.23         18.48         3.44 o                         
 -10   3   2          3.87          1.78         1.47 o                         
  -9   3   2          3.92          4.77         1.18 o                         
  -8   3   2         24.79         18.08         0.88 o                         
  -7   3   2        534.48        491.17         3.52 o                         
  -6   3   2        758.11        739.90         4.07 o                         
  -5   3   2         55.52         60.99         0.63 o                         
  -4   3   2        113.53         94.38         0.79 o                         
  -3   3   2       1297.40       1274.90         5.19 o                         
  -2   3   2       1786.52       1763.58         7.31 o                         
  -1   3   2        158.10        180.55         0.95 o                         
   0   3   2        342.24        342.42         1.58 o                         
   1   3   2        467.88        566.45         2.41 o                         
   2   3   2        120.47        151.03         0.99 o                         
   3   3   2         75.20         92.16         0.74 o                         
   4   3   2        415.06        446.82         2.43 o                         
   5   3   2        500.14        479.68         2.92 o                         
   6   3   2        285.35        302.40         2.27 o                         
   7   3   2          0.18         -0.72         0.72 o                         
   8   3   2         40.32         44.35         2.11 o                         
   9   3   2        173.50        164.58         5.04 o                         
  10   3   2         45.13         37.49         3.97 o                         
 -11   4   2         73.76         65.74         4.66 o                         
 -10   4   2         20.78         17.63         1.89 o                         
  -9   4   2        286.23        286.81         3.80 o                         
  -8   4   2          1.57          0.64         0.55 o                         
  -7   4   2        106.02        106.45         1.13 o                         
  -6   4   2         80.22         76.38         0.84 o                         
  -5   4   2       1344.57       1249.42         5.84 o                         
  -4   4   2        602.08        632.65         2.89 o                         
  -3   4   2          7.75          5.69         0.29 o                         
  -2   4   2        131.96        145.51         0.85 o                         
  -1   4   2        212.43        246.93         1.31 o                         
   0   4   2       1825.50       2025.84         8.83 o                         
   1   4   2       1881.81       1793.42         7.74 o                         
   2   4   2        515.02        540.01         2.90 o                         
   3   4   2        552.60        620.98         2.85 o                         
   4   4   2         24.69         19.54         0.48 o                         
   5   4   2        261.87        240.88         1.84 o                         
   6   4   2          2.28          0.53         0.47 o                         
   7   4   2        267.40        276.51         3.45 o                         
   8   4   2        259.77        272.11         3.98 o                         
   9   4   2          2.90          3.98         1.63 o                         
  10   4   2          2.92          0.16         3.42 o                         
 -11   5   2          1.70         -3.26         3.42 o                         
 -10   5   2         68.92         81.39         2.72 o                         
  -9   5   2          1.89          0.42         1.17 o                         
  -8   5   2        332.06        319.06         3.27 o                         
  -7   5   2          4.96          2.28         0.43 o                         
  -6   5   2       1139.54       1112.88         5.52 o                         
  -5   5   2        767.85        763.84         3.77 o                         
  -4   5   2        618.42        636.35         2.90 o                         
  -3   5   2        140.29        192.41         1.17 o                         
  -2   5   2       2162.00       2108.04         9.39 o                         
  -1   5   2       1773.44       1889.95         8.97 o                         
   0   5   2       3207.96       3306.88        14.11 o                         
   1   5   2        151.10        160.07         0.96 o                         
   2   5   2       1022.28       1034.72         5.03 o                         
   3   5   2        155.34        134.23         1.10 o                         
   4   5   2        199.61        213.01         1.66 o                         
   5   5   2         96.67         98.33         1.24 o                         
   6   5   2         75.94         59.65         1.17 o                         
   7   5   2        233.81        209.99         2.95 o                         
   8   5   2         11.22         10.29         1.31 o                         
   9   5   2          0.71          1.27         1.71 o                         
 -10   6   2         13.87         18.24         1.73 o                         
  -9   6   2         48.57         43.35         1.85 o                         
  -8   6   2         20.24         15.12         0.94 o                         
  -7   6   2          6.06          8.76         0.62 o                         
  -6   6   2        441.87        426.67         2.63 o                         
  -5   6   2        361.05        351.16         2.18 o                         
  -4   6   2         38.47         48.74         0.67 o                         
  -3   6   2        178.84        242.00         1.33 o                         
  -2   6   2        173.67        158.41         1.06 o                         
  -1   6   2        404.77        446.63         2.23 o                         
   0   6   2        112.85        117.72         0.92 o                         
   1   6   2          3.04         10.02         0.32 o                         
   2   6   2        665.67        651.97         3.41 o                         
   3   6   2         16.06          8.89         0.39 o                         
   4   6   2        650.64        655.62         3.94 o                         
   5   6   2        143.33        143.60         1.40 o                         
   6   6   2        560.37        541.38         4.12 o                         
   7   6   2          7.75          6.42         0.90 o                         
   8   6   2        103.79        106.43         2.72 o                         
   9   6   2         65.16         60.03         3.08 o                         
 -10   7   2        140.18        127.01         3.30 o                         
  -9   7   2         56.47         59.75         2.07 o                         
  -8   7   2         73.57         96.57         1.86 o                         
  -7   7   2          1.37          0.83         0.54 o                         
  -6   7   2       1000.58        985.29         6.55 o                         
  -5   7   2        114.38        105.36         1.05 o                         
  -4   7   2         95.16         87.30         0.90 o                         
  -3   7   2        325.70        329.55         1.76 o                         
  -2   7   2        325.62        393.12         1.97 o                         
  -1   7   2        102.80        132.42         0.87 o                         
   0   7   2       1427.17       1487.00         8.11 o                         
   1   7   2        649.83        714.63         4.02 o                         
   2   7   2        782.08        831.48         4.24 o                         
   3   7   2        509.99        511.13         3.00 o                         
   4   7   2        525.75        530.40         3.22 o                         
   5   7   2        175.66        164.31         1.63 o                         
   6   7   2        186.39        175.92         1.95 o                         
   7   7   2        123.89        121.43         2.20 o                         
   8   7   2         17.33         17.72         1.47 o                         
   9   7   2         22.07         36.46         2.43 o                         
 -10   8   2         54.03         56.96         2.81 o                         
  -9   8   2        102.67        106.52         2.50 o                         
  -8   8   2          0.01         -0.16         0.73 o                         
  -7   8   2        385.47        373.11         3.25 o                         
  -6   8   2         70.52         72.13         0.96 o                         
  -5   8   2        188.78        199.31         1.56 o                         
  -4   8   2        936.46        981.54         4.91 o                         
  -3   8   2        187.18        152.94         1.13 o                         
  -2   8   2        556.38        556.24         2.80 o                         
  -1   8   2          0.21          0.04         0.21 o                         
   0   8   2        170.80        210.01         1.49 o                         
   1   8   2        732.00        754.40         5.02 o                         
   2   8   2          4.41          1.86         0.37 o                         
   3   8   2         62.82         63.76         0.78 o                         
   4   8   2        567.09        593.16         3.42 o                         
   5   8   2          8.07          4.06         0.45 o                         
   6   8   2         96.74         88.85         1.48 o                         
   7   8   2         11.96         13.45         1.03 o                         
   8   8   2        107.76         94.40         2.91 o                         
   9   8   2          8.51          5.73         1.68 o                         
 -10   9   2          0.34         -1.62         1.62 o                         
  -9   9   2          0.38         -0.49         0.99 o                         
  -8   9   2         10.00          9.49         0.93 o                         
  -7   9   2         38.02         37.06         1.05 o                         
  -6   9   2          0.72         -0.10         0.40 o                         
  -5   9   2        395.12        393.30         2.99 o                         
  -4   9   2          4.31          2.07         0.36 o                         
  -3   9   2        175.62        209.26         1.69 o                         
  -2   9   2        527.96        632.88         3.23 o                         
  -1   9   2         61.50         51.39         0.61 o                         
   0   9   2        275.29        263.80         1.87 o                         
   1   9   2       2592.68       2504.56        13.95 o                         
   2   9   2          0.11          0.58         0.29 o                         
   3   9   2        326.00        323.83         2.36 o                         
   4   9   2        172.77        164.47         1.41 o                         
   5   9   2        892.14        850.57         5.74 o                         
   6   9   2        110.57        103.43         2.06 o                         
   7   9   2          2.85          2.24         0.83 o                         
   8   9   2         23.49         19.14         1.52 o                         
  -9  10   2         23.50         18.06         1.54 o                         
  -8  10   2         15.50         15.99         1.15 o                         
  -7  10   2         32.27         32.07         1.12 o                         
  -6  10   2         69.06         71.40         1.28 o                         
  -5  10   2        334.81        332.77         2.27 o                         
  -4  10   2        387.57        414.27         2.54 o                         
  -3  10   2         32.50         33.11         0.69 o                         
  -2  10   2         19.98         30.01         0.59 o                         
  -1  10   2        619.02        555.16         3.34 o                         
   0  10   2          1.18         -0.02         0.35 o                         
   1  10   2        403.98        392.73         2.71 o                         
   2  10   2        888.32        850.62         5.53 o                         
   3  10   2          5.44          4.84         0.50 o                         
   4  10   2         89.19        107.86         1.40 o                         
   5  10   2         20.47         22.63         0.79 o                         
   6  10   2         46.40         33.92         1.16 o                         
   7  10   2         45.26         44.73         1.61 o                         
   8  10   2         50.54         57.21         2.26 o                         
  -9  11   2         38.37         36.60         2.26 o                         
  -8  11   2         69.80         76.70         1.89 o                         
  -7  11   2         66.95         58.15         1.36 o                         
  -6  11   2        192.67        170.79         2.03 o                         
  -5  11   2        240.67        234.13         1.90 o                         
  -4  11   2        427.03        463.72         3.22 o                         
  -3  11   2         26.82         30.38         0.70 o                         
  -2  11   2         73.19         60.88         0.79 o                         
  -1  11   2        494.64        509.00         3.40 o                         
   0  11   2        273.17        290.04         2.35 o                         
   1  11   2        748.01        734.89         5.02 o                         
   2  11   2        246.17        245.82         1.99 o                         
   3  11   2         80.42         71.11         0.98 o                         
   4  11   2         15.06         13.95         0.73 o                         
   5  11   2         16.78         15.07         1.04 o                         
   6  11   2         34.78         37.63         1.29 o                         
   7  11   2        230.00        235.07         3.87 o                         
   8  11   2         34.59         52.06         2.12 o                         
  -9  12   2          0.83         -1.25         1.25 o                         
  -8  12   2          3.65          1.68         0.89 o                         
  -7  12   2          0.16          0.87         0.62 o                         
  -6  12   2          2.89          3.01         0.78 o                         
  -5  12   2        351.78        333.27         2.95 o                         
  -4  12   2          4.58          2.32         0.52 o                         
  -3  12   2          0.99         -0.39         0.39 o                         
  -2  12   2        138.27        158.70         1.58 o                         
  -1  12   2         22.10         23.75         0.63 o                         
   0  12   2       1017.43       1017.32         7.87 o                         
   1  12   2        201.95        204.32         2.18 o                         
   2  12   2        277.12        267.34         2.46 o                         
   3  12   2         86.05         86.06         1.30 o                         
   4  12   2        193.34        155.25         2.29 o                         
   5  12   2         32.10         32.96         1.49 o                         
   6  12   2        187.43        187.64         3.13 o                         
   7  12   2         42.47         45.89         2.13 o                         
  -8  13   2         29.22         23.85         3.10 o                         
  -7  13   2         11.39         11.65         0.96 o                         
  -6  13   2          0.67         -0.23         0.71 o                         
  -5  13   2          2.56          3.56         0.58 o                         
  -4  13   2        190.79        164.07         1.77 o                         
  -3  13   2          7.39          9.59         0.56 o                         
  -2  13   2        704.96        699.53         5.42 o                         
  -1  13   2         60.52         74.07         1.13 o                         
   0  13   2         53.18         47.85         1.32 o                         
   1  13   2         15.93         13.73         0.77 o                         
   2  13   2        203.26        209.07         2.62 o                         
   3  13   2         43.67         35.50         0.94 o                         
   4  13   2          6.65          8.95         0.81 o                         
   5  13   2          3.83          5.41         0.99 o                         
   6  13   2         37.82         45.85         2.37 o                         
   7  13   2         31.78         31.37         3.01 o                         
  -8  14   2          9.14          7.37         1.44 o                         
  -7  14   2         23.51         31.82         1.57 o                         
  -6  14   2          8.77          9.42         1.24 o                         
  -5  14   2         25.63         22.08         0.90 o                         
  -4  14   2         22.85         14.77         0.71 o                         
  -3  14   2          3.17          2.31         0.61 o                         
  -2  14   2          0.82          1.33         0.55 o                         
  -1  14   2         32.63         31.78         0.93 o                         
   0  14   2        171.39        151.18         3.45 o                         
   1  14   2          0.04         -0.52         0.74 o                         
   2  14   2         22.41         21.66         0.87 o                         
   3  14   2         46.63         49.30         1.30 o                         
   4  14   2          9.40         10.38         0.94 o                         
   5  14   2        209.75        210.61         3.36 o                         
   6  14   2          3.56          5.26         1.93 o                         
  -7  15   2          1.45          0.18         0.82 o                         
  -6  15   2         23.22         23.45         2.56 o                         
  -5  15   2         14.77         23.41         0.97 o                         
  -4  15   2         70.18         80.93         1.38 o                         
  -3  15   2        211.70        227.42         2.58 o                         
  -2  15   2         75.40         90.99         1.52 o                         
  -1  15   2          0.14          0.11         0.52 o                         
   0  15   2         66.30         71.01         1.91 o                         
   1  15   2         49.68         43.22         2.63 o                         
   2  15   2         19.80         17.62         0.87 o                         
   3  15   2          6.61          8.37         0.59 o                         
   4  15   2         29.64         30.79         1.28 o                         
   5  15   2         20.25         16.97         2.08 o                         
   6  15   2         25.94         28.92         2.73 o                         
  -6  16   2          0.24         -0.94         1.48 o                         
  -5  16   2         90.70        104.60         2.76 o                         
  -4  16   2          2.66          1.31         0.68 o                         
  -3  16   2         11.20          9.41         0.86 o                         
  -2  16   2        125.05        118.67         1.83 o                         
  -1  16   2        157.96        148.87         1.97 o                         
   0  16   2         86.85         79.78         1.24 o                         
   1  16   2         16.23         19.55         1.32 o                         
   2  16   2         54.90         53.43         1.49 o                         
   3  16   2         60.33         61.23         1.22 o                         
   4  16   2        162.92        185.96         2.83 o                         
   5  16   2        131.85        128.14         4.64 o                         
  -5  17   2          2.89          3.74         3.09 o                         
  -4  17   2         76.28         85.70         2.42 o                         
  -3  17   2         46.28         46.60         1.61 o                         
  -2  17   2        159.70        140.96         2.04 o                         
  -1  17   2         60.14         72.46         2.31 o                         
   0  17   2         20.89         23.57         0.85 o                         
   1  17   2          0.00         -0.56         1.18 o                         
   2  17   2          0.93          0.70         0.68 o                         
   3  17   2          2.99          2.58         0.56 o                         
   4  17   2        126.51        140.19         2.90 o                         
  -4  18   2          7.58          7.50         1.15 o                         
  -3  18   2         12.65         11.59         1.58 o                         
  -2  18   2        203.50        207.98         3.69 o                         
  -1  18   2         16.26         16.97         0.91 o                         
   0  18   2          5.27          5.50         0.68 o                         
   1  18   2         45.75         47.33         3.12 o                         
   2  18   2         26.25         28.65         1.83 o                         
   3  18   2          8.76          9.45         0.98 o                         
  -2  19   2         38.85         37.18         3.31 o                         
  -1  19   2          8.56         14.76         2.64 o                         
   0  19   2          0.08          1.13         1.10 o                         
   1  19   2         53.74         53.05         3.85 o                         
 -11   0   3        143.49        133.30         5.87 o                         
  -9   0   3        358.98        371.94         6.87 o                         
  -7   0   3         45.86         37.99         1.36 o                         
  -5   0   3        488.38        460.67         3.69 o                         
  -3   0   3        187.04        160.11         1.50 o                         
  -1   0   3       2163.83       1866.78        11.33 o                         
   1   0   3         25.30         19.35         0.67 o                         
   3   0   3        118.24        110.58         1.56 o                         
   5   0   3        357.96        346.31         3.47 o                         
   7   0   3        271.56        275.03         5.54 o                         
   9   0   3          3.50          6.52         4.31 o                         
 -11   1   3          5.15          9.25         1.60 o                         
 -10   1   3        178.50        183.09         4.46 o                         
  -9   1   3         14.36         17.66         1.54 o                         
  -8   1   3          0.04         -0.68         0.68 o                         
  -7   1   3         85.51        101.12         1.19 o                         
  -6   1   3         17.39          9.78         0.46 o                         
  -5   1   3        138.67        124.23         1.14 o                         
  -4   1   3       4808.00       4987.17        21.57 o                         
  -3   1   3       2162.09       2331.03         9.79 o                         
  -2   1   3        198.63        165.21         0.98 o                         
  -1   1   3       1010.57       1032.81         4.81 o                         
   0   1   3       1001.48        993.67         4.66 o                         
   1   1   3        640.87        668.02         3.10 o                         
   2   1   3        815.75        937.49         4.28 o                         
   3   1   3        180.28        226.06         1.49 o                         
   4   1   3          1.08          0.27         0.33 o                         
   5   1   3         78.24         74.77         1.01 o                         
   6   1   3        179.23        171.11         1.65 o                         
   7   1   3         60.87         61.94         2.04 o                         
   8   1   3         30.57         35.49         2.33 o                         
   9   1   3          1.58          4.58         1.83 o                         
 -11   2   3         28.12         29.22         2.33 o                         
 -10   2   3         40.29         48.59         2.29 o                         
  -9   2   3          0.13         -1.45         1.45 o                         
  -8   2   3        108.03         94.55         1.85 o                         
  -7   2   3          5.22          4.87         0.54 o                         
  -6   2   3       1208.38       1276.54         7.09 o                         
  -5   2   3          1.93          2.63         0.32 o                         
  -4   2   3        384.32        385.22         2.00 o                         
  -3   2   3       2294.84       2221.60         9.04 o                         
  -2   2   3          0.41          0.04         0.20 o                         
  -1   2   3         45.31         52.92         0.51 o                         
   0   2   3        402.13        429.89         2.08 o                         
   1   2   3       4615.09       4831.66        20.32 o                         
   2   2   3        103.24        117.86         0.87 o                         
   3   2   3         99.15        118.61         0.98 o                         
   4   2   3         12.96          6.96         0.43 o                         
   5   2   3         10.39          5.55         0.45 o                         
   6   2   3         65.72         66.41         1.09 o                         
   7   2   3        240.76        231.66         3.89 o                         
   8   2   3        337.74        358.38         5.47 o                         
   9   2   3        104.75        101.97         4.28 o                         
 -11   3   3          7.55          6.97         1.79 o                         
 -10   3   3        313.70        333.38         5.37 o                         
  -9   3   3         50.04         50.43         1.95 o                         
  -8   3   3        197.69        214.10         2.77 o                         
  -7   3   3         53.26         46.64         0.96 o                         
  -6   3   3       2217.88       2225.73        11.04 o                         
  -5   3   3          1.72          0.28         0.31 o                         
  -4   3   3        926.38        989.42         4.55 o                         
  -3   3   3        573.36        597.22         2.77 o                         
  -2   3   3        114.27         86.69         0.67 o                         
  -1   3   3          3.06          3.16         0.24 o                         
   0   3   3       5001.51       5029.63        21.08 o                         
   1   3   3        999.15       1037.95         5.00 o                         
   2   3   3       1443.24       1461.27         6.46 o                         
   3   3   3        180.41        207.26         1.29 o                         
   4   3   3          1.54         -0.33         0.34 o                         
   5   3   3        156.28        162.34         1.34 o                         
   6   3   3        697.60        708.74         4.61 o                         
   7   3   3        111.40        116.43         2.78 o                         
   8   3   3          2.16          3.88         1.41 o                         
   9   3   3          0.67          0.13         2.50 o                         
 -11   4   3         85.53         89.93         4.10 o                         
 -10   4   3         33.43         23.27         2.07 o                         
  -9   4   3        135.67        127.29         2.79 o                         
  -8   4   3        178.37        212.56         2.82 o                         
  -7   4   3        563.38        568.56         3.89 o                         
  -6   4   3        424.69        408.37         2.75 o                         
  -5   4   3        137.70        140.22         1.47 o                         
  -4   4   3         60.44         60.11         0.65 o                         
  -3   4   3        184.41        176.11         1.04 o                         
  -2   4   3        253.50        241.08         1.25 o                         
  -1   4   3       2630.20       2833.12        11.92 o                         
   0   4   3         74.33         94.33         0.68 o                         
   1   4   3         28.90         39.50         0.77 o                         
   2   4   3        780.08        826.84         4.11 o                         
   3   4   3          7.27          8.87         0.34 o                         
   4   4   3         36.94         47.85         0.69 o                         
   5   4   3         86.41         99.02         1.29 o                         
   6   4   3        657.72        648.25         4.53 o                         
   7   4   3         32.36         40.59         1.94 o                         
   8   4   3         12.95         17.10         1.92 o                         
   9   4   3          9.89         13.59         2.44 o                         
 -11   5   3         45.54         43.69         4.08 o                         
 -10   5   3         81.52         82.81         2.74 o                         
  -9   5   3         60.64         52.10         2.48 o                         
  -8   5   3        190.71        193.90         2.68 o                         
  -7   5   3         52.66         48.34         1.00 o                         
  -6   5   3        374.62        367.90         2.41 o                         
  -5   5   3        223.74        270.18         1.94 o                         
  -4   5   3         25.28         21.80         0.44 o                         
  -3   5   3        110.56        110.83         0.82 o                         
  -2   5   3        114.41         97.72         0.67 o                         
  -1   5   3       2477.50       2677.09        12.30 o                         
   0   5   3       2334.04       2431.24        10.97 o                         
   1   5   3        703.58        873.60         4.24 o                         
   2   5   3        212.00        231.53         1.65 o                         
   3   5   3        258.70        281.26         1.92 o                         
   4   5   3        550.36        541.75         3.31 o                         
   5   5   3         24.28         18.00         0.66 o                         
   6   5   3         56.45         55.26         1.39 o                         
   7   5   3          1.39         -0.55         0.98 o                         
   8   5   3         47.32         47.82         2.53 o                         
   9   5   3        108.42        113.11         4.43 o                         
 -10   6   3          0.17         -1.28         1.28 o                         
  -9   6   3        577.89        559.63         7.31 o                         
  -8   6   3         39.24         38.29         1.41 o                         
  -7   6   3        150.35        137.73         1.76 o                         
  -6   6   3        378.49        378.82         2.57 o                         
  -5   6   3       1664.23       1607.08         8.43 o                         
  -4   6   3        127.08        136.81         1.10 o                         
  -3   6   3        226.05        207.02         1.32 o                         
  -2   6   3        399.45        416.74         2.42 o                         
  -1   6   3        695.02        624.60         2.97 o                         
   0   6   3       1669.75       1732.32         7.70 o                         
   1   6   3         36.29         33.90         0.51 o                         
   2   6   3        334.63        334.66         2.09 o                         
   3   6   3        341.15        355.13         2.38 o                         
   4   6   3        277.95        258.47         1.84 o                         
   5   6   3        113.34         99.63         1.58 o                         
   6   6   3        312.64        278.28         2.99 o                         
   7   6   3        173.36        197.05         2.93 o                         
   8   6   3         11.84         12.27         1.87 o                         
   9   6   3         34.73         29.46         2.35 o                         
 -10   7   3         22.39         30.36         2.02 o                         
  -9   7   3        117.83        118.96         2.65 o                         
  -8   7   3         40.89         34.02         1.41 o                         
  -7   7   3        219.29        204.61         2.56 o                         
  -6   7   3         72.38         63.77         0.99 o                         
  -5   7   3        419.61        446.74         2.76 o                         
  -4   7   3         28.95         25.07         0.46 o                         
  -3   7   3        180.11        167.92         1.18 o                         
  -2   7   3        123.04        123.29         1.08 o                         
  -1   7   3         91.33        122.86         1.04 o                         
   0   7   3        666.36        722.06         3.41 o                         
   1   7   3          0.05          0.62         0.25 o                         
   2   7   3         80.09         73.65         1.00 o                         
   3   7   3          6.03          2.60         0.39 o                         
   4   7   3        363.46        364.83         2.53 o                         
   5   7   3        327.57        283.04         2.59 o                         
   6   7   3         14.43         15.76         1.05 o                         
   7   7   3          0.28         -0.98         0.98 o                         
   8   7   3          7.35          5.07         1.28 o                         
   9   7   3          5.34          6.50         2.11 o                         
 -10   8   3         85.50         91.11         3.29 o                         
  -9   8   3          1.31         -0.14         1.64 o                         
  -8   8   3         18.11         16.25         1.12 o                         
  -7   8   3        726.15        706.60         5.68 o                         
  -6   8   3        186.09        188.91         1.66 o                         
  -5   8   3        334.39        330.10         2.00 o                         
  -4   8   3         19.85         24.27         0.55 o                         
  -3   8   3        103.81        137.99         1.08 o                         
  -2   8   3        574.62        575.60         3.23 o                         
  -1   8   3         70.88         75.39         0.79 o                         
   0   8   3         23.38         16.00         0.39 o                         
   1   8   3       1747.87       1779.43         8.69 o                         
   2   8   3          0.49          0.85         0.33 o                         
   3   8   3        238.31        243.60         1.83 o                         
   4   8   3        581.56        563.88         3.57 o                         
   5   8   3        661.95        660.43         8.57 o                         
   6   8   3         41.40         38.11         1.56 o                         
   7   8   3          4.16          3.38         1.04 o                         
   8   8   3         60.11         65.50         2.34 o                         
 -10   9   3         24.78         23.21         2.29 o                         
  -9   9   3          6.37          4.47         1.12 o                         
  -8   9   3        152.88        157.90         2.43 o                         
  -7   9   3          0.48         -0.06         0.71 o                         
  -6   9   3         65.21         70.96         1.18 o                         
  -5   9   3        223.75        216.44         1.61 o                         
  -4   9   3       1458.84       1374.93         7.45 o                         
  -3   9   3         45.68         49.66         0.69 o                         
  -2   9   3       1211.25       1241.57         6.20 o                         
  -1   9   3        178.32        176.29         1.28 o                         
   0   9   3        867.11        820.96         4.97 o                         
   1   9   3        183.63        174.73         1.32 o                         
   2   9   3       2444.39       2552.12        13.76 o                         
   3   9   3          4.74          6.27         0.43 o                         
   4   9   3        105.48        103.27         1.52 o                         
   5   9   3          4.34          4.74         0.66 o                         
   6   9   3        146.67        139.98         2.42 o                         
   7   9   3         19.80         14.98         1.33 o                         
   8   9   3        226.77        247.15         4.48 o                         
  -9  10   3          9.32          8.48         1.33 o                         
  -8  10   3         19.35         18.16         1.14 o                         
  -7  10   3        238.06        233.79         2.83 o                         
  -6  10   3          5.38          3.56         0.58 o                         
  -5  10   3        234.29        227.91         1.84 o                         
  -4  10   3        519.15        475.24         3.65 o                         
  -3  10   3         86.80         86.84         0.95 o                         
  -2  10   3        522.10        520.44         3.05 o                         
  -1  10   3         33.03         30.19         0.65 o                         
   0  10   3         83.90         86.34         0.95 o                         
   1  10   3        241.06        258.37         1.98 o                         
   2  10   3          0.34          0.40         0.38 o                         
   3  10   3         31.87         33.06         0.86 o                         
   4  10   3         64.56         66.21         1.17 o                         
   5  10   3         12.66         12.05         1.09 o                         
   6  10   3         29.14         22.96         1.12 o                         
   7  10   3         11.89         10.96         1.29 o                         
   8  10   3         24.18         32.20         1.89 o                         
  -9  11   3         13.85         15.98         1.52 o                         
  -8  11   3          5.11          5.87         0.90 o                         
  -7  11   3          0.00         -0.68         0.68 o                         
  -6  11   3          0.69         -0.15         0.47 o                         
  -5  11   3        234.62        233.75         2.01 o                         
  -4  11   3        147.36        151.81         1.30 o                         
  -3  11   3          7.03          3.33         0.38 o                         
  -2  11   3        727.72        698.01         3.82 o                         
  -1  11   3          1.52          1.88         0.40 o                         
   0  11   3         19.93         23.09         0.57 o                         
   1  11   3        140.56        133.61         1.22 o                         
   2  11   3        211.02        178.93         1.58 o                         
   3  11   3         23.10         22.89         0.80 o                         
   4  11   3        429.90        455.93         6.30 o                         
   5  11   3         26.83         22.08         1.02 o                         
   6  11   3         46.58         44.66         1.51 o                         
   7  11   3         33.82         33.55         1.71 o                         
  -9  12   3        117.19        130.40         6.10 o                         
  -8  12   3          5.85          2.37         0.90 o                         
  -7  12   3          4.95          3.39         0.75 o                         
  -6  12   3         13.43         22.02         0.72 o                         
  -5  12   3        237.36        243.82         3.44 o                         
  -4  12   3          4.10          5.82         0.58 o                         
  -3  12   3        435.45        433.60         3.18 o                         
  -2  12   3        183.62        163.54         1.65 o                         
  -1  12   3        615.64        634.70         3.96 o                         
   0  12   3         97.07         83.84         0.99 o                         
   1  12   3        118.69        105.03         1.06 o                         
   2  12   3        658.54        625.46         4.43 o                         
   3  12   3        381.74        371.10         4.03 o                         
   4  12   3          3.86          2.37         0.81 o                         
   5  12   3         47.49         56.85         2.29 o                         
   6  12   3          6.80          7.80         1.06 o                         
   7  12   3        138.43        147.85         6.02 o                         
  -8  13   3         16.68         19.92         1.40 o                         
  -7  13   3          0.03          0.66         0.81 o                         
  -6  13   3        157.12        140.08         4.51 o                         
  -5  13   3         42.34         37.65         1.25 o                         
  -4  13   3         34.19         38.63         1.02 o                         
  -3  13   3         32.22         32.96         1.04 o                         
  -2  13   3        310.20        296.42         2.85 o                         
  -1  13   3        153.37        154.35         2.25 o                         
   0  13   3        118.39        117.59         1.34 o                         
   1  13   3        148.70        138.17         2.20 o                         
   2  13   3          0.15          1.49         0.47 o                         
   3  13   3          0.61          0.16         0.59 o                         
   4  13   3         99.68        114.26         2.37 o                         
   5  13   3          1.86          1.41         1.21 o                         
   6  13   3          3.45          2.92         1.25 o                         
  -8  14   3          6.60          6.83         1.41 o                         
  -7  14   3          0.01          1.27         0.83 o                         
  -6  14   3          2.14          7.54         1.79 o                         
  -5  14   3         77.46         81.34         1.68 o                         
  -4  14   3         76.83         71.19         1.34 o                         
  -3  14   3        487.22        459.60         4.32 o                         
  -2  14   3          0.02         -0.54         0.58 o                         
  -1  14   3         18.13         18.84         0.81 o                         
   0  14   3        208.18        179.19         3.23 o                         
   1  14   3        286.33        291.15         3.39 o                         
   2  14   3          4.73          5.21         0.56 o                         
   3  14   3          2.07         -0.25         0.63 o                         
   4  14   3         74.30         69.17         1.85 o                         
   5  14   3          7.01          2.69         1.30 o                         
   6  14   3         44.48         46.05         1.96 o                         
  -7  15   3          2.82          2.42         0.93 o                         
  -6  15   3        226.90        234.20         4.07 o                         
  -5  15   3          0.07         -0.42         0.75 o                         
  -4  15   3         51.69         49.72         1.18 o                         
  -3  15   3         88.14         86.52         1.62 o                         
  -2  15   3        245.76        214.83         2.52 o                         
  -1  15   3          5.45          3.04         0.63 o                         
   0  15   3        176.56        191.25         2.78 o                         
   1  15   3         26.03         25.55         1.03 o                         
   2  15   3        116.07        136.17         1.74 o                         
   3  15   3          4.68          4.23         0.75 o                         
   4  15   3        300.47        304.00         4.63 o                         
   5  15   3          8.01         10.53         2.13 o                         
  -6  16   3         45.58         41.34         2.37 o                         
  -5  16   3         10.37         11.80         1.27 o                         
  -4  16   3         24.04         17.79         1.03 o                         
  -3  16   3         26.59         24.10         1.13 o                         
  -2  16   3        118.14        119.72         2.86 o                         
  -1  16   3          0.29          0.36         0.63 o                         
   0  16   3          0.21          0.24         0.55 o                         
   1  16   3         22.63         24.95         0.77 o                         
   2  16   3          0.95          0.36         0.49 o                         
   3  16   3          0.07          0.11         0.74 o                         
   4  16   3          7.45          8.08         1.95 o                         
  -5  17   3          0.74          2.60         3.42 o                         
  -4  17   3         62.16         62.36         1.91 o                         
  -3  17   3         27.18         29.11         1.35 o                         
  -2  17   3          8.17         11.79         0.90 o                         
  -1  17   3          1.15          2.51         0.81 o                         
   0  17   3          7.61          6.42         0.72 o                         
   1  17   3          7.82          9.99         0.59 o                         
   2  17   3          0.47         -0.25         0.52 o                         
   3  17   3          5.40          5.70         1.08 o                         
  -4  18   3          1.08         -0.23         1.32 o                         
  -3  18   3          9.31          7.98         3.74 o                         
  -2  18   3          0.03         -2.81         3.09 o                         
  -1  18   3        243.80        245.85         5.97 o                         
   0  18   3          3.15          4.68         0.88 o                         
   1  18   3         29.39         30.01         1.28 o                         
   2  18   3         17.25         17.06         1.01 o                         
  -1  19   3         71.74         73.24         4.29 o                         
 -10   0   4         77.69         90.32         4.55 o                         
  -8   0   4         14.38         22.06         1.60 o                         
  -6   0   4        632.85        718.26         5.43 o                         
  -4   0   4       2427.80       2352.97        14.36 o                         
  -2   0   4         10.63         13.18         0.49 o                         
   0   0   4        128.67        147.58         1.42 o                         
   2   0   4        496.68        495.82         3.91 o                         
   4   0   4        180.94        211.52         2.79 o                         
   6   0   4        558.72        520.21        11.18 o                         
   8   0   4          3.80          1.05         2.29 o                         
 -11   1   4          4.94          4.10         1.94 o                         
 -10   1   4        219.28        253.55         5.17 o                         
  -9   1   4         70.29         65.77         2.56 o                         
  -8   1   4         13.55         12.46         1.06 o                         
  -7   1   4        196.76        212.53         2.39 o                         
  -6   1   4          4.50          3.53         0.41 o                         
  -5   1   4        375.28        392.26         2.25 o                         
  -4   1   4       1228.25       1303.30         5.74 o                         
  -3   1   4        770.92        760.93         3.52 o                         
  -2   1   4        811.82        751.71         3.36 o                         
  -1   1   4        474.64        543.75         2.71 o                         
   0   1   4        855.91        898.42         4.34 o                         
   1   1   4        634.00        619.75         3.09 o                         
   2   1   4       1385.07       1368.33         6.30 o                         
   3   1   4        999.02       1040.68         5.42 o                         
   4   1   4         64.70         58.55         0.93 o                         
   5   1   4          9.02          7.83         0.58 o                         
   6   1   4        169.31        167.26         2.55 o                         
   7   1   4         81.58         87.98         2.24 o                         
   8   1   4         75.60         77.78         3.14 o                         
   9   1   4          4.53          4.99         2.27 o                         
 -11   2   4         89.27         92.24         3.91 o                         
 -10   2   4          3.36          1.25         1.56 o                         
  -9   2   4          5.64          5.51         1.37 o                         
  -8   2   4          1.28          4.32         0.84 o                         
  -7   2   4         34.80         31.22         0.91 o                         
  -6   2   4        292.53        308.45         2.22 o                         
  -5   2   4        987.60        930.78         4.68 o                         
  -4   2   4         63.81         57.14         0.56 o                         
  -3   2   4          0.12          1.11         0.23 o                         
  -2   2   4        524.96        489.65         2.65 o                         
  -1   2   4         49.47         43.79         0.53 o                         
   0   2   4        148.34        169.57         1.12 o                         
   1   2   4        160.52        253.38         1.43 o                         
   2   2   4        115.19        134.82         1.03 o                         
   3   2   4         38.99         34.55         0.64 o                         
   4   2   4         79.30         62.53         1.14 o                         
   5   2   4        849.47        880.55         5.68 o                         
   6   2   4         49.03         38.78         1.40 o                         
   7   2   4        136.52        131.49         2.88 o                         
   8   2   4          1.73         -1.03         2.41 o                         
   9   2   4         44.29         44.75         3.44 o                         
 -11   3   4         69.43         67.54         3.74 o                         
 -10   3   4         38.87         26.41         2.04 o                         
  -9   3   4        271.18        258.92         4.32 o                         
  -8   3   4         34.69         39.66         1.50 o                         
  -7   3   4         86.86        109.68         1.42 o                         
  -6   3   4          6.02          5.56         0.48 o                         
  -5   3   4          9.24          5.95         0.54 o                         
  -4   3   4        365.84        384.99         2.16 o                         
  -3   3   4       1048.33       1080.39         5.02 o                         
  -2   3   4        123.46        142.83         1.01 o                         
  -1   3   4        484.47        557.03         2.75 o                         
   0   3   4        110.14        107.16         0.84 o                         
   1   3   4        287.20        250.86         1.50 o                         
   2   3   4          0.16          1.63         0.28 o                         
   3   3   4         33.79         20.28         0.51 o                         
   4   3   4        141.42        150.28         1.44 o                         
   5   3   4        118.57        116.51         1.50 o                         
   6   3   4         39.80         37.88         1.51 o                         
   7   3   4         23.37         20.29         1.59 o                         
   8   3   4         26.66         25.43         2.67 o                         
   9   3   4          0.04          3.07         2.76 o                         
 -11   4   4         54.12         68.67         3.66 o                         
 -10   4   4        133.27        132.60         3.76 o                         
  -9   4   4        301.11        283.56         4.18 o                         
  -8   4   4        379.06        352.73         3.84 o                         
  -7   4   4        135.15        108.48         1.68 o                         
  -6   4   4        544.05        558.08         3.62 o                         
  -5   4   4         12.12         10.46         0.48 o                         
  -4   4   4         91.50        106.41         0.88 o                         
  -3   4   4        452.48        412.21         2.07 o                         
  -2   4   4        381.51        392.18         1.93 o                         
  -1   4   4        660.52        675.36         3.25 o                         
   0   4   4          5.31          4.88         0.29 o                         
   1   4   4       1890.02       2124.35        11.24 o                         
   2   4   4         84.67         68.51         0.83 o                         
   3   4   4        623.88        585.99         3.34 o                         
   4   4   4         48.16         41.95         0.87 o                         
   5   4   4         46.86         35.48         0.95 o                         
   6   4   4         28.82         36.71         1.50 o                         
   7   4   4         58.51         59.47         2.08 o                         
   8   4   4        178.22        160.74         4.13 o                         
   9   4   4         99.42        104.17         7.49 o                         
 -11   5   4         17.25         19.16         3.15 o                         
 -10   5   4         32.78         29.17         1.97 o                         
  -9   5   4         55.75         56.92         1.89 o                         
  -8   5   4         84.92         72.66         2.01 o                         
  -7   5   4        144.31        138.69         1.60 o                         
  -6   5   4       1342.78       1274.54         6.74 o                         
  -5   5   4        436.31        430.36         2.66 o                         
  -4   5   4        840.87        824.98         4.13 o                         
  -3   5   4        209.04        224.70         1.32 o                         
  -2   5   4        456.11        549.32         2.60 o                         
  -1   5   4        239.48        245.88         1.38 o                         
   0   5   4       2893.26       3032.72        13.55 o                         
   1   5   4        320.58        330.08         1.99 o                         
   2   5   4          9.17          7.14         0.35 o                         
   3   5   4         62.09         54.85         0.83 o                         
   4   5   4        664.93        621.88         6.68 o                         
   5   5   4          7.08          4.21         0.65 o                         
   6   5   4       1093.78       1057.82         9.91 o                         
   7   5   4        105.59        106.31         2.52 o                         
   8   5   4         53.69         59.64         2.83 o                         
 -10   6   4        217.48        224.23         4.80 o                         
  -9   6   4          5.01          6.04         1.18 o                         
  -8   6   4        569.28        555.03         5.47 o                         
  -7   6   4          7.77          5.97         0.72 o                         
  -6   6   4        155.88        162.67         1.92 o                         
  -5   6   4        794.32        740.26         3.87 o                         
  -4   6   4        439.35        448.60         2.42 o                         
  -3   6   4         45.09         40.75         0.56 o                         
  -2   6   4         17.15         12.75         0.32 o                         
  -1   6   4          3.72          9.30         0.35 o                         
   0   6   4        502.02        496.29         2.96 o                         
   1   6   4        657.14        702.16         3.95 o                         
   2   6   4         51.53         44.10         0.80 o                         
   3   6   4          0.20          0.05         0.40 o                         
   4   6   4        140.33        141.42         1.66 o                         
   5   6   4          9.82          8.79         0.81 o                         
   6   6   4         20.71         17.11         1.35 o                         
   7   6   4         91.34         88.53         2.37 o                         
   8   6   4         43.55         47.13         2.63 o                         
 -10   7   4         33.08         38.60         2.40 o                         
  -9   7   4         27.62         24.51         1.53 o                         
  -8   7   4        226.28        226.00         2.96 o                         
  -7   7   4         59.49         57.93         1.42 o                         
  -6   7   4        634.27        637.02         4.36 o                         
  -5   7   4          0.51          0.49         0.39 o                         
  -4   7   4        401.75        378.19         2.22 o                         
  -3   7   4        136.49        117.53         0.97 o                         
  -2   7   4        606.50        556.68         4.31 o                         
  -1   7   4          0.25          0.83         0.34 o                         
   0   7   4       1313.51       1433.34         7.39 o                         
   1   7   4        894.40        886.28         4.68 o                         
   2   7   4       1292.19       1246.70         6.85 o                         
   3   7   4          1.37          1.54         0.43 o                         
   4   7   4        262.80        289.08         3.00 o                         
   5   7   4        327.15        309.33         4.32 o                         
   6   7   4        332.93        334.41         4.63 o                         
   7   7   4          0.04          0.44         1.03 o                         
   8   7   4         47.95         47.21         2.70 o                         
 -10   8   4        146.57        154.64         4.02 o                         
  -9   8   4        106.76        105.94         3.59 o                         
  -8   8   4         26.58         29.75         1.28 o                         
  -7   8   4        386.75        383.13         3.71 o                         
  -6   8   4        207.74        232.08         2.16 o                         
  -5   8   4         67.67         65.45         0.96 o                         
  -4   8   4        282.21        280.26         1.91 o                         
  -3   8   4         43.46         43.11         0.66 o                         
  -2   8   4        248.18        225.15         1.59 o                         
  -1   8   4        716.96        702.55         3.90 o                         
   0   8   4         28.16         34.75         0.62 o                         
   1   8   4        298.66        314.94         2.00 o                         
   2   8   4       1311.01       1292.78         7.07 o                         
   3   8   4         59.92         53.99         0.90 o                         
   4   8   4        292.06        286.15         2.60 o                         
   5   8   4         19.65         23.18         1.18 o                         
   6   8   4         71.96         69.48         2.10 o                         
   7   8   4         17.08         12.90         1.30 o                         
   8   8   4         59.45         73.03         2.55 o                         
 -10   9   4          5.58          5.54         1.85 o                         
  -9   9   4         14.73         15.52         2.01 o                         
  -8   9   4          7.45          8.18         0.95 o                         
  -7   9   4        135.25        134.85         2.14 o                         
  -6   9   4        113.96        115.41         1.63 o                         
  -5   9   4        137.23        142.32         1.31 o                         
  -4   9   4         40.34         36.05         0.64 o                         
  -3   9   4          6.75          2.01         0.30 o                         
  -2   9   4         15.20          7.44         0.34 o                         
  -1   9   4         97.76        108.54         1.03 o                         
   0   9   4          3.14          0.84         0.31 o                         
   1   9   4          3.37         -0.30         0.37 o                         
   2   9   4          9.83          5.85         0.43 o                         
   3   9   4         15.23         21.80         0.67 o                         
   4   9   4         90.53         83.81         1.79 o                         
   5   9   4        116.06        122.35         2.19 o                         
   6   9   4          0.04         -0.09         0.95 o                         
   7   9   4          1.75          2.08         1.13 o                         
  -9  10   4         49.37         53.08         2.24 o                         
  -8  10   4          0.09          0.79         0.84 o                         
  -7  10   4        224.53        216.94         2.77 o                         
  -6  10   4        148.84        137.15         1.88 o                         
  -5  10   4       1126.78       1138.39         6.28 o                         
  -4  10   4          3.19          4.28         0.39 o                         
  -3  10   4        361.28        325.19         2.16 o                         
  -2  10   4        873.91        825.22         4.83 o                         
  -1  10   4        303.78        314.16         1.97 o                         
   0  10   4          0.06          0.36         0.33 o                         
   1  10   4        569.70        549.12         3.66 o                         
   2  10   4        249.15        266.29         2.08 o                         
   3  10   4          5.44          7.48         0.56 o                         
   4  10   4        127.17        111.08         1.98 o                         
   5  10   4         91.32         81.25         1.80 o                         
   6  10   4          2.46          1.18         0.92 o                         
   7  10   4        167.28        184.10         3.67 o                         
  -9  11   4          6.00          3.43         1.27 o                         
  -8  11   4        171.99        157.61         2.97 o                         
  -7  11   4          1.35          0.26         0.74 o                         
  -6  11   4          3.10          2.87         0.88 o                         
  -5  11   4         73.14         65.40         1.01 o                         
  -4  11   4         96.40         86.64         1.19 o                         
  -3  11   4          1.84          2.59         0.48 o                         
  -2  11   4        982.94       1000.40         5.72 o                         
  -1  11   4          1.10          0.13         0.34 o                         
   0  11   4        698.70        657.23         4.04 o                         
   1  11   4          0.08         -0.15         0.46 o                         
   2  11   4        869.38        901.82         6.56 o                         
   3  11   4         81.40        104.20         2.17 o                         
   4  11   4        157.98        154.59         2.22 o                         
   5  11   4          2.25          4.02         0.81 o                         
   6  11   4          0.20          0.42         1.13 o                         
   7  11   4          0.85          2.14         1.38 o                         
  -9  12   4          1.11          0.23         1.35 o                         
  -8  12   4         73.27         68.68         1.90 o                         
  -7  12   4          0.15         -0.73         0.73 o                         
  -6  12   4         45.57         46.34         1.17 o                         
  -5  12   4          1.67          1.98         0.40 o                         
  -4  12   4        341.54        321.65         3.79 o                         
  -3  12   4         37.46         36.19         0.91 o                         
  -2  12   4        106.63         97.26         1.34 o                         
  -1  12   4          6.26          8.62         0.59 o                         
   0  12   4         50.12         45.96         0.85 o                         
   1  12   4        106.39         96.03         1.43 o                         
   2  12   4          0.59          3.37         0.83 o                         
   3  12   4          0.45          0.25         0.79 o                         
   4  12   4         51.59         54.60         1.83 o                         
   5  12   4          0.60          0.22         1.68 o                         
   6  12   4         21.25         19.53         2.69 o                         
  -8  13   4         42.14         63.38         1.79 o                         
  -7  13   4          0.09         -0.70         0.72 o                         
  -6  13   4        142.48        137.15         2.63 o                         
  -5  13   4         74.49         67.21         1.61 o                         
  -4  13   4        254.34        264.36         2.97 o                         
  -3  13   4         61.00         52.59         1.22 o                         
  -2  13   4        406.76        377.70         3.24 o                         
  -1  13   4          1.72         -0.04         0.53 o                         
   0  13   4        218.63        224.54         3.37 o                         
   1  13   4         41.94         41.20         1.03 o                         
   2  13   4        108.00        106.51         1.82 o                         
   3  13   4         10.53         16.71         1.36 o                         
   4  13   4        127.22        127.37         3.15 o                         
   5  13   4         24.91         29.10         2.00 o                         
   6  13   4        121.86        123.15         9.36 o                         
  -7  14   4         49.47         52.98         1.86 o                         
  -6  14   4          8.88          4.71         0.71 o                         
  -5  14   4         36.50         33.27         1.42 o                         
  -4  14   4          4.11          2.36         0.71 o                         
  -3  14   4        358.81        356.66         3.99 o                         
  -2  14   4         90.98         85.87         1.95 o                         
  -1  14   4         30.24         28.93         0.99 o                         
   0  14   4         38.59         33.86         0.89 o                         
   1  14   4         98.43        101.62         1.56 o                         
   2  14   4         47.84         41.60         1.28 o                         
   3  14   4        142.67        144.94         2.60 o                         
   4  14   4         24.93         23.97         1.74 o                         
   5  14   4         37.42         45.87         3.15 o                         
  -7  15   4         11.15          9.78         1.23 o                         
  -6  15   4          4.89          0.98         0.63 o                         
  -5  15   4         46.28         45.92         1.70 o                         
  -4  15   4         24.18         27.26         1.18 o                         
  -3  15   4         26.32         25.04         1.27 o                         
  -2  15   4          6.00          9.35         1.18 o                         
  -1  15   4         18.29         20.20         1.08 o                         
   0  15   4          0.00         -0.22         0.47 o                         
   1  15   4        148.78        151.10         1.97 o                         
   2  15   4          1.17          1.19         0.70 o                         
   3  15   4          6.36          6.28         1.00 o                         
   4  15   4         15.22         14.00         2.19 o                         
   5  15   4          4.49          6.19         3.26 o                         
  -6  16   4         63.49         56.75         2.58 o                         
  -5  16   4        214.69        247.26         3.96 o                         
  -4  16   4         12.03         16.97         1.24 o                         
  -3  16   4         10.40         10.04         1.34 o                         
  -2  16   4         19.67         14.64         1.14 o                         
  -1  16   4         88.62         95.94         2.08 o                         
   0  16   4          9.89         14.48         0.76 o                         
   1  16   4        131.08        124.75         1.77 o                         
   2  16   4         14.02         11.73         1.48 o                         
   3  16   4         47.04         47.95         2.93 o                         
   4  16   4          3.04          3.10         2.36 o                         
  -5  17   4         42.83         54.53         6.02 o                         
  -4  17   4         86.79         92.35         5.62 o                         
  -3  17   4          0.15         -0.69         1.10 o                         
  -2  17   4        217.12        208.31         4.04 o                         
  -1  17   4         14.75         12.30         0.74 o                         
   0  17   4          0.87          1.40         0.58 o                         
   1  17   4          9.77          9.09         0.78 o                         
   2  17   4         63.62         74.55         2.14 o                         
   3  17   4          3.44          5.86         2.60 o                         
  -3  18   4          5.66          6.67         3.42 o                         
  -2  18   4         17.44         15.14         3.91 o                         
  -1  18   4          0.04         -0.27         0.79 o                         
   0  18   4          0.03          0.77         0.90 o                         
   1  18   4         23.22         28.09         1.44 o                         
 -11   0   5         54.87         61.32         4.37 o                         
  -9   0   5         43.92         37.49         3.22 o                         
  -7   0   5          4.83         12.14         0.96 o                         
  -5   0   5         15.53         21.27         0.59 o                         
  -3   0   5       1445.06       1323.56         8.08 o                         
  -1   0   5       3277.12       3451.73        20.89 o                         
   1   0   5        387.32        335.88         3.00 o                         
   3   0   5        560.12        507.43         5.11 o                         
   5   0   5        393.57        410.20         6.81 o                         
   7   0   5         97.39         97.76         3.76 o                         
 -11   1   5         40.02         39.73         2.68 o                         
 -10   1   5          0.46         -0.94         1.78 o                         
  -9   1   5        120.79        118.59         3.42 o                         
  -8   1   5         47.66         42.02         1.73 o                         
  -7   1   5        156.87        171.02         1.97 o                         
  -6   1   5        419.74        404.34         3.31 o                         
  -5   1   5        120.61        103.85         0.93 o                         
  -4   1   5          4.77         11.03         0.41 o                         
  -3   1   5       1686.30       1713.44         7.44 o                         
  -2   1   5        524.64        510.46         2.54 o                         
  -1   1   5          4.00          1.78         0.29 o                         
   0   1   5        259.25        304.37         1.80 o                         
   1   1   5          7.94         14.03         0.44 o                         
   2   1   5        207.08        240.92         1.66 o                         
   3   1   5        179.67        201.48         1.72 o                         
   4   1   5        900.27        848.33         5.29 o                         
   5   1   5          0.02          0.73         0.84 o                         
   6   1   5        315.76        319.35         4.79 o                         
   7   1   5         22.33         22.60         1.89 o                         
   8   1   5          0.22          1.63         2.04 o                         
 -11   2   5          2.08          4.67         2.07 o                         
 -10   2   5        163.72        161.99         4.21 o                         
  -9   2   5          2.91          4.84         1.34 o                         
  -8   2   5        325.23        355.80         5.03 o                         
  -7   2   5        149.61        128.92         1.53 o                         
  -6   2   5         85.79         78.01         1.19 o                         
  -5   2   5         60.92         69.22         0.76 o                         
  -4   2   5        122.39        133.83         1.16 o                         
  -3   2   5         58.80         47.56         0.63 o                         
  -2   2   5         33.07         55.86         0.83 o                         
  -1   2   5       1512.42       1631.51         7.40 o                         
   0   2   5         36.13         16.65         0.45 o                         
   1   2   5        220.00        205.22         1.37 o                         
   2   2   5        805.08        897.75         4.96 o                         
   3   2   5        150.42        169.00         1.72 o                         
   4   2   5         51.02         46.41         1.04 o                         
   5   2   5         77.08         77.12         1.69 o                         
   6   2   5         30.35         29.64         1.67 o                         
   7   2   5         16.26         14.00         1.58 o                         
   8   2   5          0.26         -1.89         3.05 o                         
 -11   3   5          2.55          3.23         3.69 o                         
 -10   3   5          0.84          0.34         1.56 o                         
  -9   3   5         28.34         31.16         1.90 o                         
  -8   3   5          1.49          0.99         0.81 o                         
  -7   3   5          0.47          0.88         0.54 o                         
  -6   3   5         13.12          9.12         0.56 o                         
  -5   3   5         53.26         50.75         0.71 o                         
  -4   3   5        918.95        939.79         4.82 o                         
  -3   3   5        594.19        637.54         3.62 o                         
  -2   3   5          0.27         -0.31         0.31 o                         
  -1   3   5       2307.87       2508.26        11.48 o                         
   0   3   5       2561.97       2766.98        12.54 o                         
   1   3   5         10.44         13.01         0.43 o                         
   2   3   5        595.69        531.23         3.01 o                         
   3   3   5        137.25        134.12         1.29 o                         
   4   3   5        347.27        379.34         3.01 o                         
   5   3   5          3.43          4.00         0.89 o                         
   6   3   5        325.68        288.91         4.40 o                         
   7   3   5          4.28          2.71         1.35 o                         
   8   3   5        186.86        204.87         5.32 o                         
 -11   4   5          0.00         -0.85         2.20 o                         
 -10   4   5        155.22        168.68         4.32 o                         
  -9   4   5          0.77          1.01         1.09 o                         
  -8   4   5         88.77         90.34         2.18 o                         
  -7   4   5         67.88         70.93         1.30 o                         
  -6   4   5        314.36        346.54         2.53 o                         
  -5   4   5        521.93        510.35         2.94 o                         
  -4   4   5       1219.09       1184.47         6.01 o                         
  -3   4   5         25.09         21.98         0.52 o                         
  -2   4   5        669.88        667.73         3.43 o                         
  -1   4   5         48.54         46.52         0.69 o                         
   0   4   5         19.21         21.95         0.53 o                         
   1   4   5          3.39         12.19         0.45 o                         
   2   4   5         43.08         30.68         0.92 o                         
   3   4   5        147.06        141.54         1.45 o                         
   4   4   5         10.25          8.23         0.63 o                         
   5   4   5        217.55        206.58         3.15 o                         
   6   4   5        272.86        267.31         3.59 o                         
   7   4   5          0.05         -1.14         1.47 o                         
   8   4   5          4.79          4.57         1.92 o                         
 -11   5   5         10.49          6.75         2.87 o                         
 -10   5   5        133.59        123.32         4.41 o                         
  -9   5   5        519.10        501.15         6.08 o                         
  -8   5   5          5.26          6.05         0.85 o                         
  -7   5   5         12.13         17.99         0.84 o                         
  -6   5   5        222.58        217.82         1.78 o                         
  -5   5   5         84.56         95.14         1.00 o                         
  -4   5   5          5.72          4.72         0.38 o                         
  -3   5   5         72.10         64.71         0.75 o                         
  -2   5   5        293.80        307.41         1.89 o                         
  -1   5   5        353.61        414.55         2.45 o                         
   0   5   5        286.18        317.17         2.01 o                         
   1   5   5         32.33         30.32         0.64 o                         
   2   5   5          5.42          8.79         0.50 o                         
   3   5   5        785.37        753.13         5.75 o                         
   4   5   5         71.78         85.95         1.34 o                         
   5   5   5        121.24        107.16         2.10 o                         
   6   5   5         89.17        106.08         2.40 o                         
   7   5   5         32.82         28.76         2.05 o                         
   8   5   5          1.95          7.25         2.04 o                         
 -10   6   5         23.95         26.03         3.71 o                         
  -9   6   5         32.23         29.12         1.88 o                         
  -8   6   5         74.61         86.53         1.80 o                         
  -7   6   5        422.71        406.79         3.86 o                         
  -6   6   5        308.47        330.92         2.34 o                         
  -5   6   5        731.75        704.76         3.83 o                         
  -4   6   5         62.65         60.19         0.78 o                         
  -3   6   5         42.02         35.66         0.60 o                         
  -2   6   5         62.88         66.54         0.74 o                         
  -1   6   5         57.46         74.29         0.83 o                         
   0   6   5          0.44          0.45         0.37 o                         
   1   6   5         18.47         15.13         0.56 o                         
   2   6   5         66.19         80.58         1.14 o                         
   3   6   5         80.97         76.74         1.20 o                         
   4   6   5        110.91        106.97         1.65 o                         
   5   6   5        367.44        370.26         4.12 o                         
   6   6   5         20.56         21.67         1.52 o                         
   7   6   5         52.12         50.32         2.82 o                         
   8   6   5         30.73         23.85         3.13 o                         
 -10   7   5         11.29          8.48         1.82 o                         
  -9   7   5        210.61        209.50         3.53 o                         
  -8   7   5        216.98        230.87         3.02 o                         
  -7   7   5         97.49         94.72         2.06 o                         
  -6   7   5        161.30        151.21         1.60 o                         
  -5   7   5        283.29        294.38         2.13 o                         
  -4   7   5        153.80        134.08         1.20 o                         
  -3   7   5        410.42        394.05         2.36 o                         
  -2   7   5        585.24        618.39         3.33 o                         
  -1   7   5          0.82          0.25         0.34 o                         
   0   7   5        140.60        122.31         1.25 o                         
   1   7   5       1036.86       1004.06         5.91 o                         
   2   7   5       1237.55       1195.33        10.45 o                         
   3   7   5         23.82         14.85         0.67 o                         
   4   7   5          1.33         -0.09         0.64 o                         
   5   7   5        141.78        129.79         2.26 o                         
   6   7   5        112.70        118.45         2.74 o                         
   7   7   5         56.51         52.83         2.17 o                         
 -10   8   5        111.58        115.07         4.68 o                         
  -9   8   5        121.32        122.73         2.71 o                         
  -8   8   5         90.36         97.48         2.02 o                         
  -7   8   5         29.39         27.82         1.19 o                         
  -6   8   5        537.32        523.54         4.02 o                         
  -5   8   5       1004.54        979.64         5.35 o                         
  -4   8   5        796.62        763.32         4.28 o                         
  -3   8   5          1.88          3.13         0.39 o                         
  -2   8   5        587.91        596.20         3.61 o                         
  -1   8   5         42.31         53.77         0.82 o                         
   0   8   5        879.89        823.01         4.73 o                         
   1   8   5        860.71        927.45         5.31 o                         
   2   8   5          4.07          3.55         0.50 o                         
   3   8   5        232.51        238.58         2.66 o                         
   4   8   5         16.16         18.10         1.01 o                         
   5   8   5          5.75          5.79         0.99 o                         
   6   8   5          6.88          8.24         1.24 o                         
   7   8   5         70.81         71.51         3.14 o                         
 -10   9   5          6.37          7.22         2.24 o                         
  -9   9   5         45.87         56.51         2.18 o                         
  -8   9   5         58.34         69.96         1.82 o                         
  -7   9   5          0.75          0.15         0.75 o                         
  -6   9   5         65.21         57.16         1.21 o                         
  -5   9   5        352.77        348.07         2.93 o                         
  -4   9   5         91.17         97.67         1.16 o                         
  -3   9   5         37.03         38.14         0.71 o                         
  -2   9   5         32.31         23.24         0.64 o                         
  -1   9   5         36.91         33.80         0.71 o                         
   0   9   5        638.70        732.92         4.33 o                         
   1   9   5        168.25        191.90         1.63 o                         
   2   9   5        399.21        369.88         2.76 o                         
   3   9   5         22.17         11.95         0.89 o                         
   4   9   5        378.04        359.57         4.14 o                         
   5   9   5          2.40          1.08         0.87 o                         
   6   9   5         51.76         53.76         2.94 o                         
   7   9   5         33.17         29.04         2.37 o                         
  -9  10   5         45.41         37.20         1.87 o                         
  -8  10   5        269.57        288.17         3.91 o                         
  -7  10   5          2.49          2.05         0.84 o                         
  -6  10   5        387.74        377.94         3.60 o                         
  -5  10   5         42.88         38.11         0.93 o                         
  -4  10   5        392.88        420.97         2.79 o                         
  -3  10   5         49.58         47.13         0.79 o                         
  -2  10   5        607.38        522.43         3.29 o                         
  -1  10   5        223.14        232.87         1.73 o                         
   0  10   5        477.73        513.20         3.23 o                         
   1  10   5        148.48        166.69         1.75 o                         
   2  10   5        633.22        623.25         5.25 o                         
   3  10   5          8.33          3.09         0.82 o                         
   4  10   5         40.55         48.03         2.12 o                         
   5  10   5         46.58         41.98         1.64 o                         
   6  10   5          0.27          1.97         1.18 o                         
  -9  11   5          0.19         -1.03         1.31 o                         
  -8  11   5         14.24         15.52         1.23 o                         
  -7  11   5         43.35         43.66         1.48 o                         
  -6  11   5         29.07         32.04         1.16 o                         
  -5  11   5        436.28        430.62         4.22 o                         
  -4  11   5        142.76        130.12         1.39 o                         
  -3  11   5         28.56         30.32         0.71 o                         
  -2  11   5         55.49         78.38         1.00 o                         
  -1  11   5        600.84        571.18         3.51 o                         
   0  11   5          1.68          8.66         0.50 o                         
   1  11   5         35.44         24.70         0.72 o                         
   2  11   5        142.94        162.31         2.57 o                         
   3  11   5          4.79          4.39         0.80 o                         
   4  11   5          0.91          0.34         0.96 o                         
   5  11   5         26.09         30.12         1.55 o                         
   6  11   5         75.19         84.54         2.49 o                         
  -8  12   5          8.41         10.40         1.15 o                         
  -7  12   5         18.04         21.51         1.21 o                         
  -6  12   5         42.17         48.91         1.30 o                         
  -5  12   5         42.46         39.86         1.59 o                         
  -4  12   5        111.64        105.18         1.34 o                         
  -3  12   5        308.49        318.00         2.52 o                         
  -2  12   5          7.74          9.38         0.53 o                         
  -1  12   5         28.23         33.20         0.91 o                         
   0  12   5         18.39         14.13         0.70 o                         
   1  12   5         88.36         73.64         1.50 o                         
   2  12   5          6.08          7.94         0.99 o                         
   3  12   5         86.10         95.80         2.25 o                         
   4  12   5          0.30          1.72         1.36 o                         
   5  12   5          0.08          0.17         1.13 o                         
   6  12   5          5.66          5.37         1.95 o                         
  -8  13   5         17.85         15.75         1.23 o                         
  -7  13   5         90.95         87.77         2.79 o                         
  -6  13   5         44.37         49.25         1.33 o                         
  -5  13   5        120.16        119.38         2.50 o                         
  -4  13   5          0.56          0.07         0.48 o                         
  -3  13   5         96.50        100.55         1.29 o                         
  -2  13   5         74.31         69.71         1.45 o                         
  -1  13   5         53.65         59.25         1.25 o                         
   0  13   5          4.47          7.00         0.70 o                         
   1  13   5        280.61        264.41         3.05 o                         
   2  13   5         14.20         12.89         1.10 o                         
   3  13   5         10.64         13.33         1.46 o                         
   4  13   5         31.30         38.25         2.17 o                         
   5  13   5         27.14         25.03         2.11 o                         
  -7  14   5          0.00         -1.03         1.03 o                         
  -6  14   5        104.05         97.85         1.94 o                         
  -5  14   5         38.12         42.65         1.19 o                         
  -4  14   5        117.64        111.52         1.60 o                         
  -3  14   5         16.94         11.16         0.57 o                         
  -2  14   5         57.05         57.33         1.32 o                         
  -1  14   5          0.70          0.34         0.57 o                         
   0  14   5         63.63         63.34         1.44 o                         
   1  14   5         52.36         60.86         1.46 o                         
   2  14   5         17.43         19.40         1.24 o                         
   3  14   5         30.63         22.18         1.69 o                         
   4  14   5         20.71         21.87         2.46 o                         
  -7  15   5         12.01          7.49         3.26 o                         
  -6  15   5         28.84         34.64         1.33 o                         
  -5  15   5         62.70         74.75         1.60 o                         
  -4  15   5         91.26         92.58         1.72 o                         
  -3  15   5         12.37         10.71         0.72 o                         
  -2  15   5         41.22         37.15         1.20 o                         
  -1  15   5         11.94          7.70         0.69 o                         
   0  15   5        152.29        145.97         2.07 o                         
   1  15   5          0.06          0.91         0.76 o                         
   2  15   5          0.30          0.69         1.15 o                         
   3  15   5          0.25         -0.85         1.71 o                         
   4  15   5         59.33         50.07         3.33 o                         
  -6  16   5          0.23          5.53         2.44 o                         
  -5  16   5         21.33         26.35         1.20 o                         
  -4  16   5         85.20         86.28         2.40 o                         
  -3  16   5          0.06         -0.19         0.60 o                         
  -2  16   5         28.66         19.68         1.01 o                         
  -1  16   5          0.44          1.15         0.75 o                         
   0  16   5          1.85          1.30         0.66 o                         
   1  16   5          6.56          1.72         0.83 o                         
   2  16   5         73.10         74.14         3.34 o                         
   3  16   5          9.67          9.43         2.01 o                         
  -4  17   5          4.85          3.10         0.71 o                         
  -3  17   5          2.90          2.68         0.67 o                         
  -2  17   5         32.46         31.33         2.47 o                         
  -1  17   5         64.95         62.43         1.90 o                         
   0  17   5          0.63          0.87         1.16 o                         
   1  17   5         13.58         14.25         1.67 o                         
 -10   0   6         19.51         21.03         2.93 o                         
  -8   0   6          2.57          8.46         1.69 o                         
  -6   0   6       1243.08       1180.10        11.75 o                         
  -4   0   6        427.45        437.10         4.10 o                         
  -2   0   6        290.95        245.71         2.23 o                         
   0   0   6        357.62        404.82         3.35 o                         
   2   0   6       1256.84       1249.63         9.98 o                         
   4   0   6         91.52         90.05         3.16 o                         
   6   0   6        362.76        360.07         8.63 o                         
 -11   1   6         13.37          9.24         1.93 o                         
 -10   1   6          2.17         -0.17         1.65 o                         
  -9   1   6         92.75         95.95         3.17 o                         
  -8   1   6         34.58         31.18         1.80 o                         
  -7   1   6          9.64          8.58         0.72 o                         
  -6   1   6          0.11          0.79         0.36 o                         
  -5   1   6        154.29        127.38         1.38 o                         
  -4   1   6        150.54        162.69         1.32 o                         
  -3   1   6          5.10          5.69         0.39 o                         
  -2   1   6        165.99        178.42         1.27 o                         
  -1   1   6         63.28         53.87         0.75 o                         
   0   1   6        195.74        169.14         1.41 o                         
   1   1   6        627.72        673.12         4.07 o                         
   2   1   6        369.37        406.56         2.69 o                         
   3   1   6        459.33        426.14         3.11 o                         
   4   1   6         50.72         50.59         1.63 o                         
   5   1   6         98.34         88.11         2.51 o                         
   6   1   6         34.65         31.13         2.26 o                         
   7   1   6         44.65         38.50         2.69 o                         
 -11   2   6          0.01          0.68         1.94 o                         
 -10   2   6         48.94         38.36         2.48 o                         
  -9   2   6          0.04          0.61         1.67 o                         
  -8   2   6         14.10          6.95         1.08 o                         
  -7   2   6        133.33        120.01         1.66 o                         
  -6   2   6          0.03         -0.42         0.42 o                         
  -5   2   6        245.15        229.72         2.03 o                         
  -4   2   6        390.08        371.15         2.35 o                         
  -3   2   6        279.57        268.01         1.87 o                         
  -2   2   6        102.43         90.50         0.96 o                         
  -1   2   6         88.42         90.76         1.29 o                         
   0   2   6       1782.32       1722.92         8.89 o                         
   1   2   6        361.96        367.51         2.44 o                         
   2   2   6         87.16         68.03         0.97 o                         
   3   2   6        472.19        493.68         3.62 o                         
   4   2   6          2.32          1.45         0.78 o                         
   5   2   6        145.45        127.59         3.08 o                         
   6   2   6         25.66         29.57         2.03 o                         
   7   2   6          1.40          6.97         1.73 o                         
 -11   3   6         56.55         51.57         3.38 o                         
 -10   3   6         63.55         67.93         3.01 o                         
  -9   3   6        273.86        261.74         4.49 o                         
  -8   3   6         36.39         25.95         1.53 o                         
  -7   3   6        455.05        456.69         3.70 o                         
  -6   3   6         87.93         69.44         1.18 o                         
  -5   3   6         76.16         74.55         1.03 o                         
  -4   3   6        610.76        610.02         3.81 o                         
  -3   3   6       1107.65       1091.90         6.09 o                         
  -2   3   6         88.22         94.96         1.06 o                         
  -1   3   6         32.37         16.98         0.55 o                         
   0   3   6         17.46          7.63         0.42 o                         
   1   3   6        735.04        741.15         4.25 o                         
   2   3   6         57.52         58.55         0.94 o                         
   3   3   6        115.11        111.04         1.35 o                         
   4   3   6        108.80        111.76         2.09 o                         
   5   3   6        246.46        227.47         3.51 o                         
   6   3   6         53.14         46.22         2.20 o                         
   7   3   6         71.96         90.11         3.08 o                         
 -11   4   6         23.42         26.94         3.51 o                         
 -10   4   6         55.96         62.05         3.47 o                         
  -9   4   6         75.42         71.22         2.57 o                         
  -8   4   6        232.19        217.98         4.94 o                         
  -7   4   6          1.32          1.60         0.73 o                         
  -6   4   6          0.42         -0.44         0.44 o                         
  -5   4   6        465.57        441.96         2.63 o                         
  -4   4   6        862.90        882.90         5.35 o                         
  -3   4   6         13.80         15.52         0.57 o                         
  -2   4   6         64.53         69.25         0.92 o                         
  -1   4   6        731.56        792.23         4.20 o                         
   0   4   6        786.06        696.27         4.17 o                         
   1   4   6         76.76         77.57         0.99 o                         
   2   4   6        536.59        562.79         3.73 o                         
   3   4   6        114.60        122.81         1.50 o                         
   4   4   6         73.08         56.63         1.61 o                         
   5   4   6         79.91         79.24         2.19 o                         
   6   4   6         48.87         56.84         2.41 o                         
   7   4   6         63.68         63.47         3.07 o                         
 -10   5   6         21.14         20.28         2.51 o                         
  -9   5   6        144.36        158.40         3.71 o                         
  -8   5   6          0.09          0.96         0.82 o                         
  -7   5   6        122.50        126.65         1.97 o                         
  -6   5   6          4.69          3.44         0.51 o                         
  -5   5   6        948.15        902.04         5.12 o                         
  -4   5   6        107.12         97.46         1.07 o                         
  -3   5   6        206.49        224.62         1.68 o                         
  -2   5   6        108.75        117.60         1.14 o                         
  -1   5   6        175.02        176.28         1.53 o                         
   0   5   6          0.47          2.31         0.42 o                         
   1   5   6          1.19          2.15         0.46 o                         
   2   5   6       1107.06       1077.42         6.64 o                         
   3   5   6         54.28         52.88         1.15 o                         
   4   5   6        161.07        153.00         2.44 o                         
   5   5   6         20.44         23.67         1.54 o                         
   6   5   6        169.39        159.21         3.48 o                         
   7   5   6         66.35         58.56         3.53 o                         
 -10   6   6        437.68        460.23         9.27 o                         
  -9   6   6         22.94         22.73         1.60 o                         
  -8   6   6        224.43        247.14         3.00 o                         
  -7   6   6        155.60        151.93         2.22 o                         
  -6   6   6        313.87        288.61         2.43 o                         
  -5   6   6         16.17         16.59         0.57 o                         
  -4   6   6       1184.50       1216.46         5.97 o                         
  -3   6   6        127.59        121.80         1.14 o                         
  -2   6   6        799.15        772.93         4.26 o                         
  -1   6   6        468.29        454.11         2.84 o                         
   0   6   6        292.37        311.10         2.39 o                         
   1   6   6        142.79        136.41         1.44 o                         
   2   6   6       1900.50       1862.21        11.60 o                         
   3   6   6         16.78         13.31         0.84 o                         
   4   6   6          7.10          5.46         0.94 o                         
   5   6   6          6.95          7.35         1.25 o                         
   6   6   6        101.69        101.51         2.52 o                         
   7   6   6          6.97          8.89         1.72 o                         
 -10   7   6         11.12         15.98         2.39 o                         
  -9   7   6          2.13          1.36         1.27 o                         
  -8   7   6         98.34         99.73         2.41 o                         
  -7   7   6         25.87         28.11         1.15 o                         
  -6   7   6         24.16         20.79         0.93 o                         
  -5   7   6          0.80          1.65         0.45 o                         
  -4   7   6          0.01          0.41         0.37 o                         
  -3   7   6         34.12         41.31         0.71 o                         
  -2   7   6        133.40        112.55         1.19 o                         
  -1   7   6          0.13         -0.42         0.42 o                         
   0   7   6        549.55        554.69         3.53 o                         
   1   7   6        307.04        286.92         2.37 o                         
   2   7   6        133.45        132.64         1.79 o                         
   3   7   6        297.13        279.69         3.28 o                         
   4   7   6         47.33         50.34         2.04 o                         
   5   7   6         29.86         32.32         1.99 o                         
   6   7   6        160.74        158.71         3.31 o                         
   7   7   6          0.03         -0.24         1.55 o                         
 -10   8   6         43.24         46.45         2.92 o                         
  -9   8   6         14.36         15.96         1.63 o                         
  -8   8   6        706.22        678.02         6.26 o                         
  -7   8   6         69.51         77.76         1.81 o                         
  -6   8   6         45.99         54.08         1.30 o                         
  -5   8   6         23.82         25.42         0.76 o                         
  -4   8   6        335.27        294.85         2.08 o                         
  -3   8   6         30.58         29.80         0.69 o                         
  -2   8   6         98.08        125.69         1.27 o                         
  -1   8   6        282.84        331.09         2.47 o                         
   0   8   6          4.89          2.35         0.53 o                         
   1   8   6         14.20          4.89         0.56 o                         
   2   8   6         11.07         10.74         0.87 o                         
   3   8   6          1.93         -0.01         0.78 o                         
   4   8   6        183.87        179.49         3.07 o                         
   5   8   6          7.24          5.10         1.06 o                         
   6   8   6          5.73          6.42         1.36 o                         
  -9   9   6        200.36        220.68         3.93 o                         
  -8   9   6         91.23         97.35         2.33 o                         
  -7   9   6         11.00          7.97         0.94 o                         
  -6   9   6        205.10        202.99         2.55 o                         
  -5   9   6         84.04         80.38         1.16 o                         
  -4   9   6          0.00         -0.10         0.46 o                         
  -3   9   6        526.74        520.58         3.26 o                         
  -2   9   6        102.88        100.32         1.44 o                         
  -1   9   6        200.50        212.88         1.89 o                         
   0   9   6          1.15          1.48         0.52 o                         
   1   9   6        170.79        145.03         1.83 o                         
   2   9   6        178.03        169.35         2.54 o                         
   3   9   6          0.72          3.60         1.07 o                         
   4   9   6         31.89         34.77         1.34 o                         
   5   9   6          4.48          2.56         1.08 o                         
   6   9   6         47.52         57.80         2.43 o                         
  -9  10   6         11.02         14.44         1.46 o                         
  -8  10   6         23.96         23.58         1.44 o                         
  -7  10   6         12.11          9.32         1.01 o                         
  -6  10   6         36.20         45.84         1.40 o                         
  -5  10   6         24.53         21.98         0.84 o                         
  -4  10   6        122.41         94.61         1.23 o                         
  -3  10   6         26.29         31.19         0.77 o                         
  -2  10   6        309.66        341.09         2.69 o                         
  -1  10   6         31.56         27.78         0.97 o                         
   0  10   6        203.66        170.14         2.14 o                         
   1  10   6          2.33          5.92         0.84 o                         
   2  10   6        132.53        132.06         2.77 o                         
   3  10   6         39.71         39.68         1.47 o                         
   4  10   6        100.80        102.01         2.14 o                         
   5  10   6          0.64          1.50         1.17 o                         
   6  10   6         23.51         22.24         1.75 o                         
  -9  11   6         34.44         34.74         2.01 o                         
  -8  11   6         30.34         28.45         1.56 o                         
  -7  11   6         19.27         22.48         1.31 o                         
  -6  11   6          0.76         -0.05         0.76 o                         
  -5  11   6        167.93        179.14         2.09 o                         
  -4  11   6        105.15         95.56         1.45 o                         
  -3  11   6         16.54          9.40         0.60 o                         
  -2  11   6        111.15         94.25         1.44 o                         
  -1  11   6         11.31         17.00         0.75 o                         
   0  11   6         67.45         69.82         1.31 o                         
   1  11   6         56.14         69.79         1.68 o                         
   2  11   6          6.90          5.49         0.86 o                         
   3  11   6         86.84         81.04         2.23 o                         
   4  11   6          6.11          4.96         0.99 o                         
   5  11   6          0.05         -1.05         1.05 o                         
  -8  12   6         83.06         95.09         2.31 o                         
  -7  12   6          9.28          9.55         1.09 o                         
  -6  12   6        434.50        393.85         4.31 o                         
  -5  12   6         14.78         12.04         0.86 o                         
  -4  12   6        187.53        199.53         3.33 o                         
  -3  12   6          7.11          7.01         0.67 o                         
  -2  12   6        621.13        536.70         4.11 o                         
  -1  12   6          1.32          1.34         0.60 o                         
   0  12   6         86.83         90.32         1.45 o                         
   1  12   6         21.09         19.08         1.86 o                         
   2  12   6         78.88         83.83         3.07 o                         
   3  12   6         31.34         29.22         1.93 o                         
   4  12   6         82.06         87.25         2.74 o                         
   5  12   6          7.22          4.07         1.95 o                         
  -8  13   6          7.10          7.65         1.34 o                         
  -7  13   6         93.16         87.79         2.11 o                         
  -6  13   6          6.98          4.84         0.95 o                         
  -5  13   6         14.56         16.58         0.92 o                         
  -4  13   6         29.17         34.27         1.02 o                         
  -3  13   6          2.05          2.00         0.58 o                         
  -2  13   6          1.05          1.17         0.60 o                         
  -1  13   6         63.33         59.25         1.41 o                         
   0  13   6         19.34         23.18         1.17 o                         
   1  13   6          3.39          3.45         1.60 o                         
   2  13   6          7.15          3.98         1.31 o                         
   3  13   6          2.19          2.17         1.90 o                         
   4  13   6        109.79        113.77         7.00 o                         
  -7  14   6         13.53         11.85         1.45 o                         
  -6  14   6          0.02          0.34         1.08 o                         
  -5  14   6         82.85         94.99         2.66 o                         
  -4  14   6        104.28         94.54         1.73 o                         
  -3  14   6          0.73         -0.56         0.56 o                         
  -2  14   6         81.38         79.65         2.25 o                         
  -1  14   6          0.45          0.38         0.83 o                         
   0  14   6         58.79         60.38         1.97 o                         
   1  14   6          9.31         15.38         1.53 o                         
   2  14   6         28.05         20.91         1.70 o                         
   3  14   6          0.09         -1.49         1.71 o                         
  -6  15   6         35.09         39.86         1.92 o                         
  -5  15   6        183.40        174.13         3.87 o                         
  -4  15   6         16.21         11.93         0.83 o                         
  -3  15   6         33.44         35.03         1.16 o                         
  -2  15   6         28.73         28.11         1.07 o                         
  -1  15   6         56.59         65.80         1.64 o                         
   0  15   6         19.67         22.60         1.39 o                         
   1  15   6         64.25         62.58         3.47 o                         
   2  15   6         17.27         11.58         2.20 o                         
   3  15   6          5.68          5.51         2.06 o                         
  -5  16   6          7.57         11.98         1.40 o                         
  -4  16   6          0.87          0.03         0.86 o                         
  -3  16   6         40.76         47.54         1.41 o                         
  -2  16   6          5.73          8.03         0.93 o                         
  -1  16   6          7.76          9.83         1.08 o                         
   0  16   6         65.34         69.88         2.50 o                         
   1  16   6         52.77         70.39         3.39 o                         
  -3  17   6         57.58         61.38         1.91 o                         
  -2  17   6          6.65          6.16         1.71 o                         
  -1  17   6          4.66          1.79         1.79 o                         
 -11   0   7          9.45         12.79         2.99 o                         
  -9   0   7        107.05         89.58         4.55 o                         
  -7   0   7        103.43         82.71         2.96 o                         
  -5   0   7          0.65          2.54         0.67 o                         
  -3   0   7        125.13        133.33         1.84 o                         
  -1   0   7         20.01         13.62         0.76 o                         
   1   0   7        174.92        153.84         2.38 o                         
   3   0   7         48.28         43.21         2.44 o                         
   5   0   7        112.47        110.06         7.08 o                         
   7   0   7         19.62         11.48         3.09 o                         
 -11   1   7        129.76        146.06         7.15 o                         
 -10   1   7          0.09          1.14         1.60 o                         
  -9   1   7        270.14        260.38         5.21 o                         
  -8   1   7          4.84          5.47         1.54 o                         
  -7   1   7        174.77        164.92         3.00 o                         
  -6   1   7        127.21        124.45         1.40 o                         
  -5   1   7        945.54        936.38         5.76 o                         
  -4   1   7        119.24        116.73         1.23 o                         
  -3   1   7        738.09        709.50         4.05 o                         
  -2   1   7        191.24        208.49         1.60 o                         
  -1   1   7        732.16        709.84         4.34 o                         
   0   1   7          5.17          0.62         0.44 o                         
   1   1   7        701.48        745.08         5.05 o                         
   2   1   7        157.11        138.24         2.10 o                         
   3   1   7        296.34        274.66         3.74 o                         
   4   1   7          9.81          7.67         1.38 o                         
   5   1   7         67.80         74.84         3.67 o                         
   6   1   7          5.88          6.11         2.18 o                         
   7   1   7         13.76         15.44         3.10 o                         
 -11   2   7          1.09          3.37         2.59 o                         
 -10   2   7        110.16        122.23         5.31 o                         
  -9   2   7          1.58          5.51         1.64 o                         
  -8   2   7         34.32         32.93         1.57 o                         
  -7   2   7         29.74         36.45         1.43 o                         
  -6   2   7        357.25        359.56         2.79 o                         
  -5   2   7        226.51        212.74         2.52 o                         
  -4   2   7       1394.18       1349.83         7.82 o                         
  -3   2   7        212.08        207.24         1.89 o                         
  -2   2   7        385.49        346.94         2.33 o                         
  -1   2   7        423.18        450.58         2.93 o                         
   0   2   7       1838.26       1926.03        10.04 o                         
   1   2   7        197.47        181.50         1.64 o                         
   2   2   7        797.96        784.17         5.66 o                         
   3   2   7          0.22          0.76         0.84 o                         
   4   2   7         23.38         21.13         1.59 o                         
   5   2   7          3.70          2.46         1.37 o                         
   6   2   7        167.97        176.21         5.01 o                         
   7   2   7          0.63         -1.28         2.52 o                         
 -10   3   7         32.29         42.78         2.68 o                         
  -9   3   7         20.39         17.41         2.00 o                         
  -8   3   7         37.76         37.91         1.66 o                         
  -7   3   7        101.81         92.83         2.00 o                         
  -6   3   7          7.25         12.91         0.77 o                         
  -5   3   7         27.12         23.25         0.87 o                         
  -4   3   7         88.63         76.06         1.16 o                         
  -3   3   7        227.95        235.84         2.06 o                         
  -2   3   7         12.70          6.12         0.53 o                         
  -1   3   7         79.94         95.93         1.34 o                         
   0   3   7         54.63         65.44         1.00 o                         
   1   3   7         15.25         17.03         0.68 o                         
   2   3   7          4.01          0.51         0.52 o                         
   3   3   7        184.63        157.20         2.77 o                         
   4   3   7          3.34         -1.22         1.22 o                         
   5   3   7          0.40          0.85         1.30 o                         
   6   3   7          2.78         -1.85         1.88 o                         
   7   3   7          2.14         -1.30         3.74 o                         
 -10   4   7        200.60        210.93         6.25 o                         
  -9   4   7          0.01         -0.34         1.52 o                         
  -8   4   7        134.48        152.58         2.91 o                         
  -7   4   7          5.30          3.07         0.84 o                         
  -6   4   7         32.18         26.18         0.83 o                         
  -5   4   7        849.82        860.90         5.39 o                         
  -4   4   7        987.15       1017.17         5.94 o                         
  -3   4   7         15.95         11.38         0.63 o                         
  -2   4   7         61.23         57.93         0.99 o                         
  -1   4   7         41.96         44.26         0.95 o                         
   0   4   7         56.07         52.77         1.00 o                         
   1   4   7         27.60         29.09         0.84 o                         
   2   4   7        791.07        804.03         5.29 o                         
   3   4   7        115.59        105.60         2.57 o                         
   4   4   7        172.33        173.19         3.00 o                         
   5   4   7          2.37          2.54         1.57 o                         
   6   4   7        114.03        119.90         4.37 o                         
 -10   5   7         35.90         32.30         2.87 o                         
  -9   5   7         49.72         49.16         3.08 o                         
  -8   5   7         35.33         34.18         1.77 o                         
  -7   5   7        375.42        362.95         4.40 o                         
  -6   5   7         39.72         41.46         1.06 o                         
  -5   5   7        168.16        174.85         1.84 o                         
  -4   5   7         64.19         63.38         0.97 o                         
  -3   5   7        274.38        263.48         2.05 o                         
  -2   5   7          3.44          4.85         0.47 o                         
  -1   5   7        351.61        346.11         2.36 o                         
   0   5   7          0.05         -0.50         0.50 o                         
   1   5   7        247.29        236.62         2.15 o                         
   2   5   7        243.76        258.92         2.97 o                         
   3   5   7          7.21          6.89         1.07 o                         
   4   5   7          3.76          7.35         1.24 o                         
   5   5   7        132.42        121.88         3.88 o                         
   6   5   7         33.01         26.88         2.35 o                         
 -10   6   7          0.06         -1.07         1.93 o                         
  -9   6   7         41.44         43.15         2.20 o                         
  -8   6   7          4.09          5.48         1.10 o                         
  -7   6   7         75.65         71.85         1.58 o                         
  -6   6   7         99.24         92.90         1.52 o                         
  -5   6   7         45.49         37.35         0.93 o                         
  -4   6   7         35.31         41.48         1.06 o                         
  -3   6   7         14.54         12.11         0.58 o                         
  -2   6   7          0.00         -0.38         0.38 o                         
  -1   6   7         26.79         21.68         0.76 o                         
   0   6   7        239.49        234.03         2.19 o                         
   1   6   7        170.31        181.49         2.34 o                         
   2   6   7        108.57         89.18         1.86 o                         
   3   6   7        194.07        194.03         3.00 o                         
   4   6   7          7.18          6.19         1.24 o                         
   5   6   7         15.96         17.11         1.56 o                         
   6   6   7          0.28         -0.57         1.64 o                         
 -10   7   7         64.57         78.13         6.35 o                         
  -9   7   7        266.08        312.01         4.90 o                         
  -8   7   7          0.01          1.88         1.12 o                         
  -7   7   7         42.54         37.92         1.26 o                         
  -6   7   7         94.94        120.63         1.73 o                         
  -5   7   7        125.92        117.88         1.61 o                         
  -4   7   7         49.31         56.48         1.01 o                         
  -3   7   7        213.09        224.38         1.88 o                         
  -2   7   7         37.87         31.06         0.78 o                         
  -1   7   7          7.24          8.20         0.61 o                         
   0   7   7        172.76        171.41         2.04 o                         
   1   7   7         47.40         54.51         1.33 o                         
   2   7   7         24.27         21.98         1.15 o                         
   3   7   7        180.67        173.87         2.85 o                         
   4   7   7         42.81         40.89         1.85 o                         
   5   7   7          4.00          3.44         1.19 o                         
   6   7   7          5.53          5.97         1.61 o                         
  -9   8   7         44.36         43.86         2.39 o                         
  -8   8   7         48.49         51.15         1.94 o                         
  -7   8   7         11.74         14.45         1.02 o                         
  -6   8   7        336.54        324.43         3.04 o                         
  -5   8   7          7.69          9.88         0.72 o                         
  -4   8   7        469.49        491.45         3.71 o                         
  -3   8   7        128.19        141.01         1.58 o                         
  -2   8   7        440.95        389.68         3.15 o                         
  -1   8   7          0.13         -0.06         0.57 o                         
   0   8   7        569.88        538.98         4.98 o                         
   1   8   7        130.88        147.75         2.48 o                         
   2   8   7         94.97        100.15         2.37 o                         
   3   8   7          0.43         -0.63         0.91 o                         
   4   8   7        140.59        143.44         2.97 o                         
   5   8   7          3.57          2.99         1.10 o                         
  -9   9   7         58.21         61.58         2.74 o                         
  -8   9   7        323.21        347.24         5.23 o                         
  -7   9   7          0.40         -0.36         0.83 o                         
  -6   9   7         68.39         57.39         1.45 o                         
  -5   9   7          1.48          2.34         0.66 o                         
  -4   9   7        281.81        310.66         2.81 o                         
  -3   9   7          5.46          7.69         0.64 o                         
  -2   9   7        112.03         78.24         1.34 o                         
  -1   9   7        335.22        288.72         3.23 o                         
   0   9   7        250.15        219.40         3.27 o                         
   1   9   7        106.69         96.09         2.07 o                         
   2   9   7         73.59         73.77         2.38 o                         
   3   9   7         11.82         16.34         1.75 o                         
   4   9   7         10.35          7.71         1.12 o                         
   5   9   7          3.27          4.42         1.80 o                         
  -9  10   7          1.02          3.18         1.72 o                         
  -8  10   7         64.60         63.98         2.27 o                         
  -7  10   7         20.56         24.23         1.39 o                         
  -6  10   7        254.01        260.60         2.95 o                         
  -5  10   7         50.43         47.85         1.34 o                         
  -4  10   7         37.63         32.55         1.05 o                         
  -3  10   7          4.65          5.33         0.68 o                         
  -2  10   7        493.95        483.41         4.18 o                         
  -1  10   7        180.91        200.97         2.37 o                         
   0  10   7        306.53        314.41         3.56 o                         
   1  10   7         29.65         34.19         1.56 o                         
   2  10   7         33.27         35.55         1.65 o                         
   3  10   7         41.89         50.56         2.46 o                         
   4  10   7         27.83         31.53         1.59 o                         
   5  10   7         13.08         21.09         1.76 o                         
  -8  11   7        119.63        111.43         2.76 o                         
  -7  11   7         57.42         61.76         1.96 o                         
  -6  11   7         17.71         13.69         1.13 o                         
  -5  11   7         39.71         37.95         1.33 o                         
  -4  11   7         29.14         21.33         0.95 o                         
  -3  11   7         55.91         59.47         1.67 o                         
  -2  11   7         70.33         75.07         1.98 o                         
  -1  11   7         35.71         35.18         1.37 o                         
   0  11   7         17.23         20.72         1.15 o                         
   1  11   7         17.81         20.68         1.40 o                         
   2  11   7          8.04          8.40         1.21 o                         
   3  11   7         12.83         20.33         1.48 o                         
   4  11   7         54.94         60.74         2.27 o                         
  -8  12   7         38.69         45.59         2.23 o                         
  -7  12   7         11.05         14.11         1.57 o                         
  -6  12   7         15.96         15.42         1.20 o                         
  -5  12   7         64.79         61.30         1.60 o                         
  -4  12   7          1.04          0.31         0.72 o                         
  -3  12   7          0.39          0.06         0.66 o                         
  -2  12   7         18.15         12.03         1.00 o                         
  -1  12   7         24.97         25.49         1.21 o                         
   0  12   7         11.50         11.62         0.98 o                         
   1  12   7          5.79          8.20         1.11 o                         
   2  12   7          8.87          7.91         1.19 o                         
   3  12   7          6.27          5.21         1.69 o                         
   4  12   7         12.79         14.81         2.28 o                         
  -7  13   7         17.90         16.28         1.32 o                         
  -6  13   7         99.43        114.64         2.39 o                         
  -5  13   7        144.52        153.98         2.65 o                         
  -4  13   7          7.19          3.28         0.84 o                         
  -3  13   7          7.68          8.76         0.87 o                         
  -2  13   7          2.08          1.60         0.85 o                         
  -1  13   7        165.01        183.96         2.63 o                         
   0  13   7          2.55          3.50         1.12 o                         
   1  13   7        106.82        127.28         3.41 o                         
   2  13   7          2.44          2.73         1.38 o                         
   3  13   7          0.05         -2.93         2.93 o                         
  -6  14   7          0.46          2.54         0.99 o                         
  -5  14   7          3.19          3.95         1.00 o                         
  -4  14   7         32.02         30.55         1.26 o                         
  -3  14   7         83.44         91.26         1.79 o                         
  -2  14   7         21.42         26.98         1.43 o                         
  -1  14   7          0.09          1.39         0.96 o                         
   0  14   7          6.68          2.85         1.86 o                         
   1  14   7          1.24          3.02         1.34 o                         
   2  14   7         85.03        100.76         4.19 o                         
  -5  15   7         16.29         20.06         1.31 o                         
  -4  15   7         24.06         24.80         1.15 o                         
  -3  15   7          1.59          0.58         0.89 o                         
  -2  15   7          2.24          3.98         1.07 o                         
  -1  15   7          3.88          4.20         1.07 o                         
   0  15   7         12.60          8.86         1.51 o                         
   1  15   7         62.28         71.34         3.57 o                         
  -3  16   7          3.81          6.09         1.33 o                         
  -2  16   7         51.15         44.95         2.59 o                         
  -1  16   7          1.22          2.12         1.55 o                         
 -10   0   8        164.14        160.00         6.21 o                         
  -8   0   8          0.83          0.81         2.07 o                         
  -6   0   8        314.21        278.82         5.51 o                         
  -4   0   8        118.86        111.83         2.44 o                         
  -2   0   8          4.20          5.60         0.91 o                         
   0   0   8       1597.23       1671.62        19.34 o                         
   2   0   8        550.82        526.71         9.29 o                         
   4   0   8         32.63         34.73         3.22 o                         
   6   0   8         36.02         38.56         6.75 o                         
 -10   1   8         47.39         60.19         3.03 o                         
  -9   1   8          9.65          6.02         2.82 o                         
  -8   1   8        125.21        136.28         4.00 o                         
  -7   1   8        476.02        464.08         5.87 o                         
  -6   1   8         77.82         80.37         2.64 o                         
  -5   1   8         62.60         58.05         1.36 o                         
  -4   1   8        797.71        785.91         5.66 o                         
  -3   1   8        365.81        342.92         2.81 o                         
  -2   1   8        773.40        788.69         5.19 o                         
  -1   1   8          9.04         15.59         0.86 o                         
   0   1   8        272.14        243.90         2.38 o                         
   1   1   8        126.76        113.23         1.77 o                         
   2   1   8         89.31         94.21         2.33 o                         
   3   1   8         10.80          9.32         1.46 o                         
   4   1   8          6.64         11.10         2.37 o                         
   5   1   8         48.13         51.19         2.75 o                         
   6   1   8         11.45          6.90         2.31 o                         
 -10   2   8          0.43          1.37         1.65 o                         
  -9   2   8        256.57        243.68         5.15 o                         
  -8   2   8          6.50          9.30         1.73 o                         
  -7   2   8        152.87        168.49         2.96 o                         
  -6   2   8          3.07         -0.23         0.95 o                         
  -5   2   8          5.76          8.68         0.80 o                         
  -4   2   8         57.59         51.71         1.69 o                         
  -3   2   8        593.08        584.32         4.34 o                         
  -2   2   8        202.60        176.91         1.95 o                         
  -1   2   8         17.46         18.35         0.86 o                         
   0   2   8         78.69         91.13         1.53 o                         
   1   2   8          1.82          0.10         0.63 o                         
   2   2   8         22.56         22.34         2.37 o                         
   3   2   8        241.25        267.86         6.73 o                         
   4   2   8         29.52         30.27         3.22 o                         
   5   2   8          0.72         -1.12         1.90 o                         
   6   2   8         85.33         95.60         5.18 o                         
 -10   3   8          1.19          1.72         2.17 o                         
  -9   3   8        226.08        227.07         4.92 o                         
  -8   3   8          6.81          5.43         1.67 o                         
  -7   3   8        212.43        209.74         3.48 o                         
  -6   3   8         24.15         22.00         1.43 o                         
  -5   3   8        757.99        761.38         6.03 o                         
  -4   3   8        161.13        168.68         2.09 o                         
  -3   3   8         27.68         23.11         0.89 o                         
  -2   3   8         93.86         97.17         1.57 o                         
  -1   3   8       1054.98       1015.70         6.43 o                         
   0   3   8        434.17        402.54         3.50 o                         
   1   3   8         50.26         47.62         1.85 o                         
   2   3   8         98.77         95.59         2.77 o                         
   3   3   8         96.22         86.55         2.59 o                         
   4   3   8         10.37          7.45         1.47 o                         
   5   3   8         20.15         27.61         2.70 o                         
   6   3   8          1.78         -0.70         2.69 o                         
 -10   4   8         60.17         57.10         4.25 o                         
  -9   4   8         89.91         93.72         3.43 o                         
  -8   4   8        231.04        222.77         4.48 o                         
  -7   4   8        103.98        111.50         2.89 o                         
  -6   4   8         94.78        105.69         2.07 o                         
  -5   4   8          4.02          3.55         0.88 o                         
  -4   4   8        404.10        396.78         3.72 o                         
  -3   4   8        107.74        108.82         1.51 o                         
  -2   4   8         89.27         78.87         1.31 o                         
  -1   4   8        198.38        193.57         1.99 o                         
   0   4   8         66.66         71.48         1.47 o                         
   1   4   8          3.60          2.79         0.76 o                         
   2   4   8        273.41        233.78         3.46 o                         
   3   4   8         42.01         38.11         1.98 o                         
   4   4   8         12.05         16.26         1.88 o                         
   5   4   8          2.26         -0.07         1.99 o                         
 -10   5   8        163.54        168.55         5.19 o                         
  -9   5   8         11.73         18.09         2.34 o                         
  -8   5   8        206.21        218.06         3.61 o                         
  -7   5   8         15.61         15.49         1.23 o                         
  -6   5   8        396.93        409.89         4.46 o                         
  -5   5   8         25.50         24.33         1.68 o                         
  -4   5   8         85.05         79.36         1.71 o                         
  -3   5   8        183.21        187.81         2.07 o                         
  -2   5   8        110.98        100.60         1.48 o                         
  -1   5   8         76.27         64.96         1.35 o                         
   0   5   8         27.80         21.11         1.02 o                         
   1   5   8        345.63        348.09         3.96 o                         
   2   5   8        195.00        201.33         4.06 o                         
   3   5   8          4.40          6.39         1.24 o                         
   4   5   8          9.34          9.86         1.74 o                         
   5   5   8         45.71         45.40         3.10 o                         
 -10   6   8         13.86         23.24         7.81 o                         
  -9   6   8         51.22         54.63         3.30 o                         
  -8   6   8         78.36         73.80         2.51 o                         
  -7   6   8          0.45          1.59         0.91 o                         
  -6   6   8        122.60        120.69         2.05 o                         
  -5   6   8          2.39          1.64         0.71 o                         
  -4   6   8        868.47        835.55         7.01 o                         
  -3   6   8          0.29         -0.71         0.71 o                         
  -2   6   8        191.51        196.96         2.55 o                         
  -1   6   8        327.84        308.10         4.28 o                         
   0   6   8         12.59         12.97         1.04 o                         
   1   6   8          0.05         -0.82         0.82 o                         
   2   6   8        408.78        393.12         5.24 o                         
   3   6   8          0.07         -0.47         1.12 o                         
   4   6   8        101.24        103.71         4.77 o                         
   5   6   8          0.45          0.30         1.62 o                         
  -9   7   8          1.15          1.92         2.29 o                         
  -8   7   8        234.20        230.87         4.11 o                         
  -7   7   8         63.64         53.42         1.81 o                         
  -6   7   8        108.36        121.96         2.94 o                         
  -5   7   8         52.84         59.71         1.37 o                         
  -4   7   8         46.01         44.01         1.44 o                         
  -3   7   8          0.72          0.36         0.74 o                         
  -2   7   8         33.77         20.83         1.05 o                         
  -1   7   8          4.46          6.60         0.94 o                         
   0   7   8         16.53         19.13         1.15 o                         
   1   7   8        126.55        118.22         2.71 o                         
   2   7   8          6.13          5.02         1.17 o                         
   3   7   8          3.53          5.19         1.19 o                         
   4   7   8         25.47         34.39         1.88 o                         
   5   7   8         21.13         27.15         2.23 o                         
  -9   8   8         12.07         10.27         2.04 o                         
  -8   8   8          4.06          8.39         1.59 o                         
  -7   8   8         39.18         47.93         1.89 o                         
  -6   8   8          0.31         -0.35         0.84 o                         
  -5   8   8         95.51         95.68         1.81 o                         
  -4   8   8         11.23         21.15         1.07 o                         
  -3   8   8         21.54         20.83         1.11 o                         
  -2   8   8          3.02          4.39         0.74 o                         
  -1   8   8          0.10         -0.71         0.71 o                         
   0   8   8         76.21         81.33         1.99 o                         
   1   8   8         76.20         63.99         2.12 o                         
   2   8   8        120.54        133.74         2.85 o                         
   3   8   8          7.90          8.19         1.31 o                         
   4   8   8         11.13         10.35         1.40 o                         
  -9   9   8         34.12         36.13         4.56 o                         
  -8   9   8         13.35         18.88         1.85 o                         
  -7   9   8         19.73         17.45         1.23 o                         
  -6   9   8         46.02         48.54         1.67 o                         
  -5   9   8         95.25         95.41         2.02 o                         
  -4   9   8        106.07         90.72         1.94 o                         
  -3   9   8        187.56        204.64         2.66 o                         
  -2   9   8         82.80         75.15         1.66 o                         
  -1   9   8         40.83         42.23         1.49 o                         
   0   9   8         19.56         18.41         1.24 o                         
   1   9   8          0.03          1.02         1.10 o                         
   2   9   8          0.21          0.69         1.06 o                         
   3   9   8         61.60         61.53         2.18 o                         
   4   9   8          0.25          0.71         1.81 o                         
  -8  10   8         38.88         34.03         2.17 o                         
  -7  10   8          8.08          6.44         1.05 o                         
  -6  10   8          0.33         -0.21         0.91 o                         
  -5  10   8        184.99        196.40         3.17 o                         
  -4  10   8         36.98         48.96         1.59 o                         
  -3  10   8         14.09         13.57         1.05 o                         
  -2  10   8         58.25         34.17         1.32 o                         
  -1  10   8          5.96          3.95         0.94 o                         
   0  10   8        133.13        130.48         3.07 o                         
   1  10   8         35.33         34.42         1.85 o                         
   2  10   8          2.14          1.23         1.13 o                         
   3  10   8          1.02         -1.13         1.13 o                         
   4  10   8         29.79         31.49         1.90 o                         
  -8  11   8          0.26          2.14         1.66 o                         
  -7  11   8         65.64         70.60         1.99 o                         
  -6  11   8        142.43        138.73         2.50 o                         
  -5  11   8         18.92         22.35         1.34 o                         
  -4  11   8         80.20         78.54         2.03 o                         
  -3  11   8          2.04          1.77         0.92 o                         
  -2  11   8         34.37         37.10         1.40 o                         
  -1  11   8         42.19         33.63         1.43 o                         
   0  11   8         42.83         44.98         2.02 o                         
   1  11   8        316.77        322.08         6.88 o                         
   2  11   8          2.13          2.31         1.51 o                         
   3  11   8         12.71         13.84         1.31 o                         
  -7  12   8          1.06          0.24         0.99 o                         
  -6  12   8         12.53         14.61         1.20 o                         
  -5  12   8         18.29         25.63         1.43 o                         
  -4  12   8         27.07         24.31         1.35 o                         
  -3  12   8          9.01         14.89         1.16 o                         
  -2  12   8         71.68         77.13         1.80 o                         
  -1  12   8         96.37         81.46         1.99 o                         
   0  12   8        127.67        117.10         2.80 o                         
   1  12   8         93.58        110.97         2.77 o                         
   2  12   8        124.93        155.78         5.61 o                         
  -6  13   8          0.31          1.04         0.98 o                         
  -5  13   8          0.00         -0.95         0.95 o                         
  -4  13   8        165.68        180.87         3.14 o                         
  -3  13   8         61.25         66.94         1.90 o                         
  -2  13   8          1.18          1.02         0.95 o                         
  -1  13   8         19.86         16.67         1.20 o                         
   0  13   8          5.29          5.50         1.23 o                         
   1  13   8          1.90          1.54         1.53 o                         
  -5  14   8          4.71          1.31         1.04 o                         
  -4  14   8         36.26         36.36         1.64 o                         
  -3  14   8          7.63          7.10         1.11 o                         
  -2  14   8         24.34         24.60         1.51 o                         
  -1  14   8         11.19          8.53         1.53 o                         
   0  14   8         37.66         34.14         2.87 o                         
   1  14   8         10.58         10.25         3.26 o                         
  -3  15   8         32.93         48.07         2.44 o                         
  -2  15   8          1.78          2.85         1.46 o                         
  -1  15   8         20.10         26.87         2.06 o                         
  -9   0   9        287.73        300.30         8.23 o                         
  -7   0   9        406.20        376.07         8.92 o                         
  -5   0   9        103.39         97.10         4.26 o                         
  -3   0   9       1276.40       1334.31        18.18 o                         
  -1   0   9        258.96        230.95         5.03 o                         
   1   0   9          6.26          2.52         2.18 o                         
   3   0   9          8.89          7.46         2.47 o                         
   5   0   9         30.53         27.16         3.57 o                         
 -10   1   9        135.44        141.14         4.31 o                         
  -9   1   9         14.27         11.17         1.94 o                         
  -8   1   9         88.58         85.65         4.31 o                         
  -7   1   9          5.00          6.13         1.62 o                         
  -6   1   9        149.46        153.73         3.86 o                         
  -5   1   9        227.87        210.08         4.35 o                         
  -4   1   9         98.65        102.69         2.41 o                         
  -3   1   9          1.64          2.68         1.01 o                         
  -2   1   9         66.65         68.74         2.12 o                         
  -1   1   9        176.63        188.81         3.09 o                         
   0   1   9        194.30        183.02         3.47 o                         
   1   1   9        171.48        162.66         3.30 o                         
   2   1   9        184.35        184.46         4.25 o                         
   3   1   9          8.37          3.58         1.73 o                         
   4   1   9         33.55         34.18         2.52 o                         
   5   1   9          2.06          0.39         2.52 o                         
 -10   2   9          9.55         11.63         2.30 o                         
  -9   2   9         71.34         68.19         3.21 o                         
  -8   2   9          4.04          5.38         1.74 o                         
  -7   2   9         12.08         18.98         1.97 o                         
  -6   2   9          7.94          5.59         1.59 o                         
  -5   2   9        222.47        199.16         3.26 o                         
  -4   2   9         49.04         42.50         1.75 o                         
  -3   2   9         19.22         14.76         1.95 o                         
  -2   2   9         17.19         12.50         1.22 o                         
  -1   2   9         32.84         24.48         1.64 o                         
   0   2   9          4.78          6.83         1.05 o                         
   1   2   9        104.75         97.39         2.73 o                         
   2   2   9        154.15        150.21         3.37 o                         
   3   2   9          0.08         -0.12         1.62 o                         
   4   2   9          2.78          6.30         2.19 o                         
   5   2   9         10.42         11.70         5.78 o                         
 -10   3   9        148.75        151.28         6.33 o                         
  -9   3   9          5.43          6.49         1.86 o                         
  -8   3   9        296.85        331.85         7.26 o                         
  -7   3   9         89.67         90.92         2.71 o                         
  -6   3   9        235.10        216.04         4.47 o                         
  -5   3   9        262.97        253.39         3.73 o                         
  -4   3   9       1034.75       1003.52         9.42 o                         
  -3   3   9         62.30         56.35         1.93 o                         
  -2   3   9        400.89        392.73         4.32 o                         
  -1   3   9         68.63         72.53         1.66 o                         
   0   3   9        188.67        162.50         3.30 o                         
   1   3   9         52.18         66.15         2.74 o                         
   2   3   9        163.19        190.22         3.78 o                         
   3   3   9          0.25         -1.38         1.50 o                         
   4   3   9         49.35         51.68         3.31 o                         
   5   3   9         15.97         13.67         4.23 o                         
  -9   4   9        126.46        127.96         4.50 o                         
  -8   4   9         39.66         44.57         2.72 o                         
  -7   4   9         95.34        109.22         2.96 o                         
  -6   4   9          0.79          1.56         1.28 o                         
  -5   4   9          5.00          3.58         1.12 o                         
  -4   4   9         10.97          9.85         1.20 o                         
  -3   4   9        205.07        197.46         3.15 o                         
  -2   4   9         32.38         28.82         1.22 o                         
  -1   4   9        137.60        117.43         2.02 o                         
   0   4   9         96.68         96.44         2.24 o                         
   1   4   9          0.81          1.50         1.29 o                         
   2   4   9         70.86         75.79         2.58 o                         
   3   4   9         47.61         54.67         2.66 o                         
   4   4   9         19.66         22.86         3.51 o                         
  -9   5   9          8.06          9.92         2.28 o                         
  -8   5   9         28.36         33.83         2.48 o                         
  -7   5   9         99.42        109.86         2.98 o                         
  -6   5   9         69.21         68.84         2.20 o                         
  -5   5   9         33.52         32.77         1.65 o                         
  -4   5   9          0.19         -0.24         0.90 o                         
  -3   5   9          8.87         10.28         1.07 o                         
  -2   5   9        112.28        105.11         2.13 o                         
  -1   5   9         21.87         19.53         1.09 o                         
   0   5   9         13.75         14.60         1.28 o                         
   1   5   9          2.05          0.23         1.00 o                         
   2   5   9         95.71         83.72         2.95 o                         
   3   5   9         21.64         21.61         2.21 o                         
   4   5   9         13.63         16.43         2.53 o                         
  -9   6   9        147.66        140.69         4.73 o                         
  -8   6   9         46.21         49.14         2.61 o                         
  -7   6   9        314.56        324.42         6.28 o                         
  -6   6   9          0.02         -0.57         0.98 o                         
  -5   6   9         22.56         22.66         1.37 o                         
  -4   6   9        117.93        125.90         2.40 o                         
  -3   6   9         35.76         39.99         1.54 o                         
  -2   6   9         85.98         84.60         2.11 o                         
  -1   6   9         43.69         36.68         1.47 o                         
   0   6   9          0.39          1.17         1.00 o                         
   1   6   9        142.22        139.74         2.98 o                         
   2   6   9          7.20          6.00         1.57 o                         
   3   6   9        156.46        162.03         4.02 o                         
   4   6   9          3.85          2.45         2.09 o                         
  -8   7   9         68.58         77.97         3.49 o                         
  -7   7   9          0.80         -0.73         1.33 o                         
  -6   7   9         56.46         46.66         1.81 o                         
  -5   7   9         41.22         47.07         1.72 o                         
  -4   7   9        188.73        190.05         2.93 o                         
  -3   7   9         94.50         91.56         2.08 o                         
  -2   7   9        188.93        181.73         2.81 o                         
  -1   7   9         14.39         17.71         1.29 o                         
   0   7   9          1.82         -0.32         1.42 o                         
   1   7   9         13.82         16.57         1.74 o                         
   2   7   9         18.47         23.83         1.64 o                         
   3   7   9         57.87         63.01         2.85 o                         
   4   7   9         28.96         32.98         3.82 o                         
  -8   8   9          3.02          2.43         1.77 o                         
  -7   8   9          1.77          1.76         1.57 o                         
  -6   8   9          1.15          2.18         1.20 o                         
  -5   8   9         27.64         36.11         1.63 o                         
  -4   8   9         50.53         49.65         1.84 o                         
  -3   8   9         66.96         51.90         1.84 o                         
  -2   8   9         84.86         78.43         2.11 o                         
  -1   8   9         22.84         33.30         1.56 o                         
   0   8   9         35.44         40.22         2.15 o                         
   1   8   9          1.73          1.41         1.09 o                         
   2   8   9         61.42         52.49         2.12 o                         
   3   8   9         77.68         79.98         3.10 o                         
  -8   9   9         92.11         78.70         4.16 o                         
  -7   9   9          5.92          7.36         1.60 o                         
  -6   9   9         53.81         61.87         3.66 o                         
  -5   9   9         29.13         24.41         1.65 o                         
  -4   9   9        251.69        221.58         3.76 o                         
  -3   9   9         18.57         16.49         1.40 o                         
  -2   9   9          4.73          6.94         1.21 o                         
  -1   9   9         23.13         22.00         1.42 o                         
   0   9   9         54.36         59.60         2.68 o                         
   1   9   9         56.52         62.48         2.81 o                         
   2   9   9         88.74         92.44         2.82 o                         
   3   9   9          4.30          1.98         1.40 o                         
  -7  10   9         12.12          8.45         1.66 o                         
  -6  10   9         48.11         49.77         2.15 o                         
  -5  10   9         33.09         30.94         1.79 o                         
  -4  10   9         62.20         66.89         2.26 o                         
  -3  10   9         27.00         26.49         1.63 o                         
  -2  10   9         22.24         21.78         1.51 o                         
  -1  10   9          0.01          1.06         1.90 o                         
   0  10   9        152.18        155.77         4.01 o                         
   1  10   9         59.08         72.94         4.41 o                         
   2  10   9         10.94         16.18         1.59 o                         
  -7  11   9          9.12          9.68         1.90 o                         
  -6  11   9          9.39          8.90         1.42 o                         
  -5  11   9          0.92          6.48         1.42 o                         
  -4  11   9         15.81         24.62         1.46 o                         
  -3  11   9         35.74         27.46         1.65 o                         
  -2  11   9        130.79        116.52         2.74 o                         
  -1  11   9        174.21        199.65         3.87 o                         
   0  11   9         14.22          9.61         1.83 o                         
   1  11   9         64.82         92.83         3.30 o                         
   2  11   9         11.38          9.24         1.58 o                         
  -6  12   9         24.27         24.94         1.79 o                         
  -5  12   9         44.66         47.42         2.23 o                         
  -4  12   9         14.54         12.96         1.37 o                         
  -3  12   9        100.79        105.24         2.65 o                         
  -2  12   9          4.92          4.13         1.56 o                         
  -1  12   9          5.89          8.92         1.47 o                         
   0  12   9         64.87         66.07         4.49 o                         
   1  12   9         62.93         67.22         4.72 o                         
  -5  13   9         30.78         36.90         2.07 o                         
  -4  13   9          7.59          9.59         1.29 o                         
  -3  13   9          9.75         19.38         1.69 o                         
  -2  13   9          5.23          8.85         1.47 o                         
  -1  13   9          2.59          2.13         1.55 o                         
   0  13   9         37.18         40.85         3.42 o                         
  -8   0  10         60.71         73.30         4.70 o                         
  -6   0  10        697.26        706.10        13.58 o                         
  -4   0  10         40.96         51.02         3.68 o                         
  -2   0  10         17.96         15.62         3.66 o                         
   0   0  10          3.07         -0.66         2.01 o                         
   2   0  10         15.49         24.79         3.16 o                         
  -9   1  10          8.25          4.63         1.85 o                         
  -8   1  10         78.73         80.72         3.31 o                         
  -7   1  10          0.03          0.53         1.60 o                         
  -6   1  10          2.20          3.83         1.65 o                         
  -5   1  10          8.11          3.10         1.71 o                         
  -4   1  10       1061.30       1054.27        12.63 o                         
  -3   1  10        236.43        209.55         4.84 o                         
  -2   1  10        152.99        134.82         3.54 o                         
  -1   1  10          0.51         -0.17         1.40 o                         
   0   1  10         20.43         22.97         2.03 o                         
   1   1  10         28.28         31.21         2.23 o                         
   2   1  10        251.60        272.51         5.43 o                         
   3   1  10          3.68          2.20         1.84 o                         
  -9   2  10        187.86        179.20         5.00 o                         
  -8   2  10        102.48         93.41         3.48 o                         
  -7   2  10        136.99        127.08         3.78 o                         
  -6   2  10         14.48         17.17         1.95 o                         
  -5   2  10         19.87         20.63         2.01 o                         
  -4   2  10         56.79         54.62         3.60 o                         
  -3   2  10         98.40        103.53         3.21 o                         
  -2   2  10         12.06         17.54         1.87 o                         
  -1   2  10        119.01         96.21         4.16 o                         
   0   2  10          0.99          1.20         1.52 o                         
   1   2  10          5.01         11.60         1.85 o                         
   2   2  10          0.19          0.57         1.66 o                         
   3   2  10          1.45          0.06         2.25 o                         
  -9   3  10          4.44          8.17         1.96 o                         
  -8   3  10          0.50         -1.73         1.73 o                         
  -7   3  10         13.69         11.27         1.91 o                         
  -6   3  10         25.24         25.15         2.19 o                         
  -5   3  10          2.49          4.03         1.65 o                         
  -4   3  10          0.89          0.31         1.77 o                         
  -3   3  10         11.94         17.35         1.60 o                         
  -2   3  10         27.39         39.33         2.05 o                         
  -1   3  10          0.01         -0.92         1.21 o                         
   0   3  10         17.38         14.90         2.28 o                         
   1   3  10         23.27         21.21         2.65 o                         
   2   3  10         56.52         57.30         3.36 o                         
   3   3  10         15.24          9.19         2.35 o                         
  -9   4  10        187.26        206.02         5.76 o                         
  -8   4  10          0.14         -0.04         1.69 o                         
  -7   4  10         72.16         68.11         3.09 o                         
  -6   4  10         26.87         33.39         2.31 o                         
  -5   4  10        188.74        194.42         4.39 o                         
  -4   4  10         54.67         49.90         2.22 o                         
  -3   4  10        261.63        256.00         3.87 o                         
  -2   4  10         26.73         28.40         1.80 o                         
  -1   4  10          7.90          4.56         1.38 o                         
   0   4  10         61.37         65.50         2.46 o                         
   1   4  10         31.13         33.20         2.75 o                         
   2   4  10         45.24         54.04         3.29 o                         
   3   4  10         76.24         90.74         4.10 o                         
  -8   5  10        174.72        180.67         5.16 o                         
  -7   5  10          1.42          0.83         1.39 o                         
  -6   5  10         97.38         98.48         3.22 o                         
  -5   5  10         39.93         41.37         2.14 o                         
  -4   5  10         28.56         26.18         1.60 o                         
  -3   5  10         42.82         36.86         1.75 o                         
  -2   5  10         75.85         70.73         2.16 o                         
  -1   5  10          6.71          9.98         1.49 o                         
   0   5  10        204.00        196.15         4.26 o                         
   1   5  10          0.05          0.06         1.53 o                         
   2   5  10         50.59         60.52         6.63 o                         
   3   5  10          7.17         13.53         3.10 o                         
  -8   6  10          8.33          4.23         6.59 o                         
  -7   6  10         10.14          7.47         1.93 o                         
  -6   6  10          7.75          4.56         1.41 o                         
  -5   6  10          0.47         -0.12         1.30 o                         
  -4   6  10          4.71          5.50         1.24 o                         
  -3   6  10          8.95          9.00         1.25 o                         
  -2   6  10         81.83         71.66         3.91 o                         
  -1   6  10          0.14          1.30         1.44 o                         
   0   6  10          0.55         -0.76         1.49 o                         
   1   6  10         17.51         12.52         1.85 o                         
   2   6  10         29.85         28.25         2.77 o                         
   3   6  10         43.04         48.15         4.25 o                         
  -8   7  10         88.87         93.75         6.67 o                         
  -7   7  10         33.20         34.73         2.64 o                         
  -6   7  10        193.03        190.63         6.10 o                         
  -5   7  10          1.53         -0.14         1.46 o                         
  -4   7  10         59.71         65.82         2.35 o                         
  -3   7  10          2.33         -0.63         1.15 o                         
  -2   7  10        105.10        101.51         2.70 o                         
  -1   7  10          0.16         -1.21         2.14 o                         
   0   7  10         73.98         66.31         2.81 o                         
   1   7  10          9.07          8.18         1.73 o                         
   2   7  10        132.37        162.09         5.38 o                         
  -7   8  10        146.94        147.43         4.44 o                         
  -6   8  10         18.26         25.31         2.99 o                         
  -5   8  10         86.35         86.35         2.97 o                         
  -4   8  10         33.33         25.83         1.95 o                         
  -3   8  10         31.95         39.14         2.17 o                         
  -2   8  10         50.84         55.59         2.58 o                         
  -1   8  10         84.64         78.56         2.48 o                         
   0   8  10          0.11          0.85         1.69 o                         
   1   8  10         41.87         52.62         2.64 o                         
   2   8  10          2.28          6.22         2.25 o                         
  -7   9  10         10.40         17.90         3.91 o                         
  -6   9  10          0.14         -0.16         2.19 o                         
  -5   9  10         52.37         59.42         3.00 o                         
  -4   9  10          1.58          1.74         1.39 o                         
  -3   9  10         19.86         25.38         1.89 o                         
  -2   9  10         30.11         33.32         2.38 o                         
  -1   9  10          2.61          4.58         1.72 o                         
   0   9  10          2.95          1.77         1.38 o                         
   1   9  10         23.07         27.27         2.42 o                         
  -6  10  10         46.18         41.01         3.39 o                         
  -5  10  10         43.64         44.19         2.78 o                         
  -4  10  10          1.04          1.31         1.42 o                         
  -3  10  10        135.86        164.92         3.80 o                         
  -2  10  10         60.11         64.15         4.95 o                         
  -1  10  10        113.51        122.39         3.80 o                         
   0  10  10         24.42         30.13         1.97 o                         
  -5  11  10          0.29          1.42         1.69 o                         
  -4  11  10        208.75        204.29         7.87 o                         
  -3  11  10          4.76          7.02         1.60 o                         
  -2  11  10         53.99         69.26         3.17 o                         
  -1  11  10          9.63          9.28         1.91 o                         
  -3  12  10         53.42         44.92         3.22 o                         
  -7   0  11         73.00         66.06         8.06 o                         
  -5   0  11         29.28         30.64         3.39 o                         
  -3   0  11         20.67         19.08         3.50 o                         
  -1   0  11         12.35         13.74         2.69 o                         
   1   0  11         29.71         36.02         5.53 o                         
  -8   1  11         11.45         11.73         2.07 o                         
  -7   1  11        129.89        134.95         6.25 o                         
  -6   1  11         63.41         69.81         3.21 o                         
  -5   1  11         64.60         59.82         2.94 o                         
  -4   1  11         62.70         74.12         3.15 o                         
  -3   1  11         38.23         39.93         2.56 o                         
  -2   1  11         52.94         49.08         2.66 o                         
  -1   1  11          3.86          7.06         2.06 o                         
   0   1  11         30.03         31.44         2.42 o                         
   1   1  11        127.33        145.01         4.16 o                         
   2   1  11          6.13          4.30         2.21 o                         
  -8   2  11         64.41         64.22         3.28 o                         
  -7   2  11          2.25         -0.81         1.72 o                         
  -6   2  11        122.60        137.25         4.03 o                         
  -5   2  11          5.12          4.12         1.73 o                         
  -4   2  11        189.94        172.52         7.54 o                         
  -3   2  11        101.13         93.55         3.81 o                         
  -2   2  11          8.09         11.04         1.87 o                         
  -1   2  11         11.39          9.77         1.95 o                         
   0   2  11          1.55          2.27         1.73 o                         
   1   2  11          0.28          6.84         2.21 o                         
   2   2  11          7.98          7.87         3.04 o                         
  -8   3  11         10.15         12.05         2.11 o                         
  -7   3  11         10.93         10.44         1.99 o                         
  -6   3  11         38.59         36.78         2.60 o                         
  -5   3  11          0.81         -0.91         2.40 o                         
  -4   3  11        105.84         95.26         3.41 o                         
  -3   3  11         28.57         37.12         2.46 o                         
  -2   3  11         64.18         58.42         2.88 o                         
  -1   3  11          1.87          2.51         2.11 o                         
   0   3  11         32.71         39.80         3.03 o                         
   1   3  11          1.27          1.92         2.12 o                         
   2   3  11        146.42        149.46         8.63 o                         
  -8   4  11        168.19        173.34         6.56 o                         
  -7   4  11          1.78         -0.42         1.74 o                         
  -6   4  11         33.32         35.04         2.53 o                         
  -5   4  11         46.33         56.44         2.91 o                         
  -4   4  11          1.25          0.05         1.30 o                         
  -3   4  11         14.42         21.59         1.73 o                         
  -2   4  11        154.90        148.27         4.04 o                         
  -1   4  11         36.07         37.11         2.94 o                         
   0   4  11         12.16         12.65         2.30 o                         
   1   4  11          3.93          2.26         2.12 o                         
  -7   5  11         15.73         21.60         4.39 o                         
  -6   5  11         62.01         65.90         3.14 o                         
  -5   5  11         43.49         38.32         2.74 o                         
  -4   5  11         49.63         56.26         2.71 o                         
  -3   5  11         16.21         17.89         1.92 o                         
  -2   5  11         17.44         20.13         2.43 o                         
  -1   5  11          1.02          1.51         1.92 o                         
   0   5  11         84.20         84.08         3.96 o                         
   1   5  11          1.11         -0.73         2.11 o                         
  -7   6  11         62.25         55.98         4.19 o                         
  -6   6  11         25.10         22.03         3.05 o                         
  -5   6  11         63.87         78.95         3.17 o                         
  -4   6  11         17.63         20.00         1.97 o                         
  -3   6  11         65.97         72.98         4.35 o                         
  -2   6  11         16.06         12.86         2.24 o                         
  -1   6  11         92.40         87.70         3.84 o                         
   0   6  11          0.48          5.05         2.61 o                         
   1   6  11        124.53        151.67         6.33 o                         
  -6   7  11          0.45         -2.84         4.15 o                         
  -5   7  11          1.39          4.57         3.26 o                         
  -4   7  11         25.72         28.71         2.50 o                         
  -3   7  11          2.87          3.59         2.00 o                         
  -2   7  11         28.04         31.15         2.70 o                         
  -1   7  11         64.45         70.08         3.72 o                         
   0   7  11         17.29         24.67         2.94 o                         
  -5   8  11        127.27        129.21        10.34 o                         
  -4   8  11         11.42         11.06         2.08 o                         
  -3   8  11         29.29         33.61         3.28 o                         
  -2   8  11          0.78          0.00         1.84 o                         
  -1   8  11          0.20         -1.87         2.30 o                         
  -4   9  11        182.79        201.93         6.67 o                         
  -3   9  11          4.55          5.87         2.47 o                         
  -2   9  11        109.84        117.97         4.71 o                         
  -6   0  12         39.02         39.53         4.03 o                         
  -4   0  12         98.32        100.64         6.75 o                         
  -2   0  12        111.02        132.53         5.74 o                         
   0   0  12          0.01         -2.11         3.34 o                         
  -6   1  12         22.01         25.03         2.53 o                         
  -5   1  12          0.26         -0.92         2.73 o                         
  -4   1  12         98.27         81.03         3.42 o                         
  -3   1  12          0.01         -0.98         1.82 o                         
  -2   1  12         57.68         66.17         3.25 o                         
  -1   1  12          1.34          0.09         1.78 o                         
   0   1  12          8.82         11.16         2.15 o                         
  -6   2  12        177.70        171.04         6.51 o                         
  -5   2  12         89.12         89.26         3.64 o                         
  -4   2  12          3.94          2.07         1.84 o                         
  -3   2  12         33.45         29.06         2.46 o                         
  -2   2  12         37.95         49.00         2.89 o                         
  -1   2  12         38.53         48.92         3.86 o                         
  -6   3  12          0.77          1.18         1.83 o                         
  -5   3  12          0.12          1.15         1.90 o                         
  -4   3  12         59.75         66.14         3.15 o                         
  -3   3  12         13.03         17.31         2.19 o                         
  -2   3  12          2.82          6.22         2.21 o                         
  -1   3  12         15.26         18.20         2.68 o                         
  -6   4  12          7.65          6.49         3.74 o                         
  -5   4  12         14.71         11.64         2.41 o                         
  -4   4  12         19.32         17.58         2.60 o                         
  -3   4  12          4.28          6.36         2.22 o                         
  -2   4  12         16.33          8.01         2.31 o                         
  -1   4  12          1.85          2.95         2.85 o                         
  -5   5  12          1.45          5.32         3.66 o                         
  -4   5  12         22.03         28.23         2.82 o                         
  -3   5  12         50.58         46.65         3.26 o                         
  -2   5  12         29.19         28.70         3.66 o                         
  -3   6  12          3.36          1.17         3.01 o                         
                                                                                
