# Supplementary material for: N-Cyclo­amino substituent effects on the packing architecture of ortho-sul­fan­il­amide mol­ecular crystals and their in silico carbonic anhydrase II and IX inhibitory activities
Source: Acta Crystallogr C Struct Chem. 2022 Nov 8;78(Pt 12):730–42. doi: 10.1107/S2053229622010130 (PMC9720883; doi:10.1107/S2053229622010130)
Supplement: Supplementary file 3 [file c-78-00730-ja198sup3.hkl]

data_ja198                                                                      
_shelx_title ' ja198_a.res in P2(1)/n'                                          
_shelx_refln_list_code          4                                               
_shelx_F_calc_maximum      118.04                                               
_exptl_crystal_F_000       568.00                                               
_reflns_d_resolution_high  0.7490                                               
                                                                                
loop_                                                                           
 _space_group_symop_operation_xyz                                               
 'x, y, z'                                                                      
 '-x+1/2, y+1/2, -z+1/2'                                                        
 '-x, -y, -z'                                                                   
 'x-1/2, -y-1/2, z-1/2'                                                         
                                                                                
_cell_length_a     8.6881                                                       
_cell_length_b    15.0266                                                       
_cell_length_c     9.8337                                                       
_cell_angle_alpha  90.000                                                       
_cell_angle_beta  106.526                                                       
_cell_angle_gamma  90.000                                                       
                                                                                
_shelx_F_squared_multiplier     1.000                                           
                                                                                
loop_                                                                           
 _refln_index_h                                                                 
 _refln_index_k                                                                 
 _refln_index_l                                                                 
 _refln_F_squared_calc                                                          
 _refln_F_squared_meas                                                          
 _refln_F_squared_sigma                                                         
 _refln_observed_status                                                         
   2   0   0        142.50        107.84         0.81 o                         
   4   0   0       1334.79       1302.54         8.99 o                         
   6   0   0        670.91        668.88         5.27 o                         
   8   0   0         24.57         27.65         1.12 o                         
  10   0   0        131.85        135.04         4.49 o                         
   1   1   0       1092.99       1165.46         4.16 o                         
   2   1   0       4153.29       4153.71        15.02 o                         
   3   1   0       2472.82       2291.67         8.36 o                         
   4   1   0        596.83        623.88         2.94 o                         
   5   1   0         37.51         30.29         0.56 o                         
   6   1   0        100.22         89.19         0.94 o                         
   7   1   0        213.11        214.25         1.69 o                         
   8   1   0         59.56         60.50         0.98 o                         
   9   1   0         57.69         58.33         1.44 o                         
  10   1   0          0.56          1.23         0.60 o                         
  11   1   0          7.97          5.24         0.85 o                         
   0   2   0          0.08          0.35         0.10 o                         
   1   2   0        488.70        514.41         1.93 o                         
   2   2   0       6930.47       6718.58        24.05 o                         
   3   2   0          0.01         -0.17         0.17 o                         
   4   2   0         10.56         10.57         0.28 o                         
   5   2   0        294.91        274.47         1.79 o                         
   6   2   0       1051.19       1017.00         5.15 o                         
   7   2   0        249.08        238.47         1.74 o                         
   8   2   0          0.31         -0.39         0.39 o                         
   9   2   0          0.53         -0.52         0.52 o                         
  10   2   0         22.56         24.99         1.16 o                         
  11   2   0          1.08          2.47         0.91 o                         
   1   3   0       2770.53       2585.19         9.98 o                         
   2   3   0        972.32        978.15         3.56 o                         
   3   3   0          0.30          1.51         0.21 o                         
   4   3   0        379.75        453.76         2.17 o                         
   5   3   0       1446.51       1428.06         6.84 o                         
   6   3   0        184.52        173.62         1.37 o                         
   7   3   0        277.89        266.35         1.89 o                         
   8   3   0          4.18          3.45         0.50 o                         
   9   3   0        129.40        126.01         1.65 o                         
  10   3   0          9.66         11.24         0.96 o                         
   0   4   0        124.54        136.81         0.99 o                         
   1   4   0        545.85        462.13         1.90 o                         
   2   4   0       3328.69       3382.75        12.38 o                         
   3   4   0          1.96          3.61         0.20 o                         
   4   4   0         13.58         18.27         0.38 o                         
   5   4   0         14.56         22.78         0.52 o                         
   6   4   0        960.09        943.19         5.03 o                         
   7   4   0         28.97         28.37         0.71 o                         
   8   4   0         56.12         53.23         1.04 o                         
   9   4   0          2.40          4.19         0.75 o                         
  10   4   0          5.23          4.73         0.86 o                         
   1   5   0        397.99        356.14         1.67 o                         
   2   5   0        519.49        561.10         2.36 o                         
   3   5   0        164.66        216.52         1.12 o                         
   4   5   0        627.71        661.93         3.02 o                         
   5   5   0        136.07        143.14         1.13 o                         
   6   5   0         16.58         15.41         0.52 o                         
   7   5   0         27.32         25.97         0.72 o                         
   8   5   0          4.47          6.91         0.69 o                         
   9   5   0          3.16          3.50         0.69 o                         
  10   5   0         12.09         12.83         0.98 o                         
   0   6   0        175.01        160.29         1.75 o                         
   1   6   0        914.61        903.53         4.12 o                         
   2   6   0        393.39        361.12         1.68 o                         
   3   6   0          7.26          7.22         0.23 o                         
   4   6   0       3102.86       3079.18        12.64 o                         
   5   6   0          2.32          1.06         0.28 o                         
   6   6   0        371.45        355.56         2.20 o                         
   7   6   0         31.91         33.97         0.84 o                         
   8   6   0        238.77        249.15         2.50 o                         
   9   6   0          0.24         -0.61         0.61 o                         
  10   6   0         19.84         20.52         1.13 o                         
   1   7   0       2491.96       2453.43        11.36 o                         
   2   7   0        367.87        449.08         2.28 o                         
   3   7   0        564.45        625.78         3.25 o                         
   4   7   0         30.56         25.47         0.46 o                         
   5   7   0          0.74          0.51         0.23 o                         
   6   7   0        146.81        145.60         1.34 o                         
   7   7   0         48.48         44.92         1.06 o                         
   8   7   0         16.29         15.57         0.81 o                         
   9   7   0          6.53          5.30         0.75 o                         
  10   7   0          7.93          7.10         0.91 o                         
   0   8   0       1335.34       1573.89        11.27 o                         
   1   8   0       1015.43       1076.54         5.13 o                         
   2   8   0         35.82         40.53         0.59 o                         
   3   8   0         68.67         56.03         0.68 o                         
   4   8   0         67.71         64.81         0.71 o                         
   5   8   0         18.68         15.20         0.49 o                         
   6   8   0        281.36        273.18         2.14 o                         
   7   8   0          0.27         -0.20         0.53 o                         
   8   8   0         21.35         18.05         0.84 o                         
   9   8   0          1.35          0.72         0.67 o                         
  10   8   0         16.51         13.42         1.00 o                         
   1   9   0         12.69         11.19         0.34 o                         
   2   9   0        140.19        155.14         1.02 o                         
   3   9   0        759.97        761.56         4.07 o                         
   4   9   0         58.23         55.64         0.70 o                         
   5   9   0        859.99        832.42         4.64 o                         
   6   9   0         16.53         13.45         0.63 o                         
   7   9   0         49.06         51.81         1.09 o                         
   8   9   0          4.69          3.65         0.66 o                         
   9   9   0         94.85         96.94         1.75 o                         
   0  10   0        268.07        257.09         2.75 o                         
   1  10   0         82.01         92.92         0.75 o                         
   2  10   0        228.56        232.42         1.42 o                         
   3  10   0         44.73         51.35         0.65 o                         
   4  10   0         86.98         88.09         0.93 o                         
   5  10   0        211.18        189.17         1.51 o                         
   6  10   0        188.95        172.52         1.80 o                         
   7  10   0          1.26          1.72         0.55 o                         
   8  10   0          1.83          0.51         0.61 o                         
   9  10   0          9.27          7.55         0.84 o                         
   1  11   0        448.45        466.00         2.68 o                         
   2  11   0         81.16         75.75         0.91 o                         
   3  11   0        133.85        135.78         1.42 o                         
   4  11   0        152.73        158.44         1.36 o                         
   5  11   0         24.72         23.03         0.69 o                         
   6  11   0         16.33         15.72         0.55 o                         
   7  11   0         25.45         26.67         0.87 o                         
   8  11   0         37.22         33.66         1.20 o                         
   9  11   0          5.10          6.61         1.23 o                         
   0  12   0       1417.16       1417.80        12.18 o                         
   1  12   0         17.26         15.59         0.44 o                         
   2  12   0        253.21        256.45         1.91 o                         
   3  12   0        145.82        153.50         1.54 o                         
   4  12   0        165.74        174.71         1.90 o                         
   5  12   0          7.95          7.70         0.65 o                         
   6  12   0          8.35          9.35         0.82 o                         
   7  12   0          0.00         -0.60         0.85 o                         
   8  12   0         15.32          9.39         0.94 o                         
   1  13   0         45.35         47.98         1.11 o                         
   2  13   0          6.05          8.09         0.65 o                         
   3  13   0         54.17         50.23         1.15 o                         
   4  13   0        386.67        364.71         3.43 o                         
   5  13   0         19.62         18.06         1.03 o                         
   6  13   0          7.90          6.89         0.88 o                         
   7  13   0         24.07         21.80         1.23 o                         
   8  13   0         22.32         24.89         1.55 o                         
   0  14   0         24.76         23.12         1.33 o                         
   1  14   0        113.74        110.67         1.50 o                         
   2  14   0         74.51         67.13         1.28 o                         
   3  14   0          4.80          4.41         0.69 o                         
   4  14   0         26.96         26.64         1.11 o                         
   5  14   0         14.69         15.65         1.03 o                         
   6  14   0          1.38          0.83         0.81 o                         
   7  14   0          2.15          1.61         0.92 o                         
   1  15   0        127.05        130.18         1.82 o                         
   2  15   0         26.50         28.01         1.07 o                         
   3  15   0          0.85          0.90         0.68 o                         
   4  15   0         27.00         26.15         1.15 o                         
   5  15   0         81.08         82.50         1.86 o                         
   6  15   0         41.90         44.77         1.62 o                         
   7  15   0         62.73         68.66         1.96 o                         
   0  16   0         67.21         71.03         3.21 o                         
   1  16   0          2.10          1.50         0.86 o                         
   2  16   0        101.93         96.24         1.75 o                         
   3  16   0          7.14          4.19         0.77 o                         
   4  16   0         33.11         36.98         1.36 o                         
   5  16   0         25.78         23.32         1.22 o                         
   6  16   0          6.12          5.51         1.03 o                         
   1  17   0         90.63         93.22         2.94 o                         
   2  17   0          0.02          0.63         0.91 o                         
   3  17   0         11.79         12.25         1.01 o                         
   4  17   0          0.00         -0.87         0.87 o                         
   5  17   0         28.97         30.98         1.64 o                         
   0  18   0         70.24         72.39         3.81 o                         
   1  18   0          1.36          2.22         1.05 o                         
   2  18   0        120.66        124.69         2.86 o                         
   3  18   0          8.53         11.05         1.35 o                         
   4  18   0         74.61         73.60         3.08 o                         
   1  19   0         10.86         11.79         1.94 o                         
   2  19   0          1.46         -0.54         1.23 o                         
   3  19   0          1.92          0.07         1.31 o                         
   0  20   0          0.07         -1.74         1.74 o                         
 -11   0   1          0.08          0.97         1.31 o                         
  -9   0   1         41.19         48.46         1.38 o                         
  -7   0   1        731.42        697.23         6.03 o                         
  -5   0   1       1437.07       1337.69         9.40 o                         
  -3   0   1      13897.77      12988.43        87.51 o                         
  -1   0   1        190.90        166.15         0.94 o                         
   1   0   1       1356.73       1270.74         6.64 o                         
   3   0   1         49.22         45.96         0.63 o                         
   5   0   1        113.21        120.86         1.53 o                         
   7   0   1        850.77        823.20         6.54 o                         
   9   0   1        115.88        112.79         3.15 o                         
 -11   1   1         76.23         76.61         2.17 o                         
 -10   1   1          3.95          3.43         0.70 o                         
  -9   1   1        171.84        164.33         2.02 o                         
  -8   1   1          0.09          0.98         0.38 o                         
  -7   1   1        114.85        102.90         1.05 o                         
  -6   1   1        102.49        100.74         0.95 o                         
  -5   1   1          3.91          4.58         0.28 o                         
  -4   1   1        149.14        134.56         0.82 o                         
  -3   1   1        278.06        251.28         1.11 o                         
  -2   1   1       8271.75       7580.15        28.11 o                         
  -1   1   1       7167.23       6549.18        34.71 o                         
   0   1   1       1387.88       1479.46         5.71 o                         
   1   1   1        384.37        398.90         1.50 o                         
   2   1   1         33.70         29.08         0.33 o                         
   3   1   1         64.24         83.60         0.63 o                         
   4   1   1         71.32         65.25         0.96 o                         
   5   1   1         80.20         80.00         0.87 o                         
   6   1   1         49.08         57.27         0.84 o                         
   7   1   1         44.76         43.86         0.84 o                         
   8   1   1          6.76          4.11         0.51 o                         
   9   1   1         76.41         75.72         1.24 o                         
  10   1   1          3.67          4.25         0.68 o                         
 -11   2   1          0.33          0.70         0.83 o                         
 -10   2   1        132.45        143.46         2.46 o                         
  -9   2   1          0.07         -0.14         0.54 o                         
  -8   2   1        142.09        135.96         1.43 o                         
  -7   2   1          7.46          6.44         0.46 o                         
  -6   2   1        780.47        783.36         4.05 o                         
  -5   2   1         18.56         27.49         0.44 o                         
  -4   2   1       1424.00       1454.29         6.10 o                         
  -3   2   1          1.66          4.86         0.17 o                         
  -2   2   1       1336.78       1272.49         4.88 o                         
  -1   2   1        164.26        147.25         0.94 o                         
   0   2   1      11128.10       9535.61        87.56 o                         
   1   2   1       7182.85       6877.82        24.50 o                         
   2   2   1       4370.61       4192.01        15.17 o                         
   3   2   1         86.90         67.51         0.51 o                         
   4   2   1          0.84          0.26         0.23 o                         
   5   2   1         59.98         59.66         0.72 o                         
   6   2   1        807.16        776.48         4.29 o                         
   7   2   1        144.39        142.50         1.36 o                         
   8   2   1         42.17         43.34         0.87 o                         
   9   2   1          1.54          1.10         0.54 o                         
  10   2   1         15.55         14.79         1.05 o                         
 -11   3   1          5.57          3.75         1.02 o                         
 -10   3   1        112.88        132.22         2.08 o                         
  -9   3   1          0.66          0.25         0.61 o                         
  -8   3   1        175.77        171.49         1.54 o                         
  -7   3   1        474.74        463.05         2.84 o                         
  -6   3   1        291.69        303.06         1.92 o                         
  -5   3   1        341.70        361.98         2.16 o                         
  -4   3   1       1317.34       1469.08         6.15 o                         
  -3   3   1       2202.72       2217.31         8.33 o                         
  -2   3   1       1206.97       1218.12         4.98 o                         
  -1   3   1       6779.08       6230.98        32.29 o                         
   0   3   1       2769.17       2743.49        11.88 o                         
   1   3   1       2096.13       2211.19         8.11 o                         
   2   3   1       1852.28       1892.26         6.59 o                         
   3   3   1        604.50        572.24         2.53 o                         
   4   3   1        403.54        376.83         2.09 o                         
   5   3   1          7.86          8.12         0.35 o                         
   6   3   1        202.37        191.64         1.41 o                         
   7   3   1          1.51          3.07         0.41 o                         
   8   3   1         14.98         16.86         0.72 o                         
   9   3   1         29.14         31.52         1.09 o                         
  10   3   1          0.68          0.10         0.79 o                         
 -11   4   1         19.05         20.11         1.17 o                         
 -10   4   1         10.02          7.74         0.85 o                         
  -9   4   1         87.14         88.80         1.65 o                         
  -8   4   1         52.03         58.10         1.00 o                         
  -7   4   1          6.05          8.16         0.50 o                         
  -6   4   1        539.39        504.20         2.82 o                         
  -5   4   1         19.24         18.38         0.41 o                         
  -4   4   1       1114.72       1172.70         5.00 o                         
  -3   4   1        129.60        128.65         0.80 o                         
  -2   4   1       3951.70       3711.11        15.71 o                         
  -1   4   1        196.75        206.51         1.14 o                         
   0   4   1       6094.00       5744.53        23.76 o                         
   1   4   1        307.21        336.67         1.39 o                         
   2   4   1          0.11         -0.03         0.14 o                         
   3   4   1       2469.09       2589.95        10.34 o                         
   4   4   1       2485.78       2504.86        11.10 o                         
   5   4   1        477.47        444.44         2.66 o                         
   6   4   1        234.81        243.67         1.82 o                         
   7   4   1          5.11          4.20         0.52 o                         
   8   4   1         68.51         68.76         1.27 o                         
   9   4   1          0.07          0.19         0.71 o                         
  10   4   1         80.13         83.80         1.80 o                         
 -10   5   1         26.63         26.14         1.16 o                         
  -9   5   1        133.67        147.04         2.21 o                         
  -8   5   1         23.60         27.54         0.87 o                         
  -7   5   1        660.91        642.89         3.71 o                         
  -6   5   1        112.44        113.47         1.04 o                         
  -5   5   1       1136.76       1109.30         4.97 o                         
  -4   5   1       1079.14       1126.65         5.14 o                         
  -3   5   1        541.55        550.51         2.62 o                         
  -2   5   1       1064.66       1179.84         5.23 o                         
  -1   5   1       1561.09       1650.22         8.00 o                         
   0   5   1        173.00        177.16         0.89 o                         
   1   5   1        153.20        214.04         0.98 o                         
   2   5   1          5.51          4.72         0.22 o                         
   3   5   1        660.22        614.31         2.57 o                         
   4   5   1        220.87        240.20         1.48 o                         
   5   5   1        216.07        210.54         1.56 o                         
   6   5   1          1.54          1.88         0.41 o                         
   7   5   1        211.95        232.42         2.03 o                         
   8   5   1         28.68         28.22         0.94 o                         
   9   5   1         12.62         11.40         0.82 o                         
  10   5   1          0.15          0.75         0.82 o                         
 -10   6   1          4.38          3.49         0.84 o                         
  -9   6   1         56.07         53.61         1.27 o                         
  -8   6   1         34.78         35.60         1.03 o                         
  -7   6   1        198.85        195.41         1.59 o                         
  -6   6   1         13.98         13.41         0.51 o                         
  -5   6   1          0.45          0.37         0.27 o                         
  -4   6   1          5.20          3.33         0.47 o                         
  -3   6   1         10.29         24.81         0.36 o                         
  -2   6   1         55.12         52.83         0.47 o                         
  -1   6   1         25.80         20.92         0.38 o                         
   0   6   1       1058.65       1113.52         4.97 o                         
   1   6   1       1110.77       1238.15         5.07 o                         
   2   6   1        724.33        722.15         3.13 o                         
   3   6   1        334.86        376.13         1.75 o                         
   4   6   1        137.39        137.02         1.01 o                         
   5   6   1        169.90        194.10         1.49 o                         
   6   6   1          6.94          6.35         0.47 o                         
   7   6   1          1.55          0.04         0.49 o                         
   8   6   1          8.93          7.20         0.71 o                         
   9   6   1         15.11         15.34         0.90 o                         
  10   6   1          3.19          5.95         0.92 o                         
 -10   7   1          1.63          3.59         0.83 o                         
  -9   7   1          0.04         -0.60         0.62 o                         
  -8   7   1         42.00         44.20         1.13 o                         
  -7   7   1        366.41        349.58         2.74 o                         
  -6   7   1          6.60          8.64         0.47 o                         
  -5   7   1        495.73        497.95         2.82 o                         
  -4   7   1        909.38        849.07         4.15 o                         
  -3   7   1        696.45        670.30         3.83 o                         
  -2   7   1       1020.31       1071.18         4.93 o                         
  -1   7   1        123.37        142.67         0.90 o                         
   0   7   1        135.81        170.96         0.96 o                         
   1   7   1        366.74        344.39         1.64 o                         
   2   7   1        167.73        180.42         1.07 o                         
   3   7   1        220.65        197.37         1.12 o                         
   4   7   1        688.49        743.51         3.55 o                         
   5   7   1        816.87        792.35         4.25 o                         
   6   7   1          0.25         -0.02         0.40 o                         
   7   7   1        125.69        115.93         1.59 o                         
   8   7   1          6.40          6.04         0.70 o                         
   9   7   1         27.40         26.18         1.06 o                         
  10   7   1         13.33         16.86         1.02 o                         
 -10   8   1          6.98          5.42         0.86 o                         
  -9   8   1         58.14         59.32         1.35 o                         
  -8   8   1          2.81          1.34         0.59 o                         
  -7   8   1         82.46         83.38         1.52 o                         
  -6   8   1        404.10        391.23         2.73 o                         
  -5   8   1         85.48         90.51         1.27 o                         
  -4   8   1         19.99         23.17         0.71 o                         
  -3   8   1        768.42        838.30         4.69 o                         
  -2   8   1        785.34        729.28         4.02 o                         
  -1   8   1         82.01        106.53         0.82 o                         
   0   8   1        690.51        700.83         3.40 o                         
   1   8   1        111.09        114.35         0.77 o                         
   2   8   1        101.75         96.99         0.70 o                         
   3   8   1        362.89        381.22         2.01 o                         
   4   8   1        401.97        406.03         1.98 o                         
   5   8   1         16.87         18.41         0.53 o                         
   6   8   1        265.11        246.30         2.05 o                         
   7   8   1          2.85          2.21         0.59 o                         
   8   8   1         16.74         15.04         0.83 o                         
   9   8   1          2.40          3.35         0.75 o                         
 -10   9   1         25.22         31.33         1.41 o                         
  -9   9   1         18.30         18.90         0.97 o                         
  -8   9   1         61.78         61.29         1.22 o                         
  -7   9   1          0.00         -0.24         0.47 o                         
  -6   9   1        309.79        286.11         2.18 o                         
  -5   9   1         63.96         67.60         0.90 o                         
  -4   9   1         25.58         27.36         0.61 o                         
  -3   9   1         72.96         72.76         0.80 o                         
  -2   9   1         54.52         43.13         0.60 o                         
  -1   9   1        581.92        604.41         3.22 o                         
   0   9   1        278.01        276.24         1.51 o                         
   1   9   1        231.98        229.72         1.59 o                         
   2   9   1        713.36        752.96         3.54 o                         
   3   9   1          9.12          6.24         0.26 o                         
   4   9   1          4.45          6.41         0.34 o                         
   5   9   1          0.51         -0.20         0.27 o                         
   6   9   1         48.70         46.32         1.00 o                         
   7   9   1         64.16         52.58         1.15 o                         
   8   9   1         17.37         16.64         0.86 o                         
   9   9   1          9.07          9.03         0.84 o                         
  -9  10   1         22.06         24.11         1.25 o                         
  -8  10   1         19.86         21.19         1.05 o                         
  -7  10   1          0.28         -0.39         0.45 o                         
  -6  10   1         37.66         34.70         0.93 o                         
  -5  10   1          0.31         -0.38         0.38 o                         
  -4  10   1        204.84        189.39         1.55 o                         
  -3  10   1         24.17         24.20         0.58 o                         
  -2  10   1         98.91         87.27         0.90 o                         
  -1  10   1          0.03          0.65         0.24 o                         
   0  10   1        464.75        447.30         2.56 o                         
   1  10   1         12.69         18.22         0.44 o                         
   2  10   1        480.91        458.22         2.51 o                         
   3  10   1        531.27        515.68         2.98 o                         
   4  10   1        308.30        306.05         2.09 o                         
   5  10   1        173.29        154.46         1.54 o                         
   6  10   1        279.50        278.80         2.29 o                         
   7  10   1         14.38         14.18         0.72 o                         
   8  10   1         27.43         29.90         1.06 o                         
   9  10   1          6.04          5.69         1.26 o                         
  -9  11   1         16.59         12.99         1.00 o                         
  -8  11   1          4.63          4.09         0.75 o                         
  -7  11   1         15.40         14.47         0.85 o                         
  -6  11   1         81.32         78.02         1.56 o                         
  -5  11   1        101.94        112.25         1.35 o                         
  -4  11   1        345.17        333.67         2.48 o                         
  -3  11   1         46.69         58.04         0.94 o                         
  -2  11   1          0.89         -0.03         0.31 o                         
  -1  11   1        586.67        570.46         3.26 o                         
   0  11   1         17.72         18.06         0.52 o                         
   1  11   1         30.31         26.29         0.58 o                         
   2  11   1         11.08          8.21         0.50 o                         
   3  11   1        374.26        370.77         2.59 o                         
   4  11   1          6.86          4.01         0.51 o                         
   5  11   1         94.55         92.42         1.31 o                         
   6  11   1         10.23          8.30         0.61 o                         
   7  11   1          7.76          5.54         0.68 o                         
   8  11   1         74.52         84.44         1.52 o                         
   9  11   1         18.96         20.26         2.26 o                         
  -9  12   1          0.08         -1.02         1.02 o                         
  -8  12   1          0.04         -0.70         0.70 o                         
  -7  12   1          5.64          7.08         0.65 o                         
  -6  12   1          1.42          0.91         0.79 o                         
  -5  12   1         56.63         51.03         1.45 o                         
  -4  12   1        219.99        217.13         2.04 o                         
  -3  12   1        325.27        306.75         2.39 o                         
  -2  12   1         81.66         81.17         0.97 o                         
  -1  12   1          3.32          1.26         0.26 o                         
   0  12   1         51.18         52.11         0.81 o                         
   1  12   1         95.96        106.69         1.11 o                         
   2  12   1        176.43        186.67         1.66 o                         
   3  12   1        319.46        310.17         2.41 o                         
   4  12   1          0.29          1.08         0.46 o                         
   5  12   1         46.58         45.90         1.08 o                         
   6  12   1         27.11         29.07         1.15 o                         
   7  12   1         23.77         22.97         1.18 o                         
   8  12   1          0.08          0.86         1.10 o                         
  -8  13   1         34.86         39.41         1.78 o                         
  -7  13   1          0.26         -0.72         0.72 o                         
  -6  13   1         57.09         49.34         1.51 o                         
  -5  13   1        159.88        163.62         2.98 o                         
  -4  13   1         15.57         15.92         0.80 o                         
  -3  13   1          1.86          0.91         0.46 o                         
  -2  13   1          0.02         -0.34         0.40 o                         
  -1  13   1        252.61        246.67         2.29 o                         
   0  13   1        186.06        193.40         1.91 o                         
   1  13   1       1334.99       1324.32         7.47 o                         
   2  13   1         38.15         34.44         1.60 o                         
   3  13   1          2.01          0.40         0.47 o                         
   4  13   1          2.24          3.15         0.53 o                         
   5  13   1        100.10        103.13         1.61 o                         
   6  13   1         32.27         31.02         1.35 o                         
   7  13   1         39.35         42.57         1.78 o                         
   8  13   1          2.33          3.79         1.18 o                         
  -8  14   1         16.09         16.82         1.41 o                         
  -7  14   1          0.01         -0.81         0.81 o                         
  -6  14   1          8.03          7.06         1.02 o                         
  -5  14   1         36.94         35.13         1.33 o                         
  -4  14   1         62.91         67.84         1.54 o                         
  -3  14   1          2.77          1.75         0.66 o                         
  -2  14   1        244.18        250.61         2.83 o                         
  -1  14   1        210.67        214.33         2.36 o                         
   0  14   1         71.76         71.16         1.24 o                         
   1  14   1         32.72         38.65         0.98 o                         
   2  14   1        343.83        338.45         3.63 o                         
   3  14   1          4.99          2.89         0.74 o                         
   4  14   1        198.93        190.04         2.61 o                         
   5  14   1          0.35          2.34         0.79 o                         
   6  14   1          5.32          6.58         0.95 o                         
   7  14   1         22.53         20.38         1.48 o                         
  -7  15   1          1.60         -0.09         0.90 o                         
  -6  15   1         34.39         37.42         1.76 o                         
  -5  15   1         30.33         29.55         1.28 o                         
  -4  15   1         52.32         49.64         1.45 o                         
  -3  15   1          6.83          6.38         0.77 o                         
  -2  15   1         55.55         50.22         1.33 o                         
  -1  15   1         90.20        103.61         1.84 o                         
   0  15   1          8.53         11.02         0.73 o                         
   1  15   1        100.59         95.35         1.45 o                         
   2  15   1        129.78        134.54         2.12 o                         
   3  15   1          0.16         -0.61         0.64 o                         
   4  15   1          4.13          1.23         0.74 o                         
   5  15   1         32.29         30.07         1.54 o                         
   6  15   1         13.90         18.11         1.85 o                         
   7  15   1          0.05         -0.74         1.03 o                         
  -6  16   1         14.33         16.21         1.17 o                         
  -5  16   1          0.47          1.14         0.82 o                         
  -4  16   1         75.16         88.81         1.88 o                         
  -3  16   1        172.72        181.16         2.76 o                         
  -2  16   1        183.65        195.28         4.12 o                         
  -1  16   1         42.28         44.67         1.37 o                         
   0  16   1         44.18         44.20         1.27 o                         
   1  16   1         15.44         10.14         1.23 o                         
   2  16   1        122.56        119.89         2.71 o                         
   3  16   1          8.88          7.43         0.89 o                         
   4  16   1         45.57         43.34         1.61 o                         
   5  16   1         30.33         29.44         1.37 o                         
   6  16   1         21.33         23.79         1.35 o                         
  -6  17   1          2.96          3.32         1.04 o                         
  -5  17   1         10.47         10.29         1.04 o                         
  -4  17   1         40.65         38.74         1.44 o                         
  -3  17   1         41.14         43.59         2.02 o                         
  -2  17   1          6.01          7.44         0.89 o                         
  -1  17   1          5.43          4.88         0.76 o                         
   0  17   1         72.59         83.72         2.64 o                         
   1  17   1         15.61         16.27         1.31 o                         
   2  17   1          0.02         -0.31         0.95 o                         
   3  17   1         39.20         46.48         2.45 o                         
   4  17   1          3.57          3.42         0.94 o                         
   5  17   1          2.50          1.11         1.98 o                         
  -5  18   1          1.08          0.37         1.06 o                         
  -4  18   1          6.87          4.95         1.03 o                         
  -3  18   1          2.80          5.33         0.97 o                         
  -2  18   1          2.45          3.13         1.07 o                         
  -1  18   1         31.22         30.00         1.54 o                         
   0  18   1          0.51          1.36         0.97 o                         
   1  18   1          1.91          3.32         1.10 o                         
   2  18   1          3.57          2.63         1.13 o                         
   3  18   1          9.87         11.67         1.60 o                         
   4  18   1          2.16          0.45         1.41 o                         
  -3  19   1         55.28         71.42         2.80 o                         
  -2  19   1         24.23         21.70         2.14 o                         
  -1  19   1          9.49          9.47         1.45 o                         
   0  19   1          1.86          3.98         1.27 o                         
   1  19   1          7.32          8.58         1.42 o                         
   2  19   1         20.58         20.16         1.81 o                         
   3  19   1         25.72         26.97         2.07 o                         
   0  20   1         21.96         20.69         1.83 o                         
 -10   0   2        129.13        126.30         3.28 o                         
  -8   0   2          8.36          6.69         0.61 o                         
  -6   0   2         37.82         45.19         0.94 o                         
  -4   0   2          1.07          6.50         0.34 o                         
  -2   0   2       8409.55       7645.08        39.24 o                         
   0   0   2       1757.84       1860.69         8.96 o                         
   2   0   2       1290.24       1187.89         6.28 o                         
   4   0   2          3.45          4.45         0.43 o                         
   6   0   2        169.79        184.63         2.96 o                         
   8   0   2         83.04         87.58         1.83 o                         
  10   0   2         36.30         40.95         1.73 o                         
 -11   1   2          9.35          8.49         1.07 o                         
 -10   1   2        174.03        189.94         2.19 o                         
  -9   1   2        137.16        138.54         1.65 o                         
  -8   1   2        138.60        143.12         1.60 o                         
  -7   1   2         16.86         15.29         0.48 o                         
  -6   1   2        511.52        527.51         2.86 o                         
  -5   1   2         22.91         18.45         0.49 o                         
  -4   1   2       7675.85       7701.72        29.97 o                         
  -3   1   2       4828.99       4917.34        19.00 o                         
  -2   1   2       4304.52       4392.52        15.78 o                         
  -1   1   2      12528.93      10844.32        70.29 o                         
   0   1   2       2907.29       2800.02         9.93 o                         
   1   1   2        300.29        358.63         1.39 o                         
   2   1   2       1010.55       1023.89         3.77 o                         
   3   1   2         51.84         74.93         0.68 o                         
   4   1   2         32.55         20.89         0.54 o                         
   5   1   2          0.29         -0.10         0.30 o                         
   6   1   2        125.07        120.53         1.23 o                         
   7   1   2         74.08         63.47         1.05 o                         
   8   1   2          3.41          3.46         0.56 o                         
   9   1   2          7.13          2.36         0.60 o                         
  10   1   2          0.14          0.69         0.62 o                         
 -11   2   2         31.44         28.54         1.13 o                         
 -10   2   2         10.03         13.21         0.86 o                         
  -9   2   2        273.28        268.57         2.42 o                         
  -8   2   2         14.68         11.55         0.55 o                         
  -7   2   2          1.90          3.09         0.42 o                         
  -6   2   2        138.18        120.01         1.07 o                         
  -5   2   2        324.81        291.63         1.65 o                         
  -4   2   2         19.61         23.21         0.65 o                         
  -3   2   2       7601.79       7251.98        27.85 o                         
  -2   2   2       1248.34       1253.19         5.43 o                         
  -1   2   2        213.85        239.38         1.03 o                         
   0   2   2      13933.84      12461.59        56.08 o                         
   1   2   2        448.08        482.19         1.89 o                         
   2   2   2          4.96          6.63         0.21 o                         
   3   2   2        436.38        389.64         1.99 o                         
   4   2   2       1474.74       1548.75         7.13 o                         
   5   2   2         25.01         25.96         0.54 o                         
   6   2   2        193.44        185.59         1.49 o                         
   7   2   2         92.61         84.95         1.06 o                         
   8   2   2         51.80         49.61         1.01 o                         
   9   2   2         58.21         56.17         1.43 o                         
  10   2   2         12.07         13.04         1.05 o                         
 -11   3   2         39.67         41.87         1.30 o                         
 -10   3   2          0.61         -0.66         0.66 o                         
  -9   3   2         10.33          9.95         0.74 o                         
  -8   3   2         55.69         54.36         0.92 o                         
  -7   3   2        776.60        731.74         4.08 o                         
  -6   3   2        609.94        589.20         3.16 o                         
  -5   3   2        107.65        107.25         0.87 o                         
  -4   3   2         99.73         89.78         0.76 o                         
  -3   3   2       1155.32       1102.57         4.75 o                         
  -2   3   2       2179.50       2162.24        10.13 o                         
  -1   3   2        355.40        328.61         1.66 o                         
   0   3   2        323.31        316.06         1.44 o                         
   1   3   2       1129.63       1267.88         4.68 o                         
   2   3   2        586.54        620.77         2.41 o                         
   3   3   2        315.65        359.94         1.89 o                         
   4   3   2        531.49        536.05         2.91 o                         
   5   3   2        310.47        305.86         2.04 o                         
   6   3   2         97.26         98.43         1.17 o                         
   7   3   2          2.93          2.03         0.46 o                         
   8   3   2          1.43          1.17         0.53 o                         
   9   3   2         19.47         22.03         1.01 o                         
  10   3   2         10.67          9.90         1.01 o                         
 -11   4   2         45.66         46.04         1.49 o                         
 -10   4   2          4.91          5.92         0.83 o                         
  -9   4   2         99.23        105.29         1.71 o                         
  -8   4   2          5.83          6.82         0.74 o                         
  -7   4   2        110.86        106.37         1.11 o                         
  -6   4   2          0.02          0.04         0.36 o                         
  -5   4   2        765.67        748.63         3.57 o                         
  -4   4   2        523.75        578.16         2.90 o                         
  -3   4   2          7.77          8.63         0.21 o                         
  -2   4   2         87.62         88.35         0.68 o                         
  -1   4   2        193.93        257.86         1.56 o                         
   0   4   2       2874.49       3004.49        12.27 o                         
   1   4   2       1669.98       1616.68         5.92 o                         
   2   4   2       1852.73       1940.89         7.01 o                         
   3   4   2        928.97       1031.95         4.83 o                         
   4   4   2          5.05          3.46         0.32 o                         
   5   4   2        233.16        234.91         1.78 o                         
   6   4   2          0.09         -0.38         0.41 o                         
   7   4   2        199.42        186.66         1.92 o                         
   8   4   2        173.81        171.41         1.96 o                         
   9   4   2         21.06         23.21         1.03 o                         
  10   4   2          1.47          0.57         0.87 o                         
 -11   5   2          0.10          1.20         0.90 o                         
 -10   5   2         99.61        108.45         1.88 o                         
  -9   5   2          0.49         -0.06         0.69 o                         
  -8   5   2        105.81        102.64         1.40 o                         
  -7   5   2          5.75          6.75         0.56 o                         
  -6   5   2       1176.93       1156.39         5.38 o                         
  -5   5   2        583.18        638.28         3.37 o                         
  -4   5   2        390.37        373.04         2.61 o                         
  -3   5   2          3.18         12.27         0.32 o                         
  -2   5   2       1792.78       1747.35         8.60 o                         
  -1   5   2       1448.43       1457.28         7.71 o                         
   0   5   2       2659.01       2596.62        11.92 o                         
   1   5   2        224.23        239.47         1.14 o                         
   2   5   2       1052.05       1066.97         4.30 o                         
   3   5   2        314.74        294.97         1.49 o                         
   4   5   2        452.54        467.07         2.73 o                         
   5   5   2         17.18         18.78         0.56 o                         
   6   5   2        163.94        158.55         1.51 o                         
   7   5   2          9.35          7.03         0.62 o                         
   8   5   2          6.50          2.97         0.62 o                         
   9   5   2          3.00          2.02         0.79 o                         
  10   5   2         13.34         14.14         1.33 o                         
 -10   6   2          1.49          1.47         0.75 o                         
  -9   6   2          1.68         -0.31         0.72 o                         
  -8   6   2          1.86          2.80         0.59 o                         
  -7   6   2          6.32          7.00         0.54 o                         
  -6   6   2        292.43        303.38         2.06 o                         
  -5   6   2        156.19        165.93         1.30 o                         
  -4   6   2         16.07         11.55         0.39 o                         
  -3   6   2        333.43        403.09         2.27 o                         
  -2   6   2        228.33        204.84         1.35 o                         
  -1   6   2        557.95        612.46         3.24 o                         
   0   6   2        113.05        102.62         0.72 o                         
   1   6   2          1.16          4.56         0.17 o                         
   2   6   2        725.83        736.50         3.08 o                         
   3   6   2          3.65          6.24         0.24 o                         
   4   6   2        133.69        136.24         1.57 o                         
   5   6   2        129.42        120.03         1.21 o                         
   6   6   2        220.43        235.21         1.90 o                         
   7   6   2          0.07         -0.52         0.52 o                         
   8   6   2          7.51          5.16         0.73 o                         
   9   6   2          5.12          4.97         0.78 o                         
 -10   7   2         49.77         49.12         1.66 o                         
  -9   7   2         78.32         78.10         1.45 o                         
  -8   7   2        184.87        197.66         2.09 o                         
  -7   7   2          4.29          2.99         0.50 o                         
  -6   7   2        333.29        336.42         2.26 o                         
  -5   7   2         53.46         57.62         0.65 o                         
  -4   7   2        252.37        236.11         1.70 o                         
  -3   7   2        650.34        620.20         3.34 o                         
  -2   7   2        289.45        369.60         2.33 o                         
  -1   7   2        139.50        163.53         1.15 o                         
   0   7   2       1651.24       1799.65         8.16 o                         
   1   7   2        533.57        575.74         2.64 o                         
   2   7   2       1009.78       1042.79         4.48 o                         
   3   7   2        339.15        362.46         2.02 o                         
   4   7   2        353.06        370.78         2.20 o                         
   5   7   2         51.01         50.91         0.85 o                         
   6   7   2        269.12        244.45         2.34 o                         
   7   7   2          3.21          1.38         0.58 o                         
   8   7   2         33.86         38.44         1.46 o                         
   9   7   2         18.19         22.69         1.05 o                         
 -10   8   2          6.60          9.17         1.17 o                         
  -9   8   2         84.13         75.29         1.49 o                         
  -8   8   2          0.76          1.69         0.58 o                         
  -7   8   2        171.46        179.39         1.85 o                         
  -6   8   2        299.65        293.53         1.90 o                         
  -5   8   2        499.83        478.15         3.06 o                         
  -4   8   2        524.37        535.18         3.25 o                         
  -3   8   2         13.41          6.97         0.34 o                         
  -2   8   2        190.59        207.08         1.68 o                         
  -1   8   2         98.99         97.98         0.91 o                         
   0   8   2         59.08         86.01         0.74 o                         
   1   8   2        294.41        319.17         1.62 o                         
   2   8   2         47.37         51.16         0.55 o                         
   3   8   2        308.23        305.68         1.84 o                         
   4   8   2        586.20        573.80         3.27 o                         
   5   8   2         12.57         14.74         0.52 o                         
   6   8   2          9.07          6.57         0.54 o                         
   7   8   2         13.02         12.09         0.75 o                         
   8   8   2        100.45        103.50         1.66 o                         
   9   8   2         37.38         44.26         1.29 o                         
 -10   9   2          9.97          8.85         1.04 o                         
  -9   9   2          0.11         -0.94         0.94 o                         
  -8   9   2         24.07         19.40         1.02 o                         
  -7   9   2        199.53        194.75         3.33 o                         
  -6   9   2         42.60         36.73         0.88 o                         
  -5   9   2        382.80        362.94         2.51 o                         
  -4   9   2        110.89        111.69         1.07 o                         
  -3   9   2        189.10        226.14         1.56 o                         
  -2   9   2        462.45        525.05         3.63 o                         
  -1   9   2         67.43         60.74         0.64 o                         
   0   9   2        152.69        154.85         1.17 o                         
   1   9   2        674.55        652.36         3.52 o                         
   2   9   2         22.58         15.61         0.40 o                         
   3   9   2        348.09        329.35         2.03 o                         
   4   9   2        137.25        135.77         1.21 o                         
   5   9   2        299.21        276.09         2.14 o                         
   6   9   2         54.05         52.68         1.22 o                         
   7   9   2         16.10         21.37         0.90 o                         
   8   9   2         10.56          9.15         0.73 o                         
   9   9   2          0.12          0.04         0.84 o                         
  -9  10   2         33.20         33.65         1.38 o                         
  -8  10   2          2.44          2.66         0.73 o                         
  -7  10   2         97.64         84.10         1.48 o                         
  -6  10   2          8.32          7.81         0.97 o                         
  -5  10   2         77.96         84.86         1.05 o                         
  -4  10   2        186.17        185.76         1.49 o                         
  -3  10   2        110.17        108.09         1.04 o                         
  -2  10   2        345.09        327.24         2.28 o                         
  -1  10   2        302.19        274.41         1.88 o                         
   0  10   2         70.52         72.14         0.94 o                         
   1  10   2        751.56        780.51         3.95 o                         
   2  10   2        147.02        135.91         1.37 o                         
   3  10   2          2.04          0.09         0.34 o                         
   4  10   2        219.15        217.84         1.77 o                         
   5  10   2        118.88        121.93         1.49 o                         
   6  10   2         21.49         21.24         0.86 o                         
   7  10   2         66.64         71.25         1.38 o                         
   8  10   2          2.70          2.46         0.65 o                         
  -9  11   2          7.04          5.63         0.90 o                         
  -8  11   2         32.48         36.36         1.25 o                         
  -7  11   2         33.27         30.04         1.01 o                         
  -6  11   2        131.68        129.10         1.70 o                         
  -5  11   2        186.22        188.28         1.83 o                         
  -4  11   2        235.74        227.59         1.87 o                         
  -3  11   2          3.74          5.47         0.38 o                         
  -2  11   2        141.17        134.27         1.23 o                         
  -1  11   2        436.71        438.21         2.99 o                         
   0  11   2        487.45        497.55         3.16 o                         
   1  11   2       1140.93       1115.97         5.71 o                         
   2  11   2        424.55        429.84         2.57 o                         
   3  11   2         16.63         13.82         0.68 o                         
   4  11   2         47.42         49.11         0.94 o                         
   5  11   2          7.53          7.52         0.62 o                         
   6  11   2         31.03         33.86         1.31 o                         
   7  11   2         20.93         21.34         1.18 o                         
   8  11   2         22.37         30.75         1.43 o                         
  -9  12   2          2.50          3.34         1.11 o                         
  -8  12   2          0.21          0.58         0.80 o                         
  -7  12   2          4.45          3.03         0.61 o                         
  -6  12   2          0.80          0.51         0.51 o                         
  -5  12   2        291.20        292.01         2.98 o                         
  -4  12   2          0.07          0.92         0.52 o                         
  -3  12   2          1.91          2.73         0.38 o                         
  -2  12   2        310.60        279.10         2.24 o                         
  -1  12   2         12.10         12.69         0.47 o                         
   0  12   2        458.77        452.01         3.42 o                         
   1  12   2         77.68         77.01         0.83 o                         
   2  12   2        469.77        461.62         3.53 o                         
   3  12   2        117.58        114.90         1.50 o                         
   4  12   2         24.04         21.01         1.13 o                         
   5  12   2          6.99          8.61         0.71 o                         
   6  12   2         62.94         49.57         1.37 o                         
   7  12   2         36.38         37.49         1.47 o                         
   8  12   2          6.87         11.82         1.16 o                         
  -8  13   2         23.92         22.06         1.11 o                         
  -7  13   2          9.43          6.12         0.91 o                         
  -6  13   2          0.03          0.86         0.66 o                         
  -5  13   2          0.18         -0.39         0.60 o                         
  -4  13   2        242.67        233.92         2.53 o                         
  -3  13   2          2.98          2.25         0.55 o                         
  -2  13   2        737.81        720.37         5.94 o                         
  -1  13   2         51.29         48.04         0.86 o                         
   0  13   2         63.27         71.61         1.26 o                         
   1  13   2         11.02         10.39         0.70 o                         
   2  13   2        111.16        107.42         1.40 o                         
   3  13   2          0.20         -0.52         0.52 o                         
   4  13   2         12.81         13.94         0.84 o                         
   5  13   2          0.23          0.08         0.59 o                         
   6  13   2         92.73        102.32         1.97 o                         
   7  13   2          0.54         -0.24         0.86 o                         
  -8  14   2          3.38          4.51         1.10 o                         
  -7  14   2          5.90          7.21         1.06 o                         
  -6  14   2         10.48          8.21         0.93 o                         
  -5  14   2          4.70          3.81         0.76 o                         
  -4  14   2         13.86         13.00         1.03 o                         
  -3  14   2         22.70         19.20         0.98 o                         
  -2  14   2         16.94         12.31         0.86 o                         
  -1  14   2        117.77        115.16         1.80 o                         
   0  14   2        332.59        315.10         3.28 o                         
   1  14   2          2.52          1.91         0.60 o                         
   2  14   2         12.54         14.30         0.65 o                         
   3  14   2         43.75         53.07         1.13 o                         
   4  14   2         36.57         32.79         1.03 o                         
   5  14   2         82.13         89.26         1.72 o                         
   6  14   2          5.53          9.34         1.04 o                         
   7  14   2         54.20         59.45         2.08 o                         
  -7  15   2         16.25         17.76         1.32 o                         
  -6  15   2         34.66         29.42         1.30 o                         
  -5  15   2         24.50         30.93         1.27 o                         
  -4  15   2         67.83         76.12         1.67 o                         
  -3  15   2         59.61         61.20         1.69 o                         
  -2  15   2         18.54         20.81         1.35 o                         
  -1  15   2          3.89          3.61         0.78 o                         
   0  15   2         50.89         49.52         1.30 o                         
   1  15   2         64.43         56.74         1.36 o                         
   2  15   2         10.13         11.53         0.82 o                         
   3  15   2          3.24          1.86         0.59 o                         
   4  15   2         25.07         25.21         1.17 o                         
   5  15   2          0.71          1.13         0.88 o                         
   6  15   2          1.82          0.28         0.98 o                         
  -6  16   2          6.89          5.55         0.95 o                         
  -5  16   2         42.27         43.50         2.32 o                         
  -4  16   2          2.57          1.33         0.73 o                         
  -3  16   2         27.41         25.78         1.15 o                         
  -2  16   2         54.19         53.73         1.66 o                         
  -1  16   2         85.90         86.83         2.05 o                         
   0  16   2         22.71         21.45         0.99 o                         
   1  16   2         54.95         58.61         1.43 o                         
   2  16   2          7.10          7.62         0.83 o                         
   3  16   2         22.29         26.25         1.60 o                         
   4  16   2         30.58         31.48         1.53 o                         
   5  16   2        125.66        128.82         2.63 o                         
  -6  17   2         14.35         14.03         1.81 o                         
  -5  17   2          9.98          9.11         1.23 o                         
  -4  17   2         29.65         32.49         1.60 o                         
  -3  17   2          3.78          3.06         0.80 o                         
  -2  17   2        103.65        106.16         1.82 o                         
  -1  17   2         62.08         65.13         1.71 o                         
   0  17   2         31.19         36.19         1.37 o                         
   1  17   2          0.50         -0.91         0.91 o                         
   2  17   2          0.05         -0.94         0.94 o                         
   3  17   2          0.10          0.74         1.15 o                         
   4  17   2        153.60        164.67         5.08 o                         
   5  17   2          4.65          3.33         1.60 o                         
  -5  18   2          5.53          5.73         1.19 o                         
  -4  18   2          3.09          5.28         1.25 o                         
  -3  18   2          2.45          1.83         1.12 o                         
  -2  18   2        126.47        127.10         2.21 o                         
  -1  18   2          8.66         10.30         1.23 o                         
   0  18   2         21.60         22.17         1.51 o                         
   1  18   2          4.90          5.13         1.13 o                         
   2  18   2         23.04         18.07         1.70 o                         
   3  18   2          9.37          8.23         1.56 o                         
   4  18   2         17.64         18.52         1.99 o                         
  -3  19   2          1.11          1.47         2.01 o                         
  -2  19   2         37.12         35.31         3.34 o                         
  -1  19   2         10.30         18.48         1.64 o                         
   0  19   2          5.79          4.82         1.35 o                         
   1  19   2         18.62         20.63         1.79 o                         
   2  19   2         51.62         53.16         3.68 o                         
 -11   0   3         98.94         87.09         2.86 o                         
  -9   0   3          6.94          5.49         0.93 o                         
  -7   0   3        334.97        337.64         2.77 o                         
  -5   0   3        280.65        270.48         2.00 o                         
  -3   0   3        497.26        462.98         2.63 o                         
  -1   0   3       2357.65       2232.55        10.71 o                         
   1   0   3          4.03          8.27         0.27 o                         
   3   0   3        423.15        407.48         3.35 o                         
   5   0   3          2.06          4.50         0.56 o                         
   7   0   3        476.88        445.71         4.21 o                         
   9   0   3          4.12          5.41         0.99 o                         
 -11   1   3         22.87         27.73         2.05 o                         
 -10   1   3         75.51         80.59         1.66 o                         
  -9   1   3          0.02         -0.46         0.46 o                         
  -8   1   3          7.02          7.87         0.44 o                         
  -7   1   3        104.62        117.35         1.11 o                         
  -6   1   3         99.23        101.02         0.94 o                         
  -5   1   3         82.97         71.93         0.71 o                         
  -4   1   3       4653.92       4678.32        19.18 o                         
  -3   1   3       1867.76       2082.11         8.01 o                         
  -2   1   3        126.14        121.65         0.57 o                         
  -1   1   3       2069.81       2005.59         6.91 o                         
   0   1   3        628.62        657.45         2.28 o                         
   1   1   3        254.87        250.90         1.11 o                         
   2   1   3         51.52         87.31         0.64 o                         
   3   1   3        120.87        142.42         1.07 o                         
   4   1   3        306.16        295.22         1.94 o                         
   5   1   3         13.67         12.22         0.48 o                         
   6   1   3        314.53        307.20         2.12 o                         
   7   1   3          3.52          3.12         0.48 o                         
   8   1   3         28.71         26.03         0.89 o                         
   9   1   3          0.11         -0.54         0.70 o                         
  10   1   3          4.35          7.38         0.93 o                         
 -11   2   3          4.06          5.40         0.98 o                         
 -10   2   3          0.31          0.88         0.61 o                         
  -9   2   3         75.80         73.34         1.52 o                         
  -8   2   3         73.44         83.46         1.05 o                         
  -7   2   3         28.55         30.24         0.64 o                         
  -6   2   3        818.07        814.31         4.46 o                         
  -5   2   3         62.91         59.73         0.64 o                         
  -4   2   3        356.68        386.28         1.90 o                         
  -3   2   3        902.35        933.84         3.61 o                         
  -2   2   3          0.66         -0.18         0.18 o                         
  -1   2   3          0.68          0.80         0.16 o                         
   0   2   3         48.32         56.23         0.36 o                         
   1   2   3       6826.86       6856.05        24.87 o                         
   2   2   3          3.76          8.28         0.28 o                         
   3   2   3         84.68         93.93         0.86 o                         
   4   2   3         32.84         27.73         0.55 o                         
   5   2   3         69.95         60.59         0.81 o                         
   6   2   3         10.50          9.54         0.51 o                         
   7   2   3         20.42         19.17         0.73 o                         
   8   2   3         78.47         78.67         1.55 o                         
   9   2   3         26.80         25.76         1.01 o                         
  10   2   3         35.43         39.18         1.76 o                         
 -11   3   3          0.06          0.04         0.71 o                         
 -10   3   3        234.84        228.85         2.55 o                         
  -9   3   3         11.52          9.80         0.73 o                         
  -8   3   3        141.67        162.66         1.49 o                         
  -7   3   3         14.67         12.18         0.52 o                         
  -6   3   3       1637.88       1622.96         7.99 o                         
  -5   3   3          6.39          6.15         0.37 o                         
  -4   3   3        823.52        872.28         4.19 o                         
  -3   3   3        676.43        672.65         3.14 o                         
  -2   3   3        188.76        171.70         0.98 o                         
  -1   3   3         14.79         10.49         0.26 o                         
   0   3   3       5329.41       5029.72        18.53 o                         
   1   3   3        191.87        188.55         1.01 o                         
   2   3   3       1302.14       1351.13         5.58 o                         
   3   3   3        186.91        199.52         1.31 o                         
   4   3   3        172.48        142.08         1.16 o                         
   5   3   3         12.75         12.90         0.50 o                         
   6   3   3        358.03        341.83         2.44 o                         
   7   3   3         73.38         74.75         1.24 o                         
   8   3   3         28.24         32.47         0.96 o                         
   9   3   3          2.55          4.15         0.79 o                         
 -11   4   3         46.94         46.71         1.30 o                         
 -10   4   3          0.88         -0.35         0.64 o                         
  -9   4   3        189.52        174.30         2.02 o                         
  -8   4   3         97.83         98.35         1.36 o                         
  -7   4   3        305.92        296.44         2.10 o                         
  -6   4   3        252.63        252.75         1.52 o                         
  -5   4   3        145.73        152.28         1.20 o                         
  -4   4   3        109.59        105.89         0.97 o                         
  -3   4   3         38.00         39.06         0.49 o                         
  -2   4   3        560.02        492.70         2.71 o                         
  -1   4   3       1994.11       2238.50         9.80 o                         
   0   4   3        112.47        129.84         0.92 o                         
   1   4   3         94.35        120.57         0.86 o                         
   2   4   3        252.92        254.27         1.39 o                         
   3   4   3         18.26         17.94         0.48 o                         
   4   4   3         30.05         35.91         0.68 o                         
   5   4   3        188.06        195.39         1.57 o                         
   6   4   3        120.74        131.72         1.33 o                         
   7   4   3         25.04         25.15         0.89 o                         
   8   4   3          7.21          7.53         0.72 o                         
   9   4   3         20.13         19.08         1.02 o                         
 -11   5   3          4.67          2.15         0.90 o                         
 -10   5   3         22.98         22.81         1.08 o                         
  -9   5   3         15.30         14.32         0.82 o                         
  -8   5   3        164.94        179.02         1.99 o                         
  -7   5   3         59.56         50.45         0.91 o                         
  -6   5   3        286.66        270.17         1.88 o                         
  -5   5   3         55.20         61.62         0.74 o                         
  -4   5   3        124.78        124.70         1.06 o                         
  -3   5   3         71.23         81.32         0.77 o                         
  -2   5   3         44.66         32.92         0.54 o                         
  -1   5   3       2107.70       2298.93        11.37 o                         
   0   5   3       2126.21       2300.37         9.34 o                         
   1   5   3       1740.01       2001.67         7.98 o                         
   2   5   3        384.77        443.50         2.22 o                         
   3   5   3         84.62         88.75         0.79 o                         
   4   5   3        196.29        195.89         1.48 o                         
   5   5   3          4.08          3.65         0.45 o                         
   6   5   3         82.96         81.45         1.25 o                         
   7   5   3         44.99         39.48         1.06 o                         
   8   5   3          4.27          5.16         0.69 o                         
   9   5   3         18.80         17.69         1.10 o                         
 -11   6   3         65.90         61.69         1.71 o                         
 -10   6   3          8.81          9.11         0.94 o                         
  -9   6   3        304.37        295.08         3.25 o                         
  -8   6   3         76.65         69.76         1.18 o                         
  -7   6   3        149.65        155.95         1.60 o                         
  -6   6   3        216.04        214.77         1.58 o                         
  -5   6   3       1841.23       1713.25         9.25 o                         
  -4   6   3        175.74        179.81         1.36 o                         
  -3   6   3        245.52        220.54         1.76 o                         
  -2   6   3        504.26        472.31         3.50 o                         
  -1   6   3        541.14        532.47         3.23 o                         
   0   6   3        737.99        763.67         3.68 o                         
   1   6   3          0.61          0.74         0.21 o                         
   2   6   3         13.33         14.83         0.35 o                         
   3   6   3        270.26        290.80         2.04 o                         
   4   6   3         41.68         46.66         0.67 o                         
   5   6   3         53.09         42.00         0.79 o                         
   6   6   3          6.22          6.82         0.62 o                         
   7   6   3        141.40        145.43         2.14 o                         
   8   6   3         39.53         37.07         1.27 o                         
   9   6   3         58.89         61.29         1.48 o                         
 -10   7   3          0.08         -0.40         0.77 o                         
  -9   7   3         51.14         52.54         1.40 o                         
  -8   7   3         18.14         18.79         0.77 o                         
  -7   7   3        209.88        209.66         1.90 o                         
  -6   7   3        142.42        126.25         1.31 o                         
  -5   7   3        208.44        217.42         1.69 o                         
  -4   7   3        139.33        125.82         1.08 o                         
  -3   7   3        137.65        116.64         1.08 o                         
  -2   7   3          9.94          7.35         0.43 o                         
  -1   7   3        501.49        534.63         3.46 o                         
   0   7   3        606.93        667.20         3.79 o                         
   1   7   3        133.44        140.72         0.97 o                         
   2   7   3         94.75         87.66         0.77 o                         
   3   7   3          7.58          8.60         0.42 o                         
   4   7   3         83.59         92.21         1.27 o                         
   5   7   3         17.21         12.19         0.48 o                         
   6   7   3         41.26         39.24         1.39 o                         
   7   7   3         26.77         26.94         0.86 o                         
   8   7   3         10.47         15.73         0.86 o                         
   9   7   3          0.07         -0.10         0.70 o                         
 -10   8   3         34.87         33.32         1.86 o                         
  -9   8   3         36.23         41.72         1.42 o                         
  -8   8   3          4.20          2.69         0.75 o                         
  -7   8   3        286.56        268.58         2.65 o                         
  -6   8   3        129.03        132.00         1.35 o                         
  -5   8   3        172.96        171.02         1.46 o                         
  -4   8   3          1.54          0.85         0.25 o                         
  -3   8   3         23.24         37.21         1.02 o                         
  -2   8   3        396.25        467.52         3.87 o                         
  -1   8   3         71.90         75.14         0.85 o                         
   0   8   3        294.38        286.61         2.11 o                         
   1   8   3       1329.57       1349.00         7.14 o                         
   2   8   3         13.95         14.26         0.38 o                         
   3   8   3         84.31         79.84         0.90 o                         
   4   8   3         37.48         32.36         0.79 o                         
   5   8   3        811.97        815.51         5.20 o                         
   6   8   3         23.15         17.20         0.61 o                         
   7   8   3          0.04         -0.54         0.54 o                         
   8   8   3          0.04          0.28         0.63 o                         
   9   8   3          0.01         -0.83         0.83 o                         
 -10   9   3         66.67         69.51         2.14 o                         
  -9   9   3          4.29         -0.42         0.75 o                         
  -8   9   3        120.68        119.32         1.98 o                         
  -7   9   3          9.07          9.25         0.73 o                         
  -6   9   3        142.63        136.09         1.78 o                         
  -5   9   3        105.61         97.77         1.08 o                         
  -4   9   3        509.10        487.72         3.01 o                         
  -3   9   3        111.83        100.54         1.00 o                         
  -2   9   3       1174.42       1153.91         7.01 o                         
  -1   9   3         28.99         31.50         0.68 o                         
   0   9   3        557.54        568.26         3.52 o                         
   1   9   3         37.84         36.05         0.88 o                         
   2   9   3       2268.63       2236.00        11.17 o                         
   3   9   3         52.84         56.67         0.83 o                         
   4   9   3        413.28        418.95         3.50 o                         
   5   9   3          0.52          1.44         0.55 o                         
   6   9   3         98.70         97.26         1.94 o                         
   7   9   3         35.89         44.37         1.02 o                         
   8   9   3         53.96         55.72         1.14 o                         
 -10  10   3          6.12          8.33         1.03 o                         
  -9  10   3         17.53         15.40         1.06 o                         
  -8  10   3          1.61          2.31         0.74 o                         
  -7  10   3        105.22        100.15         1.59 o                         
  -6  10   3         24.73         20.83         0.83 o                         
  -5  10   3        161.12        151.61         1.39 o                         
  -4  10   3        394.38        371.67         2.48 o                         
  -3  10   3        103.78        103.10         1.32 o                         
  -2  10   3        234.36        249.72         2.18 o                         
  -1  10   3         10.17          6.86         0.35 o                         
   0  10   3        141.96        134.26         1.25 o                         
   1  10   3        626.69        635.45         3.51 o                         
   2  10   3        184.39        208.82         1.65 o                         
   3  10   3         16.16         14.92         0.60 o                         
   4  10   3         81.81         85.38         1.18 o                         
   5  10   3          0.04         -0.02         0.57 o                         
   6  10   3          0.28          0.49         0.68 o                         
   7  10   3          9.92         10.78         0.95 o                         
   8  10   3          7.25         11.24         1.07 o                         
  -9  11   3         11.89         18.33         1.27 o                         
  -8  11   3          5.68          5.13         0.80 o                         
  -7  11   3          2.91          4.14         0.66 o                         
  -6  11   3          8.03          5.54         0.64 o                         
  -5  11   3        128.08        127.18         1.61 o                         
  -4  11   3        637.15        595.57         3.57 o                         
  -3  11   3          4.10          4.44         0.48 o                         
  -2  11   3        382.18        378.00         2.71 o                         
  -1  11   3         90.09         90.69         0.98 o                         
   0  11   3        190.89        197.68         1.64 o                         
   1  11   3        161.00        154.23         1.55 o                         
   2  11   3          0.18         -0.35         0.38 o                         
   3  11   3          0.67         -0.43         0.44 o                         
   4  11   3        232.83        213.73         2.27 o                         
   5  11   3         17.10         11.19         0.83 o                         
   6  11   3         91.04         85.23         1.92 o                         
   7  11   3          0.44          2.74         0.83 o                         
   8  11   3         10.73         10.21         1.07 o                         
  -9  12   3         41.83         47.18         1.52 o                         
  -8  12   3          0.03         -0.68         0.68 o                         
  -7  12   3         28.16         26.34         1.06 o                         
  -6  12   3          7.79          9.77         0.68 o                         
  -5  12   3        194.72        185.45         3.08 o                         
  -4  12   3         98.50        102.51         1.45 o                         
  -3  12   3        366.42        350.98         2.79 o                         
  -2  12   3          0.13          0.06         0.31 o                         
  -1  12   3        785.04        845.45         5.36 o                         
   0  12   3        149.15        137.45         1.49 o                         
   1  12   3        117.07        116.29         1.47 o                         
   2  12   3        215.16        214.66         1.93 o                         
   3  12   3        291.02        295.75         2.71 o                         
   4  12   3          8.28          9.80         0.73 o                         
   5  12   3         24.87         27.45         1.01 o                         
   6  12   3          6.45          6.67         0.84 o                         
   7  12   3        103.24        115.57         2.38 o                         
  -8  13   3         24.21         23.04         1.15 o                         
  -7  13   3          0.15         -0.61         0.61 o                         
  -6  13   3         36.75         41.81         1.24 o                         
  -5  13   3          6.18          4.15         0.71 o                         
  -4  13   3        173.53        169.05         2.61 o                         
  -3  13   3          0.59          1.21         0.53 o                         
  -2  13   3         58.32         55.52         1.13 o                         
  -1  13   3        112.80        105.04         1.65 o                         
   0  13   3        183.80        192.81         2.18 o                         
   1  13   3         55.24         51.97         1.19 o                         
   2  13   3          1.70          1.77         0.49 o                         
   3  13   3          0.14         -0.53         0.53 o                         
   4  13   3         28.54         27.56         0.97 o                         
   5  13   3          4.06          2.52         0.68 o                         
   6  13   3          8.16         10.45         1.04 o                         
   7  13   3          0.91          2.51         0.97 o                         
  -8  14   3          2.36          3.28         1.03 o                         
  -7  14   3          0.28          0.63         0.87 o                         
  -6  14   3          0.38          0.94         0.95 o                         
  -5  14   3         25.73         33.67         1.21 o                         
  -4  14   3          0.80          1.29         0.58 o                         
  -3  14   3        350.90        353.06         4.39 o                         
  -2  14   3         10.29          9.57         0.86 o                         
  -1  14   3         18.36         14.68         1.08 o                         
   0  14   3         87.61         75.78         1.55 o                         
   1  14   3        339.97        335.01         3.56 o                         
   2  14   3          5.54          4.13         0.69 o                         
   3  14   3          0.25          0.09         0.55 o                         
   4  14   3          2.90          2.54         0.66 o                         
   5  14   3         36.25         31.97         1.44 o                         
   6  14   3          3.46          5.20         0.94 o                         
  -7  15   3          0.70         -1.13         1.13 o                         
  -6  15   3        133.71        133.38         2.28 o                         
  -5  15   3          0.12          0.15         0.71 o                         
  -4  15   3         27.01         23.33         1.10 o                         
  -3  15   3         44.61         41.33         1.20 o                         
  -2  15   3        381.36        362.39         3.78 o                         
  -1  15   3          0.00         -0.01         0.63 o                         
   0  15   3        159.15        167.65         2.34 o                         
   1  15   3         58.81         51.73         1.44 o                         
   2  15   3         82.19         84.60         1.96 o                         
   3  15   3          3.12          1.46         0.74 o                         
   4  15   3        199.55        227.04         3.84 o                         
   5  15   3         36.27         39.87         1.49 o                         
   6  15   3         50.55         58.66         2.48 o                         
  -6  16   3         12.33         13.18         1.35 o                         
  -5  16   3          1.10          0.97         0.99 o                         
  -4  16   3          0.92         -0.08         0.90 o                         
  -3  16   3         19.62         21.57         0.98 o                         
  -2  16   3          1.70          2.23         0.99 o                         
  -1  16   3          1.71          0.34         0.67 o                         
   0  16   3          6.31          4.37         0.81 o                         
   1  16   3          3.98          2.61         0.75 o                         
   2  16   3          1.79          2.68         0.89 o                         
   3  16   3         19.85         23.21         1.24 o                         
   4  16   3          0.04          0.16         1.17 o                         
   5  16   3         41.94         46.01         2.84 o                         
  -6  17   3         18.85         22.54         2.73 o                         
  -5  17   3          1.98          2.04         1.07 o                         
  -4  17   3         41.14         42.50         1.64 o                         
  -3  17   3         38.17         37.17         1.52 o                         
  -2  17   3         13.68         15.18         0.98 o                         
  -1  17   3          2.55          1.36         0.75 o                         
   0  17   3         12.91          9.14         0.98 o                         
   1  17   3          0.01         -0.40         0.77 o                         
   2  17   3          8.15          7.11         1.21 o                         
   3  17   3         11.14         11.48         2.01 o                         
   4  17   3          0.29          0.63         1.46 o                         
  -4  18   3          0.28          1.59         1.22 o                         
  -3  18   3          6.58          8.74         1.24 o                         
  -2  18   3          0.07          1.08         1.61 o                         
  -1  18   3        133.25        134.54         2.66 o                         
   0  18   3          1.71          1.25         0.91 o                         
   1  18   3          7.02          7.33         1.41 o                         
   2  18   3          0.07         -0.07         1.23 o                         
   3  18   3         11.97         11.57         2.07 o                         
  -3  19   3          2.00          3.09         1.50 o                         
  -2  19   3        116.97        131.19         8.49 o                         
  -1  19   3          5.22          6.02         2.27 o                         
   0  19   3          3.36          2.45         1.35 o                         
   1  19   3          2.27          4.00         2.34 o                         
 -10   0   4          4.94          3.33         1.26 o                         
  -8   0   4        159.55        192.90         3.11 o                         
  -6   0   4        481.24        512.28         4.54 o                         
  -4   0   4       2216.13       2240.83        12.92 o                         
  -2   0   4        349.11        334.97         1.82 o                         
   0   0   4        172.23        203.13         1.32 o                         
   2   0   4        279.10        261.05         1.94 o                         
   4   0   4         51.04         60.82         1.18 o                         
   6   0   4         13.92         14.98         0.87 o                         
   8   0   4         10.63         13.75         1.11 o                         
 -11   1   4          6.03          4.66         0.96 o                         
 -10   1   4        115.15        118.86         2.05 o                         
  -9   1   4        117.41        124.33         2.20 o                         
  -8   1   4         23.55         28.62         0.70 o                         
  -7   1   4        108.20        114.35         1.06 o                         
  -6   1   4          0.07          0.23         0.32 o                         
  -5   1   4        451.64        467.19         2.40 o                         
  -4   1   4        953.79       1082.47         4.48 o                         
  -3   1   4        541.11        540.46         2.17 o                         
  -2   1   4        514.06        483.21         1.95 o                         
  -1   1   4        857.16        995.46         3.71 o                         
   0   1   4       1277.87       1366.23         4.61 o                         
   1   1   4         55.58         59.67         0.52 o                         
   2   1   4       1407.85       1418.49         6.30 o                         
   3   1   4         95.37        121.49         1.00 o                         
   4   1   4         25.01         16.43         0.49 o                         
   5   1   4        254.23        229.17         1.73 o                         
   6   1   4        151.48        142.07         1.39 o                         
   7   1   4         12.89         10.99         0.63 o                         
   8   1   4         43.96         47.75         1.25 o                         
   9   1   4          2.13          2.69         0.75 o                         
 -11   2   4         59.69         54.32         1.66 o                         
 -10   2   4          6.88          6.04         0.58 o                         
  -9   2   4          6.62          5.54         0.60 o                         
  -8   2   4         23.32         21.15         0.73 o                         
  -7   2   4         59.73         61.41         0.90 o                         
  -6   2   4        190.09        211.81         1.50 o                         
  -5   2   4        847.83        785.54         3.61 o                         
  -4   2   4         10.87          7.23         0.24 o                         
  -3   2   4         12.59         15.64         0.29 o                         
  -2   2   4        445.14        414.57         1.71 o                         
  -1   2   4        290.92        272.00         1.23 o                         
   0   2   4         90.78         96.74         0.61 o                         
   1   2   4        163.53        220.51         1.14 o                         
   2   2   4         23.14         34.65         0.50 o                         
   3   2   4         18.14         21.40         0.46 o                         
   4   2   4         65.47         62.70         0.82 o                         
   5   2   4        550.71        536.04         3.26 o                         
   6   2   4          1.65          2.88         0.50 o                         
   7   2   4        111.99        114.39         1.50 o                         
   8   2   4          0.88         -0.32         0.62 o                         
   9   2   4         11.82         13.27         0.98 o                         
 -11   3   4         23.00         20.25         1.04 o                         
 -10   3   4         15.96         16.61         0.84 o                         
  -9   3   4        112.01        106.69         1.57 o                         
  -8   3   4         15.24         11.54         0.66 o                         
  -7   3   4         45.14         50.40         0.82 o                         
  -6   3   4          7.57          7.09         0.32 o                         
  -5   3   4          0.17          0.66         0.24 o                         
  -4   3   4        188.91        210.15         1.35 o                         
  -3   3   4       1392.78       1381.34         6.98 o                         
  -2   3   4        175.89        195.83         1.09 o                         
  -1   3   4         82.76        121.27         0.74 o                         
   0   3   4          0.65          1.97         0.23 o                         
   1   3   4        260.77        259.25         1.39 o                         
   2   3   4        120.97        164.30         1.04 o                         
   3   3   4         41.06         47.84         0.63 o                         
   4   3   4         54.80         53.55         0.77 o                         
   5   3   4         14.77         11.15         0.54 o                         
   6   3   4         25.35         24.12         0.74 o                         
   7   3   4         49.48         44.94         1.05 o                         
   8   3   4          6.38          7.60         0.68 o                         
   9   3   4          3.97          3.57         0.84 o                         
 -11   4   4         30.83         36.02         1.30 o                         
 -10   4   4         69.47         77.90         1.45 o                         
  -9   4   4        202.09        204.63         2.34 o                         
  -8   4   4        156.45        144.90         1.70 o                         
  -7   4   4        187.23        152.77         1.47 o                         
  -6   4   4        229.62        236.62         1.64 o                         
  -5   4   4          1.99          0.92         0.26 o                         
  -4   4   4          0.49          3.16         0.33 o                         
  -3   4   4        299.39        277.94         1.81 o                         
  -2   4   4        252.91        237.27         1.39 o                         
  -1   4   4        406.04        407.93         1.97 o                         
   0   4   4        223.44        230.01         1.21 o                         
   1   4   4       1646.78       1790.84         7.72 o                         
   2   4   4          9.32          4.26         0.28 o                         
   3   4   4        399.13        377.46         2.20 o                         
   4   4   4         10.17          9.57         0.41 o                         
   5   4   4         28.52         23.34         0.64 o                         
   6   4   4          1.29          2.53         0.51 o                         
   7   4   4         12.96         11.80         0.68 o                         
   8   4   4         68.10         69.82         1.39 o                         
   9   4   4         27.07         25.52         1.15 o                         
 -11   5   4          5.91          4.27         0.79 o                         
 -10   5   4         18.72         19.99         0.99 o                         
  -9   5   4         37.43         36.72         1.09 o                         
  -8   5   4          1.29          0.98         0.51 o                         
  -7   5   4         30.06         25.11         0.74 o                         
  -6   5   4        940.93        922.48         5.28 o                         
  -5   5   4        203.09        206.13         1.45 o                         
  -4   5   4        332.32        343.82         2.24 o                         
  -3   5   4        175.69        192.15         1.28 o                         
  -2   5   4        240.65        314.16         1.84 o                         
  -1   5   4        484.81        528.08         2.71 o                         
   0   5   4       1320.28       1398.51         7.20 o                         
   1   5   4        348.66        364.41         1.82 o                         
   2   5   4         80.72         82.93         0.94 o                         
   3   5   4        120.31        114.28         1.05 o                         
   4   5   4         84.73         92.34         0.96 o                         
   5   5   4          1.49          0.94         0.38 o                         
   6   5   4        837.39        801.24         5.02 o                         
   7   5   4        136.07        134.67         1.73 o                         
   8   5   4         27.35         29.37         1.01 o                         
   9   5   4          5.62          5.18         0.81 o                         
 -11   6   4          2.07          1.66         1.07 o                         
 -10   6   4         83.30         97.53         1.89 o                         
  -9   6   4         10.49         14.22         0.96 o                         
  -8   6   4        447.67        452.35         3.37 o                         
  -7   6   4         20.50         20.33         0.68 o                         
  -6   6   4        116.32        112.51         1.21 o                         
  -5   6   4        474.80        456.53         2.91 o                         
  -4   6   4        179.32        182.47         1.40 o                         
  -3   6   4         41.96         33.62         0.57 o                         
  -2   6   4          0.13          1.03         0.23 o                         
  -1   6   4          2.74          0.49         0.21 o                         
   0   6   4        709.94        773.23         4.36 o                         
   1   6   4        530.95        565.14         2.68 o                         
   2   6   4        143.18        130.51         1.04 o                         
   3   6   4         11.73         11.55         0.64 o                         
   4   6   4        152.26        154.06         1.31 o                         
   5   6   4          0.26         -0.29         0.36 o                         
   6   6   4        161.74        168.90         1.64 o                         
   7   6   4          8.30          9.50         0.71 o                         
   8   6   4         12.64         10.94         0.82 o                         
   9   6   4          0.12         -0.49         0.71 o                         
 -10   7   4         71.36         71.20         2.40 o                         
  -9   7   4         43.82         44.30         1.58 o                         
  -8   7   4         70.66         79.08         1.23 o                         
  -7   7   4          3.81          4.02         0.57 o                         
  -6   7   4        878.44        860.87         5.09 o                         
  -5   7   4          7.49          4.77         0.40 o                         
  -4   7   4        404.23        354.29         2.30 o                         
  -3   7   4         66.36         62.35         0.73 o                         
  -2   7   4        184.41        173.16         1.36 o                         
  -1   7   4          2.78          2.52         0.30 o                         
   0   7   4       1955.72       1997.63        10.61 o                         
   1   7   4        891.00        890.19         4.56 o                         
   2   7   4         81.68         78.81         0.75 o                         
   3   7   4         12.07         13.92         0.54 o                         
   4   7   4        514.43        498.74         3.30 o                         
   5   7   4         47.61         44.23         0.86 o                         
   6   7   4         64.73         70.35         1.05 o                         
   7   7   4         11.06          8.80         0.64 o                         
   8   7   4         34.93         35.78         1.03 o                         
 -10   8   4         69.06         63.67         1.97 o                         
  -9   8   4        113.50        103.35         2.17 o                         
  -8   8   4          5.90          5.96         0.80 o                         
  -7   8   4        314.17        293.93         3.09 o                         
  -6   8   4        194.79        192.66         1.80 o                         
  -5   8   4         59.23         56.78         0.83 o                         
  -4   8   4        330.03        332.71         2.25 o                         
  -3   8   4         69.91         68.40         0.87 o                         
  -2   8   4         51.91         46.04         0.78 o                         
  -1   8   4        296.85        317.74         2.16 o                         
   0   8   4        165.12        151.89         1.35 o                         
   1   8   4        481.24        467.65         2.79 o                         
   2   8   4        901.85        930.10         6.26 o                         
   3   8   4         26.47         24.49         0.65 o                         
   4   8   4         29.02         23.07         0.74 o                         
   5   8   4          3.55          3.29         0.61 o                         
   6   8   4          1.83          0.60         0.60 o                         
   7   8   4          7.53          9.70         0.58 o                         
   8   8   4         37.56         40.06         1.05 o                         
 -10   9   4          1.33          2.79         1.06 o                         
  -9   9   4          6.01          4.38         0.85 o                         
  -8   9   4         31.36         25.90         1.16 o                         
  -7   9   4         21.49         24.27         0.92 o                         
  -6   9   4         22.52         22.64         0.85 o                         
  -5   9   4        115.53        115.66         1.16 o                         
  -4   9   4         35.19         42.70         0.86 o                         
  -3   9   4        113.89         99.34         1.38 o                         
  -2   9   4         18.38         19.38         0.46 o                         
  -1   9   4        165.88        165.74         1.39 o                         
   0   9   4         21.87         22.24         0.83 o                         
   1   9   4        175.78        192.05         1.37 o                         
   2   9   4          0.26         -0.05         0.36 o                         
   3   9   4          4.16          1.88         0.42 o                         
   4   9   4         21.17         22.75         0.79 o                         
   5   9   4         45.78         50.98         1.13 o                         
   6   9   4          9.84          6.83         0.85 o                         
   7   9   4          7.56          5.79         0.91 o                         
   8   9   4         24.79         31.69         1.43 o                         
 -10  10   4          7.54          6.08         1.12 o                         
  -9  10   4         45.17         47.94         1.51 o                         
  -8  10   4          0.28          0.78         0.73 o                         
  -7  10   4        119.66        123.26         2.01 o                         
  -6  10   4         61.76         63.90         1.27 o                         
  -5  10   4       1056.66       1053.88         6.92 o                         
  -4  10   4         42.85         39.25         0.89 o                         
  -3  10   4         96.89         93.84         1.59 o                         
  -2  10   4        463.79        445.94         3.47 o                         
  -1  10   4        391.20        384.13         2.60 o                         
   0  10   4        308.82        306.29         2.27 o                         
   1  10   4        291.04        291.90         2.17 o                         
   2  10   4        108.29        100.89         1.03 o                         
   3  10   4         18.63         15.49         0.72 o                         
   4  10   4         12.55          7.53         0.68 o                         
   5  10   4         75.88         75.59         1.58 o                         
   6  10   4          0.08         -0.75         0.75 o                         
   7  10   4         22.03         22.30         1.19 o                         
   8  10   4          1.60          0.55         1.41 o                         
  -9  11   4          4.29          5.04         0.91 o                         
  -8  11   4        124.74        116.67         1.99 o                         
  -7  11   4          5.42          4.48         0.70 o                         
  -6  11   4          0.04         -0.50         0.52 o                         
  -5  11   4        138.19        128.52         1.63 o                         
  -4  11   4         98.86         98.21         1.52 o                         
  -3  11   4         22.84         16.19         0.88 o                         
  -2  11   4        638.24        658.12         4.83 o                         
  -1  11   4          2.67          2.08         0.41 o                         
   0  11   4        276.89        267.59         2.09 o                         
   1  11   4          2.15          2.24         0.46 o                         
   2  11   4        921.42        896.71         5.82 o                         
   3  11   4         94.68         93.37         1.35 o                         
   4  11   4         59.86         63.06         1.33 o                         
   5  11   4         12.50         12.03         0.88 o                         
   6  11   4          4.73          6.30         0.83 o                         
   7  11   4         13.28         11.76         1.05 o                         
  -9  12   4          0.05         -0.75         0.75 o                         
  -8  12   4         27.14         29.87         1.27 o                         
  -7  12   4          0.60          0.80         0.65 o                         
  -6  12   4        147.14        145.01         1.85 o                         
  -5  12   4         11.98         11.17         0.66 o                         
  -4  12   4        166.88        176.62         2.00 o                         
  -3  12   4        127.26        110.95         1.79 o                         
  -2  12   4        329.64        309.99         2.40 o                         
  -1  12   4          0.70          0.35         0.44 o                         
   0  12   4          9.21          9.39         0.58 o                         
   1  12   4         28.43         24.46         0.84 o                         
   2  12   4        140.89        147.31         1.83 o                         
   3  12   4         17.73         17.12         0.81 o                         
   4  12   4         40.34         42.14         1.18 o                         
   5  12   4         14.46         14.08         0.94 o                         
   6  12   4          0.01         -0.26         0.76 o                         
   7  12   4          2.31          2.46         0.91 o                         
  -8  13   4         11.22         11.50         0.92 o                         
  -7  13   4          2.89          2.76         0.70 o                         
  -6  13   4         55.27         59.66         1.23 o                         
  -5  13   4         47.33         43.27         1.27 o                         
  -4  13   4        252.82        249.72         2.70 o                         
  -3  13   4         72.21         61.29         1.62 o                         
  -2  13   4        384.31        368.86         3.38 o                         
  -1  13   4         39.85         36.49         1.11 o                         
   0  13   4        169.84        158.27         2.14 o                         
   1  13   4         11.56         14.38         0.94 o                         
   2  13   4        101.97         97.68         1.66 o                         
   3  13   4         35.96         32.80         0.92 o                         
   4  13   4         94.18         90.39         1.57 o                         
   5  13   4         20.89         29.54         1.21 o                         
   6  13   4         39.46         42.43         1.87 o                         
  -8  14   4          5.07          3.79         1.44 o                         
  -7  14   4         31.21         34.17         2.03 o                         
  -6  14   4          7.88          5.96         0.99 o                         
  -5  14   4         45.73         44.11         1.40 o                         
  -4  14   4         61.90         51.49         1.44 o                         
  -3  14   4        415.22        392.63         4.08 o                         
  -2  14   4         51.15         48.73         1.15 o                         
  -1  14   4          4.83          4.91         0.69 o                         
   0  14   4          0.14          0.91         0.66 o                         
   1  14   4         25.11         25.14         1.24 o                         
   2  14   4         36.85         33.68         1.33 o                         
   3  14   4         67.28         65.14         1.36 o                         
   4  14   4          9.62          8.23         0.86 o                         
   5  14   4         23.15         26.14         1.24 o                         
   6  14   4          0.30         -0.92         0.92 o                         
  -7  15   4          4.85          8.38         1.51 o                         
  -6  15   4          5.25          4.43         1.31 o                         
  -5  15   4         61.73         66.85         1.86 o                         
  -4  15   4          3.59          4.64         0.94 o                         
  -3  15   4         27.51         30.42         1.54 o                         
  -2  15   4          0.50         -0.54         0.66 o                         
  -1  15   4          1.20          1.03         0.66 o                         
   0  15   4          7.39          7.46         0.82 o                         
   1  15   4        222.64        231.38         3.80 o                         
   2  15   4          0.02          0.00         0.73 o                         
   3  15   4          8.47          9.54         0.98 o                         
   4  15   4          0.70          2.41         1.01 o                         
   5  15   4          9.17          8.64         1.08 o                         
  -6  16   4         17.41         18.96         1.50 o                         
  -5  16   4        112.70        126.39         3.27 o                         
  -4  16   4          1.60          4.99         1.11 o                         
  -3  16   4         30.04         30.52         1.54 o                         
  -2  16   4          0.63         -0.86         0.86 o                         
  -1  16   4         65.47         72.92         1.64 o                         
   0  16   4         23.35         25.96         1.16 o                         
   1  16   4         33.37         33.76         1.72 o                         
   2  16   4         16.81         21.70         1.16 o                         
   3  16   4         73.58         85.29         2.15 o                         
   4  16   4          3.78          3.81         1.18 o                         
  -5  17   4         23.24         24.07         1.47 o                         
  -4  17   4         88.94         95.53         2.26 o                         
  -3  17   4          0.03         -0.96         0.96 o                         
  -2  17   4         78.44         73.27         2.41 o                         
  -1  17   4         11.99         10.50         1.17 o                         
   0  17   4          3.62          1.40         0.78 o                         
   1  17   4          1.49          1.23         0.88 o                         
   2  17   4          9.31         11.54         1.28 o                         
   3  17   4          4.27          4.64         1.14 o                         
  -4  18   4         62.10         66.98         2.26 o                         
  -3  18   4          0.70          1.20         1.04 o                         
  -2  18   4         24.90         26.24         1.68 o                         
  -1  18   4          1.49          2.15         1.37 o                         
   0  18   4          1.06          0.74         0.94 o                         
   1  18   4         38.85         41.53         1.83 o                         
   2  18   4         32.49         37.91         2.81 o                         
  -2  19   4         54.28         61.63         3.88 o                         
  -1  19   4          5.27          4.27         2.21 o                         
   0  19   4          8.36          6.55         2.27 o                         
 -11   0   5          4.95          3.95         1.33 o                         
  -9   0   5          0.77          0.94         1.00 o                         
  -7   0   5         21.20         26.25         1.37 o                         
  -5   0   5          0.79          1.08         0.38 o                         
  -3   0   5       1016.19        931.17         5.37 o                         
  -1   0   5       1422.47       1558.39         7.91 o                         
   1   0   5       1435.61       1353.11         8.85 o                         
   3   0   5        201.89        228.16         1.93 o                         
   5   0   5        599.11        593.98         4.41 o                         
   7   0   5         11.49          9.83         0.92 o                         
   9   0   5          5.76          7.28         1.51 o                         
 -11   1   5         15.43         12.63         1.08 o                         
 -10   1   5         14.95         15.53         1.37 o                         
  -9   1   5        101.63        106.71         1.69 o                         
  -8   1   5          8.44          3.84         0.58 o                         
  -7   1   5        108.52        109.26         1.22 o                         
  -6   1   5        214.90        212.49         1.40 o                         
  -5   1   5        110.14         98.17         0.79 o                         
  -4   1   5         18.66         16.32         0.35 o                         
  -3   1   5       1785.98       1804.04         6.74 o                         
  -2   1   5       1049.94       1057.36         4.07 o                         
  -1   1   5        122.87        124.27         0.76 o                         
   0   1   5        657.93        688.64         2.89 o                         
   1   1   5         10.33         22.82         0.47 o                         
   2   1   5         69.68         86.75         0.79 o                         
   3   1   5        388.68        389.51         2.18 o                         
   4   1   5        193.08        188.69         1.43 o                         
   5   1   5         33.85         37.28         0.77 o                         
   6   1   5        239.47        227.68         1.95 o                         
   7   1   5         29.17         27.33         0.93 o                         
   8   1   5          4.75          7.52         0.81 o                         
   9   1   5         20.20         22.63         2.45 o                         
 -11   2   5          8.04          5.88         0.94 o                         
 -10   2   5         98.06        113.67         2.65 o                         
  -9   2   5          0.01         -0.62         0.62 o                         
  -8   2   5        142.59        144.20         1.53 o                         
  -7   2   5        168.76        142.08         1.27 o                         
  -6   2   5        163.99        166.85         1.21 o                         
  -5   2   5        247.59        267.28         1.81 o                         
  -4   2   5        134.84        139.91         0.94 o                         
  -3   2   5        175.92        169.82         0.98 o                         
  -2   2   5         12.13          3.21         0.26 o                         
  -1   2   5       1925.18       1989.89         8.04 o                         
   0   2   5          2.32          0.06         0.22 o                         
   1   2   5          0.63          0.04         0.24 o                         
   2   2   5        780.41        816.94         3.92 o                         
   3   2   5        598.67        580.93         2.99 o                         
   4   2   5        306.10        295.85         1.88 o                         
   5   2   5          0.03         -0.40         0.40 o                         
   6   2   5         15.53         15.05         0.65 o                         
   7   2   5         10.89         10.56         0.73 o                         
   8   2   5          0.33          0.39         0.65 o                         
 -11   3   5          1.14          1.55         0.94 o                         
 -10   3   5         30.62         33.08         1.35 o                         
  -9   3   5          6.22          4.36         0.53 o                         
  -8   3   5          4.40          4.83         0.56 o                         
  -7   3   5          0.44          0.53         0.34 o                         
  -6   3   5          2.24          0.57         0.24 o                         
  -5   3   5          7.60          8.27         0.33 o                         
  -4   3   5        567.11        591.49         3.00 o                         
  -3   3   5        602.85        626.83         3.18 o                         
  -2   3   5         48.59         60.95         0.69 o                         
  -1   3   5       2428.05       2620.66        10.48 o                         
   0   3   5       2446.02       2607.32        10.46 o                         
   1   3   5         60.50         67.36         0.68 o                         
   2   3   5        107.71        100.23         0.85 o                         
   3   3   5          9.67         10.48         0.41 o                         
   4   3   5        338.97        329.12         2.16 o                         
   5   3   5          0.00          1.09         0.42 o                         
   6   3   5        129.08        129.52         1.50 o                         
   7   3   5          9.73          7.28         0.70 o                         
   8   3   5         14.53         12.63         0.83 o                         
 -11   4   5          9.82         10.24         1.13 o                         
 -10   4   5         92.09         93.83         1.52 o                         
  -9   4   5          1.23          1.25         0.58 o                         
  -8   4   5         96.22        107.89         1.44 o                         
  -7   4   5         43.60         39.91         0.83 o                         
  -6   4   5        105.46        112.24         1.03 o                         
  -5   4   5        187.39        187.27         1.36 o                         
  -4   4   5       1368.78       1371.55         6.70 o                         
  -3   4   5          2.15          3.30         0.35 o                         
  -2   4   5        306.80        283.96         1.56 o                         
  -1   4   5        372.57        375.71         1.84 o                         
   0   4   5        652.40        696.93         3.45 o                         
   1   4   5         91.20        122.97         0.96 o                         
   2   4   5         19.50         17.50         0.49 o                         
   3   4   5         70.51         64.45         0.75 o                         
   4   4   5          3.86          2.90         0.40 o                         
   5   4   5         87.90         77.73         1.01 o                         
   6   4   5        153.77        145.47         1.51 o                         
   7   4   5          2.05          2.41         0.55 o                         
   8   4   5         28.97         31.04         1.06 o                         
 -11   5   5          8.18          5.34         0.95 o                         
 -10   5   5         50.88         46.22         1.28 o                         
  -9   5   5        319.75        310.17         3.45 o                         
  -8   5   5          5.89          5.09         0.59 o                         
  -7   5   5          5.31          6.15         0.47 o                         
  -6   5   5        279.09        280.23         1.80 o                         
  -5   5   5         18.17         20.15         0.54 o                         
  -4   5   5         18.86         13.14         0.45 o                         
  -3   5   5          3.45          2.39         0.26 o                         
  -2   5   5        188.44        198.70         1.40 o                         
  -1   5   5        387.01        424.09         2.20 o                         
   0   5   5        161.19        200.95         1.27 o                         
   1   5   5        102.92         96.01         0.79 o                         
   2   5   5         28.09         27.96         0.76 o                         
   3   5   5        350.04        343.47         2.34 o                         
   4   5   5        147.37        149.78         1.30 o                         
   5   5   5         40.28         38.21         0.90 o                         
   6   5   5         10.18         12.13         0.84 o                         
   7   5   5          4.57          4.88         0.64 o                         
   8   5   5          0.41         -0.26         0.64 o                         
 -10   6   5          2.11          2.63         1.00 o                         
  -9   6   5         46.70         47.65         1.18 o                         
  -8   6   5         27.98         28.32         0.86 o                         
  -7   6   5        318.96        315.06         2.78 o                         
  -6   6   5         89.81         94.30         1.03 o                         
  -5   6   5        763.45        736.21         4.50 o                         
  -4   6   5          0.92          0.19         0.30 o                         
  -3   6   5          0.05          0.23         0.29 o                         
  -2   6   5        285.23        302.15         1.93 o                         
  -1   6   5         64.06         86.45         0.86 o                         
   0   6   5         89.60         86.29         0.85 o                         
   1   6   5          2.38          3.32         0.25 o                         
   2   6   5        119.00        104.62         1.08 o                         
   3   6   5         19.66         20.63         0.63 o                         
   4   6   5         21.81         17.42         0.68 o                         
   5   6   5        211.55        215.44         2.11 o                         
   6   6   5          0.13          0.90         0.50 o                         
   7   6   5          0.26          0.24         0.54 o                         
   8   6   5          1.91          0.54         0.66 o                         
 -10   7   5          1.60          1.40         0.97 o                         
  -9   7   5        163.06        159.05         2.63 o                         
  -8   7   5         84.34         83.84         1.87 o                         
  -7   7   5         92.29         92.90         1.30 o                         
  -6   7   5         50.97         50.97         1.05 o                         
  -5   7   5        293.88        296.60         2.03 o                         
  -4   7   5         80.50         76.90         0.85 o                         
  -3   7   5         95.80        104.37         0.92 o                         
  -2   7   5        356.93        365.09         2.33 o                         
  -1   7   5        123.62        111.11         1.14 o                         
   0   7   5         10.99         14.17         0.39 o                         
   1   7   5        708.44        743.22         3.98 o                         
   2   7   5        544.90        521.13         3.12 o                         
   3   7   5         15.16         17.21         0.63 o                         
   4   7   5         18.44         17.81         0.84 o                         
   5   7   5         51.12         58.77         1.25 o                         
   6   7   5         62.92         63.14         1.37 o                         
   7   7   5        117.44        104.64         1.47 o                         
   8   7   5         52.02         53.18         1.43 o                         
 -10   8   5         62.90         67.60         1.99 o                         
  -9   8   5         51.90         52.88         1.73 o                         
  -8   8   5         74.02         81.65         1.74 o                         
  -7   8   5          0.01         -0.57         0.57 o                         
  -6   8   5        332.51        323.26         2.59 o                         
  -5   8   5        597.04        574.20         3.43 o                         
  -4   8   5        657.21        640.99         3.98 o                         
  -3   8   5          7.48         11.87         0.53 o                         
  -2   8   5        900.92        886.34         5.24 o                         
  -1   8   5        103.42        121.24         1.18 o                         
   0   8   5        444.66        441.45         2.88 o                         
   1   8   5        255.08        244.00         2.51 o                         
   2   8   5        238.11        230.95         1.88 o                         
   3   8   5          4.62          3.00         0.45 o                         
   4   8   5          0.44         -0.50         0.50 o                         
   5   8   5         33.53         31.67         1.09 o                         
   6   8   5        143.82        153.62         2.13 o                         
   7   8   5          4.91          2.87         1.25 o                         
   8   8   5          7.81         10.42         1.37 o                         
 -10   9   5          3.45          5.49         1.30 o                         
  -9   9   5         11.92         16.62         1.22 o                         
  -8   9   5         40.95         37.90         1.34 o                         
  -7   9   5          7.15          7.82         0.71 o                         
  -6   9   5          2.82          2.56         0.52 o                         
  -5   9   5        198.95        206.10         1.75 o                         
  -4   9   5         60.32         59.55         0.90 o                         
  -3   9   5          0.37          0.33         0.36 o                         
  -2   9   5          9.36         10.28         0.41 o                         
  -1   9   5         82.98         88.27         1.41 o                         
   0   9   5        676.32        651.02         4.36 o                         
   1   9   5        587.56        587.73         3.41 o                         
   2   9   5        160.16        142.95         1.46 o                         
   3   9   5         25.32         24.33         0.82 o                         
   4   9   5        142.21        135.07         2.05 o                         
   5   9   5          0.19         -0.04         0.63 o                         
   6   9   5         10.88         11.15         0.97 o                         
   7   9   5         35.16         35.63         1.44 o                         
  -9  10   5         15.22         14.51         1.25 o                         
  -8  10   5        170.41        173.46         2.44 o                         
  -7  10   5         75.56         69.17         1.39 o                         
  -6  10   5        241.10        235.62         2.28 o                         
  -5  10   5        194.03        195.69         1.95 o                         
  -4  10   5        484.96        482.43         4.05 o                         
  -3  10   5         10.18         12.45         0.81 o                         
  -2  10   5        405.63        381.23         2.82 o                         
  -1  10   5         88.12         87.05         1.04 o                         
   0  10   5        842.73        840.06         4.98 o                         
   1  10   5         95.54         83.78         1.48 o                         
   2  10   5        361.99        354.92         2.72 o                         
   3  10   5         74.68         75.22         1.28 o                         
   4  10   5         87.06         93.65         1.41 o                         
   5  10   5         39.10         34.08         1.24 o                         
   6  10   5          0.44          0.85         0.79 o                         
   7  10   5          0.15          0.02         0.87 o                         
  -9  11   5          0.50         -0.80         0.80 o                         
  -8  11   5         28.68         25.53         1.16 o                         
  -7  11   5         47.73         52.20         1.28 o                         
  -6  11   5        121.75        112.69         1.54 o                         
  -5  11   5         89.31         96.51         1.32 o                         
  -4  11   5         68.82         58.62         1.37 o                         
  -3  11   5        220.38        214.41         3.01 o                         
  -2  11   5         98.50        114.65         1.43 o                         
  -1  11   5        412.53        381.02         2.71 o                         
   0  11   5         47.72         51.29         1.03 o                         
   1  11   5         37.34         43.64         1.02 o                         
   2  11   5         14.55         13.46         0.66 o                         
   3  11   5          2.46          0.50         0.52 o                         
   4  11   5         15.51         14.12         0.81 o                         
   5  11   5         11.24          8.44         0.84 o                         
   6  11   5         13.52         16.35         1.07 o                         
   7  11   5         23.04         30.74         1.40 o                         
  -9  12   5         38.48         37.33         1.44 o                         
  -8  12   5          0.07          0.17         0.77 o                         
  -7  12   5          1.77          1.63         0.64 o                         
  -6  12   5         52.88         55.62         1.16 o                         
  -5  12   5         90.44         90.42         1.30 o                         
  -4  12   5         59.46         60.53         1.64 o                         
  -3  12   5        133.86        134.46         2.89 o                         
  -2  12   5         47.83         46.28         2.26 o                         
  -1  12   5         11.79         12.02         0.73 o                         
   0  12   5          0.29         -0.59         0.72 o                         
   1  12   5         55.84         54.99         1.45 o                         
   2  12   5         51.34         53.15         0.99 o                         
   3  12   5          6.91          7.63         0.69 o                         
   4  12   5          4.71          7.26         0.74 o                         
   5  12   5          3.77          2.78         0.77 o                         
   6  12   5          5.66          4.50         0.90 o                         
  -8  13   5         12.56         14.42         1.26 o                         
  -7  13   5         44.83         47.73         1.47 o                         
  -6  13   5         71.96         68.75         1.64 o                         
  -5  13   5        237.22        233.29         2.91 o                         
  -4  13   5         18.74         18.69         1.11 o                         
  -3  13   5         62.19         63.07         1.67 o                         
  -2  13   5         55.66         46.12         1.16 o                         
  -1  13   5         98.33         99.30         1.58 o                         
   0  13   5         14.64         14.45         0.83 o                         
   1  13   5        126.50        129.99         1.92 o                         
   2  13   5          1.96          0.02         0.73 o                         
   3  13   5         42.08         40.31         1.20 o                         
   4  13   5          3.18          4.55         0.75 o                         
   5  13   5         11.17         10.87         1.06 o                         
   6  13   5          1.90          2.73         0.95 o                         
  -7  14   5          0.32          1.54         1.09 o                         
  -6  14   5        104.21        101.04         2.20 o                         
  -5  14   5          0.58          0.22         0.76 o                         
  -4  14   5         52.53         49.87         1.59 o                         
  -3  14   5         26.46         20.74         1.14 o                         
  -2  14   5         69.99         66.32         1.60 o                         
  -1  14   5          0.45          1.08         0.64 o                         
   0  14   5        114.84        118.20         2.35 o                         
   1  14   5         26.49         27.17         1.67 o                         
   2  14   5         30.42         32.20         1.35 o                         
   3  14   5         36.78         34.35         1.95 o                         
   4  14   5         62.91         65.54         2.09 o                         
   5  14   5          2.62          3.01         0.80 o                         
  -7  15   5          5.41          5.17         1.22 o                         
  -6  15   5         15.62         19.32         1.48 o                         
  -5  15   5          6.95          7.83         1.06 o                         
  -4  15   5         53.71         46.48         1.85 o                         
  -3  15   5          0.15          0.75         0.97 o                         
  -2  15   5         11.98         11.21         1.16 o                         
  -1  15   5          1.17          1.15         0.70 o                         
   0  15   5         34.81         29.92         1.47 o                         
   1  15   5          4.74          4.84         0.98 o                         
   2  15   5          4.33          6.91         0.93 o                         
   3  15   5          0.90          1.00         1.05 o                         
   4  15   5         27.40         28.77         1.61 o                         
  -6  16   5         15.59         14.95         1.43 o                         
  -5  16   5         12.95         12.84         1.22 o                         
  -4  16   5         57.76         56.85         1.87 o                         
  -3  16   5          0.10          0.27         0.97 o                         
  -2  16   5         62.10         53.18         1.87 o                         
  -1  16   5          0.00         -0.91         0.91 o                         
   0  16   5          3.49          3.82         0.82 o                         
   1  16   5          5.13          2.82         0.87 o                         
   2  16   5         74.08         77.24         2.05 o                         
   3  16   5          2.99          2.91         1.15 o                         
  -5  17   5         30.07         31.46         2.03 o                         
  -4  17   5          0.03         -0.95         0.95 o                         
  -3  17   5          3.79          3.48         1.15 o                         
  -2  17   5         28.20         24.93         1.53 o                         
  -1  17   5         20.94         23.10         1.50 o                         
   0  17   5         12.96         14.88         1.14 o                         
   1  17   5         58.70         62.81         1.94 o                         
   2  17   5          8.69          8.51         1.27 o                         
  -3  18   5         37.08         40.64         2.15 o                         
  -2  18   5          2.75          2.93         1.25 o                         
  -1  18   5          0.22         -0.15         1.12 o                         
   0  18   5          5.13          6.61         2.07 o                         
   1  18   5          4.13          4.71         1.89 o                         
 -10   0   6         33.64         38.85         1.93 o                         
  -8   0   6         10.84         17.71         1.03 o                         
  -6   0   6        764.76        772.19         6.45 o                         
  -4   0   6        910.39        879.07         5.90 o                         
  -2   0   6          2.73          3.98         0.72 o                         
   0   0   6       1016.61       1028.95         6.51 o                         
   2   0   6        658.07        667.55         4.90 o                         
   4   0   6        455.62        453.50         3.58 o                         
   6   0   6        210.68        207.71         3.39 o                         
   8   0   6          6.62          8.64         1.76 o                         
 -11   1   6          9.42          8.44         0.99 o                         
 -10   1   6          6.45          4.26         0.84 o                         
  -9   1   6         40.02         39.98         1.28 o                         
  -8   1   6         33.84         35.65         1.05 o                         
  -7   1   6         24.00         29.52         0.73 o                         
  -6   1   6          2.05          3.30         0.38 o                         
  -5   1   6        121.80        100.75         1.00 o                         
  -4   1   6         54.94         58.64         0.62 o                         
  -3   1   6          1.11          1.54         0.37 o                         
  -2   1   6        128.51        136.98         0.89 o                         
  -1   1   6         47.10         45.03         0.53 o                         
   0   1   6          1.00          0.83         0.21 o                         
   1   1   6        219.37        230.96         1.47 o                         
   2   1   6         27.06         25.04         0.55 o                         
   3   1   6        693.89        658.36         3.39 o                         
   4   1   6         25.42         24.23         0.62 o                         
   5   1   6          3.34          2.86         0.45 o                         
   6   1   6          2.09          2.95         0.53 o                         
   7   1   6         14.56         15.54         0.83 o                         
   8   1   6          0.30         -0.14         0.62 o                         
 -11   2   6          0.43          1.11         0.92 o                         
 -10   2   6         24.60         18.55         1.12 o                         
  -9   2   6          0.03         -0.61         0.61 o                         
  -8   2   6         31.36         27.32         0.94 o                         
  -7   2   6         30.01         22.74         0.53 o                         
  -6   2   6         15.50         15.54         0.41 o                         
  -5   2   6        156.08        160.76         1.11 o                         
  -4   2   6        134.69        135.32         0.92 o                         
  -3   2   6        166.74        159.77         0.95 o                         
  -2   2   6        510.30        487.60         2.25 o                         
  -1   2   6        130.83        152.94         0.96 o                         
   0   2   6        753.89        762.98         3.64 o                         
   1   2   6          0.31         -0.20         0.20 o                         
   2   2   6         61.70         62.12         0.74 o                         
   3   2   6        168.11        148.98         1.26 o                         
   4   2   6         30.24         29.55         0.66 o                         
   5   2   6         43.83         44.65         0.90 o                         
   6   2   6          2.44          2.00         0.49 o                         
   7   2   6          4.81          0.78         0.58 o                         
   8   2   6         27.45         29.65         0.99 o                         
 -11   3   6         44.29         43.39         1.67 o                         
 -10   3   6         19.60         16.82         1.05 o                         
  -9   3   6        171.83        157.71         2.03 o                         
  -8   3   6         59.20         53.46         1.02 o                         
  -7   3   6        163.68        169.44         1.59 o                         
  -6   3   6         90.57         81.98         0.92 o                         
  -5   3   6        249.03        237.47         1.53 o                         
  -4   3   6        377.96        351.81         2.22 o                         
  -3   3   6        820.95        823.35         4.07 o                         
  -2   3   6        289.59        282.78         2.27 o                         
  -1   3   6        143.10        129.72         0.86 o                         
   0   3   6          1.66          1.88         0.25 o                         
   1   3   6        695.96        700.32         3.84 o                         
   2   3   6        245.71        272.49         1.79 o                         
   3   3   6        230.42        221.84         1.57 o                         
   4   3   6         29.40         30.57         0.66 o                         
   5   3   6        119.98        109.92         1.47 o                         
   6   3   6         49.16         53.53         1.07 o                         
   7   3   6         17.70         16.50         0.84 o                         
   8   3   6          0.80          1.80         0.67 o                         
 -11   4   6         11.20         13.91         1.40 o                         
 -10   4   6         30.89         36.42         0.94 o                         
  -9   4   6         15.24         14.30         0.67 o                         
  -8   4   6         45.06         37.03         0.86 o                         
  -7   4   6          0.94          0.72         0.37 o                         
  -6   4   6         28.05         24.24         0.56 o                         
  -5   4   6        117.71        119.97         0.92 o                         
  -4   4   6        770.92        774.82         3.89 o                         
  -3   4   6         46.28         54.47         0.62 o                         
  -2   4   6          2.30          3.24         0.27 o                         
  -1   4   6        202.35        238.45         1.41 o                         
   0   4   6        165.23        146.33         1.00 o                         
   1   4   6         82.74         77.81         0.87 o                         
   2   4   6        808.53        801.07         4.40 o                         
   3   4   6        307.22        275.29         2.95 o                         
   4   4   6         78.62         82.05         0.95 o                         
   5   4   6         55.48         52.05         0.90 o                         
   6   4   6         35.92         33.24         0.91 o                         
   7   4   6          2.57          1.99         0.59 o                         
   8   4   6          7.35          9.91         0.84 o                         
 -10   5   6          4.02          3.79         0.69 o                         
  -9   5   6        133.45        147.07         1.75 o                         
  -8   5   6          0.01          0.25         0.50 o                         
  -7   5   6        118.73        123.84         1.59 o                         
  -6   5   6         47.53         50.27         0.86 o                         
  -5   5   6        487.62        478.77         2.96 o                         
  -4   5   6         63.27         69.38         0.99 o                         
  -3   5   6        235.60        244.49         1.93 o                         
  -2   5   6         23.63         26.17         0.45 o                         
  -1   5   6        102.25        109.14         0.97 o                         
   0   5   6          2.55          3.91         0.32 o                         
   1   5   6         44.75         43.55         0.73 o                         
   2   5   6         35.24         40.13         1.23 o                         
   3   5   6          2.96          0.40         0.45 o                         
   4   5   6        131.98        123.10         1.47 o                         
   5   5   6         76.65         76.18         1.07 o                         
   6   5   6          3.27          2.44         0.52 o                         
   7   5   6         66.23         75.14         1.26 o                         
 -10   6   6        248.40        265.13         3.20 o                         
  -9   6   6          1.30          0.74         0.76 o                         
  -8   6   6        243.56        250.91         3.05 o                         
  -7   6   6         62.28         60.41         1.08 o                         
  -6   6   6        162.44        153.91         1.42 o                         
  -5   6   6          7.68          9.68         0.48 o                         
  -4   6   6       1143.36       1145.63         6.17 o                         
  -3   6   6        223.63        223.79         1.63 o                         
  -2   6   6        515.90        527.68         2.99 o                         
  -1   6   6         68.41         73.03         0.76 o                         
   0   6   6        316.98        317.91         2.15 o                         
   1   6   6          0.01          0.85         0.27 o                         
   2   6   6       1094.93       1090.92         6.42 o                         
   3   6   6         29.61         22.58         0.73 o                         
   4   6   6         52.73         48.56         1.60 o                         
   5   6   6         61.02         58.65         1.22 o                         
   6   6   6        137.10        136.63         1.60 o                         
   7   6   6         10.14         12.43         0.86 o                         
 -10   7   6          3.86          5.25         1.08 o                         
  -9   7   6          6.59          5.63         1.19 o                         
  -8   7   6         20.03         20.71         1.07 o                         
  -7   7   6         51.47         49.07         1.15 o                         
  -6   7   6         15.71         15.38         0.63 o                         
  -5   7   6         11.34         13.05         0.56 o                         
  -4   7   6         53.60         50.30         0.79 o                         
  -3   7   6         66.80         61.84         0.77 o                         
  -2   7   6        107.60         99.59         1.00 o                         
  -1   7   6          3.67          3.25         0.37 o                         
   0   7   6        116.32        120.16         1.05 o                         
   1   7   6        137.75        142.60         1.30 o                         
   2   7   6         29.98         34.96         0.80 o                         
   3   7   6        163.24        156.40         1.66 o                         
   4   7   6         17.45         14.09         0.71 o                         
   5   7   6         79.95         82.64         1.49 o                         
   6   7   6         49.49         54.60         1.73 o                         
   7   7   6          0.02          1.29         0.86 o                         
 -10   8   6         39.04         40.02         1.65 o                         
  -9   8   6          5.11          8.74         1.08 o                         
  -8   8   6        319.92        316.67         3.78 o                         
  -7   8   6         28.27         29.25         1.04 o                         
  -6   8   6         21.73         24.59         0.76 o                         
  -5   8   6          0.59          0.41         0.47 o                         
  -4   8   6        262.06        244.90         1.85 o                         
  -3   8   6         31.57         36.06         0.87 o                         
  -2   8   6        108.76        102.41         1.06 o                         
  -1   8   6        516.15        515.30         3.30 o                         
   0   8   6         54.07         64.26         0.96 o                         
   1   8   6         46.16         51.69         0.81 o                         
   2   8   6          0.70         -0.04         0.47 o                         
   3   8   6         16.96         19.63         0.94 o                         
   4   8   6         31.82         28.80         1.04 o                         
   5   8   6          3.93          1.94         0.65 o                         
   6   8   6         15.13         14.56         1.02 o                         
   7   8   6          1.65          0.62         0.84 o                         
 -10   9   6          0.00         -0.76         0.93 o                         
  -9   9   6        151.58        152.69         2.66 o                         
  -8   9   6         65.28         65.84         1.77 o                         
  -7   9   6          3.50          1.62         0.62 o                         
  -6   9   6        182.80        186.76         1.97 o                         
  -5   9   6        149.22        144.97         1.66 o                         
  -4   9   6          0.03         -0.15         0.33 o                         
  -3   9   6        446.72        423.98         2.76 o                         
  -2   9   6         91.20         87.56         0.99 o                         
  -1   9   6        285.57        285.50         2.13 o                         
   0   9   6         93.66         86.44         1.12 o                         
   1   9   6        100.28         97.06         1.17 o                         
   2   9   6        320.46        290.62         2.69 o                         
   3   9   6          0.11         -0.56         0.56 o                         
   4   9   6          0.06          0.24         0.61 o                         
   5   9   6          2.57          2.34         0.67 o                         
   6   9   6         10.00          8.79         0.91 o                         
   7   9   6         29.45         28.63         1.30 o                         
  -9  10   6          6.01          8.63         1.09 o                         
  -8  10   6          0.01          1.41         0.80 o                         
  -7  10   6         12.01          9.04         0.76 o                         
  -6  10   6         14.27         16.64         0.82 o                         
  -5  10   6         52.70         55.88         1.15 o                         
  -4  10   6         52.06         45.77         0.92 o                         
  -3  10   6          8.99          8.62         0.41 o                         
  -2  10   6        412.68        381.36         2.94 o                         
  -1  10   6        112.72        105.47         1.29 o                         
   0  10   6        316.62        322.45         2.58 o                         
   1  10   6         11.41         11.95         0.73 o                         
   2  10   6         16.18         16.51         0.76 o                         
   3  10   6          0.93         -0.02         0.57 o                         
   4  10   6         52.51         53.99         1.31 o                         
   5  10   6          1.07          0.69         0.69 o                         
   6  10   6          0.24          0.09         0.79 o                         
  -9  11   6         34.66         35.70         1.59 o                         
  -8  11   6          7.25          7.41         0.96 o                         
  -7  11   6         62.20         69.96         1.46 o                         
  -6  11   6          2.79          2.81         0.63 o                         
  -5  11   6         60.40         59.71         1.39 o                         
  -4  11   6        174.33        155.04         2.18 o                         
  -3  11   6         27.45         23.02         0.80 o                         
  -2  11   6          4.88          5.45         0.69 o                         
  -1  11   6          0.45         -0.57         0.57 o                         
   0  11   6         20.24         17.30         0.89 o                         
   1  11   6         76.59         76.59         1.38 o                         
   2  11   6          2.53          1.36         0.51 o                         
   3  11   6         32.67         34.51         1.12 o                         
   4  11   6          0.16          0.38         0.70 o                         
   5  11   6          4.82          2.79         0.74 o                         
   6  11   6          0.00         -0.25         0.78 o                         
  -8  12   6        109.42        117.82         2.42 o                         
  -7  12   6          6.21          5.95         0.87 o                         
  -6  12   6        313.89        311.75         4.12 o                         
  -5  12   6         45.58         44.47         1.36 o                         
  -4  12   6        114.94        107.55         2.11 o                         
  -3  12   6          6.85          6.37         1.01 o                         
  -2  12   6        442.83        398.42         4.31 o                         
  -1  12   6          2.97          1.27         0.64 o                         
   0  12   6        125.54        119.17         2.42 o                         
   1  12   6         23.88         19.46         0.98 o                         
   2  12   6         78.06         82.20         1.71 o                         
   3  12   6         10.27          9.95         1.27 o                         
   4  12   6         52.64         53.84         1.60 o                         
   5  12   6          4.40          3.14         0.89 o                         
  -8  13   6          3.10          4.53         1.02 o                         
  -7  13   6         70.94         66.61         1.68 o                         
  -6  13   6          1.64          1.90         0.83 o                         
  -5  13   6          3.56          2.41         0.81 o                         
  -4  13   6          7.85          8.95         1.00 o                         
  -3  13   6          6.96          6.75         0.91 o                         
  -2  13   6          5.18          7.04         0.65 o                         
  -1  13   6         39.64         39.05         1.14 o                         
   0  13   6          0.93          1.16         0.64 o                         
   1  13   6          2.96          2.47         0.80 o                         
   2  13   6          0.09         -0.09         0.77 o                         
   3  13   6          4.66          5.59         1.01 o                         
   4  13   6          4.90          4.72         0.86 o                         
   5  13   6          1.87          2.20         0.92 o                         
  -7  14   6          1.15          3.14         1.19 o                         
  -6  14   6         16.07         14.98         1.21 o                         
  -5  14   6         15.64         15.77         1.08 o                         
  -4  14   6         78.92         82.92         2.42 o                         
  -3  14   6          1.28          0.32         0.81 o                         
  -2  14   6         56.91         52.64         1.62 o                         
  -1  14   6         20.60         18.14         1.26 o                         
   0  14   6        131.79        133.72         2.27 o                         
   1  14   6          0.53         -0.70         0.78 o                         
   2  14   6          9.10          7.88         0.98 o                         
   3  14   6          0.53          0.97         0.95 o                         
   4  14   6         17.85         17.20         1.38 o                         
  -6  15   6         16.45         16.42         1.48 o                         
  -5  15   6        104.10        103.03         2.60 o                         
  -4  15   6         24.73         22.75         1.72 o                         
  -3  15   6         18.44         19.71         1.39 o                         
  -2  15   6         15.25         17.15         1.35 o                         
  -1  15   6         89.60         95.11         2.45 o                         
   0  15   6          4.15          3.82         0.90 o                         
   1  15   6         81.89         87.68         1.98 o                         
   2  15   6          1.31         -0.43         1.24 o                         
   3  15   6          9.32          9.40         1.31 o                         
  -5  16   6         11.69         15.31         1.99 o                         
  -4  16   6         13.90         15.09         1.40 o                         
  -3  16   6          1.35          0.42         1.04 o                         
  -2  16   6          0.02         -1.22         1.22 o                         
  -1  16   6         11.69         12.40         1.27 o                         
   0  16   6         35.41         36.23         1.43 o                         
   1  16   6          2.72          4.28         1.03 o                         
   2  16   6          1.69          1.78         1.05 o                         
  -4  17   6          0.26          0.11         1.22 o                         
  -3  17   6          4.76          3.38         1.30 o                         
  -2  17   6          2.46          4.22         1.28 o                         
  -1  17   6          1.34          2.61         1.20 o                         
   0  17   6         11.78         12.30         1.46 o                         
   1  17   6         71.03         76.38         2.13 o                         
 -11   0   7          1.50          1.96         1.68 o                         
  -9   0   7        163.13        161.15         3.17 o                         
  -7   0   7         67.00         65.75         1.59 o                         
  -5   0   7         30.63         28.82         1.00 o                         
  -3   0   7         28.13         30.56         1.70 o                         
  -1   0   7         16.37          8.86         0.38 o                         
   1   0   7        894.16        899.12         6.32 o                         
   3   0   7          0.39         -0.44         0.54 o                         
   5   0   7         11.06         10.85         0.86 o                         
   7   0   7         17.62         16.83         1.22 o                         
 -11   1   7         64.81         77.07         2.02 o                         
 -10   1   7          1.86          2.77         0.81 o                         
  -9   1   7        119.11        113.96         1.93 o                         
  -8   1   7         15.63         14.84         0.89 o                         
  -7   1   7        178.63        184.12         2.00 o                         
  -6   1   7         93.52         86.62         1.07 o                         
  -5   1   7        685.04        677.64         3.85 o                         
  -4   1   7        276.33        260.81         1.66 o                         
  -3   1   7        484.51        487.56         2.48 o                         
  -2   1   7        630.05        615.58         2.94 o                         
  -1   1   7        508.72        515.25         2.66 o                         
   0   1   7          1.30          4.67         0.37 o                         
   1   1   7        584.78        578.41         3.07 o                         
   2   1   7         87.52         96.63         1.01 o                         
   3   1   7        216.43        222.47         1.64 o                         
   4   1   7          0.45          0.16         0.42 o                         
   5   1   7         47.36         44.38         0.98 o                         
   6   1   7         10.01          9.95         0.74 o                         
   7   1   7          0.01         -0.03         0.67 o                         
 -11   2   7          0.68          0.50         0.93 o                         
 -10   2   7         40.62         41.15         1.42 o                         
  -9   2   7          0.06          0.16         0.71 o                         
  -8   2   7         40.58         45.88         1.12 o                         
  -7   2   7         66.29         77.52         1.31 o                         
  -6   2   7        303.73        292.90         2.33 o                         
  -5   2   7        181.33        187.37         1.20 o                         
  -4   2   7       1029.92       1033.52         4.58 o                         
  -3   2   7        299.17        304.07         1.63 o                         
  -2   2   7        144.70        148.68         1.06 o                         
  -1   2   7        120.67        121.74         0.98 o                         
   0   2   7        905.86        918.99         4.70 o                         
   1   2   7         85.06         77.89         0.98 o                         
   2   2   7        875.04        881.71         4.31 o                         
   3   2   7          2.26          1.04         0.37 o                         
   4   2   7          1.21          0.85         0.40 o                         
   5   2   7          3.75          3.01         0.51 o                         
   6   2   7         61.34         60.74         1.10 o                         
   7   2   7          9.81          9.67         0.80 o                         
 -11   3   7         21.53         18.59         3.34 o                         
 -10   3   7          8.84          6.90         0.99 o                         
  -9   3   7          0.12         -0.67         0.67 o                         
  -8   3   7         52.45         59.72         1.24 o                         
  -7   3   7        125.68        125.06         1.31 o                         
  -6   3   7         27.63         32.34         0.75 o                         
  -5   3   7          3.81          4.98         0.35 o                         
  -4   3   7        370.70        372.56         2.26 o                         
  -3   3   7         72.22         76.49         0.79 o                         
  -2   3   7          0.24          0.71         0.26 o                         
  -1   3   7        271.72        293.69         1.69 o                         
   0   3   7        602.48        605.09         3.26 o                         
   1   3   7         35.00         30.83         0.75 o                         
   2   3   7          2.14          1.67         0.47 o                         
   3   3   7         43.22         49.65         0.73 o                         
   4   3   7          8.94          7.43         0.50 o                         
   5   3   7          7.07          5.89         0.55 o                         
   6   3   7         17.35         18.35         0.76 o                         
   7   3   7          9.15         10.76         0.78 o                         
 -10   4   7        128.01        141.75         3.19 o                         
  -9   4   7          0.20         -0.39         0.39 o                         
  -8   4   7         39.24         40.66         0.87 o                         
  -7   4   7         18.42         21.00         0.74 o                         
  -6   4   7         21.35         23.72         0.64 o                         
  -5   4   7        648.52        630.09         3.45 o                         
  -4   4   7        597.76        599.39         3.29 o                         
  -3   4   7          4.03          2.90         0.34 o                         
  -2   4   7         53.86         51.08         0.68 o                         
  -1   4   7         45.09         43.05         0.65 o                         
   0   4   7        102.90        117.15         1.04 o                         
   1   4   7         26.50         25.04         0.93 o                         
   2   4   7        307.79        305.49         2.17 o                         
   3   4   7         58.52         57.06         0.97 o                         
   4   4   7         94.86         87.98         1.26 o                         
   5   4   7          1.49          0.86         0.48 o                         
   6   4   7         43.60         46.51         1.27 o                         
   7   4   7         18.40         19.05         0.96 o                         
 -10   5   7         20.00         20.33         1.10 o                         
  -9   5   7         51.26         50.56         1.21 o                         
  -8   5   7          8.42          7.36         0.67 o                         
  -7   5   7        228.78        217.26         2.13 o                         
  -6   5   7         11.18         11.06         0.53 o                         
  -5   5   7        375.76        373.69         2.50 o                         
  -4   5   7        106.98        101.34         1.09 o                         
  -3   5   7         50.28         48.02         0.80 o                         
  -2   5   7         46.90         47.02         0.64 o                         
  -1   5   7        356.56        348.33         2.64 o                         
   0   5   7         18.88         19.37         0.44 o                         
   1   5   7        104.31        102.55         1.19 o                         
   2   5   7        401.67        396.25         3.35 o                         
   3   5   7         18.92         16.17         0.74 o                         
   4   5   7          2.45          2.75         0.61 o                         
   5   5   7         12.82         13.06         0.85 o                         
   6   5   7          0.14          0.19         0.51 o                         
   7   5   7         30.64         34.04         1.31 o                         
 -10   6   7          2.27          3.08         0.85 o                         
  -9   6   7         41.18         37.87         1.17 o                         
  -8   6   7          0.76          0.21         0.60 o                         
  -7   6   7         44.04         44.53         1.15 o                         
  -6   6   7         47.71         48.92         0.89 o                         
  -5   6   7         17.64         19.53         0.62 o                         
  -4   6   7         54.25         52.39         0.82 o                         
  -3   6   7         65.66         64.95         0.88 o                         
  -2   6   7          2.90          1.84         0.38 o                         
  -1   6   7         68.80         59.96         0.87 o                         
   0   6   7         70.94         77.65         1.00 o                         
   1   6   7         33.21         33.22         1.06 o                         
   2   6   7        212.25        189.12         1.93 o                         
   3   6   7        255.12        251.66         3.08 o                         
   4   6   7          0.42          0.24         0.63 o                         
   5   6   7         18.34         17.62         1.00 o                         
   6   6   7          2.57          1.67         0.84 o                         
   7   6   7          0.51          0.41         0.80 o                         
 -10   7   7         18.48         20.34         1.02 o                         
  -9   7   7        147.15        161.87         2.17 o                         
  -8   7   7          2.35          0.89         0.65 o                         
  -7   7   7         56.55         57.12         1.53 o                         
  -6   7   7         75.17         72.11         1.24 o                         
  -5   7   7         37.51         33.56         0.86 o                         
  -4   7   7          7.17          7.30         0.48 o                         
  -3   7   7        349.54        346.31         2.36 o                         
  -2   7   7          0.22         -0.11         0.32 o                         
  -1   7   7         46.62         38.11         0.88 o                         
   0   7   7        226.30        231.75         1.85 o                         
   1   7   7        137.62        132.27         1.50 o                         
   2   7   7         55.54         56.67         1.17 o                         
   3   7   7          1.01          0.30         0.63 o                         
   4   7   7         16.81         13.30         0.88 o                         
   5   7   7         28.87         31.22         1.21 o                         
   6   7   7         10.35         12.18         1.01 o                         
 -10   8   7         39.43         39.55         1.73 o                         
  -9   8   7          7.95          7.03         1.05 o                         
  -8   8   7         17.97         18.33         1.20 o                         
  -7   8   7         28.09         28.41         1.25 o                         
  -6   8   7        217.11        206.28         2.15 o                         
  -5   8   7          0.35          0.25         0.45 o                         
  -4   8   7        321.23        321.83         2.60 o                         
  -3   8   7        188.95        184.09         1.65 o                         
  -2   8   7        202.29        185.42         1.63 o                         
  -1   8   7         10.36         10.34         0.59 o                         
   0   8   7        324.28        313.50         2.18 o                         
   1   8   7         29.53         28.59         0.84 o                         
   2   8   7         71.96         74.20         1.44 o                         
   3   8   7         25.35         23.58         0.97 o                         
   4   8   7         89.70        103.59         1.99 o                         
   5   8   7          9.45          9.38         0.89 o                         
   6   8   7         44.41         48.27         1.64 o                         
  -9   9   7         53.50         59.77         1.85 o                         
  -8   9   7        142.73        138.66         2.47 o                         
  -7   9   7          6.37          7.08         1.14 o                         
  -6   9   7        151.76        158.77         2.00 o                         
  -5   9   7         16.98         15.98         0.76 o                         
  -4   9   7        282.80        276.94         2.51 o                         
  -3   9   7         53.47         54.41         1.00 o                         
  -2   9   7        129.03        120.08         1.53 o                         
  -1   9   7         85.92         75.59         1.22 o                         
   0   9   7         12.95         10.72         0.67 o                         
   1   9   7          3.08          3.02         0.55 o                         
   2   9   7         13.31         11.18         0.74 o                         
   3   9   7         13.14         13.35         0.83 o                         
   4   9   7         32.15         31.57         1.15 o                         
   5   9   7          0.05         -0.72         0.72 o                         
   6   9   7          0.32          1.62         0.90 o                         
  -9  10   7         15.82         18.45         1.30 o                         
  -8  10   7         61.82         64.01         1.85 o                         
  -7  10   7          1.40          1.08         0.73 o                         
  -6  10   7        104.65        109.14         1.67 o                         
  -5  10   7        100.39         91.57         1.46 o                         
  -4  10   7         60.84         60.55         1.19 o                         
  -3  10   7         37.07         40.36         1.04 o                         
  -2  10   7        247.04        234.35         2.75 o                         
  -1  10   7         25.49         23.93         0.94 o                         
   0  10   7        239.23        219.16         2.59 o                         
   1  10   7          4.02          4.00         0.82 o                         
   2  10   7         19.94         23.40         0.90 o                         
   3  10   7          1.82          0.69         0.64 o                         
   4  10   7          5.14          4.13         0.76 o                         
   5  10   7          5.87          5.12         0.92 o                         
  -8  11   7        105.54        106.74         2.67 o                         
  -7  11   7          0.98          0.07         0.88 o                         
  -6  11   7          6.46          7.24         0.88 o                         
  -5  11   7         33.08         31.86         1.24 o                         
  -4  11   7         10.27          8.38         0.96 o                         
  -3  11   7         32.79         30.57         1.01 o                         
  -2  11   7        114.81        100.81         1.69 o                         
  -1  11   7        123.99        124.46         1.90 o                         
   0  11   7         18.14         13.74         0.86 o                         
   1  11   7          0.36         -0.34         0.72 o                         
   2  11   7         17.09         13.87         1.03 o                         
   3  11   7         28.79         30.37         1.15 o                         
   4  11   7          0.02         -0.51         0.85 o                         
   5  11   7          4.55          4.85         1.02 o                         
  -8  12   7         13.62         17.19         1.37 o                         
  -7  12   7          0.01         -0.79         0.86 o                         
  -6  12   7         32.32         31.13         1.61 o                         
  -5  12   7         99.95         96.77         1.89 o                         
  -4  12   7          0.01         -0.21         0.78 o                         
  -3  12   7          8.62         10.49         1.01 o                         
  -2  12   7          5.65          4.78         0.67 o                         
  -1  12   7         12.61         11.87         0.84 o                         
   0  12   7          8.42          8.41         0.81 o                         
   1  12   7         81.11         78.39         1.68 o                         
   2  12   7          0.94         -0.76         0.76 o                         
   3  12   7          0.62         -0.89         0.89 o                         
   4  12   7          6.76          8.49         0.98 o                         
  -7  13   7         21.07         17.88         1.40 o                         
  -6  13   7         43.77         40.07         1.43 o                         
  -5  13   7         76.00         74.07         1.96 o                         
  -4  13   7         11.97         10.85         1.30 o                         
  -3  13   7          2.68          1.85         0.79 o                         
  -2  13   7          6.83          5.77         0.69 o                         
  -1  13   7         34.32         43.01         1.29 o                         
   0  13   7         19.81         20.82         1.04 o                         
   1  13   7         45.78         52.82         1.65 o                         
   2  13   7          0.50          0.75         0.90 o                         
   3  13   7          3.48          4.72         1.08 o                         
   4  13   7          5.05          4.90         1.13 o                         
  -7  14   7         13.16         16.45         1.50 o                         
  -6  14   7          3.07          0.06         0.95 o                         
  -5  14   7         10.26         12.83         1.26 o                         
  -4  14   7         10.55         11.25         1.14 o                         
  -3  14   7         24.93         23.28         1.33 o                         
  -2  14   7         31.28         28.97         1.39 o                         
  -1  14   7         11.85         13.95         1.01 o                         
   0  14   7          3.12          3.93         0.89 o                         
   1  14   7          0.00          0.76         0.83 o                         
   2  14   7         21.28         26.26         1.77 o                         
   3  14   7          1.18          0.17         1.00 o                         
  -6  15   7          4.11          2.36         1.20 o                         
  -5  15   7          8.06         12.32         1.84 o                         
  -4  15   7         51.98         45.17         1.97 o                         
  -3  15   7          0.25         -0.16         0.97 o                         
  -2  15   7         17.81         20.44         1.46 o                         
  -1  15   7          7.63          7.85         1.19 o                         
   0  15   7          7.62          4.09         1.02 o                         
   1  15   7         30.39         30.72         1.55 o                         
   2  15   7         26.42         29.32         1.58 o                         
  -4  16   7         14.40         14.37         1.45 o                         
  -3  16   7          0.59         -1.02         1.02 o                         
  -2  16   7         26.88         23.80         1.78 o                         
  -1  16   7          2.23          2.37         1.28 o                         
   0  16   7         13.96         16.02         1.57 o                         
   1  16   7          0.76          0.90         1.02 o                         
 -10   0   8         59.64         58.67         2.27 o                         
  -8   0   8          0.89          4.52         1.05 o                         
  -6   0   8        334.74        303.13         3.52 o                         
  -4   0   8         14.99         13.56         0.69 o                         
  -2   0   8          6.21          9.35         0.61 o                         
   0   0   8        421.35        453.00         3.55 o                         
   2   0   8        309.09        310.00         4.15 o                         
   4   0   8         10.01          8.67         0.81 o                         
   6   0   8          3.39          4.20         0.95 o                         
 -10   1   8         40.45         53.66         1.59 o                         
  -9   1   8         50.44         60.20         1.54 o                         
  -8   1   8         98.39        103.93         1.76 o                         
  -7   1   8        187.77        184.78         2.55 o                         
  -6   1   8         61.25         60.85         1.19 o                         
  -5   1   8        164.49        151.35         1.40 o                         
  -4   1   8        643.05        646.48         3.61 o                         
  -3   1   8         13.45         17.80         0.54 o                         
  -2   1   8        635.14        625.00         3.15 o                         
  -1   1   8         12.62         10.58         0.43 o                         
   0   1   8        740.00        750.88         4.17 o                         
   1   1   8         21.72         19.69         0.50 o                         
   2   1   8         82.05         76.93         0.97 o                         
   3   1   8         10.96          9.33         0.52 o                         
   4   1   8         15.76         16.03         0.64 o                         
   5   1   8         30.07         31.68         0.89 o                         
   6   1   8         37.55         36.26         1.09 o                         
 -10   2   8          0.01          0.07         1.12 o                         
  -9   2   8        234.61        239.65         2.83 o                         
  -8   2   8          9.11          9.21         0.82 o                         
  -7   2   8        133.03        133.03         1.74 o                         
  -6   2   8         14.65         13.34         0.72 o                         
  -5   2   8          0.50          1.41         0.40 o                         
  -4   2   8         35.44         35.34         0.50 o                         
  -3   2   8        497.60        507.32         2.70 o                         
  -2   2   8         19.49         19.30         0.55 o                         
  -1   2   8        148.75        136.67         1.23 o                         
   0   2   8        164.24        171.03         1.40 o                         
   1   2   8         39.68         40.42         0.82 o                         
   2   2   8         43.53         39.72         0.92 o                         
   3   2   8        203.92        196.71         1.81 o                         
   4   2   8          0.43         -0.45         0.45 o                         
   5   2   8          5.01          4.10         0.57 o                         
   6   2   8         14.99         16.75         0.77 o                         
 -10   3   8          5.28          5.50         1.15 o                         
  -9   3   8         38.11         37.78         1.65 o                         
  -8   3   8          0.02          0.21         0.66 o                         
  -7   3   8        195.26        193.48         2.10 o                         
  -6   3   8         18.64         17.75         0.59 o                         
  -5   3   8        385.09        386.22         2.49 o                         
  -4   3   8         83.92         87.43         1.01 o                         
  -3   3   8         24.02         23.59         0.58 o                         
  -2   3   8         14.38         12.11         0.37 o                         
  -1   3   8        368.01        373.22         2.57 o                         
   0   3   8        452.83        453.03         2.80 o                         
   1   3   8        130.57        128.79         1.35 o                         
   2   3   8         40.35         44.22         1.15 o                         
   3   3   8          6.46          6.79         0.58 o                         
   4   3   8          2.58          0.36         0.40 o                         
   5   3   8          0.72          0.82         0.47 o                         
   6   3   8          0.26          0.79         0.58 o                         
 -10   4   8          9.73          8.30         1.22 o                         
  -9   4   8         58.07         58.99         2.00 o                         
  -8   4   8        120.90        113.07         2.54 o                         
  -7   4   8        135.62        139.68         1.43 o                         
  -6   4   8         38.15         35.14         0.76 o                         
  -5   4   8         36.98         39.83         0.81 o                         
  -4   4   8        333.23        355.81         2.37 o                         
  -3   4   8        231.85        222.83         1.56 o                         
  -2   4   8          3.02          3.51         0.43 o                         
  -1   4   8        160.48        164.99         1.36 o                         
   0   4   8         12.78         13.20         0.53 o                         
   1   4   8         44.78         33.48         0.80 o                         
   2   4   8        140.61        149.23         1.52 o                         
   3   4   8          4.63          5.34         0.60 o                         
   4   4   8          2.60          2.58         0.63 o                         
   5   4   8         21.39         21.93         1.04 o                         
   6   4   8          0.19          0.93         0.78 o                         
 -10   5   8         86.82         86.52         2.63 o                         
  -9   5   8         22.20         25.59         0.91 o                         
  -8   5   8        142.06        149.66         2.04 o                         
  -7   5   8          0.31          1.42         0.54 o                         
  -6   5   8        300.49        311.50         3.12 o                         
  -5   5   8         33.82         32.67         0.86 o                         
  -4   5   8        154.09        164.28         1.65 o                         
  -3   5   8         24.41         24.00         0.71 o                         
  -2   5   8        224.25        212.60         1.68 o                         
  -1   5   8          3.26          2.63         0.47 o                         
   0   5   8         61.21         49.83         0.88 o                         
   1   5   8         83.07         88.47         1.22 o                         
   2   5   8        304.69        305.84         2.63 o                         
   3   5   8         11.69         12.25         0.76 o                         
   4   5   8         22.11         20.04         0.97 o                         
   5   5   8         26.89         27.27         1.11 o                         
   6   5   8         12.49         15.80         1.05 o                         
 -10   6   8         18.12         17.82         1.53 o                         
  -9   6   8         14.34         16.56         0.85 o                         
  -8   6   8         35.74         41.22         1.15 o                         
  -7   6   8          7.85          7.66         0.69 o                         
  -6   6   8         29.97         28.93         0.97 o                         
  -5   6   8         14.23         13.26         0.67 o                         
  -4   6   8        444.22        434.31         3.19 o                         
  -3   6   8          7.22          6.54         0.53 o                         
  -2   6   8         56.35         64.42         0.87 o                         
  -1   6   8        136.98        128.09         1.39 o                         
   0   6   8          0.17          0.15         0.42 o                         
   1   6   8          7.31          3.39         0.54 o                         
   2   6   8         76.86         71.00         1.33 o                         
   3   6   8          8.24          7.48         0.75 o                         
   4   6   8         17.73         21.84         1.07 o                         
   5   6   8         12.79         16.11         1.07 o                         
   6   6   8         58.36         65.28         1.88 o                         
  -9   7   8          0.49         -0.66         0.66 o                         
  -8   7   8        175.32        179.41         2.47 o                         
  -7   7   8         36.29         33.37         1.09 o                         
  -6   7   8        113.27        112.61         1.74 o                         
  -5   7   8         26.93         23.80         0.78 o                         
  -4   7   8        149.99        148.22         1.64 o                         
  -3   7   8          7.23          6.28         0.53 o                         
  -2   7   8         17.95         13.12         0.65 o                         
  -1   7   8          0.01         -0.24         0.44 o                         
   0   7   8          3.11          3.50         0.51 o                         
   1   7   8         41.16         38.34         1.01 o                         
   2   7   8         84.74         83.06         1.43 o                         
   3   7   8          1.36          1.48         0.71 o                         
   4   7   8         31.39         36.86         1.26 o                         
   5   7   8          5.97          9.43         0.96 o                         
  -9   8   8         10.47          6.20         0.89 o                         
  -8   8   8          5.52          9.03         1.04 o                         
  -7   8   8         36.10         35.67         1.32 o                         
  -6   8   8          0.00         -0.56         0.56 o                         
  -5   8   8        146.73        149.30         1.71 o                         
  -4   8   8         54.50         60.86         1.13 o                         
  -3   8   8         10.41         13.84         0.67 o                         
  -2   8   8          0.36         -0.28         0.54 o                         
  -1   8   8         85.57         76.89         1.37 o                         
   0   8   8         35.33         35.62         0.90 o                         
   1   8   8         25.40         27.76         0.89 o                         
   2   8   8         37.87         38.25         1.17 o                         
   3   8   8         41.60         38.22         1.39 o                         
   4   8   8          0.49         -0.13         0.73 o                         
   5   8   8         19.08         20.19         1.15 o                         
  -9   9   8          6.95          5.40         0.90 o                         
  -8   9   8          2.49          1.62         0.80 o                         
  -7   9   8         11.69         10.95         0.89 o                         
  -6   9   8          2.86          1.13         0.63 o                         
  -5   9   8         24.65         26.56         0.93 o                         
  -4   9   8         81.43         79.89         1.33 o                         
  -3   9   8         83.40         81.45         1.44 o                         
  -2   9   8          8.57          5.96         0.61 o                         
  -1   9   8         42.77         54.55         1.36 o                         
   0   9   8         11.87          8.97         0.91 o                         
   1   9   8         13.94         10.72         0.70 o                         
   2   9   8          0.03         -0.26         0.64 o                         
   3   9   8         21.17         26.76         1.20 o                         
   4   9   8          2.13          3.89         0.80 o                         
   5   9   8          0.15          0.01         0.87 o                         
  -8  10   8         26.84         28.85         1.32 o                         
  -7  10   8         12.38         14.85         1.17 o                         
  -6  10   8          2.47          2.99         0.61 o                         
  -5  10   8        115.23        114.88         1.69 o                         
  -4  10   8         11.20         11.93         0.91 o                         
  -3  10   8         79.70         75.14         1.42 o                         
  -2  10   8         60.32         52.35         1.38 o                         
  -1  10   8         29.61         23.97         1.16 o                         
   0  10   8         53.04         49.07         1.47 o                         
   1  10   8         87.54         83.76         1.88 o                         
   2  10   8          0.59          0.65         0.66 o                         
   3  10   8         16.71         17.88         1.03 o                         
   4  10   8          0.51         -0.26         0.86 o                         
  -8  11   8          1.15         -1.09         1.11 o                         
  -7  11   8         19.61         17.25         1.46 o                         
  -6  11   8        135.85        133.78         2.27 o                         
  -5  11   8          4.33          4.34         0.82 o                         
  -4  11   8        135.20        137.15         2.03 o                         
  -3  11   8         15.95         13.81         0.86 o                         
  -2  11   8         50.98         44.18         1.30 o                         
  -1  11   8         94.59         89.87         1.73 o                         
   0  11   8         97.01         99.35         2.00 o                         
   1  11   8         91.98         95.17         2.04 o                         
   2  11   8          0.13         -0.81         0.81 o                         
   3  11   8          2.72          2.21         1.03 o                         
   4  11   8          2.35          2.19         0.94 o                         
  -7  12   8          1.53          1.54         0.96 o                         
  -6  12   8          8.09          6.11         0.97 o                         
  -5  12   8          7.74          7.79         1.02 o                         
  -4  12   8          0.24         -0.41         1.07 o                         
  -3  12   8          0.51         -0.11         0.81 o                         
  -2  12   8          9.21         10.57         0.88 o                         
  -1  12   8          7.12          6.21         0.80 o                         
   0  12   8         74.05         72.89         1.69 o                         
   1  12   8         49.46         49.66         1.63 o                         
   2  12   8         25.75         27.69         1.51 o                         
   3  12   8          1.50          0.60         1.05 o                         
  -7  13   8         38.08         37.15         1.64 o                         
  -6  13   8          0.63         -1.40         1.40 o                         
  -5  13   8          3.76          2.63         0.98 o                         
  -4  13   8         96.87        101.43         2.25 o                         
  -3  13   8         21.31         22.37         1.33 o                         
  -2  13   8         23.17         24.18         1.35 o                         
  -1  13   8          0.41          0.05         0.74 o                         
   0  13   8         14.62         13.83         1.03 o                         
   1  13   8          0.46          2.05         0.99 o                         
   2  13   8         39.12         47.40         1.91 o                         
   3  13   8          0.47         -0.23         1.08 o                         
  -6  14   8         16.60         16.43         1.74 o                         
  -5  14   8          4.15          0.89         0.98 o                         
  -4  14   8          4.68          4.08         1.04 o                         
  -3  14   8          2.87          4.87         1.05 o                         
  -2  14   8         25.73         27.40         1.44 o                         
  -1  14   8          8.19          9.93         1.32 o                         
   0  14   8         26.73         22.13         1.40 o                         
   1  14   8          2.47          3.39         1.05 o                         
   2  14   8          0.03         -0.89         0.99 o                         
  -4  15   8         17.62         13.20         1.42 o                         
  -3  15   8          3.50          5.38         1.19 o                         
  -2  15   8          0.24          1.22         1.23 o                         
  -1  15   8         13.83         14.79         1.62 o                         
   0  15   8          3.46          4.08         1.16 o                         
  -9   0   9        205.85        195.59         3.69 o                         
  -7   0   9        324.97        312.77         6.63 o                         
  -5   0   9         39.40         36.45         3.17 o                         
  -3   0   9        952.51        939.01         7.81 o                         
  -1   0   9        301.74        305.23         3.34 o                         
   1   0   9         27.99         26.29         0.85 o                         
   3   0   9          5.41          6.38         0.73 o                         
   5   0   9          0.23         -0.81         0.81 o                         
 -10   1   9         90.96        107.50         2.22 o                         
  -9   1   9          4.60          6.08         0.88 o                         
  -8   1   9         53.61         52.23         1.41 o                         
  -7   1   9          0.97          1.02         0.68 o                         
  -6   1   9         16.58         15.12         0.88 o                         
  -5   1   9         66.96         70.67         1.41 o                         
  -4   1   9        186.97        191.75         1.82 o                         
  -3   1   9         76.72         85.25         1.42 o                         
  -2   1   9          6.19          5.33         0.55 o                         
  -1   1   9         36.16         35.71         0.70 o                         
   0   1   9        231.37        228.73         1.83 o                         
   1   1   9         49.54         52.15         0.94 o                         
   2   1   9        161.58        166.36         1.44 o                         
   3   1   9         27.20         25.66         0.71 o                         
   4   1   9          1.64          0.54         0.46 o                         
   5   1   9          0.57         -0.18         0.56 o                         
 -10   2   9          1.60          1.55         1.11 o                         
  -9   2   9         56.73         61.10         1.69 o                         
  -8   2   9          1.51          1.43         0.71 o                         
  -7   2   9          1.83          2.56         0.69 o                         
  -6   2   9         26.04         28.41         0.96 o                         
  -5   2   9        360.29        349.43         3.07 o                         
  -4   2   9          0.97          2.39         0.56 o                         
  -3   2   9          7.99          5.59         0.38 o                         
  -2   2   9        149.35        144.98         1.37 o                         
  -1   2   9          0.01         -0.40         0.40 o                         
   0   2   9         26.68         22.91         0.69 o                         
   1   2   9         53.28         55.99         1.00 o                         
   2   2   9          0.98          1.97         0.51 o                         
   3   2   9          0.06          0.69         0.55 o                         
   4   2   9          2.19          0.78         0.45 o                         
   5   2   9          3.67          3.32         0.56 o                         
 -10   3   9         96.80         93.35         2.50 o                         
  -9   3   9          0.48          0.98         1.00 o                         
  -8   3   9        177.26        194.79         2.66 o                         
  -7   3   9         62.53         56.58         1.34 o                         
  -6   3   9        200.86        207.39         2.32 o                         
  -5   3   9        111.02        112.27         2.80 o                         
  -4   3   9        652.59        651.86         4.03 o                         
  -3   3   9         55.63         53.79         1.01 o                         
  -2   3   9        373.39        366.93         2.63 o                         
  -1   3   9          2.48          2.12         0.49 o                         
   0   3   9         93.54         95.21         1.31 o                         
   1   3   9          5.92          6.06         0.60 o                         
   2   3   9        159.19        155.80         1.90 o                         
   3   3   9          6.73          7.18         0.76 o                         
   4   3   9         20.11         22.61         1.02 o                         
   5   3   9          5.49          4.45         0.82 o                         
 -10   4   9          0.00          0.82         1.27 o                         
  -9   4   9         86.39         87.59         2.33 o                         
  -8   4   9         45.09         50.52         3.28 o                         
  -7   4   9         88.62         95.05         2.56 o                         
  -6   4   9          4.73          5.46         0.45 o                         
  -5   4   9         14.00         15.83         0.61 o                         
  -4   4   9         14.66         12.79         0.59 o                         
  -3   4   9        105.86        100.85         1.25 o                         
  -2   4   9          5.01          6.36         0.54 o                         
  -1   4   9        226.54        212.74         1.98 o                         
   0   4   9          9.77          9.07         0.61 o                         
   1   4   9         42.77         43.76         1.04 o                         
   2   4   9          0.75          1.30         0.62 o                         
   3   4   9         30.17         27.74         1.04 o                         
   4   4   9          3.09          2.27         0.74 o                         
   5   4   9          4.80          5.31         0.92 o                         
  -9   5   9          0.64          2.54         1.11 o                         
  -8   5   9         11.93         14.38         0.82 o                         
  -7   5   9         19.05         17.54         0.76 o                         
  -6   5   9         17.38         16.35         0.76 o                         
  -5   5   9          0.93         -0.22         0.52 o                         
  -4   5   9         26.13         28.19         1.02 o                         
  -3   5   9          3.75          2.54         0.45 o                         
  -2   5   9         45.60         45.30         0.91 o                         
  -1   5   9         29.85         25.71         0.80 o                         
   0   5   9         37.69         38.50         0.94 o                         
   1   5   9          8.61          7.62         0.64 o                         
   2   5   9         37.45         35.11         1.21 o                         
   3   5   9         17.33         15.89         0.83 o                         
   4   5   9         25.82         21.93         1.05 o                         
   5   5   9          2.04          3.33         0.83 o                         
  -9   6   9         94.24         98.99         1.85 o                         
  -8   6   9         19.71         17.75         0.82 o                         
  -7   6   9        170.35        163.39         2.02 o                         
  -6   6   9          3.03          0.71         0.57 o                         
  -5   6   9         36.65         37.72         1.12 o                         
  -4   6   9        107.34        104.04         1.93 o                         
  -3   6   9        102.60        106.45         1.45 o                         
  -2   6   9         37.33         37.35         0.84 o                         
  -1   6   9         13.84         13.02         0.63 o                         
   0   6   9          8.65         10.15         0.68 o                         
   1   6   9        130.23        134.78         1.76 o                         
   2   6   9          6.68          8.50         0.73 o                         
   3   6   9        121.70        128.13         1.89 o                         
   4   6   9          1.17          0.42         0.73 o                         
   5   6   9         13.31         12.22         0.99 o                         
  -9   7   9          0.14         -0.33         0.80 o                         
  -8   7   9         47.42         42.67         1.22 o                         
  -7   7   9          0.71          0.45         0.64 o                         
  -6   7   9         28.18         24.82         0.97 o                         
  -5   7   9         28.85         25.49         0.96 o                         
  -4   7   9        123.02        126.10         2.13 o                         
  -3   7   9         18.18         18.66         0.80 o                         
  -2   7   9        148.10        136.48         1.99 o                         
  -1   7   9          4.76          5.45         0.54 o                         
   0   7   9         16.87         16.76         0.73 o                         
   1   7   9          2.06          0.25         0.54 o                         
   2   7   9          4.11          6.51         0.77 o                         
   3   7   9          0.81          0.79         0.70 o                         
   4   7   9         15.43         19.60         1.05 o                         
  -9   8   9         17.16         15.16         2.12 o                         
  -8   8   9          1.13          2.13         0.80 o                         
  -7   8   9          4.31          6.51         0.84 o                         
  -6   8   9         11.36         11.09         0.89 o                         
  -5   8   9         19.80         23.97         1.04 o                         
  -4   8   9          1.86          2.27         0.71 o                         
  -3   8   9         53.07         51.53         1.24 o                         
  -2   8   9         14.77         14.45         1.06 o                         
  -1   8   9          0.21         -0.13         0.67 o                         
   0   8   9          2.62          2.99         0.55 o                         
   1   8   9          0.27         -0.43         0.59 o                         
   2   8   9          0.64          0.89         0.70 o                         
   3   8   9         23.74         21.06         1.08 o                         
   4   8   9          1.32          1.71         0.85 o                         
  -8   9   9         64.50         68.84         1.71 o                         
  -7   9   9          0.09         -0.71         0.71 o                         
  -6   9   9         98.70         96.38         2.27 o                         
  -5   9   9         11.59          9.84         1.13 o                         
  -4   9   9        186.57        181.70         2.76 o                         
  -3   9   9         32.20         31.16         1.18 o                         
  -2   9   9         64.04         60.12         1.48 o                         
  -1   9   9          7.70          6.49         0.71 o                         
   0   9   9         27.04         31.47         1.19 o                         
   1   9   9         30.62         26.70         1.29 o                         
   2   9   9         66.42         72.64         1.72 o                         
   3   9   9          7.18          6.23         1.02 o                         
   4   9   9         18.63         19.59         1.20 o                         
  -8  10   9         11.87         10.10         1.16 o                         
  -7  10   9         25.97         25.86         1.42 o                         
  -6  10   9         20.62         22.28         1.32 o                         
  -5  10   9         40.29         36.31         1.18 o                         
  -4  10   9         12.77         12.94         0.85 o                         
  -3  10   9         25.41         29.52         1.29 o                         
  -2  10   9          0.72         -0.71         0.71 o                         
  -1  10   9          0.80          1.14         0.72 o                         
   0  10   9         47.12         46.72         1.61 o                         
   1  10   9          4.74          2.55         0.96 o                         
   2  10   9          1.93          1.87         0.94 o                         
   3  10   9          0.23         -0.93         0.93 o                         
  -7  11   9          0.12          1.43         1.11 o                         
  -6  11   9          0.85          0.32         1.14 o                         
  -5  11   9          0.13         -0.52         0.76 o                         
  -4  11   9         12.33         11.95         1.11 o                         
  -3  11   9          0.37          0.41         0.69 o                         
  -2  11   9         19.32         20.04         0.97 o                         
  -1  11   9         45.93         49.08         1.64 o                         
   0  11   9         17.85         20.25         1.25 o                         
   1  11   9          7.07         10.21         1.17 o                         
   2  11   9         12.40         12.46         1.20 o                         
   3  11   9          4.91          2.67         1.18 o                         
  -6  12   9         33.14         32.41         1.82 o                         
  -5  12   9         34.39         36.01         1.60 o                         
  -4  12   9          0.92          0.88         0.93 o                         
  -3  12   9         39.53         40.80         1.79 o                         
  -2  12   9          0.01         -0.65         0.65 o                         
  -1  12   9         53.95         70.90         1.83 o                         
   0  12   9         32.51         28.50         1.41 o                         
   1  12   9         48.14         50.91         2.21 o                         
   2  12   9          0.43          0.71         1.35 o                         
  -5  13   9          3.98          1.46         1.03 o                         
  -4  13   9          0.17          1.16         0.97 o                         
  -3  13   9          3.37          2.70         1.00 o                         
  -2  13   9          0.21          1.49         0.98 o                         
  -1  13   9          0.67          0.09         0.86 o                         
   0  13   9         49.45         48.99         1.95 o                         
   1  13   9          7.84          9.30         1.29 o                         
  -4  14   9          1.24          1.66         1.03 o                         
  -3  14   9         30.66         37.07         1.78 o                         
  -2  14   9          1.04          3.72         1.69 o                         
  -1  14   9          0.18          0.25         1.29 o                         
   0  14   9          0.31          0.71         1.54 o                         
  -8   0  10         36.13         36.01         1.82 o                         
  -6   0  10        388.75        392.81         5.37 o                         
  -4   0  10        270.96        292.44         4.37 o                         
  -2   0  10        107.47        100.82         2.06 o                         
   0   0  10         19.19         20.60         1.19 o                         
   2   0  10         27.46         26.07         0.87 o                         
   4   0  10          0.44         -0.69         0.69 o                         
  -9   1  10         13.33          8.91         1.01 o                         
  -8   1  10         33.90         36.15         1.29 o                         
  -7   1  10          0.16         -0.69         0.69 o                         
  -6   1  10          4.51          5.50         0.78 o                         
  -5   1  10          6.28          6.49         0.98 o                         
  -4   1  10        463.11        464.94         4.24 o                         
  -3   1  10        196.12        204.20         2.26 o                         
  -2   1  10         71.58         70.83         1.39 o                         
  -1   1  10         13.50          7.99         0.73 o                         
   0   1  10          4.21          4.31         0.44 o                         
   1   1  10          0.17          0.58         0.49 o                         
   2   1  10        140.32        145.58         1.72 o                         
   3   1  10          6.56          7.40         0.68 o                         
   4   1  10          0.03         -0.49         0.49 o                         
  -9   2  10        101.57        100.79         2.51 o                         
  -8   2  10         75.97         80.29         1.83 o                         
  -7   2  10         63.42         65.18         2.14 o                         
  -6   2  10         11.81         11.16         0.87 o                         
  -5   2  10         28.44         28.72         1.08 o                         
  -4   2  10         91.61         88.16         1.49 o                         
  -3   2  10         13.00         12.06         0.80 o                         
  -2   2  10         20.79         20.79         1.11 o                         
  -1   2  10         86.16         83.72         1.17 o                         
   0   2  10          0.44         -0.02         0.48 o                         
   1   2  10         15.65         15.01         0.73 o                         
   2   2  10         24.16         28.09         0.94 o                         
   3   2  10          0.08         -0.33         0.60 o                         
   4   2  10          0.03         -0.69         0.69 o                         
  -9   3  10         11.30          9.83         1.27 o                         
  -8   3  10          0.65          1.56         1.03 o                         
  -7   3  10         58.08         62.39         1.85 o                         
  -6   3  10          6.92          5.56         0.96 o                         
  -5   3  10          3.71          3.81         0.68 o                         
  -4   3  10          8.09          7.23         0.70 o                         
  -3   3  10         29.66         25.33         0.69 o                         
  -2   3  10          1.32          0.18         0.45 o                         
  -1   3  10          5.05          6.54         0.56 o                         
   0   3  10         49.67         49.47         1.05 o                         
   1   3  10          0.06          0.04         0.54 o                         
   2   3  10          2.37          2.08         0.61 o                         
   3   3  10         44.39         43.49         1.28 o                         
   4   3  10          3.60          3.00         0.83 o                         
  -9   4  10         91.91         94.37         2.47 o                         
  -8   4  10          3.88          4.64         1.16 o                         
  -7   4  10         44.60         45.43         1.78 o                         
  -6   4  10         48.94         46.35         1.73 o                         
  -5   4  10        104.36        104.00         1.23 o                         
  -4   4  10         45.89         45.46         0.90 o                         
  -3   4  10        208.25        208.87         2.41 o                         
  -2   4  10          2.62          1.95         0.51 o                         
  -1   4  10          9.61          7.92         0.61 o                         
   0   4  10         51.71         46.20         1.05 o                         
   1   4  10         13.95         16.48         0.79 o                         
   2   4  10          0.50          0.71         0.66 o                         
   3   4  10         28.71         29.96         1.13 o                         
   4   4  10          0.93         -0.07         0.74 o                         
  -9   5  10          0.01         -0.96         1.16 o                         
  -8   5  10         76.19         76.92         2.21 o                         
  -7   5  10          0.60          1.63         0.96 o                         
  -6   5  10         57.23         60.31         1.15 o                         
  -5   5  10          3.87          2.35         0.57 o                         
  -4   5  10         42.06         40.31         1.06 o                         
  -3   5  10          6.69          5.10         0.52 o                         
  -2   5  10         23.18         23.12         0.77 o                         
  -1   5  10          5.53          5.67         0.58 o                         
   0   5  10         46.07         47.91         1.09 o                         
   1   5  10          5.06          5.71         0.85 o                         
   2   5  10         34.10         36.34         2.08 o                         
   3   5  10          3.31          2.57         0.77 o                         
   4   5  10          5.90          9.35         0.99 o                         
  -8   6  10         26.81         24.57         0.89 o                         
  -7   6  10          3.03          2.51         0.60 o                         
  -6   6  10          7.05          8.61         0.72 o                         
  -5   6  10          0.04          0.23         0.56 o                         
  -4   6  10          6.54          6.36         0.85 o                         
  -3   6  10         16.94         15.95         0.83 o                         
  -2   6  10        100.66         94.56         1.57 o                         
  -1   6  10          0.18          0.40         0.51 o                         
   0   6  10         25.28         24.19         1.03 o                         
   1   6  10          6.98          3.30         0.69 o                         
   2   6  10          6.61          6.42         0.80 o                         
   3   6  10          7.77          7.05         0.93 o                         
  -8   7  10         39.46         43.41         1.47 o                         
  -7   7  10         34.25         35.07         1.33 o                         
  -6   7  10        135.83        133.71         1.89 o                         
  -5   7  10         11.60         10.21         0.77 o                         
  -4   7  10         39.47         43.57         1.18 o                         
  -3   7  10          8.14          7.69         0.72 o                         
  -2   7  10         35.56         34.62         1.22 o                         
  -1   7  10          9.16          7.68         0.83 o                         
   0   7  10         53.52         56.29         1.32 o                         
   1   7  10         11.19         14.09         0.90 o                         
   2   7  10         43.58         44.39         1.36 o                         
   3   7  10          0.04          0.52         0.75 o                         
  -8   8  10         13.34         14.62         1.10 o                         
  -7   8  10         60.60         60.91         1.57 o                         
  -6   8  10          9.37         11.37         0.94 o                         
  -5   8  10         68.15         67.01         1.58 o                         
  -4   8  10         14.44         10.84         0.89 o                         
  -3   8  10         33.05         33.30         1.23 o                         
  -2   8  10          9.09         12.08         0.92 o                         
  -1   8  10         16.33         21.40         1.08 o                         
   0   8  10          0.49          0.10         0.74 o                         
   1   8  10          6.89          6.74         0.80 o                         
   2   8  10          1.16          1.61         0.79 o                         
   3   8  10         17.12         23.86         1.18 o                         
  -7   9  10         33.17         32.05         1.29 o                         
  -6   9  10          3.02          4.01         0.82 o                         
  -5   9  10          1.48          1.80         0.79 o                         
  -4   9  10          0.59          0.62         0.75 o                         
  -3   9  10         10.77         12.88         1.00 o                         
  -2   9  10         15.71         15.52         1.00 o                         
  -1   9  10          5.15          5.90         0.95 o                         
   0   9  10          0.00         -0.48         0.85 o                         
   1   9  10          0.53          0.82         0.84 o                         
   2   9  10          1.91          3.41         0.93 o                         
  -7  10  10         16.02         17.38         1.28 o                         
  -6  10  10         25.95         23.99         1.38 o                         
  -5  10  10         46.89         50.39         1.48 o                         
  -4  10  10         17.30         17.88         1.06 o                         
  -3  10  10         39.33         44.93         1.93 o                         
  -2  10  10         30.86         26.01         1.30 o                         
  -1  10  10         65.57         68.56         2.05 o                         
   0  10  10         35.29         35.86         1.39 o                         
   1  10  10         64.90         73.26         1.79 o                         
   2  10  10          7.64          7.24         1.04 o                         
  -6  11  10         11.99         14.14         1.44 o                         
  -5  11  10          0.50          0.10         1.09 o                         
  -4  11  10        112.63        105.34         2.67 o                         
  -3  11  10         39.36         44.28         1.60 o                         
  -2  11  10         31.90         41.31         1.59 o                         
  -1  11  10          3.99          4.21         1.02 o                         
   0  11  10          7.99          6.92         0.97 o                         
   1  11  10          0.40          0.38         0.90 o                         
  -5  12  10          1.43          4.41         1.21 o                         
  -4  12  10          1.78          4.08         1.35 o                         
  -3  12  10          4.72          7.17         1.30 o                         
  -2  12  10         40.56         50.67         2.05 o                         
  -1  12  10          1.38          3.34         0.87 o                         
   0  12  10         15.82         13.24         1.11 o                         
  -7   0  11          0.02          0.28         1.10 o                         
  -5   0  11         22.79         17.43         1.45 o                         
  -3   0  11          2.10          0.76         1.05 o                         
  -1   0  11          0.84          0.22         1.00 o                         
   1   0  11        101.98        113.40         4.61 o                         
   3   0  11         22.75         17.48         1.72 o                         
  -8   1  11          0.34         -0.84         0.84 o                         
  -7   1  11        100.04         99.82         2.04 o                         
  -6   1  11         38.33         40.08         1.72 o                         
  -5   1  11         13.03         10.39         0.89 o                         
  -4   1  11          0.02          1.12         0.73 o                         
  -3   1  11         73.33         73.90         1.68 o                         
  -2   1  11         23.49         20.79         1.34 o                         
  -1   1  11         15.94         14.60         0.97 o                         
   0   1  11          9.06         11.32         0.95 o                         
   1   1  11         12.19          8.76         0.97 o                         
   2   1  11          6.29          6.96         0.60 o                         
   3   1  11         14.28         11.71         0.89 o                         
  -8   2  11         45.34         45.36         1.90 o                         
  -7   2  11          6.61          5.78         0.92 o                         
  -6   2  11         66.12         66.53         1.70 o                         
  -5   2  11          8.94          5.10         0.90 o                         
  -4   2  11        196.06        201.27         2.55 o                         
  -3   2  11         24.03         19.94         1.05 o                         
  -2   2  11         33.95         35.61         1.25 o                         
  -1   2  11          1.40          1.72         0.74 o                         
   0   2  11          6.69          6.90         0.53 o                         
   1   2  11          0.12          0.54         0.55 o                         
   2   2  11          1.66          3.37         0.67 o                         
   3   2  11          0.33         -0.31         0.81 o                         
  -8   3  11          1.85          3.63         1.09 o                         
  -7   3  11          7.24         10.34         2.10 o                         
  -6   3  11          0.41          1.30         0.93 o                         
  -5   3  11          0.86          1.14         0.76 o                         
  -4   3  11         36.70         34.33         1.43 o                         
  -3   3  11         12.29         13.22         0.92 o                         
  -2   3  11          0.36          0.34         0.35 o                         
  -1   3  11          3.84          2.74         0.52 o                         
   0   3  11          4.71          3.90         0.58 o                         
   1   3  11          0.54          0.43         0.58 o                         
   2   3  11         36.74         39.84         1.13 o                         
   3   3  11          1.42          1.26         0.92 o                         
  -8   4  11        115.08        125.98         3.69 o                         
  -7   4  11          0.88          0.31         1.20 o                         
  -6   4  11         47.72         47.57         1.82 o                         
  -5   4  11          9.52         12.39         1.25 o                         
  -4   4  11         10.84         10.83         0.89 o                         
  -3   4  11          7.53          7.50         0.56 o                         
  -2   4  11         94.73         93.18         1.32 o                         
  -1   4  11          0.39          0.48         0.52 o                         
   0   4  11         37.86         39.98         1.04 o                         
   1   4  11          0.07          0.30         0.61 o                         
   2   4  11         34.01         34.27         1.20 o                         
  -8   5  11          7.99          8.94         1.59 o                         
  -7   5  11         33.02         36.71         1.72 o                         
  -6   5  11         29.63         27.36         1.54 o                         
  -5   5  11         60.80         60.13         1.44 o                         
  -4   5  11         32.32         32.34         1.00 o                         
  -3   5  11          8.55          8.96         0.71 o                         
  -2   5  11          0.01         -0.30         0.52 o                         
  -1   5  11          7.75          8.29         0.70 o                         
   0   5  11         15.21         13.69         0.76 o                         
   1   5  11          4.40          5.08         0.77 o                         
   2   5  11         20.55         19.65         1.02 o                         
  -7   6  11         11.78         12.36         1.30 o                         
  -6   6  11          4.85          3.93         0.62 o                         
  -5   6  11         33.73         35.96         1.08 o                         
  -4   6  11          0.78          1.23         0.62 o                         
  -3   6  11         12.54         14.32         0.84 o                         
  -2   6  11         18.10         15.66         0.96 o                         
  -1   6  11         20.84         21.77         1.32 o                         
   0   6  11          2.03          2.57         0.73 o                         
   1   6  11         13.85         16.21         0.98 o                         
   2   6  11         10.96         11.55         0.98 o                         
  -7   7  11         19.16         21.99         1.16 o                         
  -6   7  11          1.64          1.97         0.70 o                         
  -5   7  11         22.35         25.03         1.02 o                         
  -4   7  11          1.22          0.00         0.65 o                         
  -3   7  11         12.51         13.45         0.96 o                         
  -2   7  11         10.76          8.74         1.18 o                         
  -1   7  11         28.64         30.75         1.27 o                         
   0   7  11          0.74          0.68         0.81 o                         
   1   7  11         38.82         39.98         1.33 o                         
  -6   8  11         26.78         29.45         1.11 o                         
  -5   8  11         50.00         54.90         1.84 o                         
  -4   8  11         18.02         20.99         1.11 o                         
  -3   8  11         26.25         20.96         1.12 o                         
  -2   8  11          2.28          3.76         0.85 o                         
  -1   8  11          1.15          1.26         0.85 o                         
   0   8  11         29.87         28.46         1.32 o                         
   1   8  11          1.51          0.69         1.01 o                         
  -6   9  11          6.77          3.44         0.86 o                         
  -5   9  11          1.46          3.19         0.84 o                         
  -4   9  11        105.95        111.58         2.08 o                         
  -3   9  11          2.62          2.06         0.87 o                         
  -2   9  11          9.75          8.31         0.95 o                         
  -1   9  11          2.28          0.26         0.89 o                         
   0   9  11          0.27          0.54         0.98 o                         
  -5  10  11         10.34          8.20         1.14 o                         
  -4  10  11         44.19         58.01         1.65 o                         
  -3  10  11          0.21          0.11         0.97 o                         
  -2  10  11         16.97         19.33         1.32 o                         
  -1  10  11          0.01          1.08         0.97 o                         
  -6   0  12          2.77          3.30         1.22 o                         
  -4   0  12        144.27        150.01         3.25 o                         
  -2   0  12         84.21         91.52         2.67 o                         
   0   0  12          6.85          4.85         1.35 o                         
  -7   1  12         12.60         10.98         1.06 o                         
  -6   1  12         36.74         34.73         1.41 o                         
  -5   1  12          6.66          8.96         1.02 o                         
  -4   1  12          6.58          5.80         0.87 o                         
  -3   1  12          0.25          0.66         0.79 o                         
  -2   1  12          0.18         -0.10         0.77 o                         
  -1   1  12          9.17         13.41         1.91 o                         
   0   1  12          4.41          4.61         0.94 o                         
   1   1  12         15.31         15.22         1.16 o                         
  -7   2  12         11.85         11.86         1.56 o                         
  -6   2  12         66.83         66.91         1.77 o                         
  -5   2  12         10.40          9.28         1.00 o                         
  -4   2  12          4.77          3.64         1.14 o                         
  -3   2  12          2.56          2.27         0.82 o                         
  -2   2  12         25.27         26.43         1.22 o                         
  -1   2  12          4.67          4.36         0.89 o                         
   0   2  12          1.71          1.81         0.87 o                         
   1   2  12         11.89         12.37         1.11 o                         
  -7   3  12         34.60         36.32         1.76 o                         
  -6   3  12          0.26          1.80         1.05 o                         
  -5   3  12          2.65          0.80         0.98 o                         
  -4   3  12         45.29         44.02         2.33 o                         
  -3   3  12         21.03         25.31         1.30 o                         
  -2   3  12          6.08          6.64         0.97 o                         
  -1   3  12          8.77          6.51         0.93 o                         
   0   3  12          3.61          2.42         0.89 o                         
   1   3  12          2.43          3.57         0.95 o                         
  -6   4  12          4.25          3.16         1.09 o                         
  -5   4  12          8.64          7.31         1.15 o                         
  -4   4  12          2.85          1.91         1.03 o                         
  -3   4  12          2.67          3.84         1.33 o                         
  -2   4  12          0.11         -0.13         0.54 o                         
  -1   4  12          2.97          2.51         0.61 o                         
   0   4  12          0.65         -0.31         0.75 o                         
  -6   5  12          0.20         -0.99         0.99 o                         
  -5   5  12          3.30          4.11         1.11 o                         
  -4   5  12          0.12          0.64         1.29 o                         
  -3   5  12         28.92         25.44         0.96 o                         
  -2   5  12          0.08         -0.62         0.62 o                         
  -1   5  12          8.29          9.05         0.77 o                         
   0   5  12          0.95          1.33         0.81 o                         
  -6   6  12         15.66         15.92         2.81 o                         
  -5   6  12          3.98          3.58         1.14 o                         
  -4   6  12         64.95         75.10         1.78 o                         
  -3   6  12          2.33          0.91         0.71 o                         
  -2   6  12         15.31         14.43         0.94 o                         
  -1   6  12         19.70         18.37         1.13 o                         
  -5   7  12          5.38          4.78         0.90 o                         
  -4   7  12          0.08          0.98         0.86 o                         
  -3   7  12         13.03         14.81         1.00 o                         
  -2   7  12          2.28          1.63         0.82 o                         
  -1   7  12         19.22         21.13         1.20 o                         
  -3   8  12          9.75          9.02         1.06 o                         
  -3   0  13          0.98          0.07         1.20 o                         
  -4   1  13          0.05         -0.36         0.90 o                         
  -3   1  13         39.99         40.09         1.62 o                         
  -2   1  13          0.60          1.94         0.92 o                         
  -4   2  13         39.12         42.11         1.78 o                         
  -3   2  13          0.04         -0.90         0.90 o                         
                                                                                
