# Supplementary material for: N-Cyclo­amino substituent effects on the packing architecture of ortho-sul­fan­il­amide mol­ecular crystals and their in silico carbonic anhydrase II and IX inhibitory activities
Source: Acta Crystallogr C Struct Chem. 2022 Nov 8;78(Pt 12):730–42. doi: 10.1107/S2053229622010130 (PMC9720883; doi:10.1107/S2053229622010130)
Supplement: Supplementary file 4 [file c-78-00730-ja250sup4.hkl]

data_ja250                                                                      
_shelx_title ' ja250_a.res in P2(1)/n'                                          
_shelx_refln_list_code          4                                               
_shelx_F_calc_maximum      142.23                                               
_exptl_crystal_F_000       632.00                                               
_reflns_d_resolution_high  0.7474                                               
                                                                                
loop_                                                                           
 _space_group_symop_operation_xyz                                               
 'x, y, z'                                                                      
 '-x+1/2, y+1/2, -z+1/2'                                                        
 '-x, -y, -z'                                                                   
 'x-1/2, -y-1/2, z-1/2'                                                         
                                                                                
_cell_length_a     7.4701                                                       
_cell_length_b    23.6743                                                       
_cell_length_c     7.8614                                                       
_cell_angle_alpha  90.000                                                       
_cell_angle_beta   94.989                                                       
_cell_angle_gamma  90.000                                                       
                                                                                
_shelx_F_squared_multiplier     1.000                                           
                                                                                
loop_                                                                           
 _refln_index_h                                                                 
 _refln_index_k                                                                 
 _refln_index_l                                                                 
 _refln_F_squared_calc                                                          
 _refln_F_squared_meas                                                          
 _refln_F_squared_sigma                                                         
 _refln_observed_status                                                         
   2   0   0       2046.77       2274.15        20.10 o                         
   4   0   0         60.76         49.11         1.90 o                         
   6   0   0        284.92        264.22         5.03 o                         
   8   0   0          2.89          5.41         2.07 o                         
   1   1   0       1474.33       1458.85         8.78 o                         
   2   1   0        405.78        438.21         5.40 o                         
   3   1   0         10.72          9.53         0.92 o                         
   4   1   0        467.55        421.34         3.82 o                         
   5   1   0         75.24         73.43         1.76 o                         
   6   1   0        137.32        133.67         2.73 o                         
   7   1   0         29.33         29.60         1.68 o                         
   8   1   0         37.46         36.63         2.03 o                         
   9   1   0          2.25          0.46         1.77 o                         
   1   2   0       8649.02       8658.49        42.53 o                         
   2   2   0       7185.19       7156.44        44.24 o                         
   3   2   0         27.09         16.49         1.02 o                         
   4   2   0        798.15        867.57         7.03 o                         
   5   2   0          4.32          7.61         0.89 o                         
   6   2   0        154.04        153.63         2.84 o                         
   7   2   0        229.14        206.27         3.40 o                         
   8   2   0          4.50          2.39         1.37 o                         
   9   2   0         11.36         10.00         2.17 o                         
   1   3   0      18120.33      17430.75       232.03 o                         
   2   3   0       7636.88       7636.19        37.38 o                         
   3   3   0       1155.49       1177.59         6.90 o                         
   4   3   0          7.66          7.13         0.58 o                         
   5   3   0         18.06         20.87         1.19 o                         
   6   3   0       1233.59       1158.97        10.22 o                         
   7   3   0         40.20         34.29         1.90 o                         
   8   3   0         18.60         19.67         1.76 o                         
   9   3   0         57.08         55.62         4.05 o                         
   0   4   0       1012.29        959.80        11.17 o                         
   1   4   0         97.58        126.55         0.93 o                         
   2   4   0       6400.11       6312.58        30.89 o                         
   3   4   0       3590.05       3845.00        20.86 o                         
   4   4   0         62.83         78.89         1.45 o                         
   5   4   0          6.72          4.54         0.87 o                         
   6   4   0          0.38          5.06         1.13 o                         
   7   4   0         82.94         76.36         2.60 o                         
   8   4   0         37.25         43.73         2.21 o                         
   9   4   0          0.13          0.65         2.31 o                         
   1   5   0       3086.39       3037.33        14.26 o                         
   2   5   0       3218.54       3318.06        17.45 o                         
   3   5   0       1777.35       1701.09         9.68 o                         
   4   5   0        328.65        357.10         3.19 o                         
   5   5   0        109.02         94.16         1.89 o                         
   6   5   0         31.73         25.97         1.50 o                         
   7   5   0        314.50        304.87         4.55 o                         
   8   5   0          6.43          3.70         1.63 o                         
   9   5   0         30.73         28.07         3.27 o                         
   0   6   0       1451.37       1401.20        14.53 o                         
   1   6   0       8659.15       8693.99        40.48 o                         
   2   6   0       1304.45       1393.28         7.44 o                         
   3   6   0        470.77        468.77         3.22 o                         
   4   6   0         90.68         88.87         1.74 o                         
   5   6   0         37.52         31.28         1.41 o                         
   6   6   0        165.75        158.17         2.85 o                         
   7   6   0         64.20         68.44         2.66 o                         
   8   6   0         55.90         61.90         2.75 o                         
   9   6   0         21.50         30.73         3.39 o                         
   1   7   0        274.94        291.10         1.86 o                         
   2   7   0       1043.06       1004.58         5.72 o                         
   3   7   0       1948.86       2108.03        11.55 o                         
   4   7   0        646.11        572.17         4.59 o                         
   5   7   0        132.69        118.66         1.91 o                         
   6   7   0         95.41         87.80         2.23 o                         
   7   7   0         28.43         23.03         1.72 o                         
   8   7   0         65.93         63.13         3.58 o                         
   9   7   0         11.37         12.01         2.51 o                         
   0   8   0        107.60         99.39         2.11 o                         
   1   8   0       1118.89       1297.17         6.71 o                         
   2   8   0        684.16        643.24         3.71 o                         
   3   8   0        638.85        669.92         4.21 o                         
   4   8   0        304.10        317.84         2.83 o                         
   5   8   0         28.91         29.98         1.48 o                         
   6   8   0         11.33         12.12         1.17 o                         
   7   8   0          2.92          2.04         1.27 o                         
   8   8   0         14.71         20.11         2.21 o                         
   9   8   0         10.24          9.41         2.83 o                         
   1   9   0         95.34         96.80         1.01 o                         
   2   9   0        331.72        370.82         2.46 o                         
   3   9   0        587.72        546.98         3.90 o                         
   4   9   0         15.64         12.18         0.77 o                         
   5   9   0       1483.87       1453.44         9.94 o                         
   6   9   0          4.19          1.57         1.10 o                         
   7   9   0         52.18         52.94         2.15 o                         
   8   9   0          5.00          5.97         1.91 o                         
   9   9   0         22.84         32.03         4.17 o                         
   0  10   0        203.77        203.26         2.55 o                         
   1  10   0        583.65        531.37         3.53 o                         
   2  10   0         25.15         34.47         0.68 o                         
   3  10   0       1936.49       1939.74        11.54 o                         
   4  10   0        121.57        121.64         1.59 o                         
   5  10   0        730.65        710.15         5.59 o                         
   6  10   0          0.98          2.79         1.03 o                         
   7  10   0         28.64         29.12         1.98 o                         
   8  10   0          3.28          5.01         1.93 o                         
   9  10   0          9.85          5.32         3.15 o                         
   1  11   0         22.37         28.90         0.68 o                         
   2  11   0        450.37        532.67         3.42 o                         
   3  11   0         52.93         67.02         1.36 o                         
   4  11   0        517.78        518.18         4.16 o                         
   5  11   0         34.30         39.03         1.29 o                         
   6  11   0        589.48        543.47         6.88 o                         
   7  11   0          0.10          2.24         1.42 o                         
   8  11   0         21.13         25.65         2.44 o                         
   9  11   0          1.08          1.28         3.83 o                         
   0  12   0        103.79         89.30         1.52 o                         
   1  12   0         66.60         55.14         0.83 o                         
   2  12   0         33.81         56.93         0.81 o                         
   3  12   0        289.92        292.74         2.65 o                         
   4  12   0         60.94         73.01         1.51 o                         
   5  12   0         13.14         14.43         1.14 o                         
   6  12   0         77.52         65.77         1.95 o                         
   7  12   0         94.18         90.17         2.95 o                         
   8  12   0         21.52         27.23         2.78 o                         
   9  12   0          2.36          0.56         3.14 o                         
   1  13   0         23.38         38.30         0.73 o                         
   2  13   0        411.88        451.60         4.12 o                         
   3  13   0        466.66        436.94         3.51 o                         
   4  13   0        282.75        289.83         3.12 o                         
   5  13   0       1523.92       1464.72        10.72 o                         
   6  13   0         43.77         38.68         2.17 o                         
   7  13   0         10.28         15.08         1.96 o                         
   8  13   0          1.76         -0.67         1.99 o                         
   9  13   0         30.53         38.63         5.66 o                         
   0  14   0        776.77        877.47        12.46 o                         
   1  14   0         24.65         37.61         0.77 o                         
   2  14   0        555.97        563.24         4.04 o                         
   3  14   0        486.86        534.24         4.02 o                         
   4  14   0         13.02         13.28         1.02 o                         
   5  14   0         81.35         91.28         2.86 o                         
   6  14   0         23.42         24.21         1.82 o                         
   7  14   0        103.02         92.77         4.01 o                         
   8  14   0          6.78          1.68         2.14 o                         
   1  15   0        351.83        394.29         2.88 o                         
   2  15   0         67.68         71.02         1.95 o                         
   3  15   0         27.56         37.58         1.17 o                         
   4  15   0        390.19        385.20         3.80 o                         
   5  15   0        155.63        146.36         2.66 o                         
   6  15   0        151.63        153.75         3.94 o                         
   7  15   0          6.19          7.57         2.14 o                         
   8  15   0         12.95         15.88         2.60 o                         
   0  16   0         44.54         61.24         1.70 o                         
   1  16   0        351.11        336.97         3.42 o                         
   2  16   0        637.87        697.53         8.01 o                         
   3  16   0        753.59        737.10         5.97 o                         
   4  16   0        156.86        150.54         2.06 o                         
   5  16   0         48.36         61.07         2.68 o                         
   6  16   0        111.93        103.48         3.40 o                         
   7  16   0          7.09          7.98         2.20 o                         
   8  16   0         46.04         46.27         3.47 o                         
   1  17   0          2.22          3.73         0.55 o                         
   2  17   0        135.64        154.99         3.40 o                         
   3  17   0        449.67        428.95         3.94 o                         
   4  17   0          2.89          6.11         1.09 o                         
   5  17   0          3.28          3.97         1.54 o                         
   6  17   0         55.12         65.30         3.05 o                         
   7  17   0         50.88         49.28         3.22 o                         
   8  17   0          0.37          3.21         2.34 o                         
   0  18   0        155.30        163.50         5.38 o                         
   1  18   0         63.09         60.19         1.01 o                         
   2  18   0        293.92        278.89         3.26 o                         
   3  18   0         52.41         50.84         1.62 o                         
   4  18   0        672.69        660.78         7.72 o                         
   5  18   0         14.86         16.87         1.89 o                         
   6  18   0          0.05          0.95         1.87 o                         
   7  18   0          4.20          4.92         2.35 o                         
   8  18   0         59.67         58.44         3.83 o                         
   1  19   0        182.42        173.75         1.79 o                         
   2  19   0        536.46        489.07         6.38 o                         
   3  19   0          1.49          3.75         1.06 o                         
   4  19   0        149.91        142.65         4.34 o                         
   5  19   0         13.41         11.83         2.16 o                         
   6  19   0         92.57        103.58         3.88 o                         
   7  19   0          1.06          1.67         2.10 o                         
   0  20   0        911.14        861.04        19.80 o                         
   1  20   0         16.58         14.98         1.03 o                         
   2  20   0         32.98         41.92         2.50 o                         
   3  20   0        265.47        271.76         5.95 o                         
   4  20   0          0.05         -1.34         1.34 o                         
   5  20   0         21.81         16.98         2.02 o                         
   6  20   0          1.88          2.94         2.05 o                         
   7  20   0         13.07         14.86         3.06 o                         
   1  21   0         16.66         15.84         1.08 o                         
   2  21   0        262.98        248.33         4.21 o                         
   3  21   0         58.01         55.95         2.14 o                         
   4  21   0          5.12          5.79         1.57 o                         
   5  21   0         44.63         42.92         3.15 o                         
   6  21   0          1.30          1.39         2.07 o                         
   7  21   0         53.13         50.85         3.82 o                         
   0  22   0        767.43        753.62        15.61 o                         
   1  22   0        350.45        337.35         5.10 o                         
   2  22   0        119.75        117.99         3.58 o                         
   3  22   0          1.07          2.04         1.26 o                         
   4  22   0         50.01         59.58         2.72 o                         
   5  22   0          0.32          0.29         1.78 o                         
   6  22   0          6.50         11.97         2.50 o                         
   7  22   0         19.77         23.05         3.11 o                         
   1  23   0          1.09          2.72         1.15 o                         
   2  23   0         58.93         61.05         1.74 o                         
   3  23   0          1.14          1.57         1.26 o                         
   4  23   0          0.63         -1.38         1.38 o                         
   5  23   0          0.20         -0.31         1.77 o                         
   6  23   0        121.29        141.73         4.93 o                         
   0  24   0          3.98         11.06         2.81 o                         
   1  24   0        423.08        415.95         6.99 o                         
   2  24   0         28.85         27.18         1.47 o                         
   3  24   0         26.10         28.92         1.62 o                         
   4  24   0          0.98          2.09         1.47 o                         
   5  24   0         43.04         43.40         2.97 o                         
   6  24   0          2.89          3.45         2.32 o                         
   1  25   0         44.91         49.31         2.33 o                         
   2  25   0          9.32         11.05         1.44 o                         
   3  25   0         31.82         28.18         1.59 o                         
   4  25   0         13.85         16.74         1.85 o                         
   5  25   0         57.16         66.63         3.48 o                         
   6  25   0          3.07          7.03         2.42 o                         
   0  26   0        466.33        487.94        19.16 o                         
   1  26   0         27.72         31.73         3.42 o                         
   2  26   0          3.02          2.50         2.67 o                         
   3  26   0          0.10          1.08         1.23 o                         
   4  26   0         17.71         17.81         2.11 o                         
   5  26   0          0.02         -0.23         1.85 o                         
   1  27   0          0.01          2.27         5.56 o                         
   2  27   0         15.65         15.05         3.66 o                         
   3  27   0         58.91         58.00         2.94 o                         
   4  27   0          6.51          5.93         1.82 o                         
   5  27   0          0.21         -2.17         2.17 o                         
   0  28   0         39.91         29.05         7.42 o                         
   1  28   0         61.65         69.44         9.27 o                         
   2  28   0          3.30          4.53         5.36 o                         
   3  28   0         35.59         35.91         5.23 o                         
   4  28   0          5.76          4.17         2.92 o                         
   1  29   0          1.91          2.88         5.77 o                         
   2  29   0         28.99         30.70         7.83 o                         
   3  29   0         24.67         35.24         8.45 o                         
   0  30   0         28.39         45.95         8.65 o                         
   1  30   0          9.29          2.88         5.98 o                         
   2  30   0         47.87         39.77         8.65 o                         
   3  30   0          5.55         11.95         7.42 o                         
   1  31   0          1.68         -2.47         5.98 o                         
  -9   0   1         92.74         87.34         5.32 o                         
  -7   0   1        449.36        435.52         6.95 o                         
  -5   0   1         25.12         16.90         1.39 o                         
  -3   0   1         14.69          7.72         0.80 o                         
  -1   0   1       6313.47       6416.85        40.95 o                         
   1   0   1        106.21        115.31         1.59 o                         
   3   0   1         51.92         66.39         1.90 o                         
   5   0   1       1618.48       1719.76        38.51 o                         
   7   0   1          0.05         -1.59         1.59 o                         
   9   0   1          0.49         -3.19         3.19 o                         
  -9   1   1         54.27         57.50         3.20 o                         
  -8   1   1          4.43          2.83         1.70 o                         
  -7   1   1         24.53         20.37         1.64 o                         
  -6   1   1         50.12         51.69         1.86 o                         
  -5   1   1         12.61         12.34         0.90 o                         
  -4   1   1          7.77         11.94         0.77 o                         
  -3   1   1       2020.08       1994.91        13.46 o                         
  -2   1   1         87.65         78.88         1.03 o                         
  -1   1   1         97.63        108.19         0.86 o                         
   0   1   1       8158.64       8025.41        39.94 o                         
   1   1   1       4173.18       4227.79        25.71 o                         
   2   1   1       4019.18       3881.91        22.91 o                         
   3   1   1       1043.24        975.73         6.82 o                         
   4   1   1          0.37          9.00         1.44 o                         
   5   1   1        364.85        354.94         5.56 o                         
   6   1   1        265.76        236.16         3.67 o                         
   7   1   1          2.38         -0.23         1.18 o                         
   8   1   1         27.93         33.40         2.09 o                         
   9   1   1          0.33         -0.26         1.78 o                         
  -9   2   1          1.67          1.30         1.98 o                         
  -8   2   1         57.57         51.14         2.83 o                         
  -7   2   1         71.99         67.87         2.18 o                         
  -6   2   1        541.55        534.90         4.63 o                         
  -5   2   1         19.98         18.36         1.00 o                         
  -4   2   1          3.74         10.47         0.75 o                         
  -3   2   1       1057.37       1061.75         7.29 o                         
  -2   2   1        152.32        182.51         1.50 o                         
  -1   2   1         18.29         13.33         0.37 o                         
   0   2   1       3408.90       3402.00        16.12 o                         
   1   2   1        863.69        884.40         5.14 o                         
   2   2   1        187.84        200.35         2.79 o                         
   3   2   1        105.37        131.11         1.47 o                         
   4   2   1        765.65        778.95         7.32 o                         
   5   2   1         42.87         49.59         1.75 o                         
   6   2   1        503.95        510.78         5.74 o                         
   7   2   1          3.67          1.75         1.30 o                         
   8   2   1         95.71         99.29         3.02 o                         
   9   2   1         11.60         11.78         2.83 o                         
  -9   3   1         67.74         72.82         3.98 o                         
  -8   3   1         17.99         15.67         2.38 o                         
  -7   3   1         52.83         49.38         1.96 o                         
  -6   3   1          2.33          2.08         0.89 o                         
  -5   3   1         26.03         32.58         1.19 o                         
  -4   3   1         25.04         23.77         0.91 o                         
  -3   3   1        204.73        234.74         2.06 o                         
  -2   3   1        141.64        136.37         1.40 o                         
  -1   3   1       7583.71       7589.62        35.17 o                         
   0   3   1       1652.73       1629.15         7.65 o                         
   1   3   1        922.75        857.96         4.59 o                         
   2   3   1       5959.80       5967.69        32.83 o                         
   3   3   1         52.03         39.34         0.83 o                         
   4   3   1        345.24        397.27         3.76 o                         
   5   3   1        257.81        230.70         3.46 o                         
   6   3   1          0.05         -0.76         1.12 o                         
   7   3   1          0.24         -1.27         1.27 o                         
   8   3   1          3.43          3.71         1.60 o                         
   9   3   1         13.78         14.45         2.88 o                         
  -9   4   1         28.43         32.78         3.63 o                         
  -8   4   1          0.16         -1.48         1.48 o                         
  -7   4   1        245.93        236.44         3.61 o                         
  -6   4   1        256.52        244.57         2.95 o                         
  -5   4   1         56.87         63.41         1.43 o                         
  -4   4   1        442.80        472.01         3.98 o                         
  -3   4   1          1.68          0.21         0.42 o                         
  -2   4   1       4941.05       5078.63        27.10 o                         
  -1   4   1        719.74        754.61         3.85 o                         
   0   4   1        236.44        241.93         1.39 o                         
   1   4   1       2322.72       2407.13        11.58 o                         
   2   4   1         59.43         54.18         0.85 o                         
   3   4   1       2476.06       2573.29        14.28 o                         
   4   4   1         76.05         88.33         1.43 o                         
   5   4   1        870.53        843.57        10.66 o                         
   6   4   1          0.06         -0.55         1.05 o                         
   7   4   1        181.57        161.31         3.57 o                         
   8   4   1         74.76         57.46         2.71 o                         
   9   4   1         39.40         44.12         3.78 o                         
  -9   5   1         15.54         22.20         3.10 o                         
  -8   5   1         73.89         82.24         3.11 o                         
  -7   5   1         23.98         24.09         1.68 o                         
  -6   5   1         43.80         41.27         1.42 o                         
  -5   5   1        262.46        277.90         2.93 o                         
  -4   5   1         64.95         82.68         1.39 o                         
  -3   5   1       1063.08       1066.44         6.02 o                         
  -2   5   1        220.15        208.85         1.56 o                         
  -1   5   1        286.87        266.48         1.60 o                         
   0   5   1       3357.04       3337.00        15.88 o                         
   1   5   1        366.04        398.81         2.23 o                         
   2   5   1        136.06        174.69         1.46 o                         
   3   5   1       5794.43       6183.84        33.13 o                         
   4   5   1        248.77        240.01         2.48 o                         
   5   5   1         26.51         37.83         1.60 o                         
   6   5   1        220.25        218.69         4.30 o                         
   7   5   1          0.12          0.61         1.45 o                         
   8   5   1         32.21         37.14         2.32 o                         
   9   5   1          4.04          6.01         2.65 o                         
  -9   6   1          1.25          4.65         2.20 o                         
  -8   6   1        106.29         96.62         3.31 o                         
  -7   6   1        105.33        109.66         2.63 o                         
  -6   6   1        284.18        264.38         3.05 o                         
  -5   6   1        168.78        168.94         2.23 o                         
  -4   6   1         10.49         10.06         0.68 o                         
  -3   6   1         47.32         62.07         0.94 o                         
  -2   6   1       2228.47       2241.93        11.64 o                         
  -1   6   1        761.98        826.20         4.17 o                         
   0   6   1        965.94        963.12         4.49 o                         
   1   6   1       2911.54       3016.82        13.57 o                         
   2   6   1         12.87         27.23         0.61 o                         
   3   6   1        362.39        358.80         2.63 o                         
   4   6   1        721.07        718.20         5.39 o                         
   5   6   1        143.93        125.63         2.71 o                         
   6   6   1        326.84        318.80         4.74 o                         
   7   6   1        133.19        122.07         3.90 o                         
   8   6   1         40.89         41.38         2.76 o                         
   9   6   1          0.12          3.62         3.21 o                         
  -9   7   1         22.57         27.17         3.48 o                         
  -8   7   1          1.79          5.42         1.81 o                         
  -7   7   1         17.57         21.28         1.41 o                         
  -6   7   1          0.49          0.34         0.86 o                         
  -5   7   1          0.60          2.62         0.73 o                         
  -4   7   1       2323.25       2406.54        13.75 o                         
  -3   7   1          9.13         14.68         0.57 o                         
  -2   7   1        192.90        249.29         1.77 o                         
  -1   7   1       1521.91       1463.39         7.30 o                         
   0   7   1         50.20         49.41         0.71 o                         
   1   7   1       1706.97       1569.61         7.42 o                         
   2   7   1       3783.40       4071.93        19.67 o                         
   3   7   1         30.69         25.69         0.76 o                         
   4   7   1        566.38        531.62         4.46 o                         
   5   7   1         24.14         27.02         1.39 o                         
   6   7   1         78.71         79.83         2.61 o                         
   7   7   1         17.15         13.95         1.63 o                         
   8   7   1          0.09          2.81         1.82 o                         
   9   7   1         37.88         37.96         3.62 o                         
  -9   8   1         18.27         17.09         2.67 o                         
  -8   8   1         35.20         34.50         2.62 o                         
  -7   8   1        168.71        157.77         4.12 o                         
  -6   8   1         82.87         74.12         1.81 o                         
  -5   8   1        429.54        416.94         4.09 o                         
  -4   8   1        458.00        473.25         3.55 o                         
  -3   8   1       1830.22       1925.46        10.07 o                         
  -2   8   1        984.59       1048.78         5.80 o                         
  -1   8   1         13.70         12.20         0.34 o                         
   0   8   1        438.83        409.63         2.37 o                         
   1   8   1        691.92        735.61         3.78 o                         
   2   8   1         27.35         36.73         0.78 o                         
   3   8   1        244.62        251.64         2.40 o                         
   4   8   1        141.06        150.59         2.04 o                         
   5   8   1        831.85        787.19         6.59 o                         
   6   8   1        261.86        236.70         3.96 o                         
   7   8   1         34.42         40.73         2.19 o                         
   8   8   1         15.84         22.37         2.52 o                         
   9   8   1         30.08         27.42         3.96 o                         
  -9   9   1         31.20         21.51         6.10 o                         
  -8   9   1         28.37         37.16         2.68 o                         
  -7   9   1          0.57          0.85         1.09 o                         
  -6   9   1         31.03         34.07         1.47 o                         
  -5   9   1         31.61         30.74         1.08 o                         
  -4   9   1         26.71         39.27         1.21 o                         
  -3   9   1         81.58         95.70         1.15 o                         
  -2   9   1        213.47        198.34         1.51 o                         
  -1   9   1          4.78          9.28         0.33 o                         
   0   9   1        367.53        310.96         2.08 o                         
   1   9   1          0.04          2.21         0.34 o                         
   2   9   1        475.09        473.53         2.92 o                         
   3   9   1       3810.23       4166.51        22.12 o                         
   4   9   1         46.64         48.95         1.23 o                         
   5   9   1         63.94         73.59         1.88 o                         
   6   9   1         23.64         18.10         1.58 o                         
   7   9   1         10.25          8.93         1.80 o                         
   8   9   1         71.19         79.44         3.88 o                         
   9   9   1          0.25          4.37         3.09 o                         
  -9  10   1          9.59         13.38         3.43 o                         
  -8  10   1          8.44          8.66         1.97 o                         
  -7  10   1         68.29         56.41         2.44 o                         
  -6  10   1        321.17        292.16         3.51 o                         
  -5  10   1        255.98        256.51         2.57 o                         
  -4  10   1        741.13        741.72         5.02 o                         
  -3  10   1        694.05        735.31         4.78 o                         
  -2  10   1        122.70        163.73         1.32 o                         
  -1  10   1        725.27        746.59         4.53 o                         
   0  10   1       2202.62       2355.01        14.62 o                         
   1  10   1         16.38         19.30         0.51 o                         
   2  10   1       1726.98       1826.28         9.74 o                         
   3  10   1          1.24          2.91         0.54 o                         
   4  10   1        293.19        285.13         2.65 o                         
   5  10   1          1.81          0.97         0.85 o                         
   6  10   1         94.39         81.43         2.54 o                         
   7  10   1         29.97         30.79         2.33 o                         
   8  10   1        109.59        114.71         4.94 o                         
   9  10   1          1.12          4.03         3.17 o                         
  -9  11   1         40.83         45.65         4.50 o                         
  -8  11   1         26.07         26.26         3.05 o                         
  -7  11   1         31.29         30.78         1.98 o                         
  -6  11   1         17.85         17.50         1.26 o                         
  -5  11   1        160.68        137.10         2.02 o                         
  -4  11   1         96.16         94.80         1.49 o                         
  -3  11   1        274.66        287.54         2.56 o                         
  -2  11   1         16.80         18.56         0.53 o                         
  -1  11   1        420.94        433.66         2.91 o                         
   0  11   1        933.95       1083.55         7.42 o                         
   1  11   1        274.25        348.62         2.44 o                         
   2  11   1        273.55        320.98         2.16 o                         
   3  11   1        672.67        626.66         4.14 o                         
   4  11   1        142.97        142.52         1.90 o                         
   5  11   1        165.59        152.26         2.40 o                         
   6  11   1         34.89         24.03         1.63 o                         
   7  11   1        112.97        107.84         3.82 o                         
   8  11   1         11.60         15.05         2.54 o                         
   9  11   1          6.17         12.58         4.13 o                         
  -9  12   1         12.49         11.62         3.50 o                         
  -8  12   1          5.05          2.83         2.62 o                         
  -7  12   1         22.58         23.24         1.88 o                         
  -6  12   1        253.66        243.18         3.87 o                         
  -5  12   1        193.20        194.72         2.45 o                         
  -4  12   1        383.37        362.03         3.31 o                         
  -3  12   1        879.24        901.01         6.16 o                         
  -2  12   1         18.30         26.29         0.62 o                         
  -1  12   1         97.22         99.89         1.29 o                         
   0  12   1          2.57          6.06         0.56 o                         
   1  12   1          2.05          5.06         0.41 o                         
   2  12   1         70.23         80.81         1.24 o                         
   3  12   1        135.49        129.69         1.74 o                         
   4  12   1         35.64         26.21         1.07 o                         
   5  12   1        280.93        299.54         3.64 o                         
   6  12   1        143.80        132.92         3.31 o                         
   7  12   1        182.01        164.07         4.32 o                         
   8  12   1         18.48         22.04         3.06 o                         
   9  12   1         52.88         60.57         5.97 o                         
  -9  13   1          4.25          3.75         3.25 o                         
  -8  13   1         39.69         36.46         5.86 o                         
  -7  13   1          0.97         -0.69         1.64 o                         
  -6  13   1        150.41        147.95         2.83 o                         
  -5  13   1         58.64         51.61         1.99 o                         
  -4  13   1        456.41        457.16         4.23 o                         
  -3  13   1          0.01          0.69         0.56 o                         
  -2  13   1         83.16         76.35         0.96 o                         
  -1  13   1        736.31        858.03         5.40 o                         
   0  13   1        524.74        480.96         4.05 o                         
   1  13   1        308.97        403.37         2.86 o                         
   2  13   1        302.68        270.52         2.33 o                         
   3  13   1         24.94         28.09         0.83 o                         
   4  13   1         27.00         29.15         1.12 o                         
   5  13   1          1.23          0.22         0.91 o                         
   6  13   1          0.07         -0.56         1.35 o                         
   7  13   1         10.19          7.99         1.98 o                         
   8  13   1         38.18         41.55         6.13 o                         
  -8  14   1         32.66         42.51         4.16 o                         
  -7  14   1          0.07          1.25         1.85 o                         
  -6  14   1        109.07        118.61         2.73 o                         
  -5  14   1        153.28        150.17         2.67 o                         
  -4  14   1        647.15        664.78         5.53 o                         
  -3  14   1        637.32        635.20         4.82 o                         
  -2  14   1        686.22        726.08         4.34 o                         
  -1  14   1        273.55        314.34         2.59 o                         
   0  14   1         43.35         62.15         1.76 o                         
   1  14   1         40.35         34.24         0.84 o                         
   2  14   1          0.94          3.43         0.62 o                         
   3  14   1        174.45        162.47         1.81 o                         
   4  14   1         88.69         72.60         1.54 o                         
   5  14   1        179.09        152.89         3.06 o                         
   6  14   1        337.03        323.07         5.63 o                         
   7  14   1         14.40         17.28         2.41 o                         
   8  14   1          9.93          8.18         2.46 o                         
  -8  15   1          0.13          3.79         2.92 o                         
  -7  15   1         88.61         92.58         5.12 o                         
  -6  15   1         11.85          6.80         1.60 o                         
  -5  15   1          1.80          2.15         1.15 o                         
  -4  15   1          0.29         -0.26         0.86 o                         
  -3  15   1        349.21        351.98         3.34 o                         
  -2  15   1        254.74        245.82         2.83 o                         
  -1  15   1        115.97        117.51         1.27 o                         
   0  15   1         72.43         66.84         1.48 o                         
   1  15   1         86.43         82.05         1.17 o                         
   2  15   1         37.52         30.97         0.97 o                         
   3  15   1        987.85        978.65         6.64 o                         
   4  15   1         33.07         29.67         1.16 o                         
   5  15   1          8.03         16.07         1.28 o                         
   6  15   1          7.50          8.94         2.01 o                         
   7  15   1         17.57         17.85         2.42 o                         
   8  15   1         21.84         19.44         2.79 o                         
  -8  16   1          3.87          7.66         2.62 o                         
  -7  16   1         35.87         41.96         3.38 o                         
  -6  16   1         50.79         50.85         2.73 o                         
  -5  16   1         79.09         68.59         2.15 o                         
  -4  16   1        452.49        442.81         4.34 o                         
  -3  16   1        733.30        728.53         5.90 o                         
  -2  16   1         67.20         74.44         1.20 o                         
  -1  16   1        307.70        305.98         2.88 o                         
   0  16   1          0.01          0.71         0.52 o                         
   1  16   1         20.41         18.25         0.68 o                         
   2  16   1         47.64         44.00         1.20 o                         
   3  16   1         25.24         31.62         1.15 o                         
   4  16   1         20.59         15.60         0.97 o                         
   5  16   1         30.39         34.82         1.71 o                         
   6  16   1          1.40          3.95         1.92 o                         
   7  16   1         63.35         70.22         3.68 o                         
   8  16   1         19.73         22.02         2.87 o                         
  -8  17   1         51.66         56.84         4.08 o                         
  -7  17   1         11.28         12.19         2.97 o                         
  -6  17   1          7.00          2.94         1.65 o                         
  -5  17   1          7.73          6.53         1.63 o                         
  -4  17   1        177.55        168.09         4.74 o                         
  -3  17   1         93.51        101.09         1.75 o                         
  -2  17   1        452.60        466.08         4.67 o                         
  -1  17   1         12.10         11.07         0.79 o                         
   0  17   1        176.41        155.91         2.04 o                         
   1  17   1        148.25        140.40         1.81 o                         
   2  17   1        366.21        368.05         3.72 o                         
   3  17   1        348.99        334.03         4.66 o                         
   4  17   1        143.25        123.91         2.67 o                         
   5  17   1        130.32        125.52         3.72 o                         
   6  17   1          3.34          1.74         2.03 o                         
   7  17   1         28.47         32.67         2.94 o                         
   8  17   1         13.33         15.21         2.97 o                         
  -8  18   1          0.02          3.21         2.56 o                         
  -7  18   1          0.37          0.99         2.24 o                         
  -6  18   1         93.90         99.81         4.76 o                         
  -5  18   1        101.84         93.56         3.14 o                         
  -4  18   1         38.88         44.04         2.22 o                         
  -3  18   1        412.58        392.89         6.27 o                         
  -2  18   1        178.12        174.61         2.37 o                         
  -1  18   1         32.73         29.36         1.30 o                         
   0  18   1         10.50         12.46         0.86 o                         
   1  18   1         35.82         37.71         2.19 o                         
   2  18   1         92.19         91.10         1.74 o                         
   3  18   1          4.45          9.68         1.15 o                         
   4  18   1         13.66         10.54         1.75 o                         
   5  18   1        111.34        102.67         3.52 o                         
   6  18   1         56.41         67.09         3.41 o                         
   7  18   1         18.12         28.11         3.20 o                         
   8  18   1        103.05        120.15         5.02 o                         
  -7  19   1          5.98          6.21         2.33 o                         
  -6  19   1          1.72          4.06         1.84 o                         
  -5  19   1          6.51          3.98         1.56 o                         
  -4  19   1        215.08        215.12         4.09 o                         
  -3  19   1         51.30         58.54         2.00 o                         
  -2  19   1         47.39         43.01         1.12 o                         
  -1  19   1        293.78        278.31         3.67 o                         
   0  19   1          3.20          5.62         0.78 o                         
   1  19   1        278.75        271.68         3.39 o                         
   2  19   1        204.65        187.13         2.50 o                         
   3  19   1        458.65        430.26         5.42 o                         
   4  19   1          1.84         -0.50         1.45 o                         
   5  19   1          8.79         10.41         2.15 o                         
   6  19   1          5.31          5.87         2.11 o                         
   7  19   1          0.00          0.97         2.73 o                         
  -7  20   1         31.86         34.88         3.30 o                         
  -6  20   1         31.66         30.69         2.59 o                         
  -5  20   1         37.06         33.48         2.26 o                         
  -4  20   1         72.63         71.82         2.62 o                         
  -3  20   1         33.16         30.56         1.77 o                         
  -2  20   1         44.46         38.96         1.26 o                         
  -1  20   1         26.65         33.14         1.96 o                         
   0  20   1         59.60         55.33         1.46 o                         
   1  20   1        214.89        211.81         3.39 o                         
   2  20   1        274.59        250.13         2.89 o                         
   3  20   1         32.09         25.73         1.61 o                         
   4  20   1        114.04        106.75         3.33 o                         
   5  20   1         86.01         82.26         3.46 o                         
   6  20   1          7.18         13.18         2.24 o                         
   7  20   1         18.24         23.43         2.82 o                         
  -7  21   1          5.11          7.14         2.53 o                         
  -6  21   1          3.81          3.06         2.02 o                         
  -5  21   1          2.43          2.55         1.53 o                         
  -4  21   1         29.99         34.20         2.04 o                         
  -3  21   1         12.60         11.63         1.40 o                         
  -2  21   1        153.95        158.70         2.17 o                         
  -1  21   1          4.07          2.75         1.02 o                         
   0  21   1        377.70        356.69         5.09 o                         
   1  21   1        116.50        110.62         2.33 o                         
   2  21   1        281.83        251.27         4.45 o                         
   3  21   1        128.79        119.02         2.93 o                         
   4  21   1         37.02         41.18         2.19 o                         
   5  21   1          8.76          7.85         1.95 o                         
   6  21   1         75.31         81.05         3.84 o                         
   7  21   1         13.30         10.83         2.59 o                         
  -7  22   1          6.87          8.64         2.64 o                         
  -6  22   1         24.91         32.92         2.71 o                         
  -5  22   1         23.54         25.20         2.09 o                         
  -4  22   1         19.83         19.44         1.77 o                         
  -3  22   1        200.30        181.79         3.46 o                         
  -2  22   1        123.30        119.74         2.89 o                         
  -1  22   1          0.19          1.86         0.87 o                         
   0  22   1         32.16         32.94         1.25 o                         
   1  22   1         14.94         14.58         1.43 o                         
   2  22   1         53.39         52.72         2.42 o                         
   3  22   1        161.14        133.73         3.08 o                         
   4  22   1         27.46         26.63         1.96 o                         
   5  22   1         19.89         28.63         2.17 o                         
   6  22   1          7.59         10.45         2.33 o                         
   7  22   1          8.52         13.60         5.56 o                         
  -6  23   1          1.15          0.59         2.08 o                         
  -5  23   1          1.18          3.73         1.75 o                         
  -4  23   1         43.66         43.42         2.33 o                         
  -3  23   1        112.60        101.32         3.85 o                         
  -2  23   1          0.42          1.66         1.21 o                         
  -1  23   1        398.33        388.62         4.89 o                         
   0  23   1         52.53         52.89         1.94 o                         
   1  23   1        331.03        330.32         4.61 o                         
   2  23   1        109.86         89.76         3.70 o                         
   3  23   1         10.98         12.95         1.49 o                         
   4  23   1          1.76          2.09         1.33 o                         
   5  23   1         60.78         67.47         3.28 o                         
   6  23   1          1.63          5.23         2.15 o                         
  -6  24   1         67.26         70.15         3.86 o                         
  -5  24   1         19.23         21.37         2.25 o                         
  -4  24   1         44.17         48.00         2.36 o                         
  -3  24   1          0.21          0.95         1.14 o                         
  -2  24   1        162.50        162.76         4.27 o                         
  -1  24   1         29.62         34.27         1.73 o                         
   0  24   1         63.18         66.99         1.98 o                         
   1  24   1         35.05         32.76         1.61 o                         
   2  24   1         92.01         84.00         2.59 o                         
   3  24   1         55.64         44.96         2.58 o                         
   4  24   1          3.03          3.21         1.34 o                         
   5  24   1          0.21         -0.26         1.95 o                         
   6  24   1         11.65         15.55         2.63 o                         
  -6  25   1          2.47          4.69         2.28 o                         
  -5  25   1          1.58          0.57         1.70 o                         
  -4  25   1          0.18          0.39         1.35 o                         
  -3  25   1         14.11         15.21         1.28 o                         
  -2  25   1         60.83         62.89         3.73 o                         
  -1  25   1         24.53         25.13         1.86 o                         
   0  25   1        360.87        346.40         5.94 o                         
   1  25   1         60.75         51.38         1.95 o                         
   2  25   1        116.83        114.50         2.84 o                         
   3  25   1          5.92          9.07         1.32 o                         
   4  25   1         53.95         75.21         3.51 o                         
   5  25   1          0.89         -1.94         1.94 o                         
  -5  26   1         40.20         41.11         2.91 o                         
  -4  26   1          2.04          3.12         1.36 o                         
  -3  26   1         16.90         20.88         1.33 o                         
  -2  26   1         31.88         33.72         2.42 o                         
  -1  26   1         59.03         61.54         3.80 o                         
   0  26   1          3.30         10.22         3.29 o                         
   1  26   1         78.34         79.02         2.52 o                         
   2  26   1         18.50         18.29         1.55 o                         
   3  26   1         40.31         38.97         2.68 o                         
   4  26   1          0.19          0.84         1.73 o                         
   5  26   1         40.91         41.94         3.04 o                         
  -5  27   1          0.11         -1.59         1.59 o                         
  -4  27   1         15.48         17.43         1.76 o                         
  -3  27   1         21.16         26.85         2.77 o                         
  -2  27   1          4.25          4.96         1.18 o                         
  -1  27   1         97.63         96.93         6.43 o                         
   0  27   1         58.22         57.19         4.73 o                         
   1  27   1        121.97        113.87         7.93 o                         
   2  27   1         19.18         25.18         2.12 o                         
   3  27   1         21.44         26.53         3.32 o                         
   4  27   1          4.64          1.59         2.12 o                         
   5  27   1          0.07          2.68         4.33 o                         
  -4  28   1         17.39         14.26         1.93 o                         
  -3  28   1          0.05         -2.43         3.43 o                         
  -2  28   1         51.77         74.80        10.30 o                         
  -1  28   1          0.06          4.64         3.93 o                         
   0  28   1          1.22          6.95         4.95 o                         
   1  28   1          6.80         10.92         5.98 o                         
   2  28   1         16.04         13.19         6.39 o                         
   3  28   1          1.56          3.97         1.70 o                         
   4  28   1         78.07         80.79         4.01 o                         
  -3  29   1          0.01          4.12         6.59 o                         
  -2  29   1         17.48         22.05         7.62 o                         
  -1  29   1         30.21         28.97         5.24 o                         
   0  29   1        108.63        111.54         8.00 o                         
   1  29   1         10.17          4.53         5.98 o                         
   2  29   1         48.74         50.07         9.07 o                         
   3  29   1          0.06         -2.13         2.13 o                         
  -3  30   1         54.46         66.76        10.51 o                         
  -2  30   1         22.64         25.14         7.83 o                         
  -1  30   1          5.94          8.04         6.59 o                         
   0  30   1          9.05         17.51         6.80 o                         
   1  30   1          0.53          2.06         5.98 o                         
   2  30   1          0.86         -3.92         5.98 o                         
  -1  31   1         82.95         85.10        11.13 o                         
   0  31   1         33.22         37.30         8.04 o                         
   1  31   1          9.22          4.33         6.59 o                         
  -8   0   2         25.24         32.09         2.97 o                         
  -6   0   2        530.24        513.35         7.11 o                         
  -4   0   2        765.59        804.80         9.37 o                         
  -2   0   2        150.07        150.83         2.19 o                         
   0   0   2        449.88        387.99         3.82 o                         
   2   0   2         16.45         29.35         1.82 o                         
   4   0   2        646.79        621.34         8.83 o                         
   6   0   2        572.62        532.76        10.90 o                         
   8   0   2         33.29         38.88         3.88 o                         
  -9   1   2          2.82          7.32         2.45 o                         
  -8   1   2         64.51         63.51         2.80 o                         
  -7   1   2        885.82        838.58         7.60 o                         
  -6   1   2          5.20          8.15         1.04 o                         
  -5   1   2         10.07          7.62         0.83 o                         
  -4   1   2        133.14        114.95         1.81 o                         
  -3   1   2        273.40        245.00         2.00 o                         
  -2   1   2        165.05        195.69         1.66 o                         
  -1   1   2      11717.76      11829.92        57.28 o                         
   0   1   2         45.49         50.61         0.80 o                         
   1   1   2       2863.45       3011.46        17.25 o                         
   2   1   2        151.12        165.86         1.73 o                         
   3   1   2       1248.57       1276.52         7.82 o                         
   4   1   2         13.79         13.36         0.85 o                         
   5   1   2        220.86        224.41         3.52 o                         
   6   1   2         73.23         86.51         2.95 o                         
   7   1   2         68.71         70.91         3.37 o                         
   8   1   2         67.85         66.25         3.22 o                         
   9   1   2          3.63          5.41         2.66 o                         
  -9   2   2        181.14        180.04         4.75 o                         
  -8   2   2         23.71         23.18         2.61 o                         
  -7   2   2        224.40        232.37         4.16 o                         
  -6   2   2         46.63         44.73         2.19 o                         
  -5   2   2         31.88         39.42         1.31 o                         
  -4   2   2        774.89        776.29         6.21 o                         
  -3   2   2       1001.62       1015.27         5.95 o                         
  -2   2   2       4290.97       4397.77        21.64 o                         
  -1   2   2      20229.04      19808.13        87.26 o                         
   0   2   2      12316.60      12617.53        61.00 o                         
   1   2   2        425.58        382.53         2.47 o                         
   2   2   2       1274.75       1351.27         8.61 o                         
   3   2   2        458.75        457.83         3.66 o                         
   4   2   2          6.52         11.87         0.74 o                         
   5   2   2       1213.93       1173.51        10.78 o                         
   6   2   2         23.84         28.84         1.92 o                         
   7   2   2          0.81          0.81         1.56 o                         
   8   2   2         11.49         12.36         1.99 o                         
   9   2   2         37.58         44.69         3.76 o                         
  -9   3   2         26.76         28.91         2.98 o                         
  -8   3   2         46.18         46.29         2.52 o                         
  -7   3   2          0.38          0.42         1.26 o                         
  -6   3   2        143.82        135.63         2.01 o                         
  -5   3   2        117.17        111.66         1.90 o                         
  -4   3   2         89.59        103.85         1.66 o                         
  -3   3   2        350.83        384.74         2.83 o                         
  -2   3   2          0.13          3.77         0.43 o                         
  -1   3   2       1738.60       1957.71         8.99 o                         
   0   3   2       7746.36       7718.52        36.46 o                         
   1   3   2          7.40          4.54         0.34 o                         
   2   3   2       1067.91       1110.62         6.95 o                         
   3   3   2         72.86         54.63         1.01 o                         
   4   3   2          0.17          1.03         0.45 o                         
   5   3   2        282.79        302.01         6.30 o                         
   6   3   2         35.25         39.64         2.11 o                         
   7   3   2         70.80         68.50         3.29 o                         
   8   3   2         58.23         49.30         2.89 o                         
   9   3   2          1.45          2.84         2.52 o                         
  -9   4   2          2.13          2.02         2.22 o                         
  -8   4   2        177.05        175.49         4.01 o                         
  -7   4   2         95.26         98.17         2.24 o                         
  -6   4   2          6.79         10.79         1.32 o                         
  -5   4   2          3.02          2.08         0.75 o                         
  -4   4   2         14.96         10.53         0.62 o                         
  -3   4   2        226.80        242.12         2.19 o                         
  -2   4   2       2494.88       2444.49        11.74 o                         
  -1   4   2       7772.65       7874.94        34.09 o                         
   0   4   2       3581.14       3618.61        17.29 o                         
   1   4   2          0.45          0.37         0.29 o                         
   2   4   2       3457.04       3342.88        18.73 o                         
   3   4   2         59.60         79.33         1.33 o                         
   4   4   2         69.35         63.85         1.21 o                         
   5   4   2         40.58         39.04         1.56 o                         
   6   4   2        534.46        490.36         6.96 o                         
   7   4   2         23.10         25.15         2.35 o                         
   8   4   2          2.44          0.43         1.71 o                         
   9   4   2         54.95         66.08         4.39 o                         
  -9   5   2          0.71          2.77         2.19 o                         
  -8   5   2         35.57         34.18         2.34 o                         
  -7   5   2        124.14        121.05         2.39 o                         
  -6   5   2        492.33        474.73         5.33 o                         
  -5   5   2        447.29        427.59         4.53 o                         
  -4   5   2        744.88        739.70         5.22 o                         
  -3   5   2       2236.16       2219.24        12.63 o                         
  -2   5   2        467.73        524.61         3.07 o                         
  -1   5   2        245.78        241.37         1.51 o                         
   0   5   2        832.31        868.20         4.51 o                         
   1   5   2        938.67        950.30         5.19 o                         
   2   5   2        410.80        393.17         2.63 o                         
   3   5   2        202.54        217.82         2.24 o                         
   4   5   2        127.59        118.77         1.64 o                         
   5   5   2        809.24        768.95         6.86 o                         
   6   5   2        265.16        277.20         4.61 o                         
   7   5   2         60.45         68.68         3.37 o                         
   8   5   2         28.80         37.45         2.98 o                         
   9   5   2         17.15         20.46         3.10 o                         
  -9   6   2         39.53         41.34         3.26 o                         
  -8   6   2         46.71         37.62         2.40 o                         
  -7   6   2        130.73        127.80         2.56 o                         
  -6   6   2          3.15          4.57         0.99 o                         
  -5   6   2        181.42        198.85         2.68 o                         
  -4   6   2         88.16         91.19         1.35 o                         
  -3   6   2        216.47        248.21         2.05 o                         
  -2   6   2         16.70         21.62         0.58 o                         
  -1   6   2        260.68        216.75         1.47 o                         
   0   6   2        735.21        742.38         3.92 o                         
   1   6   2       1775.19       1768.64         8.60 o                         
   2   6   2       1445.17       1600.71         8.58 o                         
   3   6   2        615.77        636.11         4.56 o                         
   4   6   2          3.70          3.76         0.64 o                         
   5   6   2         19.20         23.16         1.24 o                         
   6   6   2        329.78        306.19         4.87 o                         
   7   6   2          8.09          3.85         1.64 o                         
   8   6   2          0.43         -0.89         1.90 o                         
   9   6   2         12.91         10.47         2.88 o                         
  -9   7   2          7.51          6.75         2.26 o                         
  -8   7   2         18.59         21.97         2.30 o                         
  -7   7   2         23.23         26.52         1.67 o                         
  -6   7   2        570.21        544.57         5.29 o                         
  -5   7   2         22.43         22.73         1.04 o                         
  -4   7   2       1081.76       1079.45         7.21 o                         
  -3   7   2         10.94          8.51         0.53 o                         
  -2   7   2       1424.66       1476.52         7.20 o                         
  -1   7   2        444.27        444.89         2.53 o                         
   0   7   2        274.58        253.45         1.60 o                         
   1   7   2         81.98         84.88         0.96 o                         
   2   7   2         24.91         33.70         0.75 o                         
   3   7   2        377.71        402.68         3.15 o                         
   4   7   2        220.72        235.30         2.45 o                         
   5   7   2         12.46         14.74         1.17 o                         
   6   7   2        197.03        189.49         3.50 o                         
   7   7   2         19.70         17.83         1.76 o                         
   8   7   2        115.37        116.38         4.45 o                         
   9   7   2         27.51         27.98         3.41 o                         
  -9   8   2         10.53         10.88         2.78 o                         
  -8   8   2         88.38         94.49         4.13 o                         
  -7   8   2         71.15         65.81         2.28 o                         
  -6   8   2        585.88        560.12         5.41 o                         
  -5   8   2        410.50        413.85         3.80 o                         
  -4   8   2        661.53        637.43         4.39 o                         
  -3   8   2          5.52          7.43         0.56 o                         
  -2   8   2       1111.35       1087.48         5.77 o                         
  -1   8   2        931.33        974.79         4.98 o                         
   0   8   2        414.87        371.28         2.17 o                         
   1   8   2          2.53          5.76         0.37 o                         
   2   8   2        794.19        774.96         4.67 o                         
   3   8   2         11.64         23.56         0.81 o                         
   4   8   2        154.91        169.12         2.22 o                         
   5   8   2         54.57         57.03         1.62 o                         
   6   8   2         67.77         68.35         2.68 o                         
   7   8   2          2.90          2.09         1.40 o                         
   8   8   2          0.02          1.93         2.04 o                         
   9   8   2         10.14         12.12         3.41 o                         
  -9   9   2         20.96         20.00         3.58 o                         
  -8   9   2         20.44         23.14         2.43 o                         
  -7   9   2         82.40         77.55         2.44 o                         
  -6   9   2        177.28        182.64         2.73 o                         
  -5   9   2        584.52        592.58         4.79 o                         
  -4   9   2          0.01          2.23         0.61 o                         
  -3   9   2       1535.42       1504.52         9.11 o                         
  -2   9   2         95.46         84.64         0.98 o                         
  -1   9   2        449.56        488.49         2.93 o                         
   0   9   2          6.18         11.09         0.41 o                         
   1   9   2       1058.32       1192.48         6.29 o                         
   2   9   2         77.10         69.65         1.00 o                         
   3   9   2         72.05         76.81         1.22 o                         
   4   9   2        735.27        722.93         5.12 o                         
   5   9   2         49.53         50.07         1.63 o                         
   6   9   2         27.67         20.17         1.80 o                         
   7   9   2        102.95         92.16         3.48 o                         
   8   9   2          3.48          4.77         2.71 o                         
   9   9   2         27.88         28.64         4.88 o                         
  -9  10   2         41.11         42.11         4.74 o                         
  -8  10   2          0.08         -0.84         1.75 o                         
  -7  10   2         25.66         21.47         1.64 o                         
  -6  10   2         41.74         43.27         1.74 o                         
  -5  10   2         21.86         24.00         1.07 o                         
  -4  10   2         27.47         32.35         1.00 o                         
  -3  10   2        596.47        593.96         4.33 o                         
  -2  10   2          0.28          0.06         0.36 o                         
  -1  10   2         39.43         58.31         0.76 o                         
   0  10   2        458.94        431.72         2.54 o                         
   1  10   2          0.40          1.98         0.32 o                         
   2  10   2        176.50        158.63         1.55 o                         
   3  10   2        832.96        883.43         6.00 o                         
   4  10   2        130.92        138.65         1.87 o                         
   5  10   2        179.36        174.87         2.57 o                         
   6  10   2          0.10         -0.15         1.08 o                         
   7  10   2          3.44          2.56         1.64 o                         
   8  10   2          9.26          8.54         2.65 o                         
   9  10   2          0.32          2.57         5.36 o                         
  -9  11   2          3.06          1.38         3.77 o                         
  -8  11   2         24.41         25.52         3.27 o                         
  -7  11   2          4.07          2.29         1.40 o                         
  -6  11   2        102.56        105.04         2.21 o                         
  -5  11   2        212.58        197.03         2.43 o                         
  -4  11   2       2956.17       2902.20        15.54 o                         
  -3  11   2         44.47         49.85         1.09 o                         
  -2  11   2        318.66        327.78         2.26 o                         
  -1  11   2        324.17        337.67         2.13 o                         
   0  11   2        401.94        416.83         2.64 o                         
   1  11   2         19.49         22.11         0.58 o                         
   2  11   2         23.15         26.06         0.71 o                         
   3  11   2         15.59         16.81         0.73 o                         
   4  11   2        878.82        854.96         6.08 o                         
   5  11   2          1.68          1.69         0.84 o                         
   6  11   2          5.28          3.57         1.17 o                         
   7  11   2          3.22          3.02         1.69 o                         
   8  11   2         70.30         75.92         5.10 o                         
  -9  12   2          0.00          0.29         2.87 o                         
  -8  12   2         34.10         35.15         4.02 o                         
  -7  12   2          2.10          4.61         1.49 o                         
  -6  12   2        204.10        208.52         3.83 o                         
  -5  12   2         48.24         45.48         1.37 o                         
  -4  12   2        387.10        406.20         3.46 o                         
  -3  12   2        173.09        179.88         1.91 o                         
  -2  12   2        135.21        142.30         1.37 o                         
  -1  12   2         85.68         74.85         0.96 o                         
   0  12   2        288.23        245.04         1.84 o                         
   1  12   2          7.70          9.78         0.49 o                         
   2  12   2        681.67        752.93         4.66 o                         
   3  12   2          9.57         10.69         0.66 o                         
   4  12   2        128.12        138.96         1.83 o                         
   5  12   2        456.87        423.93         3.84 o                         
   6  12   2          0.00         -1.24         1.24 o                         
   7  12   2          2.15          2.46         1.94 o                         
   8  12   2          0.71          3.48         2.90 o                         
  -9  13   2         12.76          1.24         6.18 o                         
  -8  13   2          2.30         -0.35         3.03 o                         
  -7  13   2         64.97         63.09         3.34 o                         
  -6  13   2          0.16          0.66         1.20 o                         
  -5  13   2         66.08         68.00         1.68 o                         
  -4  13   2        385.06        359.03         4.10 o                         
  -3  13   2        852.69        817.18         5.56 o                         
  -2  13   2          5.04          6.87         0.45 o                         
  -1  13   2        618.45        625.87         3.92 o                         
   0  13   2          0.50          1.38         0.38 o                         
   1  13   2        181.03        170.07         1.64 o                         
   2  13   2        145.02        166.36         1.72 o                         
   3  13   2         94.81         94.78         1.49 o                         
   4  13   2        340.57        320.62         3.01 o                         
   5  13   2         23.37         27.56         1.46 o                         
   6  13   2          3.93          3.08         1.76 o                         
   7  13   2         57.38         55.45         3.42 o                         
   8  13   2         28.50         25.77         3.40 o                         
  -8  14   2          9.23         10.97         2.69 o                         
  -7  14   2          7.04          4.59         2.23 o                         
  -6  14   2        117.25        106.13         2.69 o                         
  -5  14   2        110.83        110.08         2.33 o                         
  -4  14   2         29.47         32.42         1.31 o                         
  -3  14   2        192.66        191.19         2.38 o                         
  -2  14   2       1017.63       1025.88         6.12 o                         
  -1  14   2         47.87         40.66         1.01 o                         
   0  14   2         32.32         35.77         0.72 o                         
   1  14   2         68.75         79.74         1.12 o                         
   2  14   2       1151.35       1100.81         7.46 o                         
   3  14   2        172.42        170.44         1.99 o                         
   4  14   2        186.70        187.97         2.22 o                         
   5  14   2         39.61         35.44         1.51 o                         
   6  14   2         12.47         13.99         1.99 o                         
   7  14   2          9.10          9.46         2.27 o                         
   8  14   2          0.29         -0.56         2.56 o                         
  -8  15   2          0.18         -1.45         2.27 o                         
  -7  15   2          3.10          4.62         2.23 o                         
  -6  15   2        314.60        329.69         6.11 o                         
  -5  15   2        256.16        239.20         3.54 o                         
  -4  15   2        913.09        891.70         6.66 o                         
  -3  15   2        287.10        281.19         2.77 o                         
  -2  15   2        627.73        585.63         4.16 o                         
  -1  15   2          6.64          8.43         0.59 o                         
   0  15   2         77.60         76.10         1.02 o                         
   1  15   2         83.72         80.02         1.20 o                         
   2  15   2          1.80          1.86         0.59 o                         
   3  15   2         68.99         72.28         1.82 o                         
   4  15   2         11.86         12.65         0.94 o                         
   5  15   2          0.68          3.21         1.14 o                         
   6  15   2         87.84         86.12         3.81 o                         
   7  15   2         14.11         11.37         2.58 o                         
   8  15   2        109.53        122.64         5.51 o                         
  -8  16   2          3.86          3.40         2.47 o                         
  -7  16   2          3.34          1.27         2.50 o                         
  -6  16   2         39.90         36.54         2.49 o                         
  -5  16   2          0.25          3.39         1.38 o                         
  -4  16   2        178.01        173.15         2.61 o                         
  -3  16   2          3.47          4.03         0.78 o                         
  -2  16   2          0.05          0.27         0.62 o                         
  -1  16   2          1.69          3.38         0.50 o                         
   0  16   2          0.06          0.67         0.41 o                         
   1  16   2        364.12        348.88         2.93 o                         
   2  16   2        474.95        470.60         4.05 o                         
   3  16   2        381.33        355.65         3.31 o                         
   4  16   2        105.25         97.00         1.93 o                         
   5  16   2          0.06          0.34         1.23 o                         
   6  16   2         27.42         21.99         2.21 o                         
   7  16   2          8.13          6.93         2.03 o                         
   8  16   2          3.27          6.48         3.05 o                         
  -8  17   2          0.18         -2.33         2.33 o                         
  -7  17   2          2.44          6.35         2.32 o                         
  -6  17   2         35.35         32.69         2.38 o                         
  -5  17   2        514.42        485.15         6.95 o                         
  -4  17   2         61.19         61.86         2.24 o                         
  -3  17   2       1267.45       1213.50         8.57 o                         
  -2  17   2         15.86         14.17         0.78 o                         
  -1  17   2          2.65          2.30         0.51 o                         
   0  17   2          1.53          2.23         0.50 o                         
   1  17   2          1.18          1.24         0.52 o                         
   2  17   2          0.19          1.44         0.70 o                         
   3  17   2          7.19          7.63         0.81 o                         
   4  17   2        232.19        209.14         3.49 o                         
   5  17   2        192.83        193.46         4.22 o                         
   6  17   2          1.27          0.07         1.63 o                         
   7  17   2         90.15         92.80         3.89 o                         
   8  17   2          0.05          8.45         5.56 o                         
  -8  18   2         19.61         18.29         3.07 o                         
  -7  18   2         23.50         22.61         2.87 o                         
  -6  18   2          0.15         -1.04         1.64 o                         
  -5  18   2         30.90         37.40         2.31 o                         
  -4  18   2         53.72         55.09         2.40 o                         
  -3  18   2         57.64         53.08         1.58 o                         
  -2  18   2        256.50        247.65         2.31 o                         
  -1  18   2       1038.53        991.83         7.29 o                         
   0  18   2        796.74        769.48         7.18 o                         
   1  18   2        250.71        255.53         2.40 o                         
   2  18   2        336.06        331.27         3.36 o                         
   3  18   2          1.19          1.13         1.13 o                         
   4  18   2         81.10         75.75         2.57 o                         
   5  18   2         39.35         48.23         2.59 o                         
   6  18   2          5.66          4.07         1.77 o                         
   7  18   2          4.97          6.34         2.12 o                         
  -7  19   2          7.30          7.47         2.39 o                         
  -6  19   2          0.94          0.49         1.78 o                         
  -5  19   2         47.90         43.63         2.47 o                         
  -4  19   2        154.45        161.74         3.58 o                         
  -3  19   2         17.20         14.58         1.11 o                         
  -2  19   2        124.74        114.90         1.86 o                         
  -1  19   2         90.49         91.00         3.14 o                         
   0  19   2          0.46          4.13         1.60 o                         
   1  19   2          9.69         11.48         0.75 o                         
   2  19   2          0.01          1.98         0.78 o                         
   3  19   2          1.17          2.70         1.15 o                         
   4  19   2          7.41          9.58         1.52 o                         
   5  19   2         36.61         25.43         2.14 o                         
   6  19   2         42.41         40.83         2.69 o                         
   7  19   2         19.26         23.41         2.87 o                         
  -7  20   2          0.64         -1.81         2.25 o                         
  -6  20   2         61.92         57.25         3.49 o                         
  -5  20   2         26.43         29.81         2.19 o                         
  -4  20   2         11.09         11.47         1.47 o                         
  -3  20   2          1.24          1.91         1.05 o                         
  -2  20   2         73.08         67.33         1.50 o                         
  -1  20   2        271.67        255.86         4.26 o                         
   0  20   2        191.69        173.41         2.75 o                         
   1  20   2        987.87        945.58         9.54 o                         
   2  20   2         35.94         27.63         1.38 o                         
   3  20   2        558.34        541.00         6.43 o                         
   4  20   2         96.19         90.83         2.73 o                         
   5  20   2          0.47          1.81         1.59 o                         
   6  20   2         48.55         49.01         2.88 o                         
   7  20   2          0.67          1.21         2.29 o                         
  -7  21   2         54.34         61.50         3.99 o                         
  -6  21   2          3.40          4.39         2.02 o                         
  -5  21   2         12.18         16.88         2.06 o                         
  -4  21   2         23.60         19.78         1.66 o                         
  -3  21   2        159.54        157.63         2.92 o                         
  -2  21   2        210.97        192.85         2.74 o                         
  -1  21   2        395.77        383.38         4.40 o                         
   0  21   2          0.29          1.77         1.04 o                         
   1  21   2        324.51        333.67         5.29 o                         
   2  21   2          8.66          9.09         1.44 o                         
   3  21   2         10.23         10.40         1.32 o                         
   4  21   2          3.31          2.53         1.34 o                         
   5  21   2         57.45         64.34         2.95 o                         
   6  21   2         38.11         46.01         3.02 o                         
   7  21   2         54.45         76.86         8.86 o                         
  -7  22   2          3.16          9.21         3.17 o                         
  -6  22   2          0.38          0.34         1.84 o                         
  -5  22   2         43.25         48.48         2.56 o                         
  -4  22   2          1.36          0.60         1.27 o                         
  -3  22   2          0.35          1.51         1.07 o                         
  -2  22   2         59.66         58.85         1.37 o                         
  -1  22   2        180.47        174.84         4.48 o                         
   0  22   2          7.17          5.53         1.18 o                         
   1  22   2         59.80         56.47         2.04 o                         
   2  22   2        591.61        562.01         6.47 o                         
   3  22   2          5.98         12.51         1.35 o                         
   4  22   2         51.98         56.53         2.46 o                         
   5  22   2         13.35         14.08         1.96 o                         
   6  22   2         31.57         41.54         3.25 o                         
  -6  23   2         20.29         16.96         2.17 o                         
  -5  23   2          2.15         -0.07         1.63 o                         
  -4  23   2         51.62         49.34         2.18 o                         
  -3  23   2         30.23         34.65         1.54 o                         
  -2  23   2         68.17         68.56         1.92 o                         
  -1  23   2         13.92         12.70         1.52 o                         
   0  23   2        256.95        254.10         4.43 o                         
   1  23   2          6.10          6.02         1.42 o                         
   2  23   2        159.33        164.19         3.12 o                         
   3  23   2         47.51         42.92         2.40 o                         
   4  23   2         19.23         15.68         1.79 o                         
   5  23   2         22.23         25.04         2.54 o                         
   6  23   2         22.90         24.65         3.03 o                         
  -6  24   2          3.55          6.67         1.93 o                         
  -5  24   2          0.11          0.29         1.50 o                         
  -4  24   2         17.88         15.27         1.56 o                         
  -3  24   2          0.33         -0.64         0.95 o                         
  -2  24   2        104.08        102.48         3.40 o                         
  -1  24   2        105.45        108.26         2.94 o                         
   0  24   2        135.25        137.12         4.04 o                         
   1  24   2         73.59         78.57         2.96 o                         
   2  24   2          3.18          1.85         1.67 o                         
   3  24   2         79.51         79.95         2.56 o                         
   4  24   2          0.20          0.11         1.50 o                         
   5  24   2         68.75         86.05         3.83 o                         
   6  24   2         45.48         43.89         7.01 o                         
  -5  25   2          0.80         -0.52         1.63 o                         
  -4  25   2          1.64         -0.02         1.40 o                         
  -3  25   2         25.02         28.17         2.01 o                         
  -2  25   2         42.27         45.52         2.23 o                         
  -1  25   2         22.05         22.95         1.78 o                         
   0  25   2         48.35         46.28         2.14 o                         
   1  25   2          8.97         12.75         2.11 o                         
   2  25   2          2.18          2.82         1.28 o                         
   3  25   2         14.24         14.75         1.57 o                         
   4  25   2          0.77          0.35         1.70 o                         
   5  25   2         35.65         40.96         3.23 o                         
  -5  26   2          0.26         -1.64         1.64 o                         
  -4  26   2          5.27          5.51         1.46 o                         
  -3  26   2          2.65          0.17         0.97 o                         
  -2  26   2         11.61         10.87         1.47 o                         
  -1  26   2          5.49          5.84         1.93 o                         
   0  26   2        147.07        135.78         3.16 o                         
   1  26   2         75.98         73.36         2.60 o                         
   2  26   2        173.76        165.65         3.96 o                         
   3  26   2          0.01          0.50         1.81 o                         
   4  26   2         53.06         61.91         3.81 o                         
   5  26   2         31.73         34.52         3.11 o                         
  -4  27   2         15.06         17.47         1.72 o                         
  -3  27   2          7.94          8.54         1.80 o                         
  -2  27   2          5.88          2.29         2.27 o                         
  -1  27   2         44.90         48.36         5.26 o                         
   0  27   2          1.06          5.40         2.09 o                         
   1  27   2          0.10          0.02         1.52 o                         
   2  27   2          6.72         10.85         2.06 o                         
   3  27   2          0.44          0.02         2.19 o                         
   4  27   2         46.39         49.21         3.94 o                         
  -4  28   2          2.18         -0.91         1.45 o                         
  -3  28   2          1.12          3.98         1.83 o                         
  -2  28   2          2.68          4.80         2.30 o                         
  -1  28   2         66.14         70.54         6.54 o                         
   0  28   2          2.27          2.19         3.50 o                         
   1  28   2         60.44         53.68         3.75 o                         
   2  28   2          7.92         12.59         2.53 o                         
   3  28   2         98.98        106.81         5.47 o                         
   4  28   2          0.08          2.56         4.43 o                         
  -3  29   2          2.21          8.45         7.01 o                         
  -2  29   2          8.80         12.78         7.21 o                         
  -1  29   2          9.07         11.65         4.66 o                         
   0  29   2          4.77          7.42         5.98 o                         
   1  29   2         21.35         20.81         6.80 o                         
   2  29   2          0.87          1.55         2.28 o                         
   3  29   2          2.34          3.12         2.14 o                         
  -2  30   2          3.69          1.65         6.59 o                         
  -1  30   2          0.38          4.95         4.55 o                         
   0  30   2         62.56         52.54         8.86 o                         
   1  30   2          0.15         -3.30         5.98 o                         
   2  30   2         52.06         55.80         3.63 o                         
  -9   0   3         16.50         16.80         4.23 o                         
  -7   0   3        156.17        161.17         4.56 o                         
  -5   0   3          0.15          6.63         1.15 o                         
  -3   0   3         19.99         22.37         1.02 o                         
  -1   0   3       1530.83       1504.68        11.47 o                         
   1   0   3         90.79         95.14         1.55 o                         
   3   0   3       1344.40       1450.98        14.14 o                         
   5   0   3        362.03        383.80         6.28 o                         
   7   0   3        432.52        441.23        12.16 o                         
   9   0   3         18.31         24.43         3.96 o                         
  -9   1   3         19.30         22.87         2.80 o                         
  -8   1   3         30.85         32.43         2.08 o                         
  -7   1   3         84.16         87.74         2.68 o                         
  -6   1   3        263.75        257.59         3.19 o                         
  -5   1   3        661.78        644.50         5.05 o                         
  -4   1   3        250.80        259.88         2.55 o                         
  -3   1   3        288.19        319.89         2.38 o                         
  -2   1   3        559.44        598.41         3.44 o                         
  -1   1   3       2387.15       2413.25        12.25 o                         
   0   1   3        191.16        184.21         1.64 o                         
   1   1   3         29.26         38.80         0.79 o                         
   2   1   3         58.62         50.39         1.02 o                         
   3   1   3        746.89        747.64         6.02 o                         
   4   1   3        782.15        811.03         6.41 o                         
   5   1   3        265.69        241.38         3.09 o                         
   6   1   3          6.42          4.88         1.36 o                         
   7   1   3          4.19          9.28         2.12 o                         
   8   1   3          7.49         11.45         2.16 o                         
   9   1   3          9.25         14.53         2.76 o                         
  -9   2   3          8.46          4.36         2.37 o                         
  -8   2   3         38.11         41.29         2.46 o                         
  -7   2   3          9.64         10.17         1.42 o                         
  -6   2   3          5.96          9.74         1.06 o                         
  -5   2   3         18.78         19.50         0.98 o                         
  -4   2   3        878.35        895.56         6.25 o                         
  -3   2   3        389.22        373.05         2.64 o                         
  -2   2   3        906.71        865.83         4.55 o                         
  -1   2   3         28.03         17.65         0.54 o                         
   0   2   3         15.62         22.77         0.62 o                         
   1   2   3         13.51         18.44         0.60 o                         
   2   2   3         51.95         51.26         1.11 o                         
   3   2   3         78.51        111.50         2.00 o                         
   4   2   3        340.37        330.15         3.55 o                         
   5   2   3         42.65         44.51         1.79 o                         
   6   2   3        144.12        138.33         3.32 o                         
   7   2   3         42.90         37.15         3.01 o                         
   8   2   3         42.24         53.42         3.44 o                         
   9   2   3         20.43         19.25         3.91 o                         
  -9   3   3         13.84         14.00         2.96 o                         
  -8   3   3         43.10         47.00         2.62 o                         
  -7   3   3        259.84        248.21         3.82 o                         
  -6   3   3         59.71         54.81         1.72 o                         
  -5   3   3          5.56          3.56         0.72 o                         
  -4   3   3          5.67         10.51         0.69 o                         
  -3   3   3         58.11         63.53         1.14 o                         
  -2   3   3        722.72        784.21         4.14 o                         
  -1   3   3       1067.04       1045.43         5.43 o                         
   0   3   3        119.29        145.72         1.31 o                         
   1   3   3       1913.82       1863.52        10.15 o                         
   2   3   3       4885.49       5087.79        27.32 o                         
   3   3   3         57.07         54.08         1.35 o                         
   4   3   3        126.08        107.57         2.48 o                         
   5   3   3        695.64        661.35         6.12 o                         
   6   3   3         48.66         37.40         2.00 o                         
   7   3   3          2.91          7.34         2.03 o                         
   8   3   3          0.00          0.68         2.02 o                         
   9   3   3         14.98         15.21         2.53 o                         
  -9   4   3          0.72          0.46         2.38 o                         
  -8   4   3        112.37        108.90         3.51 o                         
  -7   4   3         11.48         12.25         1.31 o                         
  -6   4   3         40.28         38.66         1.63 o                         
  -5   4   3         39.53         39.15         1.64 o                         
  -4   4   3        277.56        294.98         2.70 o                         
  -3   4   3       3031.66       3046.38        16.47 o                         
  -2   4   3       2846.39       3096.02        14.89 o                         
  -1   4   3         38.64         25.89         0.65 o                         
   0   4   3       1076.82       1113.89         5.88 o                         
   1   4   3        232.29        240.14         1.90 o                         
   2   4   3         19.72         34.78         0.96 o                         
   3   4   3         68.25         58.61         1.42 o                         
   4   4   3        125.30        127.05         2.01 o                         
   5   4   3        357.98        350.78         3.52 o                         
   6   4   3          2.78          2.20         1.38 o                         
   7   4   3         45.43         53.50         3.29 o                         
   8   4   3          1.72         -0.69         1.90 o                         
   9   4   3          0.81          4.70         2.50 o                         
  -9   5   3          3.10          3.31         2.28 o                         
  -8   5   3          0.42          0.58         1.58 o                         
  -7   5   3        109.99         98.97         2.33 o                         
  -6   5   3        234.87        234.99         3.09 o                         
  -5   5   3         58.94         62.49         1.52 o                         
  -4   5   3        167.92        175.46         1.99 o                         
  -3   5   3          0.07          2.07         0.57 o                         
  -2   5   3        371.06        319.46         2.58 o                         
  -1   5   3          0.74          1.96         0.45 o                         
   0   5   3       4795.11       4913.69        23.56 o                         
   1   5   3        544.52        533.99         3.37 o                         
   2   5   3         28.41         42.65         1.00 o                         
   3   5   3        280.80        301.99         2.80 o                         
   4   5   3        635.03        621.26         5.28 o                         
   5   5   3        106.77        106.72         2.75 o                         
   6   5   3        108.19         98.53         2.95 o                         
   7   5   3         14.48         11.83         2.09 o                         
   8   5   3          0.58          0.61         2.07 o                         
   9   5   3          5.89         -1.31         2.71 o                         
  -9   6   3          6.76          8.81         2.63 o                         
  -8   6   3          6.28         11.09         2.00 o                         
  -7   6   3        111.48        109.29         2.73 o                         
  -6   6   3        301.22        305.12         3.95 o                         
  -5   6   3         26.10         27.59         1.30 o                         
  -4   6   3        245.62        224.59         2.32 o                         
  -3   6   3        667.61        671.12         4.37 o                         
  -2   6   3        378.66        387.80         2.57 o                         
  -1   6   3       5821.50       6235.72        29.74 o                         
   0   6   3       1227.26       1293.08         6.72 o                         
   1   6   3        566.36        582.22         3.52 o                         
   2   6   3         19.86         21.27         0.77 o                         
   3   6   3        177.43        185.87         1.95 o                         
   4   6   3        832.94        820.13         6.25 o                         
   5   6   3         81.70         91.48         1.81 o                         
   6   6   3         66.72         77.63         2.90 o                         
   7   6   3          4.67          5.36         1.95 o                         
   8   6   3         36.78         40.37         3.18 o                         
   9   6   3          0.04         -2.44         2.44 o                         
  -9   7   3         84.13         88.70         4.36 o                         
  -8   7   3          1.42          3.56         2.05 o                         
  -7   7   3         13.16         13.58         1.52 o                         
  -6   7   3        372.18        355.77         3.81 o                         
  -5   7   3         71.47         68.20         1.67 o                         
  -4   7   3         64.60         60.43         1.24 o                         
  -3   7   3        174.81        196.36         1.89 o                         
  -2   7   3         20.24         17.42         0.61 o                         
  -1   7   3        847.59        873.45         4.48 o                         
   0   7   3         55.73         70.72         0.99 o                         
   1   7   3        194.77        170.80         1.48 o                         
   2   7   3        541.89        543.00         3.87 o                         
   3   7   3        469.45        461.25         3.69 o                         
   4   7   3        110.62        107.81         1.83 o                         
   5   7   3        242.19        224.06         2.87 o                         
   6   7   3         67.75         57.98         2.56 o                         
   7   7   3          2.04          1.56         1.75 o                         
   8   7   3         10.78          8.04         2.31 o                         
   9   7   3         10.14         13.11         4.57 o                         
  -9   8   3          1.05         -0.89         2.44 o                         
  -8   8   3         88.79         86.88         4.00 o                         
  -7   8   3          5.69          4.42         1.36 o                         
  -6   8   3         19.93         22.97         1.58 o                         
  -5   8   3        994.89        971.87         6.93 o                         
  -4   8   3        168.18        170.01         2.20 o                         
  -3   8   3         46.01         35.98         0.93 o                         
  -2   8   3        583.59        610.35         3.83 o                         
  -1   8   3       3167.11       3314.12        15.85 o                         
   0   8   3       1320.56       1400.75         7.23 o                         
   1   8   3        501.82        524.96         3.32 o                         
   2   8   3         93.48        109.38         1.43 o                         
   3   8   3         36.62         53.49         1.32 o                         
   4   8   3          4.38          3.89         0.75 o                         
   5   8   3        315.52        317.66         3.89 o                         
   6   8   3         39.28         37.54         2.79 o                         
   7   8   3         65.53         66.93         3.47 o                         
   8   8   3         14.64         10.48         2.68 o                         
  -9   9   3          1.09         -0.07         3.37 o                         
  -8   9   3         95.93         90.78         4.10 o                         
  -7   9   3         31.18         29.45         1.85 o                         
  -6   9   3         11.90          9.44         1.33 o                         
  -5   9   3         33.98         34.70         1.22 o                         
  -4   9   3        100.14        119.95         1.67 o                         
  -3   9   3         22.36         22.98         0.80 o                         
  -2   9   3        159.01        149.23         1.47 o                         
  -1   9   3        164.68        192.97         1.58 o                         
   0   9   3        164.79        140.77         1.32 o                         
   1   9   3        997.98       1022.43         5.82 o                         
   2   9   3        954.95        862.73         5.45 o                         
   3   9   3        710.99        715.13         5.70 o                         
   4   9   3          0.14          0.88         0.71 o                         
   5   9   3        157.47        146.32         2.77 o                         
   6   9   3         32.54         29.80         2.03 o                         
   7   9   3          0.11          1.00         1.79 o                         
   8   9   3          0.01         -2.22         2.22 o                         
  -9  10   3          1.37          2.67         2.88 o                         
  -8  10   3         30.30         29.64         3.16 o                         
  -7  10   3        209.84        202.93         3.61 o                         
  -6  10   3          0.64         -1.08         1.08 o                         
  -5  10   3          8.89          6.97         0.93 o                         
  -4  10   3       1643.60       1629.86         9.86 o                         
  -3  10   3        431.15        419.32         3.17 o                         
  -2  10   3        262.64        289.28         2.29 o                         
  -1  10   3        862.07        871.29         4.87 o                         
   0  10   3        886.79        823.31         4.69 o                         
   1  10   3        669.42        683.10         4.30 o                         
   2  10   3        421.91        459.01         3.44 o                         
   3  10   3        267.64        265.88         2.63 o                         
   4  10   3        239.79        235.56         2.69 o                         
   5  10   3          0.01          0.11         0.89 o                         
   6  10   3         35.23         43.51         2.31 o                         
   7  10   3         30.98         30.56         4.02 o                         
   8  10   3         42.55         48.26         3.96 o                         
  -9  11   3         14.96          9.16         3.33 o                         
  -8  11   3          0.00         -0.94         2.23 o                         
  -7  11   3         66.15         67.71         2.69 o                         
  -6  11   3          0.83         -0.28         1.03 o                         
  -5  11   3         43.55         45.98         1.39 o                         
  -4  11   3         15.27         16.25         0.95 o                         
  -3  11   3          4.87          7.65         0.67 o                         
  -2  11   3          6.22         12.47         0.60 o                         
  -1  11   3        163.65        137.61         1.33 o                         
   0  11   3        414.40        445.11         2.95 o                         
   1  11   3       2563.41       2622.51        14.17 o                         
   2  11   3        429.85        431.06         3.33 o                         
   3  11   3        141.16        132.22         1.88 o                         
   4  11   3          5.29          2.33         0.75 o                         
   5  11   3         11.82         12.08         1.01 o                         
   6  11   3          0.00          0.00         1.31 o                         
   7  11   3         18.44         19.50         3.13 o                         
   8  11   3          2.70          3.52         2.96 o                         
  -8  12   3         14.61         14.51         2.81 o                         
  -7  12   3        145.24        142.19         3.85 o                         
  -6  12   3         85.14         93.28         2.31 o                         
  -5  12   3        170.06        163.59         2.84 o                         
  -4  12   3         58.06         65.73         1.50 o                         
  -3  12   3        658.80        634.89         4.47 o                         
  -2  12   3        801.51        862.03         5.32 o                         
  -1  12   3        840.92        819.63         4.65 o                         
   0  12   3          9.73          7.35         0.48 o                         
   1  12   3        208.53        251.75         1.98 o                         
   2  12   3         39.03         60.09         1.83 o                         
   3  12   3          0.17         -0.10         0.62 o                         
   4  12   3         25.76         26.16         1.12 o                         
   5  12   3          3.12          2.68         0.86 o                         
   6  12   3          7.09          6.38         1.69 o                         
   7  12   3         22.23         23.33         2.56 o                         
   8  12   3          8.84         13.80         3.44 o                         
  -8  13   3         22.00         19.29         2.98 o                         
  -7  13   3         23.75         22.71         2.48 o                         
  -6  13   3          0.48         -0.06         1.25 o                         
  -5  13   3         22.91         23.17         1.30 o                         
  -4  13   3         22.84         25.74         1.13 o                         
  -3  13   3         97.82        102.39         1.58 o                         
  -2  13   3        182.68        191.64         1.92 o                         
  -1  13   3         30.72         27.70         0.78 o                         
   0  13   3         75.72         69.40         1.23 o                         
   1  13   3          2.76          2.75         0.50 o                         
   2  13   3       3420.45       3375.92        19.42 o                         
   3  13   3         27.17         24.24         1.03 o                         
   4  13   3          6.09          9.95         0.89 o                         
   5  13   3          1.20          0.46         0.94 o                         
   6  13   3          2.25          1.54         1.55 o                         
   7  13   3          8.43          7.04         2.19 o                         
   8  13   3         24.97         28.48         5.21 o                         
  -8  14   3          1.64          4.58         3.84 o                         
  -7  14   3         14.19         15.75         2.36 o                         
  -6  14   3        186.78        173.21         3.54 o                         
  -5  14   3        266.40        253.36         3.44 o                         
  -4  14   3        283.01        259.10         3.65 o                         
  -3  14   3          4.73          6.14         0.76 o                         
  -2  14   3        854.44        826.85         5.37 o                         
  -1  14   3        247.75        250.16         1.96 o                         
   0  14   3        452.53        465.09         3.38 o                         
   1  14   3         97.97         90.86         1.26 o                         
   2  14   3          8.91         12.17         1.15 o                         
   3  14   3          6.22         10.81         0.79 o                         
   4  14   3         37.96         38.04         1.31 o                         
   5  14   3         38.88         34.20         1.67 o                         
   6  14   3         17.00         11.66         1.87 o                         
   7  14   3          1.58          1.31         1.89 o                         
   8  14   3         59.70         66.42         4.66 o                         
  -8  15   3          0.05         -0.42         2.36 o                         
  -7  15   3         16.68         16.91         2.41 o                         
  -6  15   3         63.25         62.52         2.75 o                         
  -5  15   3         19.55         20.90         1.69 o                         
  -4  15   3        185.23        183.27         2.51 o                         
  -3  15   3        170.69        168.32         2.09 o                         
  -2  15   3         45.16         48.33         1.07 o                         
  -1  15   3        376.33        362.62         2.91 o                         
   0  15   3         18.71         22.04         0.93 o                         
   1  15   3        616.56        574.39         4.56 o                         
   2  15   3          5.78          5.87         0.71 o                         
   3  15   3         21.34         20.70         0.90 o                         
   4  15   3         83.52         71.94         1.91 o                         
   5  15   3         37.16         40.33         1.93 o                         
   6  15   3          0.07         -0.15         1.62 o                         
   7  15   3          1.07         -0.50         1.88 o                         
   8  15   3          3.54          4.89         3.65 o                         
  -8  16   3          1.94          0.83         2.42 o                         
  -7  16   3         31.86         29.05         2.74 o                         
  -6  16   3         43.31         42.50         2.44 o                         
  -5  16   3         51.65         56.76         2.14 o                         
  -4  16   3        444.66        429.70         4.13 o                         
  -3  16   3        466.09        439.55         3.82 o                         
  -2  16   3         85.24         82.96         1.51 o                         
  -1  16   3        127.77        126.53         1.61 o                         
   0  16   3        214.03        219.97         2.16 o                         
   1  16   3        171.82        200.21         2.10 o                         
   2  16   3         27.59         33.87         1.06 o                         
   3  16   3         30.33         31.53         1.20 o                         
   4  16   3        313.06        270.69         3.66 o                         
   5  16   3         13.21         16.14         1.77 o                         
   6  16   3         15.80         16.65         2.08 o                         
   7  16   3         19.15         21.82         2.54 o                         
  -8  17   3          9.55         16.05         2.92 o                         
  -7  17   3          2.55          1.35         2.28 o                         
  -6  17   3         55.37         48.57         2.79 o                         
  -5  17   3         15.74         16.72         1.63 o                         
  -4  17   3          2.00          3.64         1.02 o                         
  -3  17   3         79.23         74.43         1.69 o                         
  -2  17   3        124.88        111.65         1.90 o                         
  -1  17   3        152.41        134.10         1.72 o                         
   0  17   3        753.16        731.03         7.19 o                         
   1  17   3         74.58         75.45         1.61 o                         
   2  17   3        409.00        382.55         4.07 o                         
   3  17   3         83.79         81.89         2.13 o                         
   4  17   3         79.72         83.73         2.34 o                         
   5  17   3          0.50          0.59         1.29 o                         
   6  17   3          5.10          6.56         1.84 o                         
   7  17   3          0.01          0.00         1.97 o                         
  -7  18   3          7.51          9.22         2.59 o                         
  -6  18   3          0.49          0.93         1.82 o                         
  -5  18   3        250.96        249.47         4.45 o                         
  -4  18   3         93.09         90.53         2.48 o                         
  -3  18   3          0.28         -0.55         0.80 o                         
  -2  18   3        504.84        519.77         4.11 o                         
  -1  18   3         18.96         22.73         0.91 o                         
   0  18   3        138.18        127.99         1.71 o                         
   1  18   3        160.95        143.49         1.88 o                         
   2  18   3          2.22          4.08         0.90 o                         
   3  18   3         64.68         59.74         2.11 o                         
   4  18   3          7.92          8.59         1.32 o                         
   5  18   3         95.45         92.35         2.84 o                         
   6  18   3          0.54          4.25         1.89 o                         
   7  18   3         30.60         29.68         2.79 o                         
  -7  19   3          5.42          9.92         2.57 o                         
  -6  19   3          6.71          4.67         1.97 o                         
  -5  19   3          0.03          1.51         1.41 o                         
  -4  19   3         10.37         12.77         1.39 o                         
  -3  19   3          6.34          7.92         1.01 o                         
  -2  19   3         40.80         50.80         1.75 o                         
  -1  19   3        182.19        171.04         2.39 o                         
   0  19   3        158.91        150.92         1.91 o                         
   1  19   3        533.87        492.59         4.56 o                         
   2  19   3        181.28        159.89         2.84 o                         
   3  19   3        238.88        239.90         4.42 o                         
   4  19   3          0.31          0.34         1.15 o                         
   5  19   3         25.42         34.05         2.25 o                         
   6  19   3         10.22         14.94         2.33 o                         
   7  19   3         10.97         19.63         3.11 o                         
  -7  20   3         14.33         19.69         2.99 o                         
  -6  20   3         26.94         23.24         2.59 o                         
  -5  20   3          7.50          8.33         1.64 o                         
  -4  20   3        250.46        242.27         3.85 o                         
  -3  20   3         21.44         20.77         1.33 o                         
  -2  20   3          0.93          2.62         0.82 o                         
  -1  20   3        856.92        819.48         6.33 o                         
   0  20   3          7.75          9.07         0.90 o                         
   1  20   3        113.94        108.77         1.89 o                         
   2  20   3        120.13        119.49         2.50 o                         
   3  20   3          8.34          9.93         1.35 o                         
   4  20   3         38.73         40.32         1.91 o                         
   5  20   3          0.35          0.92         1.57 o                         
   6  20   3         42.61         42.85         2.91 o                         
  -7  21   3          9.45          5.96         2.86 o                         
  -6  21   3         10.17          4.77         2.05 o                         
  -5  21   3         38.33         43.05         2.50 o                         
  -4  21   3         14.00         20.27         1.60 o                         
  -3  21   3         19.51         21.46         1.40 o                         
  -2  21   3        100.90         96.37         1.89 o                         
  -1  21   3          1.61          4.84         1.26 o                         
   0  21   3        195.55        196.21         2.53 o                         
   1  21   3         43.70         39.84         1.88 o                         
   2  21   3        135.40        139.63         3.34 o                         
   3  21   3          0.04         -0.23         1.11 o                         
   4  21   3        100.29        105.10         2.89 o                         
   5  21   3         23.03         27.85         2.21 o                         
   6  21   3          7.92          8.05         2.41 o                         
  -6  22   3          0.11         -0.90         1.92 o                         
  -5  22   3         24.74         33.46         2.99 o                         
  -4  22   3          0.03          0.10         1.16 o                         
  -3  22   3        261.13        261.05         3.73 o                         
  -2  22   3         28.22         27.95         1.21 o                         
  -1  22   3        110.69         99.81         1.90 o                         
   0  22   3          7.16          5.53         1.10 o                         
   1  22   3         74.76         69.18         1.95 o                         
   2  22   3         60.29         50.57         2.15 o                         
   3  22   3         21.06         17.51         1.69 o                         
   4  22   3         11.95         14.22         1.62 o                         
   5  22   3          0.10         -1.58         1.58 o                         
   6  22   3          0.63          3.62         2.45 o                         
  -6  23   3         10.55          8.68         2.44 o                         
  -5  23   3         17.10         18.89         2.09 o                         
  -4  23   3          0.47          0.82         1.19 o                         
  -3  23   3          7.68         14.66         1.32 o                         
  -2  23   3          3.09          2.33         0.84 o                         
  -1  23   3         43.15         37.63         1.61 o                         
   0  23   3          0.28          0.08         0.93 o                         
   1  23   3        106.24        120.92         3.37 o                         
   2  23   3         33.43         42.41         1.96 o                         
   3  23   3         79.17         77.66         2.66 o                         
   4  23   3         50.41         50.35         2.49 o                         
   5  23   3         83.53         84.62         3.93 o                         
  -6  24   3         23.80         27.80         3.53 o                         
  -5  24   3         20.59         23.66         2.98 o                         
  -4  24   3         64.47         61.31         2.24 o                         
  -3  24   3         98.56         93.43         2.64 o                         
  -2  24   3         22.14         27.33         1.51 o                         
  -1  24   3          0.12          0.08         1.08 o                         
   0  24   3         23.11         21.54         1.89 o                         
   1  24   3         26.94         26.93         2.12 o                         
   2  24   3          2.56         -0.30         1.18 o                         
   3  24   3         37.17         38.07         1.94 o                         
   4  24   3          0.14          0.74         1.67 o                         
   5  24   3          8.70          6.75         2.44 o                         
  -5  25   3          5.05          1.21         1.93 o                         
  -4  25   3          2.36          3.69         1.85 o                         
  -3  25   3          1.11          1.43         1.07 o                         
  -2  25   3         85.58         76.27         3.26 o                         
  -1  25   3          7.19          8.49         1.46 o                         
   0  25   3          4.22          4.13         1.48 o                         
   1  25   3          0.52          2.06         1.49 o                         
   2  25   3         53.04         51.37         2.70 o                         
   3  25   3         14.32         13.81         1.68 o                         
   4  25   3         32.13         38.39         2.92 o                         
   5  25   3          3.60          3.36         2.42 o                         
  -5  26   3         36.83         36.43         2.58 o                         
  -4  26   3          3.29          2.37         2.01 o                         
  -3  26   3         56.77         55.51         2.04 o                         
  -2  26   3          2.08          2.65         1.87 o                         
  -1  26   3         71.50         68.22         3.22 o                         
   0  26   3         14.07         14.38         1.77 o                         
   1  26   3          1.08          0.68         1.78 o                         
   2  26   3          2.48          4.60         1.96 o                         
   3  26   3         14.49         16.17         2.17 o                         
   4  26   3          7.72          8.93         3.47 o                         
  -4  27   3         18.26         15.00         2.01 o                         
  -3  27   3         15.88         14.83         2.16 o                         
  -2  27   3          0.61         -0.91         1.51 o                         
  -1  27   3        105.46        106.62         6.08 o                         
   0  27   3         36.70         38.31         2.83 o                         
   1  27   3          3.74          4.81         2.02 o                         
   2  27   3          0.99          3.02         1.97 o                         
   3  27   3         81.73         82.31         4.43 o                         
   4  27   3         15.03         13.89         3.09 o                         
  -3  28   3         25.95         21.10         2.55 o                         
  -2  28   3          6.41          6.57         2.99 o                         
  -1  28   3          0.57          1.16         2.52 o                         
   0  28   3          8.68         13.41         2.43 o                         
   1  28   3          0.20         -0.60         1.84 o                         
   2  28   3          7.52          4.58         1.88 o                         
   3  28   3          9.42         11.34         2.70 o                         
  -2  29   3         25.61         24.80         3.65 o                         
  -1  29   3         32.24         43.53         3.92 o                         
   0  29   3          1.74         -0.52         4.74 o                         
   1  29   3         28.64         30.07         3.06 o                         
   2  29   3          8.78         10.34         2.00 o                         
  -1  30   3         43.29         48.42         8.24 o                         
   0  30   3          0.24         -0.82         5.77 o                         
  -8   0   4        520.01        519.20        12.59 o                         
  -6   0   4         16.20         13.06         1.71 o                         
  -4   0   4         32.60         34.95         1.54 o                         
  -2   0   4        111.26        119.03         2.03 o                         
   0   0   4       1866.45       1903.49        14.53 o                         
   2   0   4         22.59         22.80         1.30 o                         
   4   0   4       1568.70       1496.26        18.53 o                         
   6   0   4         57.28         53.93         4.73 o                         
   8   0   4         22.26         47.40         4.71 o                         
  -9   1   4          4.98          6.02         3.15 o                         
  -8   1   4         19.32         22.25         2.37 o                         
  -7   1   4         73.66         69.78         2.76 o                         
  -6   1   4          1.12          1.73         0.99 o                         
  -5   1   4          1.67          1.43         0.74 o                         
  -4   1   4         83.69         76.51         1.56 o                         
  -3   1   4        213.51        191.78         2.15 o                         
  -2   1   4       1933.96       1892.32        10.06 o                         
  -1   1   4         31.10         21.62         0.73 o                         
   0   1   4       1359.13       1495.99         8.40 o                         
   1   1   4        312.26        330.82         2.70 o                         
   2   1   4          1.51          0.74         0.57 o                         
   3   1   4        373.47        385.17         4.11 o                         
   4   1   4         77.41         77.51         2.11 o                         
   5   1   4          5.03         10.50         1.29 o                         
   6   1   4          6.46         10.32         2.24 o                         
   7   1   4        288.95        291.25         6.37 o                         
   8   1   4        132.29        134.85         6.93 o                         
  -9   2   4         49.07         56.18         4.22 o                         
  -8   2   4         49.50         48.12         4.09 o                         
  -7   2   4        166.42        162.54         3.68 o                         
  -6   2   4         52.50         43.85         1.92 o                         
  -5   2   4        137.08        114.83         1.83 o                         
  -4   2   4          5.38          4.96         0.80 o                         
  -3   2   4        227.40        240.62         2.37 o                         
  -2   2   4        284.61        252.12         2.21 o                         
  -1   2   4          0.98          2.21         0.46 o                         
   0   2   4          0.39          2.16         0.46 o                         
   1   2   4         71.76         46.69         1.04 o                         
   2   2   4        754.03        778.01         5.99 o                         
   3   2   4        192.90        192.66         3.03 o                         
   4   2   4         83.21         75.40         2.06 o                         
   5   2   4        910.13        887.24         8.51 o                         
   6   2   4          0.25          4.46         1.90 o                         
   7   2   4         47.84         44.99         4.11 o                         
   8   2   4          1.59         11.12         2.54 o                         
  -9   3   4          2.98          3.17         2.56 o                         
  -8   3   4         56.89         62.43         3.21 o                         
  -7   3   4        198.61        198.10         4.02 o                         
  -6   3   4         33.16         39.98         1.60 o                         
  -5   3   4         39.12         38.18         1.40 o                         
  -4   3   4        496.64        514.97         4.35 o                         
  -3   3   4         23.81         29.11         0.94 o                         
  -2   3   4       2419.27       2463.73        12.49 o                         
  -1   3   4        907.11        901.73         5.26 o                         
   0   3   4        123.82        146.53         1.52 o                         
   1   3   4         15.97          8.67         0.61 o                         
   2   3   4        154.08        158.83         1.91 o                         
   3   3   4         12.45         11.90         0.94 o                         
   4   3   4         34.70         37.96         1.57 o                         
   5   3   4         39.08         52.27         2.41 o                         
   6   3   4        226.39        224.43         5.19 o                         
   7   3   4         93.35        109.73         4.40 o                         
   8   3   4         25.25         33.11         3.57 o                         
  -9   4   4          0.52         -0.70         2.44 o                         
  -8   4   4         37.57         39.69         2.71 o                         
  -7   4   4          1.84          3.75         1.48 o                         
  -6   4   4        288.49        276.16         3.78 o                         
  -5   4   4         46.92         52.42         1.67 o                         
  -4   4   4        320.44        293.71         2.91 o                         
  -3   4   4         50.89         62.12         1.19 o                         
  -2   4   4       1507.75       1504.96         8.19 o                         
  -1   4   4       1724.20       1939.69        10.27 o                         
   0   4   4        271.44        339.90         2.56 o                         
   1   4   4         72.95         95.44         1.34 o                         
   2   4   4        396.62        370.67         3.20 o                         
   3   4   4         98.66         98.06         1.85 o                         
   4   4   4        424.12        412.31         4.76 o                         
   5   4   4        170.95        164.32         3.19 o                         
   6   4   4        140.36        127.11         3.62 o                         
   7   4   4         40.01         43.89         3.16 o                         
   8   4   4          6.41          6.17         2.33 o                         
  -9   5   4          8.26         11.37         3.51 o                         
  -8   5   4          0.14         -0.95         1.69 o                         
  -7   5   4         71.66         72.56         2.73 o                         
  -6   5   4          2.78          1.17         1.14 o                         
  -5   5   4         50.66         53.22         1.53 o                         
  -4   5   4         21.28         29.04         1.09 o                         
  -3   5   4        506.51        474.65         3.64 o                         
  -2   5   4        254.33        276.01         2.26 o                         
  -1   5   4       3898.85       3966.76        20.50 o                         
   0   5   4        427.64        392.21         2.85 o                         
   1   5   4        116.77        124.61         1.54 o                         
   2   5   4         10.27         20.09         0.84 o                         
   3   5   4         30.44         28.47         1.14 o                         
   4   5   4          5.42          8.92         0.96 o                         
   5   5   4         37.59         31.70         1.58 o                         
   6   5   4         80.29         81.93         3.29 o                         
   7   5   4         72.31         72.10         3.74 o                         
   8   5   4         15.33         16.76         2.64 o                         
  -9   6   4         37.33         39.48         4.89 o                         
  -8   6   4          3.71          5.47         1.90 o                         
  -7   6   4        248.57        242.19         5.37 o                         
  -6   6   4         21.77         21.94         1.58 o                         
  -5   6   4         38.32         37.35         1.40 o                         
  -4   6   4         19.32         15.93         0.95 o                         
  -3   6   4         15.43         16.75         1.00 o                         
  -2   6   4       1125.58       1124.31         6.59 o                         
  -1   6   4        339.62        323.18         3.16 o                         
   0   6   4        250.47        259.78         2.16 o                         
   1   6   4        510.35        487.31         3.56 o                         
   2   6   4         46.96         50.85         1.18 o                         
   3   6   4         78.03         72.44         1.58 o                         
   4   6   4        116.78        111.86         2.30 o                         
   5   6   4        867.05        830.50         8.68 o                         
   6   6   4         68.24         65.91         2.99 o                         
   7   6   4          0.07          0.32         1.88 o                         
   8   6   4         12.19         16.47         3.06 o                         
  -9   7   4          3.05          5.25         3.09 o                         
  -8   7   4         40.52         43.67         4.66 o                         
  -7   7   4          0.09          1.44         1.32 o                         
  -6   7   4         61.03         69.04         2.31 o                         
  -5   7   4        301.59        278.31         3.24 o                         
  -4   7   4        315.78        306.59         3.04 o                         
  -3   7   4         20.12         18.02         0.82 o                         
  -2   7   4         31.31         23.51         0.83 o                         
  -1   7   4        659.41        674.98         4.30 o                         
   0   7   4       2356.95       2531.17        13.44 o                         
   1   7   4         20.42         20.62         0.76 o                         
   2   7   4        632.62        609.89         4.46 o                         
   3   7   4        253.99        238.83         2.80 o                         
   4   7   4        402.04        391.75         4.10 o                         
   5   7   4         82.38         90.27         2.91 o                         
   6   7   4         11.13         16.15         1.82 o                         
   7   7   4         58.71         64.64         3.59 o                         
   8   7   4          1.69          0.73         2.53 o                         
  -9   8   4          1.18         -2.67         2.67 o                         
  -8   8   4         22.46         26.08         2.70 o                         
  -7   8   4          9.92         10.04         1.53 o                         
  -6   8   4         48.90         48.36         2.03 o                         
  -5   8   4         20.52         27.67         1.30 o                         
  -4   8   4         55.60         60.61         1.49 o                         
  -3   8   4        188.27        185.76         2.04 o                         
  -2   8   4         39.77         52.21         1.04 o                         
  -1   8   4        221.06        201.29         1.93 o                         
   0   8   4        188.24        165.85         1.89 o                         
   1   8   4          2.12          1.18         0.53 o                         
   2   8   4        291.16        274.41         2.67 o                         
   3   8   4         91.23         90.55         1.64 o                         
   4   8   4        549.64        546.08         5.03 o                         
   5   8   4        111.62        104.47         2.15 o                         
   6   8   4        117.21        109.08         3.25 o                         
   7   8   4         12.32         17.11         2.39 o                         
   8   8   4         40.13         41.13         3.85 o                         
  -9   9   4          4.11          4.69         3.78 o                         
  -8   9   4          2.90          1.75         2.28 o                         
  -7   9   4         78.99         78.59         2.68 o                         
  -6   9   4         11.62         11.43         1.40 o                         
  -5   9   4        524.62        526.42         5.33 o                         
  -4   9   4        186.91        184.12         2.39 o                         
  -3   9   4        341.72        347.96         3.10 o                         
  -2   9   4        349.66        400.63         3.02 o                         
  -1   9   4        588.30        563.16         3.83 o                         
   0   9   4        326.47        331.38         2.70 o                         
   1   9   4        361.37        360.16         2.99 o                         
   2   9   4        122.71        130.69         1.81 o                         
   3   9   4         96.72         94.88         1.75 o                         
   4   9   4        186.38        186.72         4.39 o                         
   5   9   4        164.50        177.87         2.72 o                         
   6   9   4        146.73        137.19         3.55 o                         
   7   9   4         11.39         18.55         2.85 o                         
   8   9   4         29.66         31.28         5.98 o                         
  -8  10   4         14.50         15.10         2.70 o                         
  -7  10   4         93.81         95.79         3.03 o                         
  -6  10   4         12.49         13.70         1.45 o                         
  -5  10   4          7.15         13.14         1.16 o                         
  -4  10   4         25.49         27.29         1.10 o                         
  -3  10   4        225.10        228.26         2.27 o                         
  -2  10   4         27.37         26.45         0.84 o                         
  -1  10   4        155.47        169.12         1.81 o                         
   0  10   4         19.64         25.04         0.84 o                         
   1  10   4        970.34        982.12         6.25 o                         
   2  10   4        315.99        322.34         3.03 o                         
   3  10   4       1227.25       1220.96         8.61 o                         
   4  10   4        274.05        252.66         4.24 o                         
   5  10   4        128.01        113.36         2.34 o                         
   6  10   4          5.93          8.73         1.66 o                         
   7  10   4          8.22          4.97         2.34 o                         
   8  10   4          1.50          5.86         3.28 o                         
  -8  11   4          1.76          1.71         2.68 o                         
  -7  11   4          3.74          2.35         1.80 o                         
  -6  11   4         76.96         78.93         2.35 o                         
  -5  11   4         79.24         77.04         1.94 o                         
  -4  11   4        549.32        514.39         4.35 o                         
  -3  11   4         99.14         94.67         1.83 o                         
  -2  11   4        694.65        730.49         4.67 o                         
  -1  11   4          0.43         -0.55         0.55 o                         
   0  11   4        630.67        626.08         4.20 o                         
   1  11   4         27.88         35.55         1.02 o                         
   2  11   4       1086.22       1067.42         7.29 o                         
   3  11   4        294.46        308.45         3.56 o                         
   4  11   4          0.00          0.44         0.87 o                         
   5  11   4          3.45          3.82         1.13 o                         
   6  11   4          4.70          2.90         1.72 o                         
   7  11   4         20.31         15.04         2.80 o                         
   8  11   4         39.18         40.97         4.52 o                         
  -8  12   4         21.35         17.43         2.96 o                         
  -7  12   4         78.72         79.39         3.47 o                         
  -6  12   4          2.01          4.20         1.33 o                         
  -5  12   4         48.74         44.96         1.63 o                         
  -4  12   4         56.71         63.31         1.65 o                         
  -3  12   4          4.63          4.84         0.71 o                         
  -2  12   4        120.80        132.56         1.55 o                         
  -1  12   4        362.93        372.05         2.91 o                         
   0  12   4         53.21         39.52         1.25 o                         
   1  12   4        221.67        208.98         2.10 o                         
   2  12   4       1083.65       1051.52         6.92 o                         
   3  12   4        380.23        397.08         3.77 o                         
   4  12   4         82.03         82.83         1.95 o                         
   5  12   4         95.29         96.10         2.41 o                         
   6  12   4          2.43         -0.44         1.60 o                         
   7  12   4          2.86          0.20         2.54 o                         
   8  12   4         25.71         20.54         4.59 o                         
  -8  13   4          1.92          0.41         2.46 o                         
  -7  13   4         52.03         50.93         3.25 o                         
  -6  13   4         48.98         42.95         2.47 o                         
  -5  13   4        836.38        821.26         7.65 o                         
  -4  13   4          3.55          4.36         0.97 o                         
  -3  13   4        320.35        312.33         2.90 o                         
  -2  13   4          5.30          9.44         0.72 o                         
  -1  13   4        298.83        289.85         2.87 o                         
   0  13   4         10.22          8.70         0.72 o                         
   1  13   4       1195.38       1215.34         7.51 o                         
   2  13   4        236.65        231.85         2.52 o                         
   3  13   4          7.54          6.98         0.87 o                         
   4  13   4        281.40        274.73         3.27 o                         
   5  13   4         39.92         41.52         2.00 o                         
   6  13   4          0.14         -0.24         1.59 o                         
   7  13   4         21.93         29.37         3.80 o                         
  -8  14   4         17.85         12.30         2.98 o                         
  -7  14   4         34.66         35.33         3.78 o                         
  -6  14   4          0.80          0.41         1.51 o                         
  -5  14   4         13.78         23.05         1.63 o                         
  -4  14   4          4.15          5.48         1.01 o                         
  -3  14   4        116.88        115.02         1.79 o                         
  -2  14   4         40.22         43.11         1.10 o                         
  -1  14   4        433.96        401.55         3.20 o                         
   0  14   4         22.18         20.44         0.88 o                         
   1  14   4         88.90         80.20         1.32 o                         
   2  14   4        875.63        830.07         5.96 o                         
   3  14   4        210.14        212.57         2.77 o                         
   4  14   4         24.84         28.76         1.60 o                         
   5  14   4         64.21         68.81         2.57 o                         
   6  14   4          1.85          3.59         1.84 o                         
   7  14   4         37.81         38.68         4.43 o                         
  -8  15   4          1.25          1.61         2.59 o                         
  -7  15   4         12.40         14.84         2.46 o                         
  -6  15   4         66.72         60.37         3.34 o                         
  -5  15   4          2.75          4.70         1.49 o                         
  -4  15   4        347.04        353.05         4.46 o                         
  -3  15   4        194.43        198.97         2.43 o                         
  -2  15   4         16.93         20.47         0.90 o                         
  -1  15   4         38.90         33.78         1.03 o                         
   0  15   4        582.16        563.77         5.15 o                         
   1  15   4        358.78        350.50         3.34 o                         
   2  15   4         54.55         61.77         1.50 o                         
   3  15   4         16.28         16.50         1.17 o                         
   4  15   4        130.62        124.34         2.89 o                         
   5  15   4          1.40          0.34         1.23 o                         
   6  15   4         73.20         68.50         3.63 o                         
   7  15   4          0.75          0.67         3.05 o                         
  -8  16   4          8.03          3.27         3.84 o                         
  -7  16   4         75.46         78.21         4.01 o                         
  -6  16   4         13.38         13.39         2.45 o                         
  -5  16   4         17.11         15.71         1.79 o                         
  -4  16   4          5.60          5.91         1.21 o                         
  -3  16   4          2.98          4.32         1.02 o                         
  -2  16   4        473.21        462.36         3.63 o                         
  -1  16   4          9.74          9.99         0.75 o                         
   0  16   4          0.85         -0.85         0.88 o                         
   1  16   4       1033.85       1001.05         6.68 o                         
   2  16   4        507.80        493.42         4.70 o                         
   3  16   4          8.99          8.87         1.25 o                         
   4  16   4         45.59         56.23         3.36 o                         
   5  16   4         13.75         12.21         1.62 o                         
   6  16   4          5.24          8.36         2.53 o                         
   7  16   4         26.00         31.71         6.89 o                         
  -7  17   4         74.75         77.12         4.34 o                         
  -6  17   4         45.33         43.89         3.01 o                         
  -5  17   4         51.88         56.54         2.62 o                         
  -4  17   4          2.12          2.36         1.33 o                         
  -3  17   4          4.31          3.34         1.02 o                         
  -2  17   4        165.58        149.08         2.24 o                         
  -1  17   4        410.22        381.62         3.47 o                         
   0  17   4          3.82          2.30         0.66 o                         
   1  17   4        221.52        224.94         2.75 o                         
   2  17   4          9.48         14.07         1.17 o                         
   3  17   4          1.13          1.65         1.08 o                         
   4  17   4         26.31         25.01         1.83 o                         
   5  17   4         76.58         82.73         2.77 o                         
   6  17   4          2.64          2.12         1.92 o                         
   7  17   4         15.54         20.86         3.79 o                         
  -7  18   4          1.12         -2.37         2.37 o                         
  -6  18   4        142.35        140.71         4.41 o                         
  -5  18   4         26.59         26.29         2.05 o                         
  -4  18   4         51.78         51.36         2.32 o                         
  -3  18   4         35.11         33.17         1.60 o                         
  -2  18   4         34.49         32.82         1.32 o                         
  -1  18   4         65.79         68.97         1.68 o                         
   0  18   4        556.12        536.01         4.87 o                         
   1  18   4        326.16        314.01         3.33 o                         
   2  18   4          7.28          8.78         1.18 o                         
   3  18   4          2.00          1.08         1.16 o                         
   4  18   4         55.01         52.42         2.33 o                         
   5  18   4        114.39        117.12         4.42 o                         
   6  18   4         20.28         23.11         2.53 o                         
  -7  19   4          2.21         -0.25         2.40 o                         
  -6  19   4        134.56        135.46         5.76 o                         
  -5  19   4          0.05          2.08         1.62 o                         
  -4  19   4        155.53        158.00         3.99 o                         
  -3  19   4         18.59         14.75         1.40 o                         
  -2  19   4        180.67        176.14         2.58 o                         
  -1  19   4          5.16          6.86         1.00 o                         
   0  19   4        192.96        189.30         2.72 o                         
   1  19   4          9.24         15.33         1.10 o                         
   2  19   4         18.22         22.07         1.53 o                         
   3  19   4         86.97         89.53         2.54 o                         
   4  19   4         72.83         80.05         2.75 o                         
   5  19   4          0.38         -0.06         1.33 o                         
   6  19   4         15.85         14.27         2.47 o                         
  -7  20   4          8.66          7.22         4.00 o                         
  -6  20   4         10.81          9.81         2.26 o                         
  -5  20   4         85.66         88.31         5.24 o                         
  -4  20   4          1.37          2.99         1.31 o                         
  -3  20   4         83.85         79.83         2.36 o                         
  -2  20   4         11.25         11.17         1.09 o                         
  -1  20   4        131.45        126.27         2.92 o                         
   0  20   4        177.04        170.62         2.58 o                         
   1  20   4         21.85         19.15         1.21 o                         
   2  20   4         17.70         20.27         1.50 o                         
   3  20   4         41.33         46.06         2.12 o                         
   4  20   4         69.15         79.48         2.78 o                         
   5  20   4         29.21         36.41         2.12 o                         
   6  20   4          0.29         -2.22         2.26 o                         
  -6  21   4         36.20         44.24         3.16 o                         
  -5  21   4         80.78         79.61         3.28 o                         
  -4  21   4         11.12         14.53         1.64 o                         
  -3  21   4         91.48         87.10         2.47 o                         
  -2  21   4         46.42         45.77         1.65 o                         
  -1  21   4        145.63        152.33         2.41 o                         
   0  21   4          0.84          1.19         0.88 o                         
   1  21   4          0.06         -0.24         0.89 o                         
   2  21   4          0.67          3.20         1.20 o                         
   3  21   4         10.77         11.97         1.53 o                         
   4  21   4          5.04          4.41         1.47 o                         
   5  21   4          1.07          0.08         1.52 o                         
   6  21   4          2.05         -0.35         2.71 o                         
  -6  22   4          8.84         10.08         2.51 o                         
  -5  22   4         11.56          9.62         1.93 o                         
  -4  22   4        124.37        123.59         3.21 o                         
  -3  22   4          1.22          0.32         1.10 o                         
  -2  22   4         34.37         37.43         1.57 o                         
  -1  22   4          0.14          1.58         0.90 o                         
   0  22   4        166.58        164.20         3.03 o                         
   1  22   4         50.94         45.65         1.82 o                         
   2  22   4        138.38        141.36         3.66 o                         
   3  22   4        110.30        111.90         2.85 o                         
   4  22   4          0.06          0.59         1.28 o                         
   5  22   4         13.85         10.55         2.55 o                         
  -5  23   4         15.51         14.28         2.57 o                         
  -4  23   4         38.29         40.98         2.43 o                         
  -3  23   4         25.94         31.76         1.62 o                         
  -2  23   4        219.67        212.00         2.81 o                         
  -1  23   4          1.54          0.47         0.91 o                         
   0  23   4         77.92         71.96         1.88 o                         
   1  23   4          6.31          8.84         1.22 o                         
   2  23   4          4.40          3.16         1.25 o                         
   3  23   4         17.97         18.25         1.84 o                         
   4  23   4          2.73          3.03         1.49 o                         
   5  23   4          1.36          3.22         2.44 o                         
  -5  24   4         19.61         17.68         2.47 o                         
  -4  24   4          0.01          0.56         1.62 o                         
  -3  24   4         30.57         31.19         1.66 o                         
  -2  24   4          1.93          3.01         1.02 o                         
  -1  24   4         30.11         25.01         1.63 o                         
   0  24   4         30.54         24.97         1.54 o                         
   1  24   4        211.34        211.30         3.80 o                         
   2  24   4         32.38         36.28         1.79 o                         
   3  24   4          5.19          4.43         1.68 o                         
   4  24   4         16.63         17.42         2.15 o                         
  -5  25   4          4.15          6.71         2.01 o                         
  -4  25   4         67.38         71.82         4.11 o                         
  -3  25   4         87.23         85.85         2.56 o                         
  -2  25   4         32.82         33.62         1.66 o                         
  -1  25   4        102.33         97.04         2.90 o                         
   0  25   4         51.57         47.71         2.23 o                         
   1  25   4         27.35         31.70         2.77 o                         
   2  25   4          1.06          0.96         1.60 o                         
   3  25   4          4.28          4.05         1.98 o                         
   4  25   4          1.44          2.63         1.98 o                         
  -4  26   4         41.40         45.33         2.51 o                         
  -3  26   4          0.25          0.56         1.16 o                         
  -2  26   4         29.79         31.57         2.97 o                         
  -1  26   4         29.79         27.08         2.10 o                         
   0  26   4         22.99         25.30         2.79 o                         
   1  26   4         11.54          6.16         3.10 o                         
   2  26   4          9.28          9.68         2.30 o                         
   3  26   4          2.33          5.04         2.50 o                         
  -3  27   4         50.44         45.56         4.73 o                         
  -2  27   4         71.57         75.37         3.81 o                         
  -1  27   4         34.56         35.41         2.33 o                         
   0  27   4         46.30         43.94         3.28 o                         
   1  27   4          5.72          8.22         2.38 o                         
   2  27   4          0.44          0.59         2.25 o                         
   3  27   4          8.60         12.36         2.45 o                         
  -2  28   4          0.04          6.39         3.71 o                         
  -1  28   4         54.75         64.08         6.18 o                         
   0  28   4          0.00          1.64         2.19 o                         
   1  28   4         33.20         42.78         3.51 o                         
   2  28   4          0.47          0.53         2.34 o                         
  -1  29   4         19.85         25.34         4.53 o                         
   0  29   4         23.59         32.88         3.18 o                         
  -9   0   5          9.43         13.83         5.56 o                         
  -7   0   5         34.88         31.54         3.57 o                         
  -5   0   5        138.01        131.82         4.20 o                         
  -3   0   5       1061.67        994.99        11.06 o                         
  -1   0   5        307.77        314.88         4.23 o                         
   1   0   5        148.37        152.09         2.77 o                         
   3   0   5        331.61        314.35         6.31 o                         
   5   0   5         57.92         52.74         3.77 o                         
   7   0   5          9.62         16.30         4.00 o                         
  -9   1   5         16.45         14.44         3.19 o                         
  -8   1   5        107.12        110.23         5.22 o                         
  -7   1   5         97.73        104.87         3.84 o                         
  -6   1   5         87.38         86.33         2.71 o                         
  -5   1   5        165.48        146.23         3.63 o                         
  -4   1   5         71.54         70.27         2.14 o                         
  -3   1   5        353.49        358.14         3.03 o                         
  -2   1   5         76.95         76.59         1.37 o                         
  -1   1   5        312.34        298.74         2.86 o                         
   0   1   5        108.45        113.71         1.74 o                         
   1   1   5         48.59         53.86         1.51 o                         
   2   1   5        192.00        193.18         2.34 o                         
   3   1   5         25.84         19.54         1.24 o                         
   4   1   5        210.41        191.91         3.49 o                         
   5   1   5         16.21         11.79         2.24 o                         
   6   1   5        121.58         99.22         6.87 o                         
   7   1   5         47.61         50.71         3.73 o                         
   8   1   5          7.14          7.75         2.57 o                         
  -9   2   5          2.65          1.53         2.66 o                         
  -8   2   5          0.67          6.16         2.68 o                         
  -7   2   5          2.68          3.35         1.74 o                         
  -6   2   5          3.33          7.30         1.49 o                         
  -5   2   5         67.34         59.16         2.22 o                         
  -4   2   5        637.16        626.44         5.29 o                         
  -3   2   5        332.06        335.10         2.97 o                         
  -2   2   5       1579.56       1514.22         9.56 o                         
  -1   2   5         37.15         31.52         1.05 o                         
   0   2   5          2.30          1.17         0.48 o                         
   1   2   5         10.59         12.09         0.91 o                         
   2   2   5        174.04        179.00         2.42 o                         
   3   2   5         33.65         39.32         1.95 o                         
   4   2   5          3.30          2.54         1.25 o                         
   5   2   5         12.33         14.89         1.69 o                         
   6   2   5         19.35         26.49         3.09 o                         
   7   2   5          1.47          3.50         2.14 o                         
   8   2   5         57.88         52.77         3.73 o                         
  -9   3   5         34.41         34.85         3.81 o                         
  -8   3   5         32.37         36.77         3.25 o                         
  -7   3   5         72.59         74.72         3.33 o                         
  -6   3   5        211.76        209.82         4.03 o                         
  -5   3   5         84.92         88.65         2.35 o                         
  -4   3   5        451.22        445.60         4.51 o                         
  -3   3   5          0.04          5.35         0.81 o                         
  -2   3   5          0.15          1.33         0.59 o                         
  -1   3   5         75.90         72.60         1.28 o                         
   0   3   5        111.97        101.18         1.49 o                         
   1   3   5         10.19          9.66         0.77 o                         
   2   3   5          2.10          3.65         0.72 o                         
   3   3   5        232.47        238.03         3.11 o                         
   4   3   5        141.08        140.03         3.63 o                         
   5   3   5        188.87        180.74         3.76 o                         
   6   3   5         10.25         11.16         2.01 o                         
   7   3   5          6.75          3.95         2.19 o                         
   8   3   5          9.33          6.93         3.10 o                         
  -9   4   5          0.19         -2.42         2.42 o                         
  -8   4   5          0.16          0.65         2.10 o                         
  -7   4   5          1.21          5.85         1.84 o                         
  -6   4   5          0.60          0.28         1.46 o                         
  -5   4   5        211.42        218.22         3.47 o                         
  -4   4   5        102.61        104.72         1.99 o                         
  -3   4   5        824.66        776.75         5.85 o                         
  -2   4   5         49.40         56.13         1.16 o                         
  -1   4   5        415.62        416.49         3.27 o                         
   0   4   5         10.72         16.44         0.81 o                         
   1   4   5         17.85         15.35         0.83 o                         
   2   4   5         40.45         35.58         1.23 o                         
   3   4   5        100.42        100.56         2.65 o                         
   4   4   5         79.53         72.45         2.32 o                         
   5   4   5         56.62         51.09         2.51 o                         
   6   4   5         58.59         63.97         3.17 o                         
   7   4   5         72.55         82.06         4.10 o                         
   8   4   5          0.89         -0.28         2.32 o                         
  -8   5   5         80.85         91.04         4.26 o                         
  -7   5   5        113.71        113.59         3.33 o                         
  -6   5   5         67.22         69.05         2.71 o                         
  -5   5   5        304.36        300.43         3.57 o                         
  -4   5   5        363.55        345.05         3.45 o                         
  -3   5   5          1.93          3.60         0.72 o                         
  -2   5   5         33.68         44.28         1.06 o                         
  -1   5   5        121.06        135.14         1.72 o                         
   0   5   5        280.66        252.47         2.37 o                         
   1   5   5        414.31        414.25         3.39 o                         
   2   5   5         53.63         48.53         1.36 o                         
   3   5   5          1.31          0.76         0.87 o                         
   4   5   5        188.19        162.75         2.89 o                         
   5   5   5          3.85          5.13         1.30 o                         
   6   5   5         27.05         27.86         2.43 o                         
   7   5   5         64.50         60.16         3.66 o                         
   8   5   5         10.45          7.75         3.29 o                         
  -8   6   5          5.64          5.59         2.50 o                         
  -7   6   5          2.38          2.77         1.78 o                         
  -6   6   5         15.18         17.68         1.64 o                         
  -5   6   5         21.34         24.94         1.51 o                         
  -4   6   5        369.40        347.43         3.58 o                         
  -3   6   5         80.03         80.84         1.57 o                         
  -2   6   5        806.15        799.22         5.20 o                         
  -1   6   5        707.67        694.57         5.05 o                         
   0   6   5         16.77         12.99         0.75 o                         
   1   6   5         28.37         31.08         1.04 o                         
   2   6   5        194.41        206.97         2.63 o                         
   3   6   5        108.20        113.15         2.21 o                         
   4   6   5          0.75          0.72         1.12 o                         
   5   6   5         19.14         18.30         1.58 o                         
   6   6   5         21.85         25.23         2.49 o                         
   7   6   5         16.85         12.17         2.45 o                         
   8   6   5         19.14         25.90         4.00 o                         
  -8   7   5          1.02         -1.06         2.28 o                         
  -7   7   5        138.19        141.30         5.13 o                         
  -6   7   5         74.71         73.40         2.80 o                         
  -5   7   5          0.35          1.75         1.09 o                         
  -4   7   5         24.95         26.49         1.24 o                         
  -3   7   5        113.35        116.48         1.82 o                         
  -2   7   5         14.50         16.53         0.89 o                         
  -1   7   5         15.09         14.83         0.84 o                         
   0   7   5        369.14        361.54         2.98 o                         
   1   7   5        360.17        356.11         3.17 o                         
   2   7   5         90.74         88.40         1.67 o                         
   3   7   5        450.52        433.15         4.52 o                         
   4   7   5         42.67         36.92         1.57 o                         
   5   7   5        174.62        176.33         3.32 o                         
   6   7   5         63.91         67.81         3.23 o                         
   7   7   5         14.26         13.10         2.78 o                         
   8   7   5         70.41         69.35         5.80 o                         
  -8   8   5          7.62          4.41         3.01 o                         
  -7   8   5          0.03          0.89         1.53 o                         
  -6   8   5         12.81          9.36         1.70 o                         
  -5   8   5        212.59        214.35         3.18 o                         
  -4   8   5         87.15         90.94         2.46 o                         
  -3   8   5        376.24        351.17         3.27 o                         
  -2   8   5        455.64        449.57         3.78 o                         
  -1   8   5        380.15        368.12         3.12 o                         
   0   8   5         11.85         14.75         0.83 o                         
   1   8   5        210.41        210.87         2.33 o                         
   2   8   5         16.21         15.57         0.97 o                         
   3   8   5         62.39         62.84         1.96 o                         
   4   8   5        140.65        143.78         2.64 o                         
   5   8   5         11.09          9.34         1.36 o                         
   6   8   5         46.84         50.67         2.89 o                         
   7   8   5         14.95         12.72         3.46 o                         
  -8   9   5         64.23         55.81         5.93 o                         
  -7   9   5          2.10          2.30         1.63 o                         
  -6   9   5         25.98         26.08         2.05 o                         
  -5   9   5        275.12        256.15         4.39 o                         
  -4   9   5          6.97          9.88         1.11 o                         
  -3   9   5          0.76          1.38         0.78 o                         
  -2   9   5         87.28         85.15         1.46 o                         
  -1   9   5          0.86         -0.26         0.66 o                         
   0   9   5        471.31        467.94         3.80 o                         
   1   9   5          9.72          9.49         0.82 o                         
   2   9   5        536.44        526.76         4.77 o                         
   3   9   5         30.11         27.53         1.43 o                         
   4   9   5        455.96        459.63         5.08 o                         
   5   9   5          4.05          5.47         1.41 o                         
   6   9   5         42.54         43.31         3.08 o                         
   7   9   5         21.85         19.40         3.08 o                         
  -8  10   5          1.89          3.93         3.57 o                         
  -7  10   5          5.38          3.35         1.84 o                         
  -6  10   5        188.28        173.98         4.24 o                         
  -5  10   5         29.82         33.66         1.80 o                         
  -4  10   5        230.02        235.90         3.05 o                         
  -3  10   5         24.68         32.38         1.26 o                         
  -2  10   5        112.55         96.21         1.55 o                         
  -1  10   5         68.70         67.81         1.42 o                         
   0  10   5        735.79        732.26         5.28 o                         
   1  10   5         78.31         85.24         1.88 o                         
   2  10   5        156.31        140.09         2.23 o                         
   3  10   5        136.90        127.62         2.16 o                         
   4  10   5         22.52         26.50         1.64 o                         
   5  10   5         12.50         14.13         1.64 o                         
   6  10   5          1.25          4.18         1.98 o                         
   7  10   5          3.82          6.98         2.66 o                         
  -8  11   5          1.68          5.39         3.01 o                         
  -7  11   5         89.05         99.11         4.18 o                         
  -6  11   5          6.62          9.81         1.75 o                         
  -5  11   5         41.73         45.81         1.93 o                         
  -4  11   5         75.77         70.04         1.96 o                         
  -3  11   5          7.14         10.09         0.97 o                         
  -2  11   5          1.60          0.99         0.67 o                         
  -1  11   5         50.35         50.34         1.24 o                         
   0  11   5         83.31         72.40         1.45 o                         
   1  11   5        467.25        453.71         4.16 o                         
   2  11   5         18.24         20.24         1.17 o                         
   3  11   5         92.77         88.50         1.95 o                         
   4  11   5         83.67         78.73         2.30 o                         
   5  11   5        109.21        118.48         3.31 o                         
   6  11   5          2.76          1.14         1.91 o                         
   7  11   5         23.65         32.67         4.20 o                         
  -8  12   5         15.28         19.03         3.60 o                         
  -7  12   5         13.25         10.41         3.10 o                         
  -6  12   5        117.25        118.88         4.16 o                         
  -5  12   5        345.60        336.14         4.36 o                         
  -4  12   5          4.38          5.24         1.01 o                         
  -3  12   5         81.11         79.14         1.73 o                         
  -2  12   5        266.20        276.14         2.79 o                         
  -1  12   5        472.09        448.48         3.73 o                         
   0  12   5        170.22        166.11         2.05 o                         
   1  12   5        408.44        413.96         3.94 o                         
   2  12   5        137.58        143.02         2.17 o                         
   3  12   5          5.07          5.11         0.99 o                         
   4  12   5         80.26         91.13         2.56 o                         
   5  12   5         25.33         27.77         2.11 o                         
   6  12   5          3.73          2.77         1.94 o                         
   7  12   5         13.68         12.77         5.56 o                         
  -8  13   5         63.09         66.96         7.58 o                         
  -7  13   5          4.89          0.64         2.08 o                         
  -6  13   5         24.80         29.80         2.72 o                         
  -5  13   5          0.95          0.49         1.32 o                         
  -4  13   5          0.01         -0.02         0.99 o                         
  -3  13   5          4.01          7.38         1.03 o                         
  -2  13   5          0.25          3.29         0.77 o                         
  -1  13   5        120.52        100.37         1.67 o                         
   0  13   5        153.15        150.36         1.93 o                         
   1  13   5         94.42        102.37         1.80 o                         
   2  13   5         86.59         80.53         1.84 o                         
   3  13   5          0.11         -0.14         0.90 o                         
   4  13   5        246.93        233.40         4.10 o                         
   5  13   5          1.06         -0.30         1.44 o                         
   6  13   5         17.16         20.66         2.87 o                         
   7  13   5         20.49         16.24         4.14 o                         
  -7  14   5          0.24         -0.36         2.12 o                         
  -6  14   5         90.54         89.20         4.47 o                         
  -5  14   5        130.62        136.97         3.46 o                         
  -4  14   5         11.23          9.03         1.24 o                         
  -3  14   5         39.71         40.45         1.54 o                         
  -2  14   5        413.94        393.80         3.76 o                         
  -1  14   5          0.93          1.28         0.71 o                         
   0  14   5         11.86         11.70         0.90 o                         
   1  14   5        700.15        693.47         5.56 o                         
   2  14   5        175.63        172.85         2.35 o                         
   3  14   5         37.80         33.08         1.61 o                         
   4  14   5          7.26          9.36         1.51 o                         
   5  14   5         23.10         26.63         2.31 o                         
   6  14   5          4.09          3.68         2.38 o                         
   7  14   5         15.36         22.17         4.43 o                         
  -7  15   5        138.17        139.11         5.25 o                         
  -6  15   5          1.99          1.26         2.26 o                         
  -5  15   5         21.03         22.76         2.36 o                         
  -4  15   5          0.82          0.26         1.07 o                         
  -3  15   5         16.48         17.10         1.30 o                         
  -2  15   5        128.83        129.00         2.05 o                         
  -1  15   5         12.10         11.64         0.92 o                         
   0  15   5         35.88         31.95         1.24 o                         
   1  15   5        788.29        754.29         6.03 o                         
   2  15   5         13.04         12.55         1.24 o                         
   3  15   5        272.80        276.47         4.33 o                         
   4  15   5         16.04         15.41         1.64 o                         
   5  15   5         71.93         77.08         3.76 o                         
   6  15   5          2.04          0.02         2.22 o                         
  -7  16   5          5.87          8.49         2.47 o                         
  -6  16   5          8.90         11.83         2.34 o                         
  -5  16   5         88.32         88.94         3.48 o                         
  -4  16   5         25.22         26.37         1.94 o                         
  -3  16   5         60.14         62.92         1.96 o                         
  -2  16   5          0.35          3.42         0.94 o                         
  -1  16   5        100.51         92.01         1.86 o                         
   0  16   5        121.52        120.31         2.16 o                         
   1  16   5        176.33        169.29         2.59 o                         
   2  16   5         88.19         79.92         2.05 o                         
   3  16   5         13.62         14.50         1.55 o                         
   4  16   5          9.94         11.17         1.70 o                         
   5  16   5          0.08          2.10         1.90 o                         
   6  16   5         19.17         20.22         3.29 o                         
  -7  17   5          0.00          1.13         2.19 o                         
  -6  17   5         55.42         64.64         3.65 o                         
  -5  17   5         20.71         22.21         2.41 o                         
  -4  17   5         26.66         23.55         2.03 o                         
  -3  17   5         15.05         18.76         1.41 o                         
  -2  17   5         83.12         72.72         1.85 o                         
  -1  17   5        149.33        147.47         2.84 o                         
   0  17   5         43.50         40.90         1.51 o                         
   1  17   5         57.80         56.30         1.72 o                         
   2  17   5        120.00        120.49         2.65 o                         
   3  17   5         44.15         36.89         2.04 o                         
   4  17   5        180.23        200.88         3.99 o                         
   5  17   5          1.99          1.33         1.74 o                         
   6  17   5         28.33         31.37         3.69 o                         
  -7  18   5          5.01          8.25         2.69 o                         
  -6  18   5         20.13         21.54         2.67 o                         
  -5  18   5         81.54         86.50         3.89 o                         
  -4  18   5         99.09         96.25         3.08 o                         
  -3  18   5          0.90          0.50         1.05 o                         
  -2  18   5         31.52         33.69         1.59 o                         
  -1  18   5        266.21        261.31         4.08 o                         
   0  18   5        120.67        124.13         2.28 o                         
   1  18   5        126.33        124.14         2.30 o                         
   2  18   5          3.97          4.29         1.18 o                         
   3  18   5         38.15         34.27         2.01 o                         
   4  18   5          8.76         13.99         1.79 o                         
   5  18   5          7.52          8.28         1.85 o                         
   6  18   5         29.02         27.01         6.03 o                         
  -6  19   5          0.08         -1.99         1.99 o                         
  -5  19   5        131.18        146.49         4.12 o                         
  -4  19   5         26.03         33.98         2.24 o                         
  -3  19   5          9.95          9.34         1.37 o                         
  -2  19   5          9.15         11.58         1.27 o                         
  -1  19   5          6.08          6.54         1.23 o                         
   0  19   5          0.46          1.24         0.94 o                         
   1  19   5         23.64         24.91         1.44 o                         
   2  19   5          0.00          0.17         1.21 o                         
   3  19   5        101.11        105.20         3.27 o                         
   4  19   5          1.91          1.20         1.49 o                         
   5  19   5         41.88         49.99         2.97 o                         
  -6  20   5         16.47         22.11         2.96 o                         
  -5  20   5         31.69         34.27         2.81 o                         
  -4  20   5         36.22         47.74         2.53 o                         
  -3  20   5         26.87         23.80         1.74 o                         
  -2  20   5         17.25         21.12         1.46 o                         
  -1  20   5         24.83         22.93         1.41 o                         
   0  20   5         64.58         65.23         1.93 o                         
   1  20   5          1.64          0.67         0.99 o                         
   2  20   5         38.68         47.09         2.14 o                         
   3  20   5         67.24         68.65         2.63 o                         
   4  20   5         18.20         14.98         1.77 o                         
   5  20   5          8.14          5.11         1.97 o                         
  -6  21   5         20.87         23.43         4.86 o                         
  -5  21   5         23.32         28.33         2.60 o                         
  -4  21   5         84.06         86.67         3.71 o                         
  -3  21   5         71.84         70.22         2.47 o                         
  -2  21   5          0.14         -0.56         1.13 o                         
  -1  21   5          2.97          3.99         1.09 o                         
   0  21   5         44.12         44.95         1.72 o                         
   1  21   5          8.63          8.60         1.25 o                         
   2  21   5         63.34         64.66         2.46 o                         
   3  21   5          0.11          0.91         1.34 o                         
   4  21   5         32.37         40.09         2.30 o                         
   5  21   5          1.64          0.14         2.09 o                         
  -5  22   5          5.04          5.70         2.03 o                         
  -4  22   5         67.58         77.87         3.32 o                         
  -3  22   5         70.93         79.56         3.04 o                         
  -2  22   5         12.40          9.74         1.36 o                         
  -1  22   5         57.66         58.52         1.95 o                         
   0  22   5          0.31         -0.25         0.98 o                         
   1  22   5         57.98         62.18         2.08 o                         
   2  22   5         35.09         33.99         1.96 o                         
   3  22   5          0.48         -0.63         1.35 o                         
   4  22   5          0.32         -0.01         1.74 o                         
  -5  23   5          9.14          7.96         2.17 o                         
  -4  23   5         25.73         24.67         2.33 o                         
  -3  23   5          5.64          5.67         1.73 o                         
  -2  23   5          4.57          7.15         1.76 o                         
  -1  23   5          8.12          9.82         1.35 o                         
   0  23   5         17.70         16.61         1.36 o                         
   1  23   5         35.76         31.95         1.88 o                         
   2  23   5          0.01          1.04         1.28 o                         
   3  23   5         40.40         42.33         2.38 o                         
   4  23   5          0.58          1.48         2.14 o                         
  -4  24   5         10.17         17.18         2.14 o                         
  -3  24   5         13.82         16.38         2.11 o                         
  -2  24   5        132.79        137.53         3.96 o                         
  -1  24   5          0.04          0.19         1.17 o                         
   0  24   5         36.60         39.76         1.78 o                         
   1  24   5          1.38          2.28         1.40 o                         
   2  24   5          9.46         10.46         1.70 o                         
   3  24   5          0.17         -0.33         1.97 o                         
  -4  25   5         55.72         58.58         3.86 o                         
  -3  25   5         34.06         29.26         2.27 o                         
  -2  25   5          0.00          1.45         1.42 o                         
  -1  25   5         59.51         64.28         3.40 o                         
   0  25   5          8.34          9.94         1.31 o                         
   1  25   5         24.80         28.36         2.03 o                         
   2  25   5         29.99         31.98         2.23 o                         
   3  25   5          2.36          2.34         1.78 o                         
  -3  26   5         20.54         25.69         2.86 o                         
  -2  26   5         28.77         30.09         1.98 o                         
  -1  26   5         61.32         65.82         3.53 o                         
   0  26   5          2.78          3.34         1.76 o                         
   1  26   5          5.21         10.07         3.35 o                         
   2  26   5          0.32          0.13         1.76 o                         
  -2  27   5          0.98          4.01         1.99 o                         
  -1  27   5          2.28         -1.25         2.69 o                         
   0  27   5         22.36         22.73         3.57 o                         
   1  27   5          1.17          5.54         2.49 o                         
  -8   0   6          2.86          6.29         6.90 o                         
  -6   0   6        206.44        203.49         7.40 o                         
  -4   0   6        223.98        216.84        11.49 o                         
  -2   0   6       1516.56       1498.73        14.18 o                         
   0   0   6        761.94        710.87         7.89 o                         
   2   0   6         24.24         23.60         1.80 o                         
   4   0   6        578.27        524.87        13.60 o                         
   6   0   6         54.10         56.83         4.59 o                         
  -8   1   6          6.29          8.41         2.76 o                         
  -7   1   6         55.87         57.81         3.50 o                         
  -6   1   6          0.14          2.92         1.70 o                         
  -5   1   6         92.65         99.41         3.24 o                         
  -4   1   6          1.03          2.79         1.07 o                         
  -3   1   6        289.66        276.04         3.03 o                         
  -2   1   6        962.45        947.51         7.87 o                         
  -1   1   6        345.80        324.55         3.11 o                         
   0   1   6        140.51        130.82         2.04 o                         
   1   1   6         74.13         82.18         1.72 o                         
   2   1   6         67.27         70.38         1.81 o                         
   3   1   6         10.40         11.99         1.40 o                         
   4   1   6         13.81         19.51         2.45 o                         
   5   1   6          3.64          0.72         1.77 o                         
   6   1   6         11.68         10.70         2.72 o                         
   7   1   6         11.03         12.75         2.63 o                         
  -8   2   6         26.19         29.97         3.50 o                         
  -7   2   6         30.63         35.82         3.02 o                         
  -6   2   6          8.47          8.52         1.98 o                         
  -5   2   6        210.48        208.83         6.59 o                         
  -4   2   6        255.74        252.62         3.89 o                         
  -3   2   6        588.33        551.77         7.67 o                         
  -2   2   6        443.73        428.44         4.02 o                         
  -1   2   6          7.21          7.35         0.77 o                         
   0   2   6         25.35         27.61         1.30 o                         
   1   2   6        406.92        389.86         4.04 o                         
   2   2   6         44.53         41.24         1.61 o                         
   3   2   6        126.24        118.20         3.06 o                         
   4   2   6          7.48         13.36         2.29 o                         
   5   2   6          8.66          4.99         1.87 o                         
   6   2   6          9.47          7.83         2.21 o                         
   7   2   6          4.71         -1.59         2.18 o                         
  -8   3   6         17.73         22.60         3.30 o                         
  -7   3   6         20.60         19.08         2.57 o                         
  -6   3   6          0.64         -1.56         1.56 o                         
  -5   3   6         20.17         26.30         2.16 o                         
  -4   3   6         61.67         76.72         3.34 o                         
  -3   3   6         17.93         22.74         1.65 o                         
  -2   3   6        230.98        231.77         2.86 o                         
  -1   3   6        445.33        410.99         3.71 o                         
   0   3   6        495.90        495.08         4.31 o                         
   1   3   6          2.32          4.53         0.85 o                         
   2   3   6        171.92        181.28         2.58 o                         
   3   3   6          0.49          0.31         1.14 o                         
   4   3   6         93.91         91.24         3.99 o                         
   5   3   6         15.34         15.24         2.21 o                         
   6   3   6        101.84        108.10         4.09 o                         
   7   3   6         10.96         10.10         2.45 o                         
  -8   4   6        205.25        211.67         6.51 o                         
  -7   4   6          0.37         -1.34         1.93 o                         
  -6   4   6          1.65          4.45         1.76 o                         
  -5   4   6          2.42          2.06         1.54 o                         
  -4   4   6        517.03        496.21         5.76 o                         
  -3   4   6        127.25        132.25         2.39 o                         
  -2   4   6        346.28        332.22         3.05 o                         
  -1   4   6        435.22        426.72         3.69 o                         
   0   4   6          1.69          3.69         0.80 o                         
   1   4   6          1.76          2.43         0.88 o                         
   2   4   6        410.46        368.91         3.99 o                         
   3   4   6          2.73          2.22         1.22 o                         
   4   4   6        181.38        192.73         4.78 o                         
   5   4   6         36.76         36.69         2.51 o                         
   6   4   6         16.16         16.14         2.27 o                         
   7   4   6          0.62          6.14         2.35 o                         
  -8   5   6         20.82         23.48         3.29 o                         
  -7   5   6         13.01         12.71         2.40 o                         
  -6   5   6         44.44         47.00         3.27 o                         
  -5   5   6          0.12          0.74         1.37 o                         
  -4   5   6          1.88          4.54         1.05 o                         
  -3   5   6       1401.12       1376.66         9.52 o                         
  -2   5   6        462.83        443.95         3.68 o                         
  -1   5   6          1.95          2.30         0.80 o                         
   0   5   6        475.22        409.24         3.58 o                         
   1   5   6        175.38        179.39         2.42 o                         
   2   5   6        330.72        333.85         4.26 o                         
   3   5   6         27.93         29.76         1.63 o                         
   4   5   6          1.04          4.11         1.63 o                         
   5   5   6          0.61          0.79         1.61 o                         
   6   5   6          0.02         -0.66         1.80 o                         
   7   5   6         18.25         19.96         3.68 o                         
  -8   6   6          5.20          5.61         3.06 o                         
  -7   6   6        122.85        136.80         4.53 o                         
  -6   6   6          3.50          3.11         1.59 o                         
  -5   6   6         57.67         61.90         2.65 o                         
  -4   6   6         11.33          9.01         1.11 o                         
  -3   6   6         41.91         48.54         1.66 o                         
  -2   6   6         75.17         79.53         1.78 o                         
  -1   6   6        401.11        393.21         3.51 o                         
   0   6   6         48.25         44.88         1.37 o                         
   1   6   6        180.69        168.67         2.62 o                         
   2   6   6          6.46         10.08         1.13 o                         
   3   6   6        608.58        598.10         6.63 o                         
   4   6   6        225.33        217.51         6.30 o                         
   5   6   6         47.21         50.57         2.88 o                         
   6   6   6         18.88         17.06         2.27 o                         
   7   6   6          7.35          8.87         3.88 o                         
  -8   7   6          1.83          1.98         3.05 o                         
  -7   7   6         47.21         46.31         3.27 o                         
  -6   7   6          1.59          1.41         1.59 o                         
  -5   7   6         46.96         41.46         3.49 o                         
  -4   7   6        243.66        246.78         3.62 o                         
  -3   7   6          0.36          1.20         0.97 o                         
  -2   7   6       1071.26       1034.77         7.50 o                         
  -1   7   6        713.18        665.16         5.17 o                         
   0   7   6          4.26          3.71         0.88 o                         
   1   7   6        604.78        587.16         5.12 o                         
   2   7   6        138.97        145.22         2.76 o                         
   3   7   6         23.70         31.02         1.73 o                         
   4   7   6        123.41        109.64         3.31 o                         
   5   7   6          0.03         -0.66         2.24 o                         
   6   7   6         13.76         18.00         3.05 o                         
   7   7   6          3.94         -0.81         2.84 o                         
  -8   8   6         46.21         45.76         4.63 o                         
  -7   8   6          6.93          7.84         2.55 o                         
  -6   8   6         33.59         32.74         2.50 o                         
  -5   8   6         11.92         18.31         1.97 o                         
  -4   8   6         69.62         72.39         2.39 o                         
  -3   8   6        398.36        376.04         4.20 o                         
  -2   8   6         29.10         30.50         1.41 o                         
  -1   8   6          0.81          3.92         0.87 o                         
   0   8   6        109.29        101.50         1.82 o                         
   1   8   6          6.92         10.83         1.11 o                         
   2   8   6        725.43        690.54         6.07 o                         
   3   8   6        528.33        530.82         6.10 o                         
   4   8   6          6.78         16.11         1.64 o                         
   5   8   6          0.08         -0.59         1.79 o                         
   6   8   6          3.22          4.40         2.09 o                         
   7   8   6          1.48          0.07         2.72 o                         
  -8   9   6          4.48          2.79         3.78 o                         
  -7   9   6         38.58         40.71         4.73 o                         
  -6   9   6         71.73         75.64         3.30 o                         
  -5   9   6        151.81        152.18         3.87 o                         
  -4   9   6          0.89          2.73         1.23 o                         
  -3   9   6         62.80         74.00         2.03 o                         
  -2   9   6         52.21         50.92         1.52 o                         
  -1   9   6        760.04        748.95         6.04 o                         
   0   9   6        254.72        233.85         2.77 o                         
   1   9   6        435.00        452.66         4.29 o                         
   2   9   6         52.47         60.27         2.14 o                         
   3   9   6        159.27        162.18         3.19 o                         
   4   9   6        321.17        311.52         4.57 o                         
   5   9   6          4.67          3.30         2.19 o                         
   6   9   6          0.00          0.65         1.97 o                         
   7   9   6          5.36          6.70         3.33 o                         
  -7  10   6          8.42         10.17         2.38 o                         
  -6  10   6         58.57         65.98         3.48 o                         
  -5  10   6        280.03        280.74         8.41 o                         
  -4  10   6        101.65         94.49         2.87 o                         
  -3  10   6         39.25         36.24         1.65 o                         
  -2  10   6         89.66         83.72         1.75 o                         
  -1  10   6         13.14         15.08         1.09 o                         
   0  10   6         35.11         33.27         1.31 o                         
   1  10   6        138.27        136.33         2.27 o                         
   2  10   6         15.76         18.81         1.32 o                         
   3  10   6        123.38        119.94         2.66 o                         
   4  10   6        170.67        180.43         4.15 o                         
   5  10   6        107.42        108.67         4.91 o                         
   6  10   6          0.94         -1.78         1.98 o                         
   7  10   6         84.44         89.43        10.10 o                         
  -7  11   6          4.67          3.95         2.54 o                         
  -6  11   6         68.20         71.31         4.58 o                         
  -5  11   6          3.57          6.98         1.84 o                         
  -4  11   6        185.24        183.03         3.73 o                         
  -3  11   6         87.77         91.05         2.72 o                         
  -2  11   6         25.85         31.58         1.38 o                         
  -1  11   6        194.18        171.33         2.64 o                         
   0  11   6        269.39        271.28         3.25 o                         
   1  11   6        109.10        106.41         2.20 o                         
   2  11   6        124.06        117.80         2.64 o                         
   3  11   6        121.29        127.57         2.77 o                         
   4  11   6        106.96        113.31         3.41 o                         
   5  11   6         36.62         42.05         3.40 o                         
   6  11   6          6.16          6.96         2.29 o                         
  -7  12   6         35.87         35.02         3.50 o                         
  -6  12   6        115.08        117.12         5.54 o                         
  -5  12   6         38.25         36.73         2.72 o                         
  -4  12   6         11.78         14.69         1.97 o                         
  -3  12   6         52.78         67.19         2.24 o                         
  -2  12   6          0.03         -0.94         0.94 o                         
  -1  12   6          4.52          4.43         0.97 o                         
   0  12   6        238.73        226.84         2.96 o                         
   1  12   6         69.75         74.39         2.03 o                         
   2  12   6         42.18         44.77         1.72 o                         
   3  12   6          5.33          6.81         1.42 o                         
   4  12   6         77.34         79.59         3.15 o                         
   5  12   6         97.76         89.61         4.59 o                         
   6  12   6         46.76         39.92         4.14 o                         
  -7  13   6         13.65         11.89         2.88 o                         
  -6  13   6         10.26          5.72         2.77 o                         
  -5  13   6        138.73        135.53         4.34 o                         
  -4  13   6          8.16          7.14         1.60 o                         
  -3  13   6          7.13          8.66         1.32 o                         
  -2  13   6        102.61         96.41         2.45 o                         
  -1  13   6         93.52         92.16         2.05 o                         
   0  13   6         59.15         54.77         1.71 o                         
   1  13   6        518.75        502.73         4.86 o                         
   2  13   6         33.27         32.81         1.69 o                         
   3  13   6         41.92         46.87         2.33 o                         
   4  13   6          8.49         10.64         1.80 o                         
   5  13   6         56.69         57.27         3.83 o                         
   6  13   6          1.04          4.79         3.53 o                         
  -7  14   6         30.09         28.76         3.04 o                         
  -6  14   6         35.59         40.25         3.44 o                         
  -5  14   6         25.06         29.80         3.10 o                         
  -4  14   6        106.65        103.73         4.15 o                         
  -3  14   6         28.73         27.08         1.74 o                         
  -2  14   6        206.48        190.13         3.17 o                         
  -1  14   6         41.89         41.14         1.67 o                         
   0  14   6          0.08          2.05         1.01 o                         
   1  14   6        154.94        157.12         2.61 o                         
   2  14   6         29.24         28.59         1.62 o                         
   3  14   6        162.85        170.83         3.63 o                         
   4  14   6          0.09          1.96         1.59 o                         
   5  14   6         19.95         20.89         3.30 o                         
   6  14   6         53.73         55.05         4.60 o                         
  -7  15   6         10.45         10.22         2.79 o                         
  -6  15   6         28.26         20.26         2.98 o                         
  -5  15   6          0.05          0.01         2.32 o                         
  -4  15   6         43.34         47.51         2.51 o                         
  -3  15   6         86.18         81.41         2.54 o                         
  -2  15   6        215.00        220.52         3.43 o                         
  -1  15   6          0.11         -0.98         0.98 o                         
   0  15   6        365.51        370.54         4.28 o                         
   1  15   6          6.66          7.63         1.15 o                         
   2  15   6         26.68         32.89         1.98 o                         
   3  15   6          2.38          2.97         1.46 o                         
   4  15   6         22.82         25.25         2.41 o                         
   5  15   6          0.60          1.61         2.70 o                         
   6  15   6          0.96         -2.21         3.73 o                         
  -6  16   6         23.99         29.43         3.90 o                         
  -5  16   6         89.28         96.09         4.53 o                         
  -4  16   6         10.15          9.14         1.81 o                         
  -3  16   6          8.39          7.90         1.60 o                         
  -2  16   6         24.90         26.04         1.60 o                         
  -1  16   6         10.72         10.63         1.19 o                         
   0  16   6          1.07          1.97         1.09 o                         
   1  16   6         20.22         23.84         1.41 o                         
   2  16   6         57.11         53.66         2.53 o                         
   3  16   6         56.11         51.92         2.63 o                         
   4  16   6        209.30        216.05         6.17 o                         
   5  16   6         24.33         26.60         4.53 o                         
  -6  17   6         36.96         39.66         4.03 o                         
  -5  17   6         33.27         39.73         3.48 o                         
  -4  17   6          0.76          0.75         1.75 o                         
  -3  17   6        271.59        254.34         4.62 o                         
  -2  17   6          1.49          2.92         1.26 o                         
  -1  17   6         78.24         80.42         2.27 o                         
   0  17   6          0.72          0.42         1.07 o                         
   1  17   6         73.75         73.19         2.28 o                         
   2  17   6          0.12          1.09         1.37 o                         
   3  17   6          0.00         -1.18         1.49 o                         
   4  17   6          0.92          4.73         2.01 o                         
   5  17   6          3.88          5.43         5.25 o                         
  -6  18   6         13.64         12.41         4.55 o                         
  -5  18   6         51.13         51.05         4.23 o                         
  -4  18   6         17.15         18.86         2.36 o                         
  -3  18   6         11.78         10.30         1.71 o                         
  -2  18   6         73.36         79.61         2.71 o                         
  -1  18   6         21.68         20.73         1.56 o                         
   0  18   6         23.48         22.53         1.51 o                         
   1  18   6         30.48         33.74         1.69 o                         
   2  18   6         13.93         18.37         1.76 o                         
   3  18   6         23.38         27.65         2.06 o                         
   4  18   6         17.99         20.85         2.20 o                         
   5  18   6         21.49         23.75         3.61 o                         
  -6  19   6          2.83          1.63         3.99 o                         
  -5  19   6         11.54         12.59         3.09 o                         
  -4  19   6         25.58         36.33         3.03 o                         
  -3  19   6          0.39         -1.43         1.43 o                         
  -2  19   6        140.50        136.17         3.19 o                         
  -1  19   6         45.00         47.05         2.00 o                         
   0  19   6         11.43         12.62         1.35 o                         
   1  19   6          0.00         -0.49         1.18 o                         
   2  19   6         82.82         86.79         2.92 o                         
   3  19   6          7.67          7.44         1.68 o                         
   4  19   6          0.84          5.44         1.90 o                         
   5  19   6          1.72         -1.37         2.37 o                         
  -5  20   6         23.05         22.27         3.57 o                         
  -4  20   6         36.89         39.20         3.13 o                         
  -3  20   6         14.21         14.72         1.94 o                         
  -2  20   6          2.44          3.40         1.51 o                         
  -1  20   6          2.25          3.07         1.39 o                         
   0  20   6         44.33         38.14         1.79 o                         
   1  20   6          1.69         -0.05         1.31 o                         
   2  20   6          0.66         -0.67         1.37 o                         
   3  20   6         12.30         12.07         1.77 o                         
   4  20   6         41.69         48.50         3.01 o                         
  -5  21   6          4.60          8.05         4.47 o                         
  -4  21   6          7.79          6.18         2.18 o                         
  -3  21   6         68.86         77.20         3.58 o                         
  -2  21   6          5.96          5.89         1.68 o                         
  -1  21   6         53.50         57.45         2.47 o                         
   0  21   6         31.56         37.55         2.20 o                         
   1  21   6         41.16         41.44         2.17 o                         
   2  21   6         17.08         19.42         1.83 o                         
   3  21   6          1.06          1.06         1.57 o                         
   4  21   6          1.80          2.90         2.44 o                         
  -4  22   6         48.61         51.99         3.88 o                         
  -3  22   6          4.60          2.48         2.01 o                         
  -2  22   6         10.76         13.33         1.88 o                         
  -1  22   6         26.67         30.14         1.99 o                         
   0  22   6          9.72         11.93         1.74 o                         
   1  22   6          3.23          5.03         1.51 o                         
   2  22   6          0.38          0.61         1.49 o                         
   3  22   6         10.98         16.46         2.29 o                         
  -4  23   6         11.56         14.19         2.81 o                         
  -3  23   6          0.76          0.84         2.24 o                         
  -2  23   6         70.52         81.24         3.31 o                         
  -1  23   6         33.51         35.38         2.45 o                         
   0  23   6         68.16         70.86         2.88 o                         
   1  23   6          1.98          2.52         1.61 o                         
   2  23   6         14.16         13.48         2.04 o                         
   3  23   6          0.56          1.56         1.85 o                         
  -3  24   6         17.37         17.54         4.81 o                         
  -2  24   6          2.67          4.40         1.94 o                         
  -1  24   6         16.87         19.90         2.30 o                         
   0  24   6          7.01          8.19         1.85 o                         
   1  24   6         16.86         20.82         2.07 o                         
   2  24   6          4.52          5.65         1.86 o                         
  -2  25   6          6.39          8.37         3.06 o                         
  -1  25   6         26.02         32.82         2.56 o                         
   0  25   6         59.14         61.05         2.90 o                         
   1  25   6         17.62         29.66         2.31 o                         
  -7   0   7          6.18          6.49         5.36 o                         
  -5   0   7        344.87        337.49        13.95 o                         
  -3   0   7        217.41        215.85         6.84 o                         
  -1   0   7        158.75        160.85         4.13 o                         
   1   0   7        180.83        175.99         4.76 o                         
   3   0   7        366.10        346.61        14.84 o                         
   5   0   7          5.18          5.88         3.28 o                         
  -7   1   7         19.97         18.79         3.12 o                         
  -6   1   7         30.78         41.11         5.92 o                         
  -5   1   7        189.68        184.69         4.52 o                         
  -4   1   7        173.61        165.27         4.06 o                         
  -3   1   7         11.80         13.14         1.83 o                         
  -2   1   7         12.14         11.43         1.29 o                         
  -1   1   7        502.05        476.24         6.80 o                         
   0   1   7         67.04         69.84         2.29 o                         
   1   1   7         35.04         34.19         1.86 o                         
   2   1   7          0.76          2.16         1.59 o                         
   3   1   7        119.12        115.31         4.35 o                         
   4   1   7        172.11        184.36         5.49 o                         
   5   1   7         15.17         14.70         2.59 o                         
   6   1   7          2.34          3.83         2.06 o                         
  -7   2   7          0.75          4.62         2.55 o                         
  -6   2   7         36.48         35.80         2.94 o                         
  -5   2   7          7.17         14.04         2.05 o                         
  -4   2   7        225.40        221.66         4.64 o                         
  -3   2   7          6.86          5.62         1.25 o                         
  -2   2   7         48.03         49.26         1.85 o                         
  -1   2   7          8.43          7.86         1.17 o                         
   0   2   7        320.52        318.90         5.50 o                         
   1   2   7         30.16         28.32         1.77 o                         
   2   2   7        377.91        353.42         6.37 o                         
   3   2   7         20.12         20.90         2.52 o                         
   4   2   7         17.83         19.45         2.73 o                         
   5   2   7         22.85         24.02         2.92 o                         
   6   2   7         28.55         34.07         2.83 o                         
  -7   3   7         53.74         52.03         4.28 o                         
  -6   3   7         77.93         77.80         3.92 o                         
  -5   3   7         47.36         48.68         2.83 o                         
  -4   3   7          2.86          5.08         1.65 o                         
  -3   3   7         96.26         93.08         2.90 o                         
  -2   3   7         72.01         75.59         2.09 o                         
  -1   3   7          6.93          3.07         1.11 o                         
   0   3   7         58.48         53.30         2.06 o                         
   1   3   7          0.05          1.89         1.17 o                         
   2   3   7         29.23         31.37         2.43 o                         
   3   3   7        107.13         98.33         4.03 o                         
   4   3   7         45.95         50.20         3.51 o                         
   5   3   7         96.76         99.90         4.40 o                         
   6   3   7         31.15         29.00         2.74 o                         
  -7   4   7          2.27          7.84         2.70 o                         
  -6   4   7          3.73          6.37         2.19 o                         
  -5   4   7         68.49         70.35         3.22 o                         
  -4   4   7         28.54         24.32         2.33 o                         
  -3   4   7        274.53        267.56         3.82 o                         
  -2   4   7        397.03        384.27         4.65 o                         
  -1   4   7          0.29         -1.02         1.02 o                         
   0   4   7        457.19        443.88         5.05 o                         
   1   4   7        539.68        517.68         6.30 o                         
   2   4   7         71.51         75.69         3.59 o                         
   3   4   7        105.75        107.12         4.18 o                         
   4   4   7         45.93         48.39         6.14 o                         
   5   4   7         27.93         36.39         2.76 o                         
   6   4   7          1.58          5.00         2.27 o                         
  -7   5   7         56.72         54.22         4.06 o                         
  -6   5   7         18.31         24.11         2.66 o                         
  -5   5   7          5.39          9.75         1.94 o                         
  -4   5   7         19.68         21.06         2.04 o                         
  -3   5   7         44.46         41.19         1.83 o                         
  -2   5   7         71.21         75.18         2.31 o                         
  -1   5   7         73.60         70.34         2.02 o                         
   0   5   7         42.06         42.58         1.75 o                         
   1   5   7         46.39         42.44         2.00 o                         
   2   5   7        276.08        270.56         5.17 o                         
   3   5   7         99.44        100.82         3.90 o                         
   4   5   7         47.71         46.26         3.09 o                         
   5   5   7          2.51          1.73         1.86 o                         
   6   5   7         68.23         81.56         4.76 o                         
  -7   6   7         25.38         23.03         3.88 o                         
  -6   6   7        136.91        124.20         4.32 o                         
  -5   6   7         26.77         26.54         2.36 o                         
  -4   6   7         10.65         10.11         1.81 o                         
  -3   6   7         62.01         61.94         2.47 o                         
  -2   6   7        247.34        268.86         4.01 o                         
  -1   6   7         18.81         19.46         1.41 o                         
   0   6   7         96.13         95.51         2.47 o                         
   1   6   7        133.89        126.90         3.05 o                         
   2   6   7        316.52        295.58         4.67 o                         
   3   6   7        109.62        100.97         4.08 o                         
   4   6   7         19.17         19.14         2.40 o                         
   5   6   7          8.16         12.01         2.13 o                         
   6   6   7          6.99         13.37         2.96 o                         
  -7   7   7          6.87         13.76         3.32 o                         
  -6   7   7         75.57         88.78         4.07 o                         
  -5   7   7        109.63        102.87         4.07 o                         
  -4   7   7          1.87          1.70         1.64 o                         
  -3   7   7         58.41         53.75         2.15 o                         
  -2   7   7         50.83         47.19         2.04 o                         
  -1   7   7        101.81         96.65         2.28 o                         
   0   7   7        180.68        171.16         2.93 o                         
   1   7   7          5.66          7.35         1.51 o                         
   2   7   7         26.82         27.27         1.94 o                         
   3   7   7        100.36        105.60         3.94 o                         
   4   7   7          9.83          9.09         2.35 o                         
   5   7   7         60.82         52.07         4.40 o                         
   6   7   7          0.07          2.46         2.50 o                         
  -7   8   7          8.60         18.21         7.12 o                         
  -6   8   7         30.09         28.47         3.11 o                         
  -5   8   7         29.07         27.43         3.22 o                         
  -4   8   7         67.90         66.15         2.82 o                         
  -3   8   7         33.99         34.12         1.94 o                         
  -2   8   7          0.19          0.03         1.15 o                         
  -1   8   7        373.15        362.13         4.30 o                         
   0   8   7         64.02         58.53         2.29 o                         
   1   8   7        410.44        390.64         5.39 o                         
   2   8   7          2.85          2.62         1.42 o                         
   3   8   7          8.29          7.77         2.03 o                         
   4   8   7         50.08         44.06         3.08 o                         
   5   8   7          2.44          2.64         2.37 o                         
   6   8   7          0.66         -1.97         2.36 o                         
  -7   9   7         51.03         46.86         4.56 o                         
  -6   9   7         18.25         22.67         3.03 o                         
  -5   9   7          2.50          1.61         2.18 o                         
  -4   9   7         66.10         67.53         2.90 o                         
  -3   9   7          4.01          5.75         1.58 o                         
  -2   9   7         50.59         55.35         3.03 o                         
  -1   9   7         10.99          7.65         1.42 o                         
   0   9   7        184.61        176.08         3.52 o                         
   1   9   7         84.79         89.68         2.99 o                         
   2   9   7          4.12          1.20         1.44 o                         
   3   9   7         98.44         95.40         3.86 o                         
   4   9   7         79.98         82.77         3.98 o                         
   5   9   7          3.54          6.64         2.47 o                         
   6   9   7         48.42         49.90         4.04 o                         
  -7  10   7         18.53         22.98         4.44 o                         
  -6  10   7          1.09          1.36         2.31 o                         
  -5  10   7          1.42          2.01         2.33 o                         
  -4  10   7         54.73         54.41         3.62 o                         
  -3  10   7        131.01        117.16         2.93 o                         
  -2  10   7         13.78         12.12         1.46 o                         
  -1  10   7         44.88         38.28         1.92 o                         
   0  10   7        391.49        357.34         4.76 o                         
   1  10   7          1.01          2.78         1.36 o                         
   2  10   7          0.04         -1.38         1.38 o                         
   3  10   7         23.68         27.37         3.39 o                         
   4  10   7         33.41         34.36         2.95 o                         
   5  10   7          7.80          6.38         3.24 o                         
   6  10   7          0.04          1.23         2.58 o                         
  -7  11   7         28.48         35.11         5.09 o                         
  -6  11   7          5.88          5.01         2.49 o                         
  -5  11   7         57.72         57.53         5.21 o                         
  -4  11   7         12.58         14.68         2.13 o                         
  -3  11   7          6.84         15.39         1.87 o                         
  -2  11   7          6.47          5.53         1.33 o                         
  -1  11   7          0.23         -0.87         1.16 o                         
   0  11   7          5.71          7.91         1.38 o                         
   1  11   7        242.53        236.74         6.75 o                         
   2  11   7          3.55          1.08         2.11 o                         
   3  11   7        100.05         99.57         4.14 o                         
   4  11   7         46.21         37.00         3.06 o                         
   5  11   7         68.41         71.08         6.22 o                         
   6  11   7         10.84         11.54         5.77 o                         
  -6  12   7          2.00          1.93         3.92 o                         
  -5  12   7          8.08          8.05         2.69 o                         
  -4  12   7          4.42          2.93         1.94 o                         
  -3  12   7          8.24         11.29         1.69 o                         
  -2  12   7        146.10        142.29         3.24 o                         
  -1  12   7        148.30        139.82         2.94 o                         
   0  12   7         26.19         29.71         1.95 o                         
   1  12   7         42.74         46.12         2.44 o                         
   2  12   7         12.14         11.51         1.76 o                         
   3  12   7         12.62          9.16         2.19 o                         
   4  12   7         17.19         16.88         2.57 o                         
   5  12   7         12.24          9.99         3.79 o                         
  -6  13   7        112.23        115.30         7.35 o                         
  -5  13   7          3.02          0.34         2.53 o                         
  -4  13   7         30.50         28.62         2.65 o                         
  -3  13   7         20.08         16.30         1.86 o                         
  -2  13   7          1.82          2.24         1.37 o                         
  -1  13   7          1.38         -1.30         1.30 o                         
   0  13   7         60.17         63.66         2.51 o                         
   1  13   7          1.75          0.49         1.47 o                         
   2  13   7         78.39         72.71         3.08 o                         
   3  13   7         20.84         18.09         2.08 o                         
   4  13   7         60.05         70.15         5.62 o                         
   5  13   7         19.10         11.91         3.78 o                         
  -6  14   7          8.84          9.79         3.93 o                         
  -5  14   7          0.28         -2.77         2.77 o                         
  -4  14   7          2.05          4.77         2.00 o                         
  -3  14   7         32.72         37.96         2.32 o                         
  -2  14   7        152.31        132.60         3.16 o                         
  -1  14   7         50.22         49.58         2.33 o                         
   0  14   7        250.47        240.94         3.77 o                         
   1  14   7         56.53         58.69         2.54 o                         
   2  14   7          0.08         -0.47         1.50 o                         
   3  14   7         15.99         19.39         2.52 o                         
   4  14   7         21.98         32.05         3.31 o                         
   5  14   7          5.82         10.10         3.79 o                         
  -6  15   7          4.01          1.74         4.84 o                         
  -5  15   7         57.99         66.53         5.61 o                         
  -4  15   7          0.38          0.47         2.10 o                         
  -3  15   7         85.84         78.48         3.10 o                         
  -2  15   7         16.22         16.31         1.69 o                         
  -1  15   7         31.45         25.41         1.82 o                         
   0  15   7          0.06          3.92         1.33 o                         
   1  15   7          1.08          2.21         1.43 o                         
   2  15   7          1.14          1.57         1.68 o                         
   3  15   7         23.65         29.09         2.58 o                         
   4  15   7          0.15          6.90         2.77 o                         
   5  15   7         34.42         41.34         5.09 o                         
  -5  16   7          0.79          0.25         5.67 o                         
  -4  16   7         37.37         43.12         5.21 o                         
  -3  16   7         85.32         73.60         3.70 o                         
  -2  16   7         52.21         53.38         2.47 o                         
  -1  16   7          7.74          9.15         1.80 o                         
   0  16   7        256.39        246.89         4.08 o                         
   1  16   7         27.54         28.11         2.00 o                         
   2  16   7          1.91          4.48         1.86 o                         
   3  16   7         41.65         46.03         3.02 o                         
   4  16   7          4.89          5.59         2.77 o                         
  -5  17   7          8.68          9.41         3.63 o                         
  -4  17   7         43.01         47.84         4.00 o                         
  -3  17   7          4.72          7.05         2.33 o                         
  -2  17   7         44.64         45.39         2.37 o                         
  -1  17   7          6.60          4.53         1.56 o                         
   0  17   7         81.61         84.87         2.76 o                         
   1  17   7         38.79         40.64         2.30 o                         
   2  17   7         16.83         16.09         2.03 o                         
   3  17   7          4.79          5.14         2.02 o                         
   4  17   7         17.82         20.58         5.04 o                         
  -5  18   7          1.41          5.98         3.57 o                         
  -4  18   7          0.51          3.60         2.94 o                         
  -3  18   7         41.70         39.75         3.50 o                         
  -2  18   7         80.14         66.04         2.84 o                         
  -1  18   7        108.01        110.07         3.27 o                         
   0  18   7          2.48          2.91         1.49 o                         
   1  18   7         42.80         57.03         2.83 o                         
   2  18   7         19.70         19.25         2.20 o                         
   3  18   7          9.09          4.83         2.40 o                         
   4  18   7          5.65          7.65         3.94 o                         
  -4  19   7          0.04         -1.54         2.44 o                         
  -3  19   7          4.47          6.92         2.36 o                         
  -2  19   7         29.48         29.87         2.24 o                         
  -1  19   7          0.70          2.63         1.59 o                         
   0  19   7          3.89          4.78         1.61 o                         
   1  19   7          1.13          2.51         1.64 o                         
   2  19   7         48.14         54.43         3.92 o                         
   3  19   7         61.11         65.63         4.55 o                         
  -4  20   7         10.43         14.50         4.02 o                         
  -3  20   7          7.34          7.48         2.41 o                         
  -2  20   7         90.21         95.64         3.63 o                         
  -1  20   7         58.05         51.59         2.59 o                         
   0  20   7         58.62         68.56         3.10 o                         
   1  20   7          2.11          1.89         1.61 o                         
   2  20   7          9.65         11.59         1.96 o                         
   3  20   7          6.66          5.37         2.47 o                         
  -3  21   7          0.72         -1.82         2.36 o                         
  -2  21   7          0.12          2.14         1.79 o                         
  -1  21   7         20.73         16.15         1.93 o                         
   0  21   7          0.88          4.92         1.83 o                         
   1  21   7         10.85         14.59         2.05 o                         
   2  21   7          7.92         11.87         2.26 o                         
  -3  22   7         28.45         26.80         2.97 o                         
  -2  22   7         13.09         14.73         2.47 o                         
  -1  22   7         53.51         56.78         3.22 o                         
   0  22   7          0.99          0.47         1.91 o                         
   1  22   7         87.09         88.72         4.02 o                         
   2  22   7         22.93         20.32         4.07 o                         
  -2  23   7          0.31         -0.27         2.05 o                         
  -1  23   7          5.53          6.05         2.08 o                         
   0  23   7          0.07          0.62         1.92 o                         
  -6   0   8        155.60        166.97         8.16 o                         
  -4   0   8        103.77        107.88        10.41 o                         
  -2   0   8          0.77          3.29         2.22 o                         
   0   0   8          0.05         -2.37         2.37 o                         
   2   0   8         23.25         16.11         3.55 o                         
   4   0   8          6.30          8.96         3.21 o                         
  -7   1   8         21.88         25.68         3.35 o                         
  -6   1   8          7.98         11.93         2.72 o                         
  -5   1   8          0.86          5.73         2.47 o                         
  -4   1   8         69.52         66.40         3.50 o                         
  -3   1   8        223.37        220.72         4.34 o                         
  -2   1   8        117.56        118.24         3.88 o                         
  -1   1   8        136.44        131.33         4.35 o                         
   0   1   8         72.71         78.07         3.95 o                         
   1   1   8         49.84         55.05         3.52 o                         
   2   1   8         33.78         31.94         3.57 o                         
   3   1   8         97.38        102.43         9.64 o                         
   4   1   8         16.88          9.33         2.57 o                         
   5   1   8          0.08         -0.55         2.59 o                         
  -7   2   8         46.22         52.50         5.19 o                         
  -6   2   8          0.21          4.07         2.60 o                         
  -5   2   8        210.89        207.41         9.58 o                         
  -4   2   8          1.95          3.10         2.02 o                         
  -3   2   8        164.81        153.09         3.83 o                         
  -2   2   8          0.05          1.27         1.52 o                         
  -1   2   8          1.63          0.48         1.78 o                         
   0   2   8          6.06          7.48         2.05 o                         
   1   2   8         12.40          9.20         2.15 o                         
   2   2   8          0.00          0.85         1.93 o                         
   3   2   8         88.48         83.03         4.37 o                         
   4   2   8          3.31          4.28         2.36 o                         
   5   2   8         73.01         76.36         6.19 o                         
  -6   3   8          0.79          4.20         2.56 o                         
  -5   3   8         57.37         65.94         4.08 o                         
  -4   3   8        108.83        105.32         4.14 o                         
  -3   3   8        126.25        122.02         3.35 o                         
  -2   3   8         84.98         88.45         3.30 o                         
  -1   3   8         54.19         52.68         3.17 o                         
   0   3   8         31.54         34.68         3.63 o                         
   1   3   8         18.58         18.73         2.52 o                         
   2   3   8          3.13          1.44         2.32 o                         
   3   3   8         76.75         86.64         7.35 o                         
   4   3   8         55.98         47.73         3.34 o                         
   5   3   8         15.57         18.54         3.14 o                         
  -6   4   8         94.83         99.09         5.02 o                         
  -5   4   8         11.92         12.76         2.70 o                         
  -4   4   8        135.80        150.99         4.60 o                         
  -3   4   8          4.85          8.79         1.65 o                         
  -2   4   8         14.17         13.35         1.87 o                         
  -1   4   8          5.59          8.04         1.73 o                         
   0   4   8         29.23         27.21         2.48 o                         
   1   4   8         15.99         14.57         2.15 o                         
   2   4   8         30.04         45.65         3.14 o                         
   3   4   8         72.20         78.65         3.94 o                         
   4   4   8         12.96         15.24         3.05 o                         
   5   4   8         17.46         21.70         3.77 o                         
  -6   5   8         10.83         10.60         3.29 o                         
  -5   5   8          3.95          3.34         2.30 o                         
  -4   5   8         68.63         70.57         4.36 o                         
  -3   5   8         45.90         58.89         2.83 o                         
  -2   5   8         26.97         28.57         2.23 o                         
  -1   5   8        111.06         96.72         3.32 o                         
   0   5   8        110.62        117.37         3.87 o                         
   1   5   8        146.64        140.48         5.66 o                         
   2   5   8        113.08        123.25         4.29 o                         
   3   5   8        207.34        182.98         5.10 o                         
   4   5   8          4.74          8.94         2.38 o                         
   5   5   8          8.52          5.99         3.07 o                         
  -6   6   8          0.00          1.64         2.80 o                         
  -5   6   8         85.16         96.53         4.78 o                         
  -4   6   8          6.91          7.13         2.12 o                         
  -3   6   8        165.68        166.73         4.61 o                         
  -2   6   8         40.48         33.46         2.37 o                         
  -1   6   8         37.96         36.17         2.43 o                         
   0   6   8          7.33          7.14         1.92 o                         
   1   6   8         37.36         40.63         2.90 o                         
   2   6   8         68.51         74.82         3.68 o                         
   3   6   8          7.38          7.42         2.17 o                         
   4   6   8          1.81          1.61         2.71 o                         
   5   6   8         22.29         22.14         3.72 o                         
  -6   7   8          0.76          0.40         2.75 o                         
  -5   7   8         13.97         10.95         3.13 o                         
  -4   7   8         68.84         60.73         3.82 o                         
  -3   7   8         62.94         64.33         3.42 o                         
  -2   7   8          1.43          7.05         1.77 o                         
  -1   7   8         36.51         38.15         2.48 o                         
   0   7   8         70.02         70.31         3.43 o                         
   1   7   8          0.43          0.18         1.75 o                         
   2   7   8        169.71        158.36         4.64 o                         
   3   7   8         11.10         14.42         3.66 o                         
   4   7   8          1.17          1.74         2.34 o                         
   5   7   8          0.91          0.27         2.87 o                         
  -6   8   8         92.85         91.08         5.78 o                         
  -5   8   8         14.68         13.73         3.21 o                         
  -4   8   8         61.90         68.53         4.76 o                         
  -3   8   8        150.80        130.23         4.97 o                         
  -2   8   8        172.64        151.29         3.90 o                         
  -1   8   8         10.92          7.17         1.73 o                         
   0   8   8          0.04         -0.68         1.74 o                         
   1   8   8         62.96         56.70         3.18 o                         
   2   8   8         36.94         39.22         3.34 o                         
   3   8   8          1.89          1.87         2.22 o                         
   4   8   8         48.35         49.91         3.95 o                         
   5   8   8          0.30          1.73         2.87 o                         
  -6   9   8          0.01          1.20         2.91 o                         
  -5   9   8          2.59          3.69         3.31 o                         
  -4   9   8          9.64          8.70         4.07 o                         
  -3   9   8         57.62         48.02         4.11 o                         
  -2   9   8        276.87        260.74         5.69 o                         
  -1   9   8          9.81         14.52         1.99 o                         
   0   9   8         41.40         43.92         2.85 o                         
   1   9   8         99.29         85.42         4.34 o                         
   2   9   8         27.24         24.31         2.89 o                         
   3   9   8          0.14          1.47         2.29 o                         
   4   9   8         39.11         37.91         3.69 o                         
   5   9   8          0.19         -0.65         5.74 o                         
  -6  10   8          6.12          8.34         3.33 o                         
  -5  10   8         55.96         64.23         4.79 o                         
  -4  10   8         35.43         35.69         3.80 o                         
  -3  10   8         40.01         39.46         3.91 o                         
  -2  10   8         76.28         69.27         3.44 o                         
  -1  10   8          7.35          5.35         1.96 o                         
   0  10   8          3.93          7.49         2.34 o                         
   1  10   8         10.16         16.11         2.49 o                         
   2  10   8         30.28         28.80         3.09 o                         
   3  10   8         72.04         66.75         4.20 o                         
   4  10   8          1.09          2.97         2.81 o                         
  -6  11   8         25.70         29.36         4.95 o                         
  -5  11   8          0.66         -2.51         2.63 o                         
  -4  11   8         13.11         15.39         3.09 o                         
  -3  11   8          5.85          2.98         2.66 o                         
  -2  11   8        187.05        182.80         4.86 o                         
  -1  11   8         48.09         57.67         3.21 o                         
   0  11   8        275.59        258.15         6.48 o                         
   1  11   8          3.56          4.59         2.18 o                         
   2  11   8         16.83         13.85         2.74 o                         
   3  11   8          1.73          3.46         2.21 o                         
   4  11   8          5.50          5.71         4.16 o                         
  -5  12   8          9.99         13.28         4.00 o                         
  -4  12   8          0.52          1.12         2.65 o                         
  -3  12   8          9.31          6.37         2.76 o                         
  -2  12   8          4.05          6.64         2.36 o                         
  -1  12   8         20.48         18.19         2.34 o                         
   0  12   8          0.69          1.96         2.18 o                         
   1  12   8          8.91          1.95         2.18 o                         
   2  12   8         62.62         67.47         4.70 o                         
   3  12   8         68.42         67.92         3.90 o                         
   4  12   8         36.24         28.03         4.59 o                         
  -5  13   8         15.47         16.71         5.77 o                         
  -4  13   8         20.05         20.01         4.12 o                         
  -3  13   8         39.71         45.84         4.12 o                         
  -2  13   8          2.83          1.43         2.14 o                         
  -1  13   8        146.07        150.37         4.49 o                         
   0  13   8          7.93         10.37         2.22 o                         
   1  13   8         38.72         39.73         3.31 o                         
   2  13   8          0.00          3.71         2.13 o                         
   3  13   8          9.66         12.18         3.24 o                         
   4  13   8         11.16         16.21         4.95 o                         
  -5  14   8         48.39         56.18         5.68 o                         
  -4  14   8         12.46         13.08         3.64 o                         
  -3  14   8         58.58         46.37         4.88 o                         
  -2  14   8         38.91         28.44         3.36 o                         
  -1  14   8          0.40          1.41         1.76 o                         
   0  14   8          5.22          9.74         2.21 o                         
   1  14   8         11.89          8.90         4.10 o                         
   2  14   8         26.38         25.72         3.24 o                         
   3  14   8         16.87         18.41         3.32 o                         
  -4  15   8          3.04          5.62         6.08 o                         
  -3  15   8          0.03         -2.76         2.76 o                         
  -2  15   8         19.34         21.43         3.09 o                         
  -1  15   8          7.92          8.59         2.48 o                         
   0  15   8        183.96        176.78         5.48 o                         
   1  15   8          1.48          0.44         2.73 o                         
   2  15   8          4.80          5.95         2.93 o                         
   3  15   8          1.57         -2.74         3.13 o                         
  -4  16   8         57.00         67.82         9.38 o                         
  -3  16   8         46.48         46.57         5.03 o                         
  -2  16   8          0.44         -1.14         3.38 o                         
  -1  16   8         29.21         33.26         3.22 o                         
   0  16   8         15.47         18.78         2.56 o                         
   1  16   8          6.74          8.31         2.81 o                         
   2  16   8         12.79         11.24         3.16 o                         
   3  16   8          0.50         -0.42         3.13 o                         
  -4  17   8          3.46          1.96         3.35 o                         
  -3  17   8         18.03         27.80         4.37 o                         
  -2  17   8         11.54         18.06         3.30 o                         
  -1  17   8         96.70         94.14         4.64 o                         
   0  17   8          1.07          0.93         1.98 o                         
   1  17   8         44.39         41.48         4.08 o                         
   2  17   8         13.24         13.45         3.30 o                         
  -3  18   8         24.17         22.76         4.30 o                         
  -2  18   8         59.54         64.01         4.79 o                         
  -1  18   8          0.05          2.55         2.32 o                         
   0  18   8          1.09          2.58         2.11 o                         
   1  18   8         10.26          7.58         2.99 o                         
   2  18   8          2.16         -0.10         2.65 o                         
  -2  19   8         73.88         84.77         5.22 o                         
  -1  19   8          2.92          4.50         2.40 o                         
   0  19   8         34.49         33.21         4.55 o                         
   1  19   8         25.02         28.05         4.23 o                         
  -1  20   8          0.08          1.98         2.44 o                         
   0  20   8          3.41          6.93         2.61 o                         
  -5   0   9          7.42         11.13         3.93 o                         
  -3   0   9        194.89        206.63         8.66 o                         
  -1   0   9         21.20         23.69         4.07 o                         
   1   0   9        128.39        146.10         7.29 o                         
   3   0   9        125.47        139.71        11.33 o                         
  -5   1   9         88.33         99.24         5.17 o                         
  -4   1   9         32.99         45.55         3.73 o                         
  -3   1   9         15.36         16.14         2.78 o                         
  -2   1   9         39.12         40.42         3.59 o                         
  -1   1   9         11.77          7.80         2.46 o                         
   0   1   9          0.49         -1.29         2.21 o                         
   1   1   9         20.16         19.81         2.93 o                         
   2   1   9         12.71         19.28         2.92 o                         
   3   1   9         45.33         52.97         4.19 o                         
   4   1   9          6.75          8.48         2.83 o                         
  -5   2   9         13.84         11.32         2.96 o                         
  -4   2   9         91.26        106.20         5.17 o                         
  -3   2   9          1.42          4.98         2.33 o                         
  -2   2   9         28.72         28.14         2.92 o                         
  -1   2   9         28.52         21.95         2.61 o                         
   0   2   9        166.98        162.11         5.35 o                         
   1   2   9          0.00         -1.77         3.42 o                         
   2   2   9        228.24        255.39         6.92 o                         
   3   2   9         11.16         14.35         2.96 o                         
   4   2   9          6.98         10.23         2.93 o                         
  -5   3   9         46.54         51.71         4.06 o                         
  -4   3   9         98.59         99.20         5.01 o                         
  -3   3   9         99.93        108.06         7.14 o                         
  -2   3   9          1.52         -1.87         1.87 o                         
  -1   3   9          0.05          1.25         1.92 o                         
   0   3   9         16.63         15.12         2.37 o                         
   1   3   9          0.11          1.70         2.16 o                         
   2   3   9          0.01          3.33         2.17 o                         
   3   3   9          6.71         13.34         2.57 o                         
   4   3   9          9.80         15.23         3.60 o                         
  -5   4   9          4.93          5.68         3.13 o                         
  -4   4   9         11.38         14.66         3.09 o                         
  -3   4   9         52.89         62.51         5.53 o                         
  -2   4   9          2.33          2.26         2.02 o                         
  -1   4   9        116.87        114.74         5.15 o                         
   0   4   9          0.06         -1.71         1.98 o                         
   1   4   9        258.89        260.95         6.15 o                         
   2   4   9          0.20          4.15         2.27 o                         
   3   4   9         46.76         60.20         4.35 o                         
   4   4   9          5.80         10.70         3.59 o                         
  -5   5   9          9.76          8.47         3.29 o                         
  -4   5   9         64.48         65.26         4.87 o                         
  -3   5   9          8.01          8.55         2.57 o                         
  -2   5   9         24.39         27.55         2.73 o                         
  -1   5   9         34.20         36.75         3.02 o                         
   0   5   9          0.51          3.44         2.01 o                         
   1   5   9          0.20          4.52         2.18 o                         
   2   5   9          0.01          4.08         2.54 o                         
   3   5   9          5.45         10.29         2.86 o                         
   4   5   9         65.99         71.06         5.35 o                         
  -5   6   9          0.15          1.58         4.10 o                         
  -4   6   9          0.29          4.99         2.96 o                         
  -3   6   9         24.60         19.19         3.40 o                         
  -2   6   9        105.20        114.22         4.44 o                         
  -1   6   9          8.90          8.00         2.19 o                         
   0   6   9        105.72        113.78         4.35 o                         
   1   6   9         24.58         26.65         3.16 o                         
   2   6   9         44.98         49.77         5.68 o                         
   3   6   9          2.98          4.38         2.97 o                         
  -5   7   9         32.95         30.40         4.15 o                         
  -4   7   9          1.64          1.46         2.85 o                         
  -3   7   9        106.91        116.48         6.22 o                         
  -2   7   9         17.90         15.72         3.25 o                         
  -1   7   9          3.70          3.29         2.39 o                         
   0   7   9         29.54         28.79         3.29 o                         
   1   7   9          6.01          6.14         2.57 o                         
   2   7   9         46.79         50.92         3.93 o                         
   3   7   9          7.12          9.33         3.48 o                         
  -5   8   9          0.12         -2.05         2.76 o                         
  -4   8   9          0.16         -1.89         2.61 o                         
  -3   8   9          0.98          2.61         2.81 o                         
  -2   8   9          2.34          4.23         2.82 o                         
  -1   8   9        136.34        132.48         6.45 o                         
   0   8   9          4.39          7.54         2.70 o                         
   1   8   9         24.42         27.38         3.24 o                         
   2   8   9          6.76          4.66         2.46 o                         
   3   8   9         43.02         43.84         4.35 o                         
  -4   9   9         33.66         32.76         5.54 o                         
  -3   9   9         19.47         16.61         3.91 o                         
  -2   9   9         99.19        121.47         6.06 o                         
  -1   9   9          0.08          3.47         2.44 o                         
   0   9   9          0.14         -0.19         2.18 o                         
   1   9   9          1.53         -0.45         2.26 o                         
   2   9   9         51.08         45.46         3.81 o                         
   3   9   9          0.91          3.43         2.89 o                         
  -4  10   9          0.29         -1.70         2.89 o                         
  -3  10   9          0.30         -2.29         2.63 o                         
  -2  10   9         19.85         31.91         3.88 o                         
  -1  10   9          2.10          3.03         2.43 o                         
   0  10   9        143.77        152.60         6.39 o                         
   1  10   9          1.47          1.60         2.36 o                         
   2  10   9         16.10         16.91         3.30 o                         
   3  10   9          0.78         -1.28         2.84 o                         
  -4  11   9          2.77          1.56         3.70 o                         
  -3  11   9         72.12         82.68         5.38 o                         
  -2  11   9         35.16         34.79         4.00 o                         
  -1  11   9         34.16         44.75         3.70 o                         
   0  11   9          0.04          5.84         2.56 o                         
   1  11   9         13.23          9.94         2.64 o                         
   2  11   9          0.89         -0.23         2.47 o                         
  -4  12   9          2.04          3.71         3.64 o                         
  -3  12   9          6.95          8.73         3.63 o                         
  -2  12   9          1.73          6.47         2.96 o                         
  -1  12   9        111.98        114.90         4.99 o                         
   0  12   9         59.19         65.78         4.28 o                         
   1  12   9         13.84          8.95         2.75 o                         
   2  12   9         13.25         12.12         6.28 o                         
  -3  13   9          0.14          0.07         3.34 o                         
  -2  13   9         38.80         36.48         4.81 o                         
  -1  13   9          4.27          6.49         2.87 o                         
   0  13   9         17.05         14.73         3.26 o                         
   1  13   9          5.22          4.31         3.01 o                         
   2  13   9         61.41         63.87         6.05 o                         
  -3  14   9          8.11          7.13         7.42 o                         
  -2  14   9          9.73          7.31         3.78 o                         
  -1  14   9         31.17         37.00         6.87 o                         
   0  14   9         30.24         37.72         4.16 o                         
   1  14   9         12.10         14.75         3.31 o                         
  -2  15   9          5.43          4.26         3.40 o                         
  -1  15   9         40.03         43.80         4.23 o                         
   0  15   9          0.07         -2.22         2.68 o                         
   1  15   9         16.63         19.67         4.15 o                         
  -1  16   9         18.84         27.19         3.76 o                         
   0  16   9         10.72         15.45         6.39 o                         
  -2   0  10         42.21         49.04         5.68 o                         
   0   0  10          3.02         -1.14         5.15 o                         
   2   0  10          2.21         11.64         4.37 o                         
  -3   1  10          6.33          5.19         3.99 o                         
  -2   1  10         54.76         55.62         5.06 o                         
  -1   1  10         14.37         16.46         2.66 o                         
   0   1  10          3.46          0.52         2.25 o                         
   1   1  10          0.18         -2.41         2.41 o                         
   2   1  10         94.73        109.32         9.43 o                         
  -3   2  10         56.82         53.04         4.22 o                         
  -2   2  10          0.60          2.02         2.59 o                         
  -1   2  10          0.05          4.72         2.32 o                         
   0   2  10         16.84         19.87         2.87 o                         
   1   2  10          4.63          8.82         2.62 o                         
   2   2  10         26.03         37.45         5.09 o                         
  -3   3  10         10.29          4.62         3.13 o                         
  -2   3  10         10.81          3.64         3.06 o                         
  -1   3  10        112.08        114.07         4.80 o                         
   0   3  10         35.48         42.89         3.46 o                         
   1   3  10         11.75         13.40         3.11 o                         
  -3   4  10          1.11         -1.24         2.73 o                         
  -2   4  10          9.66          6.03         4.19 o                         
  -1   4  10         10.44          9.44         2.84 o                         
   0   4  10         11.93         12.18         3.04 o                         
   1   4  10         11.42         12.71         3.01 o                         
  -3   5  10          0.46         -0.87         2.97 o                         
  -2   5  10         41.35         35.97         4.27 o                         
  -1   5  10          2.00          2.45         2.64 o                         
   0   5  10         28.83         20.82         3.22 o                         
   1   5  10         70.87         75.68         4.78 o                         
  -3   6  10         10.03         11.11         5.39 o                         
  -2   6  10          1.06         -2.44         2.67 o                         
  -1   6  10         20.62         22.12         3.80 o                         
   0   6  10         27.43         38.78         3.79 o                         
   1   6  10          0.32         -2.41         2.41 o                         
  -2   7  10          0.94         -2.85         2.85 o                         
  -1   7  10         31.34         35.21         5.25 o                         
   0   7  10         69.51         76.33         4.78 o                         
   1   7  10          5.18          6.28         2.82 o                         
  -2   8  10          5.31          6.11         3.08 o                         
  -1   8  10          5.19          4.64         3.13 o                         
   0   8  10          9.91         13.36         3.11 o                         
  -1   9  10         21.63         27.12         3.92 o                         
   0   9  10          2.84          2.13         4.53 o                         
                                                                                
