# Supplementary material for: N-Cyclo­amino substituent effects on the packing architecture of ortho-sul­fan­il­amide mol­ecular crystals and their in silico carbonic anhydrase II and IX inhibitory activities
Source: Acta Crystallogr C Struct Chem. 2022 Nov 8;78(Pt 12):730–42. doi: 10.1107/S2053229622010130 (PMC9720883; doi:10.1107/S2053229622010130)
Supplement: Supplementary file 5 [file c-78-00730-ja192sup5.hkl]

data_ja192                                                                      
_shelx_title ' ja192_a.res in P2(1)/c'                                          
_shelx_refln_list_code          4                                               
_shelx_F_calc_maximum      258.14                                               
_exptl_crystal_F_000       960.00                                               
_reflns_d_resolution_high  0.7467                                               
                                                                                
loop_                                                                           
 _space_group_symop_operation_xyz                                               
 'x, y, z'                                                                      
 '-x, y+1/2, -z+1/2'                                                            
 '-x, -y, -z'                                                                   
 'x, -y-1/2, z-1/2'                                                             
                                                                                
_cell_length_a    16.3988                                                       
_cell_length_b     7.9485                                                       
_cell_length_c    18.3761                                                       
_cell_angle_alpha  90.000                                                       
_cell_angle_beta  113.907                                                       
_cell_angle_gamma  90.000                                                       
                                                                                
_shelx_F_squared_multiplier     1.000                                           
                                                                                
loop_                                                                           
 _refln_index_h                                                                 
 _refln_index_k                                                                 
 _refln_index_l                                                                 
 _refln_F_squared_calc                                                          
 _refln_F_squared_meas                                                          
 _refln_F_squared_sigma                                                         
 _refln_observed_status                                                         
   2   0   0       8729.08       8737.05       115.85 o                         
   3   0   0      13094.48      13277.86       145.40 o                         
   4   0   0      14727.25      14507.72       165.72 o                         
   5   0   0       6323.81       6493.64        73.96 o                         
   6   0   0       3260.14       3502.86        41.61 o                         
   7   0   0       3215.75       3491.18        43.06 o                         
   8   0   0        785.14        938.74        12.68 o                         
   9   0   0       2465.25       2555.08        32.39 o                         
  10   0   0         12.81          9.98         1.11 o                         
  11   0   0        500.02        480.53         6.69 o                         
  12   0   0        130.10        152.87         3.26 o                         
  13   0   0       1226.60       1076.97        20.07 o                         
  14   0   0          6.45          8.48         4.36 o                         
  15   0   0         25.70         29.11         3.17 o                         
  16   0   0        214.71        221.25         9.63 o                         
  17   0   0         53.59         41.38         5.21 o                         
  18   0   0        305.63        343.58        25.30 o                         
  19   0   0         17.01         15.77         9.20 o                         
  20   0   0         59.95         55.87        11.17 o                         
   1   1   0        285.54        253.92         2.79 o                         
   2   1   0       1668.40       1678.82        19.70 o                         
   3   1   0       2959.16       2949.37        34.79 o                         
   4   1   0         48.24         40.25         1.12 o                         
   5   1   0        378.58        432.35         4.02 o                         
   6   1   0        381.03        448.16         4.40 o                         
   7   1   0       4963.02       5312.35        47.53 o                         
   8   1   0        225.29        252.92         2.75 o                         
   9   1   0          0.06          4.38         0.68 o                         
  10   1   0         27.35         29.05         1.16 o                         
  11   1   0        551.51        575.83         6.55 o                         
  12   1   0          0.27          0.58         0.94 o                         
  13   1   0        351.78        340.22         4.69 o                         
  14   1   0          2.57          4.53         1.34 o                         
  15   1   0        202.89        203.36         3.86 o                         
  16   1   0        123.96        142.23         3.61 o                         
  17   1   0        167.09        182.99         6.41 o                         
  18   1   0         58.06         63.31         5.32 o                         
  19   1   0         11.52         17.09         4.30 o                         
   0   2   0       3023.75       3135.17        32.01 o                         
   1   2   0      10819.94      11153.26        94.18 o                         
   2   2   0       3749.50       3742.67        38.76 o                         
   3   2   0       4925.72       4772.14        54.31 o                         
   4   2   0        885.80        874.13        11.61 o                         
   5   2   0          0.04          5.00         0.75 o                         
   6   2   0        614.18        552.11         9.36 o                         
   7   2   0         36.84         37.85         1.02 o                         
   8   2   0        148.40        189.07         2.42 o                         
   9   2   0        393.98        395.65         4.52 o                         
  10   2   0        231.52        225.62         3.74 o                         
  11   2   0         54.33         50.58         1.51 o                         
  12   2   0        585.63        555.96         6.40 o                         
  13   2   0         46.91         39.02         1.83 o                         
  14   2   0         31.74         31.16         1.65 o                         
  15   2   0          7.15          7.83         1.70 o                         
  16   2   0         47.02         51.61         2.97 o                         
  17   2   0          3.91          1.15         1.74 o                         
  18   2   0         39.49         40.84         4.10 o                         
  19   2   0          0.05         -1.10         3.73 o                         
   1   3   0       2559.90       2845.84        23.51 o                         
   2   3   0        621.03        489.27         4.72 o                         
   3   3   0       3498.97       4098.80        41.55 o                         
   4   3   0        931.25        991.69        11.66 o                         
   5   3   0        889.61        938.00        11.38 o                         
   6   3   0       1247.68       1280.78        15.07 o                         
   7   3   0       7018.86       7093.28        76.34 o                         
   8   3   0         13.77          3.76         0.78 o                         
   9   3   0         66.46         47.72         1.42 o                         
  10   3   0         13.51         13.15         1.08 o                         
  11   3   0       3392.28       3339.99        36.21 o                         
  12   3   0        376.33        360.86         5.30 o                         
  13   3   0         81.35         76.80         2.87 o                         
  14   3   0         65.72         69.47         2.52 o                         
  15   3   0         27.64         29.88         2.19 o                         
  16   3   0         59.58         59.61         2.66 o                         
  17   3   0        123.81        123.15         5.97 o                         
  18   3   0        120.71        132.36         4.36 o                         
  19   3   0         11.25          9.08         2.52 o                         
   0   4   0       9266.76      10025.91       124.80 o                         
   1   4   0       1610.63       1682.87        15.13 o                         
   2   4   0         35.00         30.37         1.02 o                         
   3   4   0        366.88        354.80         3.86 o                         
   4   4   0        735.32        785.54         7.95 o                         
   5   4   0        667.63        692.06         7.90 o                         
   6   4   0       1635.64       1483.69        17.66 o                         
   7   4   0         27.41         29.48         1.20 o                         
   8   4   0       1098.05       1053.00        11.86 o                         
   9   4   0        162.81        162.12         2.54 o                         
  10   4   0         67.31         53.94         1.77 o                         
  11   4   0        586.15        515.99         6.76 o                         
  12   4   0         55.57         50.08         1.86 o                         
  13   4   0         79.90         60.38         2.39 o                         
  14   4   0         36.93         38.27         2.09 o                         
  15   4   0        215.97        217.37         4.85 o                         
  16   4   0         51.46         51.66         2.63 o                         
  17   4   0          0.79          2.04         2.04 o                         
  18   4   0         53.02         53.91         3.38 o                         
   1   5   0       1987.78       1999.22        21.22 o                         
   2   5   0         70.36         54.76         1.45 o                         
   3   5   0          0.45          3.04         0.89 o                         
   4   5   0        162.26        133.55         2.14 o                         
   5   5   0       1181.98       1200.53        12.90 o                         
   6   5   0          0.38          1.06         0.87 o                         
   7   5   0         10.17          6.88         1.23 o                         
   8   5   0       1062.20       1070.62        11.58 o                         
   9   5   0        216.54        196.80         3.57 o                         
  10   5   0         18.52         21.27         1.22 o                         
  11   5   0          8.24          3.92         1.26 o                         
  12   5   0        236.61        237.63         9.36 o                         
  13   5   0        220.55        222.85         5.73 o                         
  14   5   0         51.23         47.25         2.62 o                         
  15   5   0          1.42          2.56         2.10 o                         
  16   5   0         14.51         20.25         2.61 o                         
  17   5   0         70.34         79.88         3.77 o                         
   0   6   0        267.25        253.59         6.35 o                         
   1   6   0          2.87         -0.20         1.08 o                         
   2   6   0        501.60        523.18         6.72 o                         
   3   6   0          2.22          0.03         0.99 o                         
   4   6   0         18.10         19.89         1.36 o                         
   5   6   0        138.28        118.28         2.49 o                         
   6   6   0        103.30         98.09         2.26 o                         
   7   6   0          8.67          6.08         1.18 o                         
   8   6   0         68.97         74.36         2.24 o                         
   9   6   0        228.91        245.70         6.32 o                         
  10   6   0        106.85        102.07         3.45 o                         
  11   6   0        327.97        312.05         5.42 o                         
  12   6   0        107.84        107.88         6.50 o                         
  13   6   0          6.39          7.11         1.89 o                         
  14   6   0         13.12         10.44         2.31 o                         
  15   6   0         12.46         11.40         2.55 o                         
  16   6   0          8.17         15.71         2.93 o                         
   1   7   0       1021.53       1022.90        15.23 o                         
   2   7   0         58.52         59.51         1.94 o                         
   3   7   0        504.55        525.70         8.44 o                         
   4   7   0        336.33        304.99         4.51 o                         
   5   7   0        242.80        265.52         4.52 o                         
   6   7   0         50.59         57.86         2.08 o                         
   7   7   0         91.35         95.97         2.70 o                         
   8   7   0        304.33        312.60         8.34 o                         
   9   7   0         75.64         74.03         2.72 o                         
  10   7   0        185.00        196.52         5.65 o                         
  11   7   0          1.07         -1.66         1.66 o                         
  12   7   0        220.32        229.46         5.88 o                         
  13   7   0         73.20         63.97         3.06 o                         
  14   7   0         53.79         50.70         2.99 o                         
  15   7   0          0.45          1.93         2.58 o                         
   0   8   0         96.90         96.33         6.73 o                         
   1   8   0         15.45         20.38         2.21 o                         
   2   8   0          6.65          5.46         2.00 o                         
   3   8   0         80.18         85.95         3.22 o                         
   4   8   0         12.99          7.91         1.92 o                         
   5   8   0         83.69         82.38         2.51 o                         
   6   8   0        193.81        191.90         3.97 o                         
   7   8   0         10.95          7.87         2.38 o                         
   8   8   0          4.55          3.43         1.97 o                         
   9   8   0        123.36        106.86         3.46 o                         
  10   8   0        251.88        268.32         5.88 o                         
  11   8   0          7.14          1.24         1.99 o                         
  12   8   0         11.71         14.26         2.59 o                         
  13   8   0          8.11          8.96         2.37 o                         
   1   9   0         43.68         42.01         3.45 o                         
   2   9   0        172.14        158.11         5.21 o                         
   3   9   0          0.24         -2.29         3.98 o                         
   4   9   0         65.01         59.41         3.38 o                         
   5   9   0         10.49         10.40         2.63 o                         
   6   9   0          2.38         -0.37         2.95 o                         
   7   9   0         62.77         54.43         2.18 o                         
   8   9   0          3.35         -1.62         2.07 o                         
   9   9   0          3.78          7.61         2.59 o                         
  10   9   0          5.44          5.67         2.59 o                         
   0  10   0          0.29         -2.87         4.40 o                         
   1  10   0         52.72         49.87         4.08 o                         
   2  10   0         12.27         15.30         3.29 o                         
   3  10   0         37.40         43.51         3.64 o                         
   4  10   0          0.19         -1.32         3.34 o                         
   5  10   0         41.20         36.90         4.15 o                         
   6  10   0        115.71        117.11         7.26 o                         
 -20   1   1          4.08         -1.29         5.42 o                         
 -19   1   1         31.51         38.03         4.67 o                         
 -18   1   1        151.60        158.36         7.35 o                         
 -17   1   1        239.82        246.03         7.67 o                         
 -16   1   1          0.75         -0.02         1.74 o                         
 -15   1   1         99.06         99.12         2.49 o                         
 -14   1   1          4.41          1.25         1.14 o                         
 -13   1   1         13.94         19.23         1.00 o                         
 -12   1   1        914.17        874.91         8.97 o                         
 -11   1   1        219.02        210.04         2.91 o                         
 -10   1   1        296.04        288.88         4.22 o                         
  -9   1   1         10.86         28.46         0.88 o                         
  -8   1   1        886.32        817.32         7.80 o                         
  -7   1   1          6.98          5.52         0.65 o                         
  -6   1   1        108.50        116.34         1.54 o                         
  -5   1   1         23.92         15.63         0.51 o                         
  -4   1   1       6674.22       6193.06        80.43 o                         
  -3   1   1      15047.56      14795.07       135.30 o                         
  -2   1   1       1915.28       1902.06        17.20 o                         
  -1   1   1       1118.80       1192.85         8.43 o                         
   0   1   1       4329.46       4586.49        40.30 o                         
   1   1   1      21667.04      21659.53       234.74 o                         
   2   1   1       1507.48       1527.98        18.39 o                         
   3   1   1       2124.15       2300.31        23.95 o                         
   4   1   1       1373.02       1335.77        13.04 o                         
   5   1   1        247.02        357.01         3.35 o                         
   6   1   1       9249.18       9783.55        87.44 o                         
   7   1   1       2639.31       2885.69        26.12 o                         
   8   1   1         18.63          6.93         0.67 o                         
   9   1   1         27.24         22.71         0.83 o                         
  10   1   1       1136.32       1100.12        11.08 o                         
  11   1   1         14.27         15.42         1.09 o                         
  12   1   1        412.09        384.92         5.13 o                         
  13   1   1          9.85          5.27         1.16 o                         
  14   1   1        546.31        537.81         7.96 o                         
  15   1   1          1.99          0.62         1.76 o                         
  16   1   1         25.75         28.87         3.12 o                         
  17   1   1         28.77         24.62         3.61 o                         
  18   1   1         18.06         14.67         4.21 o                         
  19   1   1        115.13        119.98         6.92 o                         
 -20   2   1         20.58         24.92         4.89 o                         
 -19   2   1        153.47        186.60         4.84 o                         
 -18   2   1          8.84          7.59         2.25 o                         
 -17   2   1         70.12         72.89         3.15 o                         
 -16   2   1        283.03        271.23         5.31 o                         
 -15   2   1        156.63        158.00         3.40 o                         
 -14   2   1        307.23        270.43         4.39 o                         
 -13   2   1        104.04         98.26         2.05 o                         
 -12   2   1        482.08        430.09         4.95 o                         
 -11   2   1       1673.60       1688.00        15.99 o                         
 -10   2   1       2477.77       2573.24        24.33 o                         
  -9   2   1          0.72         -0.69         0.69 o                         
  -8   2   1          8.48         21.51         0.79 o                         
  -7   2   1        682.65        677.56         8.43 o                         
  -6   2   1       2298.27       2289.92        27.81 o                         
  -5   2   1       2523.86       2518.63        27.07 o                         
  -4   2   1         45.07         56.55         1.10 o                         
  -3   2   1        655.42        598.91         5.82 o                         
  -2   2   1       1344.41       1509.35        12.99 o                         
  -1   2   1      66635.93      63753.12      1063.82 o                         
   0   2   1          0.06         -0.41         0.41 o                         
   1   2   1       8847.52       8990.82        89.81 o                         
   2   2   1       1017.50        948.79        11.38 o                         
   3   2   1       3482.69       3327.31        40.49 o                         
   4   2   1        107.29         87.22         1.58 o                         
   5   2   1        420.45        366.78         4.80 o                         
   6   2   1        695.79        677.72         7.96 o                         
   7   2   1        873.76        877.61        10.45 o                         
   8   2   1       2571.52       2581.39        25.89 o                         
   9   2   1         57.18         65.99         1.54 o                         
  10   2   1        349.31        367.93         4.49 o                         
  11   2   1         69.05         74.54         1.86 o                         
  12   2   1        633.07        549.13         6.66 o                         
  13   2   1        155.07        174.15         5.14 o                         
  14   2   1        363.86        407.07         8.55 o                         
  15   2   1        194.23        190.67         4.58 o                         
  16   2   1          1.11          3.30         1.92 o                         
  17   2   1        222.29        228.27         4.96 o                         
  18   2   1         88.34         74.43         2.80 o                         
  19   2   1        104.36        102.11        11.52 o                         
 -19   3   1         38.14         38.23         2.93 o                         
 -18   3   1        174.54        179.78         4.65 o                         
 -17   3   1         47.68         49.78         2.58 o                         
 -16   3   1         16.83         13.52         2.03 o                         
 -15   3   1         62.95         55.67         2.45 o                         
 -14   3   1        928.90        934.96        13.16 o                         
 -13   3   1          0.58          1.12         1.39 o                         
 -12   3   1          2.37          1.02         1.19 o                         
 -11   3   1        384.90        389.13         4.32 o                         
 -10   3   1        183.86        163.52         2.30 o                         
  -9   3   1        134.95        136.41         3.08 o                         
  -8   3   1          2.35          1.80         0.72 o                         
  -7   3   1         80.64         96.61         1.63 o                         
  -6   3   1       1146.29       1156.88        16.73 o                         
  -5   3   1       2190.01       2235.09        24.64 o                         
  -4   3   1        362.64        390.20         3.97 o                         
  -3   3   1        407.14        394.40         3.92 o                         
  -2   3   1      15197.15      15942.03       132.08 o                         
  -1   3   1        750.30        745.50         6.32 o                         
   0   3   1       3637.15       3608.30        28.67 o                         
   1   3   1       1371.50       1460.99        13.48 o                         
   2   3   1       3138.09       3217.58        31.43 o                         
   3   3   1        242.29        212.27         2.68 o                         
   4   3   1          0.24          0.40         0.63 o                         
   5   3   1        264.61        274.98         3.61 o                         
   6   3   1       3388.13       3720.56        41.24 o                         
   7   3   1       4221.23       4224.66        44.99 o                         
   8   3   1         28.17         27.14         1.09 o                         
   9   3   1          9.96          9.57         0.96 o                         
  10   3   1         46.27         37.15         1.44 o                         
  11   3   1        510.22        501.27         7.10 o                         
  12   3   1          1.45         -0.95         1.35 o                         
  13   3   1         97.75        102.96         3.12 o                         
  14   3   1         20.63         16.06         1.91 o                         
  15   3   1        119.76        123.26         3.74 o                         
  16   3   1         94.08        106.05         3.40 o                         
  17   3   1          1.60          0.37         1.95 o                         
  18   3   1          0.81         -2.02         2.02 o                         
 -18   4   1          3.30         -0.17         2.36 o                         
 -17   4   1         78.91         78.33         3.92 o                         
 -16   4   1          6.01          3.61         2.01 o                         
 -15   4   1         31.15         33.57         2.31 o                         
 -14   4   1         22.65         21.25         1.84 o                         
 -13   4   1         18.71         19.01         1.79 o                         
 -12   4   1          3.33          4.53         1.26 o                         
 -11   4   1        574.14        574.54         6.90 o                         
 -10   4   1        157.71        169.61         3.55 o                         
  -9   4   1        381.54        362.95         4.09 o                         
  -8   4   1          9.66          8.40         1.09 o                         
  -7   4   1        824.80        800.89         9.73 o                         
  -6   4   1        808.02        749.11         8.10 o                         
  -5   4   1       1062.22       1175.79        11.69 o                         
  -4   4   1        555.92        548.32         5.86 o                         
  -3   4   1       3262.18       3631.07        34.59 o                         
  -2   4   1       1603.93       1768.95        16.60 o                         
  -1   4   1        824.50        844.35         8.14 o                         
   0   4   1        516.65        522.37         4.63 o                         
   1   4   1        212.47        197.99         2.25 o                         
   2   4   1        276.92        251.17         2.87 o                         
   3   4   1       2064.03       2024.85        20.26 o                         
   4   4   1         47.19         64.53         1.79 o                         
   5   4   1        154.78        135.47         2.28 o                         
   6   4   1        229.93        213.43         3.35 o                         
   7   4   1       3145.96       3268.75        36.31 o                         
   8   4   1        357.48        333.76         4.90 o                         
   9   4   1        452.83        438.43         5.63 o                         
  10   4   1        313.47        325.51         6.38 o                         
  11   4   1         26.74         24.59         1.44 o                         
  12   4   1        337.25        327.67         8.26 o                         
  13   4   1          5.18          5.44         1.62 o                         
  14   4   1         66.90         59.63         2.25 o                         
  15   4   1        104.25        111.20         3.50 o                         
  16   4   1         46.60         48.82         4.27 o                         
  17   4   1         14.30         15.85         2.29 o                         
  18   4   1          9.70          4.30         2.17 o                         
 -18   5   1         85.73         91.00         6.54 o                         
 -17   5   1          2.89          3.94         3.22 o                         
 -16   5   1          1.28          1.60         2.31 o                         
 -15   5   1          1.59          0.09         2.25 o                         
 -14   5   1         99.33         89.63         3.66 o                         
 -13   5   1          1.86          2.85         1.83 o                         
 -12   5   1        229.74        228.41         4.26 o                         
 -11   5   1        162.27        172.83         3.20 o                         
 -10   5   1        204.25        184.56         3.56 o                         
  -9   5   1        180.84        173.77         3.06 o                         
  -8   5   1        920.55        888.60         9.93 o                         
  -7   5   1        240.05        245.61         2.98 o                         
  -6   5   1          9.06          5.91         0.93 o                         
  -5   5   1         83.34         87.32         1.78 o                         
  -4   5   1        322.45        331.91         4.08 o                         
  -3   5   1        278.04        277.16         3.27 o                         
  -2   5   1        293.64        278.04         3.35 o                         
  -1   5   1        119.47        135.39         1.83 o                         
   0   5   1        880.88        887.65         8.42 o                         
   1   5   1        263.14        296.89         3.50 o                         
   2   5   1          2.53          1.23         0.67 o                         
   3   5   1        302.59        344.36         4.30 o                         
   4   5   1          9.03          9.10         0.91 o                         
   5   5   1          8.11          7.27         0.86 o                         
   6   5   1        255.29        271.57         3.82 o                         
   7   5   1        244.13        234.43         3.54 o                         
   8   5   1        162.85        154.25         2.77 o                         
   9   5   1        397.18        374.11         5.79 o                         
  10   5   1        104.32        110.77         2.83 o                         
  11   5   1        353.47        347.30         5.21 o                         
  12   5   1         77.99         72.72         2.77 o                         
  13   5   1         27.67         23.21         2.03 o                         
  14   5   1         29.19         37.04         2.52 o                         
  15   5   1         57.31         65.15         4.59 o                         
  16   5   1         58.27         52.50         3.70 o                         
  17   5   1          5.36          9.29         5.24 o                         
 -16   6   1        180.87        193.06         6.30 o                         
 -15   6   1         33.57         31.09         3.04 o                         
 -14   6   1          0.02          0.68         1.94 o                         
 -13   6   1          2.62          6.89         1.94 o                         
 -12   6   1        349.12        345.74         9.26 o                         
 -11   6   1        208.68        225.70         6.54 o                         
 -10   6   1         99.50         93.35         3.09 o                         
  -9   6   1        400.96        417.31         5.73 o                         
  -8   6   1        107.97         83.43         2.21 o                         
  -7   6   1       1463.10       1413.53        15.72 o                         
  -6   6   1        191.12        182.78         3.17 o                         
  -5   6   1        814.22        794.25         9.18 o                         
  -4   6   1        906.85        923.84        10.47 o                         
  -3   6   1        761.00        718.07         7.74 o                         
  -2   6   1          0.24         -1.13         1.13 o                         
  -1   6   1        757.80        785.23         9.41 o                         
   0   6   1       2465.68       2411.94        28.36 o                         
   1   6   1        789.94        857.44        10.81 o                         
   2   6   1        584.21        533.23         6.07 o                         
   3   6   1        142.53        141.14         2.54 o                         
   4   6   1        500.61        480.48         6.05 o                         
   5   6   1       1063.47       1003.25        11.71 o                         
   6   6   1        104.18        115.99         2.24 o                         
   7   6   1         62.12         61.64         1.77 o                         
   8   6   1        429.03        449.34         6.52 o                         
   9   6   1       1188.14       1163.36        20.88 o                         
  10   6   1          8.91         12.96         1.49 o                         
  11   6   1         22.35         20.40         2.35 o                         
  12   6   1          1.31          1.89         1.76 o                         
  13   6   1        230.95        234.56         6.39 o                         
  14   6   1         43.22         44.01         2.99 o                         
  15   6   1         27.06         23.90         2.75 o                         
  16   6   1         33.80         30.22         4.27 o                         
 -15   7   1          1.59         -1.67         2.51 o                         
 -14   7   1         45.83         47.87         3.19 o                         
 -13   7   1         68.11         66.61         5.24 o                         
 -12   7   1          0.94          4.81         2.09 o                         
 -11   7   1         42.02         40.18         1.99 o                         
 -10   7   1         15.30         15.09         1.83 o                         
  -9   7   1        153.22        154.21         4.06 o                         
  -8   7   1         30.00         26.30         1.80 o                         
  -7   7   1         18.63         15.70         1.59 o                         
  -6   7   1         19.87         17.66         1.61 o                         
  -5   7   1         18.09         16.44         1.53 o                         
  -4   7   1       1073.99        986.33        15.28 o                         
  -3   7   1         18.01         21.61         1.85 o                         
  -2   7   1        696.91        705.55        10.56 o                         
  -1   7   1         54.65         49.21         2.24 o                         
   0   7   1          4.37         -1.63         1.68 o                         
   1   7   1        343.76        339.23         7.55 o                         
   2   7   1         17.20         14.87         1.60 o                         
   3   7   1          7.90          5.17         1.21 o                         
   4   7   1        609.99        618.19         8.36 o                         
   5   7   1          3.84          0.66         1.33 o                         
   6   7   1          5.23          6.87         1.40 o                         
   7   7   1          2.07          0.81         1.46 o                         
   8   7   1        198.87        183.13         6.66 o                         
   9   7   1          2.55          3.03         2.25 o                         
  10   7   1        115.82        117.18         3.50 o                         
  11   7   1         39.95         39.22         2.34 o                         
  12   7   1          0.03          1.16         1.79 o                         
  13   7   1          1.74          0.84         2.18 o                         
  14   7   1          1.66          0.79         2.19 o                         
 -13   8   1         94.07         91.01         4.18 o                         
 -12   8   1         12.00         10.15         3.13 o                         
 -11   8   1          7.49          3.32         2.27 o                         
 -10   8   1         61.59         66.04         2.89 o                         
  -9   8   1         61.55         62.20         2.49 o                         
  -8   8   1          0.31         -1.63         1.63 o                         
  -7   8   1         66.90         73.97         2.48 o                         
  -6   8   1         13.15         12.24         1.41 o                         
  -5   8   1          6.54          1.12         1.90 o                         
  -4   8   1          8.11          2.34         2.01 o                         
  -3   8   1         37.60         36.08         2.47 o                         
  -2   8   1        101.81         98.59         3.42 o                         
  -1   8   1          0.10         -0.22         2.18 o                         
   0   8   1        651.18        687.80        14.75 o                         
   1   8   1         44.57         47.57         2.67 o                         
   2   8   1        223.69        222.85         5.18 o                         
   3   8   1          5.18          1.34         2.01 o                         
   4   8   1         58.66         58.31         2.87 o                         
   5   8   1         23.93         22.86         1.55 o                         
   6   8   1         47.33         49.87         2.11 o                         
   7   8   1         20.42         18.53         1.81 o                         
   8   8   1         13.75         10.18         2.07 o                         
   9   8   1        145.87        168.03         5.14 o                         
  10   8   1          9.92         10.35         2.13 o                         
  11   8   1         97.33         90.09         3.42 o                         
  12   8   1         10.35          6.12         2.22 o                         
 -10   9   1         23.95         24.70         2.53 o                         
  -9   9   1        134.06        139.53         5.08 o                         
  -8   9   1         10.15          3.15         1.89 o                         
  -7   9   1         73.74         73.08         4.09 o                         
  -6   9   1          5.10          6.34         2.76 o                         
  -5   9   1        131.18        131.12         4.73 o                         
  -4   9   1         35.03         35.70         3.04 o                         
  -3   9   1          7.32          5.50         2.69 o                         
  -2   9   1        154.22        158.58         5.69 o                         
  -1   9   1         22.23         17.10         3.12 o                         
   0   9   1        303.05        308.54         8.26 o                         
   1   9   1         40.66         42.39         3.45 o                         
   2   9   1        152.89        165.06         7.48 o                         
   3   9   1          0.22         -0.60         2.47 o                         
   4   9   1         63.65         66.79         3.66 o                         
   5   9   1         35.85         36.39         3.96 o                         
   6   9   1        137.22        146.12         5.91 o                         
   7   9   1        161.84        159.37         4.57 o                         
   8   9   1        121.56        122.67         5.53 o                         
   9   9   1         14.74         20.32         3.48 o                         
  10   9   1         11.80         13.31         3.23 o                         
  -6  10   1         45.03         48.65         4.13 o                         
  -5  10   1          8.66          5.09         4.22 o                         
  -4  10   1          0.54         -0.64         2.95 o                         
  -3  10   1          6.81          5.23         3.89 o                         
  -2  10   1        190.76        207.83         6.86 o                         
  -1  10   1        211.17        202.44         6.86 o                         
   0  10   1          6.87          1.67         3.12 o                         
   1  10   1          1.61          1.89         3.06 o                         
   2  10   1          2.42         -2.91         2.91 o                         
   3  10   1        124.01        129.68         5.44 o                         
   4  10   1         93.81         92.12         5.71 o                         
   5  10   1          9.98         11.73         4.05 o                         
   6  10   1         32.51         41.57         4.70 o                         
 -20   0   2        217.02        257.65        18.40 o                         
 -19   0   2          0.27         -3.02         4.37 o                         
 -18   0   2         64.92         83.56        17.09 o                         
 -17   0   2        331.00        344.19        12.95 o                         
 -16   0   2        899.97        899.37        17.64 o                         
 -15   0   2          4.96          2.96         2.18 o                         
 -14   0   2         32.54         27.74         1.15 o                         
 -13   0   2         10.92          7.59         1.26 o                         
 -12   0   2        890.98        994.11        12.82 o                         
 -11   0   2        962.17        948.02        12.72 o                         
 -10   0   2          9.34          8.53         0.83 o                         
  -9   0   2         28.81         33.80         1.42 o                         
  -8   0   2       2695.89       2665.29        30.13 o                         
  -7   0   2       3205.96       3255.91        37.27 o                         
  -6   0   2       2203.00       2286.82        27.03 o                         
  -5   0   2        917.38       1044.44        12.74 o                         
  -4   0   2      11823.55      11850.82       126.52 o                         
  -3   0   2      17460.37      17032.74       188.18 o                         
  -2   0   2      10691.03      10905.06       121.17 o                         
  -1   0   2       1247.95       1297.32        27.87 o                         
   0   0   2       3660.88       3915.46        38.50 o                         
   1   0   2        579.67        622.87         6.56 o                         
   2   0   2      46525.90      44766.31       841.96 o                         
   3   0   2      15828.40      16189.25       291.06 o                         
   4   0   2      29379.38      28628.19       294.63 o                         
   5   0   2      10551.67      11229.76       123.21 o                         
   6   0   2        484.19        502.70         6.41 o                         
   7   0   2       3595.05       4059.09        48.84 o                         
   8   0   2        223.00        211.00         3.22 o                         
   9   0   2       4176.76       4486.85        59.06 o                         
  10   0   2         11.93         21.22         3.80 o                         
  11   0   2        224.77        216.99         4.70 o                         
  12   0   2        243.43        244.40         5.90 o                         
  13   0   2        871.45        978.50        21.31 o                         
  14   0   2         35.96         46.47         4.36 o                         
  15   0   2         53.60         61.01        12.16 o                         
  16   0   2         71.90         72.30         9.86 o                         
  17   0   2        130.22        129.48        13.15 o                         
  18   0   2         47.48         59.47         6.31 o                         
  19   0   2         83.94         93.33        12.49 o                         
 -20   1   2         14.49         17.17         4.43 o                         
 -19   1   2         46.31         54.93         5.36 o                         
 -18   1   2        179.92        186.79        12.05 o                         
 -17   1   2          0.05         -1.41         1.41 o                         
 -16   1   2          0.06         -1.56         1.56 o                         
 -15   1   2         74.56         75.48         2.09 o                         
 -14   1   2         45.23         41.36         1.45 o                         
 -13   1   2        388.54        346.91         4.03 o                         
 -12   1   2        392.66        365.20         4.28 o                         
 -11   1   2          7.44          8.13         0.88 o                         
 -10   1   2          0.73          0.18         0.72 o                         
  -9   1   2        314.77        301.47         3.22 o                         
  -8   1   2          5.09          9.27         0.90 o                         
  -7   1   2       1127.22       1178.68        10.39 o                         
  -6   1   2         50.08         59.24         0.91 o                         
  -5   1   2       4352.28       4208.26        34.83 o                         
  -4   1   2       4056.01       4086.78        31.74 o                         
  -3   1   2       3179.26       3362.80        26.06 o                         
  -2   1   2        739.30        766.72         5.40 o                         
  -1   1   2       5482.85       5632.55        37.54 o                         
   0   1   2       3628.61       3684.00        30.99 o                         
   1   1   2      11912.06      11316.11       109.97 o                         
   2   1   2         17.29         25.66         0.83 o                         
   3   1   2       1551.82       1534.00        14.09 o                         
   4   1   2         82.45         65.54         1.13 o                         
   5   1   2         69.63         66.82         1.07 o                         
   6   1   2       1968.58       2016.17        18.25 o                         
   7   1   2         64.19         75.08         1.43 o                         
   8   1   2        174.50        197.06         2.41 o                         
   9   1   2        511.99        484.79         5.20 o                         
  10   1   2        122.03        111.64         2.33 o                         
  11   1   2         33.73         35.39         1.72 o                         
  12   1   2        322.59        309.36         4.35 o                         
  13   1   2         11.74         15.64         1.30 o                         
  14   1   2         21.65         18.17         1.43 o                         
  15   1   2        167.24        164.35         6.19 o                         
  16   1   2          0.37         -3.42         3.42 o                         
  17   1   2          7.14          6.94         7.23 o                         
  18   1   2         18.09         19.12         4.53 o                         
  19   1   2         58.31         57.21         6.19 o                         
 -20   2   2         22.70         27.37         2.10 o                         
 -19   2   2          0.59          0.05         2.10 o                         
 -18   2   2         31.00         33.53         2.54 o                         
 -17   2   2         41.40         41.35         2.20 o                         
 -16   2   2          9.00          9.88         1.79 o                         
 -15   2   2         57.47         65.96         2.23 o                         
 -14   2   2         70.94         70.02         4.14 o                         
 -13   2   2        122.63        126.35         2.35 o                         
 -12   2   2        715.04        711.49         7.85 o                         
 -11   2   2        177.94        173.30         2.41 o                         
 -10   2   2        305.22        327.70         3.56 o                         
  -9   2   2          6.35          1.30         0.61 o                         
  -8   2   2         94.28         77.26         1.32 o                         
  -7   2   2        381.56        427.37         4.55 o                         
  -6   2   2         13.46          7.09         0.52 o                         
  -5   2   2        368.72        369.68         3.60 o                         
  -4   2   2       3587.50       3551.08        34.23 o                         
  -3   2   2        526.47        441.80         3.48 o                         
  -2   2   2        177.02        161.85         1.36 o                         
  -1   2   2        148.91        161.20         1.32 o                         
   0   2   2       4645.80       4703.65        40.04 o                         
   1   2   2        836.38        827.21         8.76 o                         
   2   2   2         56.95         35.22         1.04 o                         
   3   2   2       2118.99       2202.65        25.40 o                         
   4   2   2       1064.61       1039.61        12.29 o                         
   5   2   2          4.36          1.91         0.51 o                         
   6   2   2       1169.28       1184.51        12.77 o                         
   7   2   2         81.03         79.65         1.46 o                         
   8   2   2        491.51        493.85         5.41 o                         
   9   2   2        784.36        802.82         8.47 o                         
  10   2   2       1217.59       1171.51        12.62 o                         
  11   2   2        522.76        516.52         6.56 o                         
  12   2   2        742.96        706.05         8.55 o                         
  13   2   2          9.35         11.97         1.47 o                         
  14   2   2         45.62         37.96         2.20 o                         
  15   2   2         87.87         89.40         3.58 o                         
  16   2   2          9.45          4.88         1.86 o                         
  17   2   2          5.78          7.60         1.60 o                         
  18   2   2         42.69         45.04         5.00 o                         
 -19   3   2        153.15        173.85         5.00 o                         
 -18   3   2        105.68        102.73         3.50 o                         
 -17   3   2          5.34          5.50         1.91 o                         
 -16   3   2        115.94        115.37         3.39 o                         
 -15   3   2        573.17        541.30         8.66 o                         
 -14   3   2        207.95        218.58         4.34 o                         
 -13   3   2          1.73          2.42         1.31 o                         
 -12   3   2         18.32         19.04         1.22 o                         
 -11   3   2         20.07         15.43         0.96 o                         
 -10   3   2       1091.86       1063.66        11.13 o                         
  -9   3   2       2884.44       2898.79        30.18 o                         
  -8   3   2        258.61        274.24         4.19 o                         
  -7   3   2        503.67        527.12         5.21 o                         
  -6   3   2       1294.30       1414.37        13.50 o                         
  -5   3   2       6606.91       6700.50        59.36 o                         
  -4   3   2       4115.78       4484.24        38.12 o                         
  -3   3   2        360.28        365.10         3.38 o                         
  -2   3   2       5143.12       5298.81        42.32 o                         
  -1   3   2         31.03         57.26         0.90 o                         
   0   3   2       1474.47       1322.16        11.25 o                         
   1   3   2        600.64        627.97         5.81 o                         
   2   3   2        169.81        167.30         2.25 o                         
   3   3   2       1407.01       1597.24        18.53 o                         
   4   3   2        593.51        582.89         7.94 o                         
   5   3   2        420.19        506.20         6.07 o                         
   6   3   2        166.56        168.98         3.81 o                         
   7   3   2         89.91         73.01         1.65 o                         
   8   3   2       2725.41       2738.54        28.13 o                         
   9   3   2        290.10        268.53         4.28 o                         
  10   3   2        143.82        142.45         2.97 o                         
  11   3   2       1087.31       1079.23        12.67 o                         
  12   3   2        128.58        125.46         3.45 o                         
  13   3   2        508.13        494.51        15.51 o                         
  14   3   2         51.78         50.96         2.44 o                         
  15   3   2        509.01        514.20        10.19 o                         
  16   3   2        119.34        112.91         4.38 o                         
  17   3   2         61.79         64.41         2.78 o                         
  18   3   2         52.60         58.37         2.79 o                         
 -19   4   2          4.24          2.08         2.58 o                         
 -18   4   2         61.43         61.71         3.34 o                         
 -17   4   2        122.46        111.85         4.07 o                         
 -16   4   2         24.92         18.52         2.25 o                         
 -15   4   2         13.09         12.37         2.33 o                         
 -14   4   2         17.50         16.10         1.80 o                         
 -13   4   2        226.93        200.44         4.55 o                         
 -12   4   2        353.92        355.10         5.27 o                         
 -11   4   2       1404.54       1418.93        18.31 o                         
 -10   4   2         98.21         96.93         2.10 o                         
  -9   4   2        540.12        523.79         6.40 o                         
  -8   4   2        429.55        434.21         4.95 o                         
  -7   4   2        424.97        380.82         4.37 o                         
  -6   4   2         26.08         12.72         0.69 o                         
  -5   4   2        311.90        301.22         3.33 o                         
  -4   4   2       1025.13        939.60         8.92 o                         
  -3   4   2         44.16         49.27         1.13 o                         
  -2   4   2       7480.47       8027.02        71.04 o                         
  -1   4   2       1452.92       1530.75        13.34 o                         
   0   4   2       6714.61       7446.48        62.60 o                         
   1   4   2        268.91        284.72         2.99 o                         
   2   4   2        361.36        326.55         3.67 o                         
   3   4   2       2647.68       2646.74        28.80 o                         
   4   4   2        943.13       1055.58        12.71 o                         
   5   4   2         85.09         82.26         2.79 o                         
   6   4   2          2.62          3.23         1.01 o                         
   7   4   2        989.82        991.30        11.52 o                         
   8   4   2       1815.01       1732.14        20.69 o                         
   9   4   2         43.77         39.06         1.32 o                         
  10   4   2         35.35         28.18         1.83 o                         
  11   4   2         55.67         50.31         1.74 o                         
  12   4   2        370.92        379.30         9.51 o                         
  13   4   2         22.51         28.80         1.98 o                         
  14   4   2          2.90          2.54         1.76 o                         
  15   4   2          8.10          5.11         1.83 o                         
  16   4   2        147.00        147.23         4.18 o                         
  17   4   2         99.06         95.43         3.34 o                         
 -18   5   2         16.84         18.28         3.00 o                         
 -17   5   2          0.76          2.13         2.59 o                         
 -16   5   2          1.58          2.24         2.17 o                         
 -15   5   2         47.18         49.99         2.80 o                         
 -14   5   2         20.26         17.23         2.17 o                         
 -13   5   2          0.67          0.28         1.68 o                         
 -12   5   2        142.05        168.78         3.41 o                         
 -11   5   2         31.84         38.26         1.52 o                         
 -10   5   2         79.82         96.01         2.06 o                         
  -9   5   2        472.09        458.96         5.68 o                         
  -8   5   2        195.46        201.24         2.82 o                         
  -7   5   2          1.89          1.60         0.88 o                         
  -6   5   2        759.31        789.51         8.96 o                         
  -5   5   2          1.67          3.72         0.81 o                         
  -4   5   2       1136.30       1119.55        12.01 o                         
  -3   5   2       3608.09       3814.23        42.03 o                         
  -2   5   2        671.66        748.15         7.37 o                         
  -1   5   2         16.91         24.10         0.97 o                         
   0   5   2        195.24        184.69         2.19 o                         
   1   5   2        673.68        696.05         7.20 o                         
   2   5   2         29.18         32.14         0.96 o                         
   3   5   2         51.77         45.26         1.34 o                         
   4   5   2        260.36        242.96         3.29 o                         
   5   5   2       1234.88       1247.40        15.79 o                         
   6   5   2        545.51        521.77         6.91 o                         
   7   5   2       1865.42       1871.06        23.11 o                         
   8   5   2          2.38          3.89         1.01 o                         
   9   5   2          5.74          3.13         1.21 o                         
  10   5   2        132.33        133.73         4.04 o                         
  11   5   2         33.70         35.90         1.84 o                         
  12   5   2         40.32         44.70         2.44 o                         
  13   5   2         18.25         15.57         1.86 o                         
  14   5   2         77.08         84.07         4.12 o                         
  15   5   2          9.00          6.44         2.25 o                         
  16   5   2          2.79          3.49         2.53 o                         
 -17   6   2          0.49          0.10         2.66 o                         
 -16   6   2          1.68          1.90         2.95 o                         
 -15   6   2          9.44         11.76         2.29 o                         
 -14   6   2          0.29          2.69         2.03 o                         
 -13   6   2         48.09         44.96         3.32 o                         
 -12   6   2          2.69          1.72         1.61 o                         
 -11   6   2         34.68         35.75         2.31 o                         
 -10   6   2          5.85          6.42         1.40 o                         
  -9   6   2        127.92        118.43         3.86 o                         
  -8   6   2        116.16        113.50         2.54 o                         
  -7   6   2         82.40         72.03         1.80 o                         
  -6   6   2         76.08         77.26         2.21 o                         
  -5   6   2         35.80         29.29         1.35 o                         
  -4   6   2        328.37        293.17         4.00 o                         
  -3   6   2          9.99          6.25         1.11 o                         
  -2   6   2         76.70         70.31         2.28 o                         
  -1   6   2        171.41        152.82         2.65 o                         
   0   6   2          1.26          4.37         1.32 o                         
   1   6   2         83.94         80.79         1.57 o                         
   2   6   2        813.70        771.36         8.55 o                         
   3   6   2        331.60        337.08         4.36 o                         
   4   6   2        330.02        318.94         4.31 o                         
   5   6   2         10.80         12.76         1.07 o                         
   6   6   2        209.56        210.16         3.43 o                         
   7   6   2         99.17         83.06         2.68 o                         
   8   6   2         22.93         16.36         2.12 o                         
   9   6   2         64.72         57.14         2.45 o                         
  10   6   2         36.24         39.19         3.05 o                         
  11   6   2         23.35         16.98         1.78 o                         
  12   6   2          5.55          4.23         2.99 o                         
  13   6   2          0.29          0.04         1.83 o                         
  14   6   2          0.04         -2.03         2.03 o                         
  15   6   2          8.83         12.68         2.60 o                         
 -15   7   2         93.18         95.60         4.50 o                         
 -14   7   2          3.15          1.66         2.51 o                         
 -13   7   2        157.80        159.57         6.43 o                         
 -12   7   2        165.79        185.57         6.59 o                         
 -11   7   2        495.86        510.37         9.69 o                         
 -10   7   2        137.22        141.57         3.54 o                         
  -9   7   2         28.27         18.68         1.85 o                         
  -8   7   2        135.69        153.56         3.22 o                         
  -7   7   2        127.34        119.42         2.97 o                         
  -6   7   2         22.97         24.31         1.48 o                         
  -5   7   2         87.68         97.96         3.15 o                         
  -4   7   2        229.72        238.48         4.15 o                         
  -3   7   2        244.18        293.30         5.42 o                         
  -2   7   2        432.72        403.82         6.12 o                         
  -1   7   2        199.89        201.13         4.12 o                         
   0   7   2        181.56        165.16         3.58 o                         
   1   7   2        304.81        289.57         4.76 o                         
   2   7   2        177.30        188.27         2.91 o                         
   3   7   2         15.49         11.58         1.26 o                         
   4   7   2         84.03         75.31         2.15 o                         
   5   7   2        531.90        537.73         7.96 o                         
   6   7   2        223.35        199.54         4.09 o                         
   7   7   2        279.98        294.04         6.58 o                         
   8   7   2          0.24          1.49         1.57 o                         
   9   7   2        129.19        131.67         3.80 o                         
  10   7   2        409.83        424.90         9.21 o                         
  11   7   2         54.00         49.29         2.61 o                         
  12   7   2          3.16          2.52         3.79 o                         
  13   7   2          3.00          2.92         2.34 o                         
  14   7   2        150.28        157.64         4.75 o                         
 -13   8   2         53.67         51.08         5.03 o                         
 -12   8   2         13.00         14.64         2.12 o                         
 -11   8   2         23.43         16.30         2.07 o                         
 -10   8   2        117.99        122.30         3.51 o                         
  -9   8   2         45.73         44.92         2.25 o                         
  -8   8   2        240.79        239.54         4.75 o                         
  -7   8   2          7.11          4.56         1.55 o                         
  -6   8   2         61.58         57.84         2.02 o                         
  -5   8   2        110.94        103.80         3.31 o                         
  -4   8   2         44.81         54.78         2.82 o                         
  -3   8   2         71.09         87.60         3.17 o                         
  -2   8   2        219.73        193.76         4.69 o                         
  -1   8   2        161.17        164.93         4.78 o                         
   0   8   2        144.17        146.04         4.45 o                         
   1   8   2         84.31         95.90         3.36 o                         
   2   8   2          0.02          1.59         1.91 o                         
   3   8   2         85.88         95.68         3.21 o                         
   4   8   2          4.56          2.57         1.31 o                         
   5   8   2         36.00         30.99         1.79 o                         
   6   8   2         45.67         49.25         2.28 o                         
   7   8   2        283.04        279.10         7.61 o                         
   8   8   2         19.22         16.10         2.04 o                         
   9   8   2         16.05         16.20         2.22 o                         
  10   8   2          6.06          7.19         2.10 o                         
  11   8   2         51.54         37.64         3.51 o                         
  12   8   2        112.85        115.62         3.81 o                         
 -11   9   2         12.08         13.73         2.23 o                         
 -10   9   2         57.55         52.75         2.87 o                         
  -9   9   2         26.77         26.01         2.23 o                         
  -8   9   2         18.40         17.71         2.36 o                         
  -7   9   2          7.55          6.64         3.62 o                         
  -6   9   2         18.57         12.60         2.53 o                         
  -5   9   2         25.61         29.35         5.83 o                         
  -4   9   2         27.51         29.18         2.92 o                         
  -3   9   2         64.66         59.59         3.46 o                         
  -2   9   2        103.52        115.71         4.91 o                         
  -1   9   2        132.24        136.36         5.30 o                         
   0   9   2          4.16         -1.87         3.35 o                         
   1   9   2         56.61         54.40         3.45 o                         
   2   9   2        115.62        107.39         4.33 o                         
   3   9   2         17.76         18.11         3.00 o                         
   4   9   2         41.23         32.97         3.20 o                         
   5   9   2          2.00         -2.61         2.61 o                         
   6   9   2          4.80          4.25         1.87 o                         
   7   9   2         13.82          8.38         2.20 o                         
   8   9   2         14.68         16.18         2.52 o                         
   9   9   2         14.01          8.80         2.32 o                         
  -7  10   2          0.77         -3.56         7.06 o                         
  -6  10   2         75.42         87.04         4.82 o                         
  -5  10   2         11.90         19.58         3.48 o                         
  -4  10   2         63.21         67.72         4.47 o                         
  -3  10   2          2.02          1.11         3.10 o                         
  -2  10   2         72.90         77.04         4.41 o                         
  -1  10   2        146.09        156.26         7.40 o                         
   0  10   2        100.79        108.24         5.08 o                         
   1  10   2         32.93         37.80         4.84 o                         
   2  10   2          0.32         -2.95         2.95 o                         
   3  10   2        112.80        116.42         6.68 o                         
   4  10   2          1.03          0.26         7.89 o                         
   5  10   2         16.20         12.30         4.27 o                         
 -20   1   3        126.13        142.97         8.44 o                         
 -19   1   3        113.26        112.13         6.58 o                         
 -18   1   3          1.76          4.06         1.79 o                         
 -17   1   3         17.47         16.92         1.67 o                         
 -16   1   3        584.03        560.09         8.62 o                         
 -15   1   3        287.66        276.67         4.22 o                         
 -14   1   3         60.52         58.42         1.67 o                         
 -13   1   3        841.41        856.23         9.19 o                         
 -12   1   3         43.75         39.54         1.24 o                         
 -11   1   3       1066.16       1046.57        10.19 o                         
 -10   1   3        382.34        454.21         4.47 o                         
  -9   1   3          2.58          6.36         0.53 o                         
  -8   1   3        458.75        565.84         5.10 o                         
  -7   1   3          1.98          1.93         0.47 o                         
  -6   1   3       2597.46       2548.60        21.43 o                         
  -5   1   3        118.73        101.44         1.24 o                         
  -4   1   3        105.58        113.42         1.14 o                         
  -3   1   3       3311.90       3557.87        25.27 o                         
  -2   1   3      17435.07      17676.14       115.61 o                         
  -1   1   3       9708.15       9824.08        68.83 o                         
   0   1   3       4889.48       4882.24        37.46 o                         
   1   1   3        500.56        539.64         5.00 o                         
   2   1   3        336.96        276.02         2.70 o                         
   3   1   3       3447.81       3407.93        31.05 o                         
   4   1   3        120.92        129.53         1.49 o                         
   5   1   3       2323.45       2285.36        20.73 o                         
   6   1   3        539.50        610.91         5.78 o                         
   7   1   3       1418.96       1465.19        13.78 o                         
   8   1   3        125.12        132.36         1.88 o                         
   9   1   3         31.17         40.54         1.26 o                         
  10   1   3       1919.89       1991.10        21.62 o                         
  11   1   3        210.69        192.35         3.02 o                         
  12   1   3          2.08          1.47         1.12 o                         
  13   1   3        123.81        109.94         2.69 o                         
  14   1   3        589.45        588.24        12.58 o                         
  15   1   3         19.55         21.23         3.83 o                         
  16   1   3        184.30        190.37         8.02 o                         
  17   1   3         31.91         36.43         6.26 o                         
  18   1   3         43.90         44.13         6.92 o                         
 -20   2   3          0.34         -2.00         2.00 o                         
 -19   2   3        185.02        202.83         6.01 o                         
 -18   2   3        263.54        276.79         5.85 o                         
 -17   2   3         61.81         56.02         2.45 o                         
 -16   2   3         10.43         15.00         1.90 o                         
 -15   2   3         98.98        102.20         3.46 o                         
 -14   2   3        134.91        124.44         2.71 o                         
 -13   2   3         52.05         57.17         1.95 o                         
 -12   2   3        876.48        837.81         9.29 o                         
 -11   2   3        192.66        157.03         2.38 o                         
 -10   2   3         26.91         25.49         0.96 o                         
  -9   2   3        778.89        700.22         7.37 o                         
  -8   2   3       3255.03       3282.63        29.23 o                         
  -7   2   3          2.42          2.09         0.66 o                         
  -6   2   3        817.63        865.27         7.95 o                         
  -5   2   3         29.94         54.54         0.92 o                         
  -4   2   3       1204.42       1102.75         9.16 o                         
  -3   2   3       6027.07       6211.18        42.79 o                         
  -2   2   3        776.16        739.38         5.12 o                         
  -1   2   3       3393.80       3600.60        25.56 o                         
   0   2   3        624.74        683.87         6.01 o                         
   1   2   3       1005.03       1016.32         9.97 o                         
   2   2   3       3754.93       3665.02        40.43 o                         
   3   2   3       6292.57       6586.56        73.78 o                         
   4   2   3        512.69        613.81         6.77 o                         
   5   2   3       2807.19       2908.52        27.30 o                         
   6   2   3       1823.90       1926.67        19.98 o                         
   7   2   3        495.25        387.68         5.50 o                         
   8   2   3         64.64         52.02         1.19 o                         
   9   2   3        885.88        898.50         9.84 o                         
  10   2   3        805.00        797.61        10.02 o                         
  11   2   3         25.27         22.30         1.40 o                         
  12   2   3        112.91        144.32         3.08 o                         
  13   2   3         22.73         23.80         2.71 o                         
  14   2   3         38.57         37.47         2.17 o                         
  15   2   3        102.17         88.54         3.11 o                         
  16   2   3        166.38        160.89         6.82 o                         
  17   2   3         24.19         27.57         6.26 o                         
  18   2   3         33.11         36.96         4.61 o                         
 -20   3   3          7.99          9.42         2.61 o                         
 -19   3   3         96.19         97.05         3.67 o                         
 -18   3   3          2.56         -0.16         2.02 o                         
 -17   3   3        133.60        133.51         3.71 o                         
 -16   3   3        103.09        105.89         3.93 o                         
 -15   3   3         51.03         48.05         2.49 o                         
 -14   3   3        943.94        945.50        13.21 o                         
 -13   3   3        125.65        136.00         3.39 o                         
 -12   3   3        149.78        162.98         3.31 o                         
 -11   3   3          1.01          0.55         0.91 o                         
 -10   3   3       1315.35       1245.22        12.63 o                         
  -9   3   3        463.59        461.17         4.96 o                         
  -8   3   3        120.53        113.27         1.77 o                         
  -7   3   3        401.25        395.88         4.40 o                         
  -6   3   3        116.64        148.69         1.78 o                         
  -5   3   3       2467.58       2546.54        21.35 o                         
  -4   3   3         21.47         44.59         0.85 o                         
  -3   3   3       5213.12       5528.23        43.52 o                         
  -2   3   3       1295.38       1302.55        10.07 o                         
  -1   3   3        875.65        772.57         6.48 o                         
   0   3   3        127.97        107.30         1.21 o                         
   1   3   3          8.39          3.91         0.49 o                         
   2   3   3         34.61         23.96         0.84 o                         
   3   3   3        405.46        437.65         6.20 o                         
   4   3   3       1020.97        926.08        11.50 o                         
   5   3   3        880.05        896.57        10.04 o                         
   6   3   3        452.16        432.26         5.47 o                         
   7   3   3        572.17        579.36         7.36 o                         
   8   3   3        196.68        188.93         3.07 o                         
   9   3   3        438.83        424.91         5.25 o                         
  10   3   3          3.92          7.76         1.11 o                         
  11   3   3        399.36        408.48         5.75 o                         
  12   3   3          4.70          3.30         1.55 o                         
  13   3   3          5.36          6.44         1.70 o                         
  14   3   3          5.73          3.88         1.87 o                         
  15   3   3         34.94         28.20         2.74 o                         
  16   3   3          6.44          4.86         2.15 o                         
  17   3   3         29.96         29.39         2.48 o                         
  18   3   3         40.76         52.74         2.97 o                         
 -19   4   3          5.76          8.36         2.97 o                         
 -18   4   3         26.41         26.93         2.61 o                         
 -17   4   3          0.69         -1.18         2.12 o                         
 -16   4   3         27.51         28.43         2.69 o                         
 -15   4   3          0.33          1.92         1.73 o                         
 -14   4   3          0.19         -0.14         1.76 o                         
 -13   4   3        537.53        546.28         7.24 o                         
 -12   4   3          0.41          0.43         1.26 o                         
 -11   4   3         50.49         38.75         1.41 o                         
 -10   4   3         85.93         95.16         1.87 o                         
  -9   4   3       1780.00       1764.44        17.33 o                         
  -8   4   3        800.14        813.05         9.72 o                         
  -7   4   3        501.38        519.60         5.55 o                         
  -6   4   3          8.91         10.62         0.84 o                         
  -5   4   3        415.83        445.01         4.12 o                         
  -4   4   3       1434.70       1437.34        12.92 o                         
  -3   4   3         15.16         10.46         0.61 o                         
  -2   4   3        394.96        365.75         3.60 o                         
  -1   4   3        352.91        377.71         3.35 o                         
   0   4   3        758.19        617.18         5.70 o                         
   1   4   3       1237.50       1386.09        13.96 o                         
   2   4   3       1206.14       1245.63        12.44 o                         
   3   4   3         89.03         97.33         1.81 o                         
   4   4   3        367.75        355.89         7.06 o                         
   5   4   3        578.39        604.67         7.91 o                         
   6   4   3        417.33        412.76         5.59 o                         
   7   4   3         91.42         87.93         2.79 o                         
   8   4   3        103.63        108.73         1.94 o                         
   9   4   3       1379.07       1357.28        15.80 o                         
  10   4   3          1.78          2.66         1.27 o                         
  11   4   3          5.16          5.68         1.43 o                         
  12   4   3        189.96        197.85         4.06 o                         
  13   4   3         16.39         18.62         1.84 o                         
  14   4   3         38.76         40.47         2.42 o                         
  15   4   3          0.12          0.34         2.04 o                         
  16   4   3         53.59         57.22         3.18 o                         
  17   4   3         42.52         51.96         2.69 o                         
 -18   5   3         22.73         32.01         3.69 o                         
 -17   5   3         29.91         28.15         2.81 o                         
 -16   5   3         67.01         59.20         3.17 o                         
 -15   5   3          4.16          3.17         2.27 o                         
 -14   5   3          0.02         -1.73         1.88 o                         
 -13   5   3          8.13          8.23         1.95 o                         
 -12   5   3        355.51        353.12         5.49 o                         
 -11   5   3        162.30        164.36         2.95 o                         
 -10   5   3         55.23         48.49         1.59 o                         
  -9   5   3          8.65         11.74         1.13 o                         
  -8   5   3        217.50        204.45         2.83 o                         
  -7   5   3         38.14         34.01         1.18 o                         
  -6   5   3         14.68         10.81         0.84 o                         
  -5   5   3       1282.54       1363.10        14.04 o                         
  -4   5   3         46.65         52.03         1.25 o                         
  -3   5   3        126.74        130.73         2.19 o                         
  -2   5   3         82.23         87.63         1.79 o                         
  -1   5   3       1565.04       1583.52        15.02 o                         
   0   5   3          6.71          1.19         0.63 o                         
   1   5   3         62.93         60.29         1.34 o                         
   2   5   3          0.65          0.55         0.75 o                         
   3   5   3        121.31        127.38         1.86 o                         
   4   5   3        296.64        282.03         3.77 o                         
   5   5   3        146.74        160.70         3.20 o                         
   6   5   3        894.77        888.43        11.51 o                         
   7   5   3        127.93        155.25         3.37 o                         
   8   5   3          2.97         -1.49         1.49 o                         
   9   5   3        399.29        362.46         6.46 o                         
  10   5   3         19.51         15.17         1.67 o                         
  11   5   3        211.10        205.37         4.33 o                         
  12   5   3        154.39        160.77         4.22 o                         
  13   5   3         43.83         40.80         2.46 o                         
  14   5   3        121.97        140.71         6.07 o                         
  15   5   3         23.57         22.73         2.95 o                         
  16   5   3         94.75        108.13         4.87 o                         
 -17   6   3          0.06          1.54         2.61 o                         
 -16   6   3         33.20         36.69         4.05 o                         
 -15   6   3         44.60         44.09         2.84 o                         
 -14   6   3        138.11        140.66         4.40 o                         
 -13   6   3          4.54          2.98         1.86 o                         
 -12   6   3        402.58        396.88         6.22 o                         
 -11   6   3          9.71          8.35         1.53 o                         
 -10   6   3        695.79        696.92         9.58 o                         
  -9   6   3        142.19        141.42         3.16 o                         
  -8   6   3        404.36        369.05         5.09 o                         
  -7   6   3        285.24        320.76         4.47 o                         
  -6   6   3         18.30         10.11         1.13 o                         
  -5   6   3        201.25        199.65         2.82 o                         
  -4   6   3         57.97         58.69         1.73 o                         
  -3   6   3       3941.75       3921.12        45.89 o                         
  -2   6   3        761.58        791.41        10.52 o                         
  -1   6   3        607.04        640.26         7.84 o                         
   0   6   3        596.13        551.66         6.39 o                         
   1   6   3        584.92        593.09         6.57 o                         
   2   6   3       2037.03       1988.44        20.05 o                         
   3   6   3        218.03        216.18         2.97 o                         
   4   6   3         29.40         25.90         1.14 o                         
   5   6   3         32.03         27.89         1.02 o                         
   6   6   3       1096.95       1040.70        14.80 o                         
   7   6   3         44.93         33.75         2.03 o                         
   8   6   3         77.95         73.45         3.90 o                         
   9   6   3        172.81        169.98         5.91 o                         
  10   6   3        346.62        355.00        17.02 o                         
  11   6   3        364.11        352.06         8.35 o                         
  12   6   3          6.61          7.97         1.65 o                         
  13   6   3         12.30         10.79         3.00 o                         
  14   6   3          0.98         -0.88         2.17 o                         
  15   6   3        151.39        152.51         7.77 o                         
 -15   7   3          1.81          2.89         2.85 o                         
 -14   7   3          0.29         -1.58         2.06 o                         
 -13   7   3         12.85         10.92         2.18 o                         
 -12   7   3          9.02         14.09         1.77 o                         
 -11   7   3         53.24         55.28         2.24 o                         
 -10   7   3        104.46         99.06         3.01 o                         
  -9   7   3         30.03         28.14         1.81 o                         
  -8   7   3         53.71         44.95         1.84 o                         
  -7   7   3          1.28         -0.99         1.35 o                         
  -6   7   3        127.96        130.92         2.61 o                         
  -5   7   3         39.64         38.55         1.91 o                         
  -4   7   3          6.42          8.69         1.48 o                         
  -3   7   3          0.05         -1.52         1.52 o                         
  -2   7   3        108.53        100.89         2.94 o                         
  -1   7   3        201.05        206.02         3.85 o                         
   0   7   3        109.34        114.06         2.81 o                         
   1   7   3         36.36         34.68         1.79 o                         
   2   7   3        129.68        128.01         2.46 o                         
   3   7   3        147.91        135.05         2.78 o                         
   4   7   3         17.60         11.30         1.47 o                         
   5   7   3         78.80         86.66         2.42 o                         
   6   7   3         77.01         78.07         2.37 o                         
   7   7   3         15.98         14.99         1.70 o                         
   8   7   3        157.84        150.11         4.50 o                         
   9   7   3         28.16         25.74         3.12 o                         
  10   7   3         20.61         18.37         2.75 o                         
  11   7   3          0.60          0.03         2.57 o                         
  12   7   3         36.12         36.85         3.69 o                         
  13   7   3         12.81         14.45         2.14 o                         
 -14   8   3          3.47          1.63         4.72 o                         
 -13   8   3         10.50         10.05         2.56 o                         
 -12   8   3         88.54         85.37         3.07 o                         
 -11   8   3          0.57         -0.22         2.75 o                         
 -10   8   3          4.02          4.21         1.79 o                         
  -9   8   3          9.16          5.86         1.78 o                         
  -8   8   3          7.65          4.43         1.63 o                         
  -7   8   3         50.93         45.55         1.71 o                         
  -6   8   3         63.94         63.90         2.59 o                         
  -5   8   3        130.82        121.00         3.28 o                         
  -4   8   3          3.73          3.57         2.10 o                         
  -3   8   3         15.28         20.49         2.26 o                         
  -2   8   3         23.15         23.34         2.44 o                         
  -1   8   3        567.94        568.31        10.77 o                         
   0   8   3          0.02         -0.17         2.04 o                         
   1   8   3          2.95          1.35         1.91 o                         
   2   8   3        128.40        124.08         3.66 o                         
   3   8   3        134.08        146.52         3.00 o                         
   4   8   3         78.05         76.61         2.25 o                         
   5   8   3          0.72          2.08         1.59 o                         
   6   8   3        223.11        221.37         5.10 o                         
   7   8   3         12.80         10.67         1.93 o                         
   8   8   3         69.90         68.72         2.78 o                         
   9   8   3         14.25         12.12         2.54 o                         
  10   8   3         45.29         52.08         3.37 o                         
  11   8   3         76.31         75.95         2.94 o                         
 -11   9   3         60.48         59.82         2.80 o                         
 -10   9   3         62.59         64.45         2.96 o                         
  -9   9   3         54.35         64.42         2.67 o                         
  -8   9   3         54.57         47.93         3.78 o                         
  -7   9   3         14.97         13.91         2.97 o                         
  -6   9   3          0.87         -1.27         2.50 o                         
  -5   9   3         68.42         73.65         3.55 o                         
  -4   9   3          6.40          8.45         2.61 o                         
  -3   9   3         37.86         35.83         3.45 o                         
  -2   9   3         61.37         62.56         3.96 o                         
  -1   9   3        147.82        142.29         5.45 o                         
   0   9   3        114.80        113.45         4.44 o                         
   1   9   3         43.22         46.90         3.25 o                         
   2   9   3         26.16         19.83         2.75 o                         
   3   9   3         63.84         76.50         3.64 o                         
   4   9   3        296.16        305.44         8.47 o                         
   5   9   3          0.15         -1.49         2.09 o                         
   6   9   3          3.03          0.89         1.80 o                         
   7   9   3          0.19         -2.06         2.06 o                         
   8   9   3        235.94        252.51         6.54 o                         
   9   9   3         49.30         56.58         3.01 o                         
  -7  10   3         11.77          8.66         3.43 o                         
  -6  10   3          1.06          3.43         3.35 o                         
  -5  10   3         77.70         89.84         4.49 o                         
  -4  10   3        127.82        140.47         5.34 o                         
  -3  10   3         12.68          6.09         2.92 o                         
  -2  10   3         32.45         31.68         3.37 o                         
  -1  10   3         11.96         17.86         3.44 o                         
   0  10   3        220.40        238.31         7.36 o                         
   1  10   3         37.85         41.91         3.71 o                         
   2  10   3          0.22         -3.25         3.25 o                         
   3  10   3         16.61         11.38         3.57 o                         
   4  10   3          4.22          3.32         4.05 o                         
   5  10   3         98.02        106.48        13.15 o                         
 -21   0   4          9.34          4.60         8.54 o                         
 -20   0   4        108.51        105.82        12.49 o                         
 -19   0   4        562.53        566.03        19.42 o                         
 -18   0   4          0.02         -1.35         4.25 o                         
 -17   0   4         16.48         22.94         3.84 o                         
 -16   0   4        165.05        148.70         3.60 o                         
 -15   0   4        369.95        380.54         6.42 o                         
 -14   0   4        140.68        143.66         2.79 o                         
 -13   0   4        894.95        866.02        12.90 o                         
 -12   0   4        638.87        593.26         7.70 o                         
 -11   0   4        743.73        749.84         9.88 o                         
 -10   0   4          6.83          3.29         1.14 o                         
  -9   0   4       1500.55       1460.56        16.79 o                         
  -8   0   4       1249.16       1261.74        15.10 o                         
  -7   0   4       1869.26       1819.16        20.43 o                         
  -6   0   4       1113.00       1002.86        12.24 o                         
  -5   0   4       3614.75       3129.59        33.67 o                         
  -4   0   4        373.36        381.56         4.28 o                         
  -3   0   4       8686.27       8404.13        86.35 o                         
  -2   0   4      42318.47      42035.71       450.63 o                         
  -1   0   4      19943.20      19278.94       190.10 o                         
   0   0   4        145.01        137.52         1.72 o                         
   1   0   4      15208.32      14635.52       146.26 o                         
   2   0   4       4336.56       4281.06        44.50 o                         
   3   0   4       1410.85       1200.76        13.52 o                         
   4   0   4       4843.84       5046.08        55.56 o                         
   5   0   4       2685.43       2876.99        36.98 o                         
   6   0   4       6307.84       6826.24        78.95 o                         
   7   0   4        433.11        420.20         5.70 o                         
   8   0   4         13.81          8.34         1.38 o                         
   9   0   4        579.72        590.84         9.49 o                         
  10   0   4        668.12        677.28        13.06 o                         
  11   0   4        363.15        438.31         9.12 o                         
  12   0   4        274.65        265.04         7.48 o                         
  13   0   4        365.52        325.86         8.88 o                         
  14   0   4         12.33         11.10         4.11 o                         
  15   0   4        141.20        124.22        11.83 o                         
  16   0   4          7.63          5.26         7.23 o                         
  17   0   4          3.38          9.20         7.89 o                         
  18   0   4         24.72         42.72         9.20 o                         
 -21   1   4         78.23         84.16        14.79 o                         
 -20   1   4         39.69         43.77         5.02 o                         
 -19   1   4         17.57         22.05         1.73 o                         
 -18   1   4         55.74         58.26         2.51 o                         
 -17   1   4        478.20        476.34         7.69 o                         
 -16   1   4        132.97        122.41         3.45 o                         
 -15   1   4          4.98          2.56         1.35 o                         
 -14   1   4        531.58        547.56         6.13 o                         
 -13   1   4         35.74         39.19         1.29 o                         
 -12   1   4        515.01        470.44         4.94 o                         
 -11   1   4        136.82        141.83         1.79 o                         
 -10   1   4        191.81        192.99         2.20 o                         
  -9   1   4          2.87          8.14         0.62 o                         
  -8   1   4        394.97        354.45         3.32 o                         
  -7   1   4        399.09        467.28         4.03 o                         
  -6   1   4       1221.53       1176.64         9.80 o                         
  -5   1   4         42.18         44.60         0.70 o                         
  -4   1   4       1347.82       1277.17         9.39 o                         
  -3   1   4       3374.51       3575.93        23.56 o                         
  -2   1   4        439.41        461.39         3.35 o                         
  -1   1   4       2449.30       2524.16        18.19 o                         
   0   1   4       1274.92       1196.86         9.30 o                         
   1   1   4        102.53        107.62         1.05 o                         
   2   1   4         94.51        108.85         1.17 o                         
   3   1   4        279.23        270.50         2.42 o                         
   4   1   4       2022.39       2163.95        18.78 o                         
   5   1   4       2413.62       2633.82        23.36 o                         
   6   1   4        985.40       1072.74         9.70 o                         
   7   1   4        168.73        225.19         2.67 o                         
   8   1   4        135.07        140.74         2.12 o                         
   9   1   4        271.12        280.27         3.79 o                         
  10   1   4          0.13         -0.97         0.97 o                         
  11   1   4        192.43        177.46         3.37 o                         
  12   1   4        108.71        103.85         2.83 o                         
  13   1   4         50.43         58.29         2.85 o                         
  14   1   4          0.49         -3.51         3.51 o                         
  15   1   4         60.55         57.84         4.82 o                         
  16   1   4        143.33        131.11         8.79 o                         
  17   1   4         50.56         67.51         7.19 o                         
  18   1   4         13.42         11.44         7.23 o                         
 -20   2   4          1.47          4.22         2.33 o                         
 -19   2   4         15.48         14.18         2.15 o                         
 -18   2   4         33.93         33.53         2.48 o                         
 -17   2   4         11.39          9.86         1.96 o                         
 -16   2   4          3.18          2.69         1.84 o                         
 -15   2   4          8.56          8.14         1.59 o                         
 -14   2   4        142.93        126.13         2.67 o                         
 -13   2   4        361.86        361.96         4.60 o                         
 -12   2   4          0.13         -0.24         1.02 o                         
 -11   2   4        111.73        119.82         2.21 o                         
 -10   2   4         28.99         25.80         0.90 o                         
  -9   2   4         23.76         16.22         0.80 o                         
  -8   2   4        510.81        521.35         4.94 o                         
  -7   2   4        131.50        151.72         1.94 o                         
  -6   2   4        752.24        740.46         6.56 o                         
  -5   2   4       5082.36       5486.24        41.32 o                         
  -4   2   4        760.81        777.29         5.74 o                         
  -3   2   4        355.70        324.85         2.45 o                         
  -2   2   4          0.00          4.00         0.38 o                         
  -1   2   4        721.99        661.11         5.18 o                         
   0   2   4       2229.32       2142.66        18.00 o                         
   1   2   4          1.63          0.74         0.37 o                         
   2   2   4          0.52         -0.62         0.62 o                         
   3   2   4          7.58          1.84         0.61 o                         
   4   2   4         26.62         25.67         0.79 o                         
   5   2   4        811.47        816.88         8.49 o                         
   6   2   4         54.22         35.00         1.02 o                         
   7   2   4        144.53        159.33         2.30 o                         
   8   2   4        810.05        855.81         8.49 o                         
   9   2   4       1079.06       1013.84        11.03 o                         
  10   2   4        449.42        447.50         5.84 o                         
  11   2   4        324.42        304.79         4.33 o                         
  12   2   4        887.19        863.05        12.91 o                         
  13   2   4         32.75         34.04         2.00 o                         
  14   2   4          6.52          4.11         1.77 o                         
  15   2   4         78.75         83.54         4.41 o                         
  16   2   4         10.39          6.33         2.74 o                         
  17   2   4         79.31         84.68         7.86 o                         
  18   2   4          9.00         10.59         6.46 o                         
 -20   3   4          9.88          3.68         2.38 o                         
 -19   3   4          0.01         -2.26         2.26 o                         
 -18   3   4         24.39         25.49         2.33 o                         
 -17   3   4        259.76        279.18         5.87 o                         
 -16   3   4         41.84         43.92         2.45 o                         
 -15   3   4          0.54         -1.51         1.85 o                         
 -14   3   4        474.88        475.33         8.52 o                         
 -13   3   4       1359.03       1321.86        15.59 o                         
 -12   3   4       2715.27       2744.47        27.23 o                         
 -11   3   4         73.88         60.68         1.60 o                         
 -10   3   4         50.76         54.85         1.27 o                         
  -9   3   4         12.76          7.71         0.83 o                         
  -8   3   4       1171.31       1167.82        10.25 o                         
  -7   3   4        893.04        848.20         7.74 o                         
  -6   3   4        148.50        173.71         1.92 o                         
  -5   3   4       2843.60       3050.78        26.08 o                         
  -4   3   4       1296.47       1656.63        12.73 o                         
  -3   3   4        687.25        756.25         5.62 o                         
  -2   3   4       2154.81       2436.85        19.88 o                         
  -1   3   4        258.33        243.74         2.27 o                         
   0   3   4         10.28         11.73         0.49 o                         
   1   3   4        368.34        423.23         4.17 o                         
   2   3   4        714.11        793.39         8.48 o                         
   3   3   4        114.60        108.26         1.77 o                         
   4   3   4       1268.82       1374.50        16.57 o                         
   5   3   4       2096.63       2055.86        21.81 o                         
   6   3   4       1796.89       1843.12        18.88 o                         
   7   3   4        421.65        426.35         4.86 o                         
   8   3   4        532.32        522.63         5.90 o                         
   9   3   4          0.12         -0.98         0.98 o                         
  10   3   4       1337.05       1313.47        14.70 o                         
  11   3   4        158.22        147.92         3.33 o                         
  12   3   4         72.31         86.87         2.59 o                         
  13   3   4        348.89        376.12         6.64 o                         
  14   3   4          9.56          2.94         1.92 o                         
  15   3   4         77.65         74.74         2.94 o                         
  16   3   4         51.83         33.52         2.37 o                         
  17   3   4        232.17        249.74         6.74 o                         
 -19   4   4         46.39         44.45         3.38 o                         
 -18   4   4          1.54          0.65         2.39 o                         
 -17   4   4          5.86          7.36         2.18 o                         
 -16   4   4        115.76        116.88         3.98 o                         
 -15   4   4         49.39         47.48         2.47 o                         
 -14   4   4          8.64          4.36         1.61 o                         
 -13   4   4        158.82        158.95         3.39 o                         
 -12   4   4         35.01         35.47         2.00 o                         
 -11   4   4        209.62        198.55         2.83 o                         
 -10   4   4        681.92        644.05         6.85 o                         
  -9   4   4       1148.70       1090.24        11.25 o                         
  -8   4   4        133.13        156.77         2.20 o                         
  -7   4   4         36.53         24.19         0.95 o                         
  -6   4   4        541.24        600.74         5.78 o                         
  -5   4   4        422.15        428.37         3.82 o                         
  -4   4   4       1186.64       1099.62         9.18 o                         
  -3   4   4         10.01         12.03         0.57 o                         
  -2   4   4        239.90        237.34         2.34 o                         
  -1   4   4        113.96        114.79         1.62 o                         
   0   4   4       3118.62       3097.86        26.26 o                         
   1   4   4        607.73        580.26         5.71 o                         
   2   4   4        117.20        151.32         3.11 o                         
   3   4   4         21.96         25.68         0.95 o                         
   4   4   4        220.04        234.54         3.98 o                         
   5   4   4       2507.80       2391.92        28.87 o                         
   6   4   4          0.23          5.23         1.00 o                         
   7   4   4        234.30        226.39         3.35 o                         
   8   4   4        370.81        328.28         3.92 o                         
   9   4   4        328.10        345.37         4.59 o                         
  10   4   4        174.11        174.74         3.61 o                         
  11   4   4          1.63         -1.55         1.55 o                         
  12   4   4          8.84          2.16         1.63 o                         
  13   4   4         19.79         23.54         1.85 o                         
  14   4   4        137.87        139.86         3.99 o                         
  15   4   4         25.11         26.02         2.46 o                         
  16   4   4          0.12         -0.36         2.26 o                         
 -18   5   4         25.24         32.59         3.54 o                         
 -17   5   4          1.36         -1.32         2.30 o                         
 -16   5   4         15.71         17.95         2.51 o                         
 -15   5   4         29.15         28.95         2.64 o                         
 -14   5   4          8.14          5.59         2.46 o                         
 -13   5   4          0.01         -1.53         1.62 o                         
 -12   5   4          9.25          7.36         1.53 o                         
 -11   5   4        100.04         96.33         2.20 o                         
 -10   5   4         67.39         56.47         1.62 o                         
  -9   5   4        150.47        161.42         2.68 o                         
  -8   5   4         36.40         37.19         1.21 o                         
  -7   5   4         43.79         35.70         1.12 o                         
  -6   5   4        316.25        342.27         3.89 o                         
  -5   5   4         13.45         23.37         0.94 o                         
  -4   5   4        138.19        148.48         1.88 o                         
  -3   5   4         19.46         14.36         0.81 o                         
  -2   5   4       1133.65       1045.15        11.05 o                         
  -1   5   4         44.76         59.01         1.23 o                         
   0   5   4         35.30         41.21         1.00 o                         
   1   5   4       1260.02       1227.23        12.21 o                         
   2   5   4         43.30         35.00         1.03 o                         
   3   5   4        216.89        193.00         2.56 o                         
   4   5   4        115.76         96.85         1.97 o                         
   5   5   4        103.68         98.63         2.91 o                         
   6   5   4        747.84        702.60         9.82 o                         
   7   5   4       1003.62        973.71        12.66 o                         
   8   5   4         45.92         31.84         1.96 o                         
   9   5   4        141.50        118.69         4.00 o                         
  10   5   4         48.58         49.73         2.43 o                         
  11   5   4        110.38        113.52         3.09 o                         
  12   5   4         18.71         18.06         2.07 o                         
  13   5   4         10.18         11.79         2.16 o                         
  14   5   4         37.71         36.28         3.88 o                         
  15   5   4          1.70          5.93         3.40 o                         
 -17   6   4          7.19          2.79         2.89 o                         
 -16   6   4          5.90          5.60         2.49 o                         
 -15   6   4          5.02          3.65         2.26 o                         
 -14   6   4         32.50         32.64         2.45 o                         
 -13   6   4          0.21          1.88         1.87 o                         
 -12   6   4        213.43        220.01         4.29 o                         
 -11   6   4          0.35          1.31         1.53 o                         
 -10   6   4          7.52          9.42         1.43 o                         
  -9   6   4          1.74          1.88         1.28 o                         
  -8   6   4         78.49         80.23         2.52 o                         
  -7   6   4        452.20        438.33         5.56 o                         
  -6   6   4        151.54        128.18         2.33 o                         
  -5   6   4        374.11        356.98         4.18 o                         
  -4   6   4        167.51        168.97         3.27 o                         
  -3   6   4          9.71          7.84         1.11 o                         
  -2   6   4         10.21          8.77         1.17 o                         
  -1   6   4       1577.23       1552.16        19.61 o                         
   0   6   4         37.94         38.40         1.23 o                         
   1   6   4        483.98        476.54         5.35 o                         
   2   6   4        132.43        116.01         2.05 o                         
   3   6   4         69.13         68.39         1.56 o                         
   4   6   4         76.74         72.10         1.57 o                         
   5   6   4         80.24         77.08         1.96 o                         
   6   6   4        204.33        195.11         6.02 o                         
   7   6   4         19.85         18.36         2.35 o                         
   8   6   4         76.05         66.83         3.58 o                         
   9   6   4        110.19         94.45         5.41 o                         
  10   6   4         77.61         84.98         3.14 o                         
  11   6   4          3.21          5.74         1.72 o                         
  12   6   4         19.45         19.25         2.71 o                         
  13   6   4         17.59         18.82         2.75 o                         
  14   6   4          9.26          9.48         2.37 o                         
 -16   7   4         52.99         48.32         3.49 o                         
 -15   7   4          6.30         11.84         2.52 o                         
 -14   7   4         29.55         27.29         2.53 o                         
 -13   7   4          0.61         -0.94         2.03 o                         
 -12   7   4        101.85        100.10         2.90 o                         
 -11   7   4        334.29        353.74         5.76 o                         
 -10   7   4         14.01         16.16         1.81 o                         
  -9   7   4         86.05         86.06         2.80 o                         
  -8   7   4         16.22         13.00         1.50 o                         
  -7   7   4        221.84        228.82         3.85 o                         
  -6   7   4        277.91        308.97         4.15 o                         
  -5   7   4        234.88        248.83         4.38 o                         
  -4   7   4          4.28          0.25         1.57 o                         
  -3   7   4          5.01          3.87         1.53 o                         
  -2   7   4       1285.89       1301.00        18.42 o                         
  -1   7   4          3.13          3.68         1.25 o                         
   0   7   4        553.30        556.78         7.69 o                         
   1   7   4         78.05         70.56         1.79 o                         
   2   7   4        195.89        187.72         3.31 o                         
   3   7   4        252.71        241.01         3.96 o                         
   4   7   4         10.68         11.62         1.36 o                         
   5   7   4         29.99         31.45         1.76 o                         
   6   7   4         87.84         98.53         2.93 o                         
   7   7   4        341.89        378.53         8.01 o                         
   8   7   4          2.37          3.02         2.30 o                         
   9   7   4         37.39         35.99         3.18 o                         
  10   7   4          1.51          1.03         3.84 o                         
  11   7   4        242.19        261.87         8.48 o                         
  12   7   4         47.44         53.67         2.54 o                         
  13   7   4          2.29          0.56         1.76 o                         
 -14   8   4         16.90         15.93         2.97 o                         
 -13   8   4         90.60         78.75         3.14 o                         
 -12   8   4          5.99         11.25         1.89 o                         
 -11   8   4        218.10        207.99         4.35 o                         
 -10   8   4         26.65         22.13         2.24 o                         
  -9   8   4         38.24         34.93         2.05 o                         
  -8   8   4          0.02          1.16         1.36 o                         
  -7   8   4         71.22         75.59         2.81 o                         
  -6   8   4         12.00          9.41         2.20 o                         
  -5   8   4         27.00         30.82         2.16 o                         
  -4   8   4        316.16        309.49         5.80 o                         
  -3   8   4         72.86         64.13         2.83 o                         
  -2   8   4        204.39        199.57         4.92 o                         
  -1   8   4          0.02          0.52         1.88 o                         
   0   8   4         53.13         63.42         2.80 o                         
   1   8   4        176.69        165.80         4.36 o                         
   2   8   4        151.59        149.88         3.46 o                         
   3   8   4          5.81          5.09         1.60 o                         
   4   8   4         27.23         34.35         1.83 o                         
   5   8   4        229.84        234.97         5.03 o                         
   6   8   4          0.05          1.53         1.86 o                         
   7   8   4          0.22         -1.68         1.93 o                         
   8   8   4         26.23         24.86         2.16 o                         
   9   8   4        183.98        188.24         5.68 o                         
  10   8   4          9.74         14.34         5.12 o                         
  11   8   4          8.84         11.37         2.90 o                         
 -11   9   4          9.25          7.36         2.09 o                         
 -10   9   4          1.57          1.58         1.85 o                         
  -9   9   4          7.00          2.15         3.04 o                         
  -8   9   4         23.16         19.03         3.74 o                         
  -7   9   4          7.13          2.48         2.76 o                         
  -6   9   4          6.78          3.10         2.89 o                         
  -5   9   4        177.89        162.98         6.37 o                         
  -4   9   4        153.59        147.87         5.26 o                         
  -3   9   4        111.51        108.74         4.52 o                         
  -2   9   4        230.45        230.25         6.51 o                         
  -1   9   4         27.01         28.96         3.07 o                         
   0   9   4        191.02        195.96         5.38 o                         
   1   9   4         17.34         18.37         3.22 o                         
   2   9   4          0.27         -2.41         2.41 o                         
   3   9   4         15.04          8.45         2.87 o                         
   4   9   4         27.56         22.31         2.11 o                         
   5   9   4          1.64          1.34         1.91 o                         
   6   9   4          1.96         -0.12         1.98 o                         
   7   9   4         29.24         24.78         2.50 o                         
   8   9   4         10.11          8.86         3.51 o                         
  -7  10   4         87.09         98.52         6.56 o                         
  -6  10   4          4.51          2.52         3.40 o                         
  -5  10   4         10.38         10.90         3.10 o                         
  -4  10   4         47.40         55.69         3.80 o                         
  -3  10   4          1.80          5.94         2.99 o                         
  -2  10   4          1.16          0.51         3.89 o                         
  -1  10   4         13.56         10.79         3.51 o                         
   0  10   4        154.99        174.69         6.32 o                         
   1  10   4         15.81         20.62         3.70 o                         
   2  10   4         46.63         40.23         3.78 o                         
   3  10   4         25.62         21.68         4.14 o                         
   4  10   4          7.39         13.15         4.18 o                         
 -21   1   5          2.94          2.30         6.04 o                         
 -20   1   5          6.76          6.50         1.80 o                         
 -19   1   5         79.02         82.05         3.25 o                         
 -18   1   5        222.42        230.92         8.13 o                         
 -17   1   5         13.91         17.81         1.99 o                         
 -16   1   5          0.07          1.25         1.55 o                         
 -15   1   5        507.44        507.80         7.98 o                         
 -14   1   5        312.79        309.43         3.73 o                         
 -13   1   5        625.30        574.22         5.35 o                         
 -12   1   5          0.16          0.42         0.71 o                         
 -11   1   5         95.64         90.63         1.45 o                         
 -10   1   5         67.60         56.67         1.10 o                         
  -9   1   5        500.37        460.96         4.33 o                         
  -8   1   5          2.96          2.95         0.52 o                         
  -7   1   5        163.79        145.68         1.64 o                         
  -6   1   5       1019.05       1005.98         7.64 o                         
  -5   1   5       4625.04       4755.63        36.64 o                         
  -4   1   5       1870.86       1978.04        14.08 o                         
  -3   1   5       2711.60       2751.05        18.18 o                         
  -2   1   5      18704.96      18457.07       127.83 o                         
  -1   1   5         64.22         54.72         0.75 o                         
   0   1   5       6213.64       6274.34        47.22 o                         
   1   1   5          0.41         -0.39         0.39 o                         
   2   1   5         10.75          3.39         0.58 o                         
   3   1   5       6090.76       6505.44        54.84 o                         
   4   1   5       1661.70       1657.78        13.88 o                         
   5   1   5       2790.04       3172.70        26.96 o                         
   6   1   5        508.15        550.82         5.39 o                         
   7   1   5       3073.27       3061.46        28.35 o                         
   8   1   5         15.87          7.04         0.92 o                         
   9   1   5        839.99        842.85         9.58 o                         
  10   1   5        196.14        198.34         3.14 o                         
  11   1   5        105.91        103.67         2.18 o                         
  12   1   5         48.70         59.49         2.92 o                         
  13   1   5         65.15         75.94         3.76 o                         
  14   1   5          0.07         -2.99         3.22 o                         
  15   1   5          0.61         -2.91         2.91 o                         
  16   1   5         93.82        103.06         8.33 o                         
  17   1   5         10.32          8.22         7.56 o                         
 -21   2   5         64.79         68.16         3.44 o                         
 -20   2   5        199.34        205.64         6.58 o                         
 -19   2   5         10.26          6.73         2.57 o                         
 -18   2   5          3.42          1.48         2.10 o                         
 -17   2   5         21.19         25.94         2.22 o                         
 -16   2   5        418.06        430.27         8.02 o                         
 -15   2   5         26.63         29.06         1.90 o                         
 -14   2   5        383.61        377.83         4.98 o                         
 -13   2   5        226.35        204.89         3.11 o                         
 -12   2   5       1973.08       1960.95        20.13 o                         
 -11   2   5        805.97        764.39         7.62 o                         
 -10   2   5        213.77        227.63         2.61 o                         
  -9   2   5         30.87         18.91         0.80 o                         
  -8   2   5         76.35        132.79         1.55 o                         
  -7   2   5        445.26        389.71         3.45 o                         
  -6   2   5       3233.63       3221.02        25.45 o                         
  -5   2   5        126.61        136.03         1.35 o                         
  -4   2   5         30.02         23.49         0.55 o                         
  -3   2   5         88.17         56.79         0.88 o                         
  -2   2   5       2001.99       1967.34        14.39 o                         
  -1   2   5       2413.49       2498.49        19.55 o                         
   0   2   5       1340.87       1172.56         9.76 o                         
   1   2   5       1918.94       2165.84        19.04 o                         
   2   2   5       2970.55       2935.26        27.27 o                         
   3   2   5        597.84        606.13         6.20 o                         
   4   2   5         54.22         73.58         1.59 o                         
   5   2   5       2095.15       2253.38        22.62 o                         
   6   2   5        312.05        287.34         3.32 o                         
   7   2   5        107.52         93.72         1.62 o                         
   8   2   5        241.31        265.68         4.08 o                         
   9   2   5        639.89        657.64         7.26 o                         
  10   2   5        252.62        276.44         3.92 o                         
  11   2   5        428.14        431.06         6.15 o                         
  12   2   5         10.18         16.11         1.78 o                         
  13   2   5        133.57        140.89         4.14 o                         
  14   2   5        371.71        396.31        10.96 o                         
  15   2   5         34.92         25.24         1.95 o                         
  16   2   5         11.23          0.08         3.43 o                         
  17   2   5         90.40        108.89         8.79 o                         
 -20   3   5         78.27         76.87         3.48 o                         
 -19   3   5         73.70         73.53         3.27 o                         
 -18   3   5         27.07         24.82         2.34 o                         
 -17   3   5        192.95        189.38         4.61 o                         
 -16   3   5         79.89         70.39         2.84 o                         
 -15   3   5          3.07          1.92         1.73 o                         
 -14   3   5        118.45        114.42         2.95 o                         
 -13   3   5       1102.37       1051.99        11.53 o                         
 -12   3   5        662.18        661.15         7.50 o                         
 -11   3   5         32.99         32.69         1.27 o                         
 -10   3   5        376.27        374.89         4.19 o                         
  -9   3   5        315.88        304.80         3.60 o                         
  -8   3   5        191.28        173.18         2.08 o                         
  -7   3   5         38.58         35.26         1.08 o                         
  -6   3   5        422.75        513.07         4.44 o                         
  -5   3   5       2953.04       3282.28        24.65 o                         
  -4   3   5         50.06         51.55         0.84 o                         
  -3   3   5       1094.86       1053.09         8.04 o                         
  -2   3   5         44.70         45.42         0.79 o                         
  -1   3   5       2258.48       2438.75        18.93 o                         
   0   3   5         69.20         80.04         1.11 o                         
   1   3   5        205.13        157.08         2.03 o                         
   2   3   5         60.14         59.88         1.16 o                         
   3   3   5          0.02          3.01         0.73 o                         
   4   3   5        284.88        319.02         3.94 o                         
   5   3   5        240.87        254.26         2.97 o                         
   6   3   5        796.84        775.81         7.66 o                         
   7   3   5         15.36         11.07         0.88 o                         
   8   3   5         49.70         50.30         1.44 o                         
   9   3   5         13.30          9.60         1.26 o                         
  10   3   5        265.87        239.29         3.95 o                         
  11   3   5          0.33          1.41         1.50 o                         
  12   3   5          7.35          7.57         1.66 o                         
  13   3   5         25.47         19.08         2.89 o                         
  14   3   5          4.59          3.05         1.89 o                         
  15   3   5         39.75         41.29         3.17 o                         
  16   3   5          9.88          3.48         2.42 o                         
  17   3   5         10.42         13.86         2.90 o                         
 -19   4   5         19.33         23.90         3.57 o                         
 -18   4   5          6.57          5.75         2.65 o                         
 -17   4   5         73.56         71.86         3.75 o                         
 -16   4   5        364.05        366.91         7.53 o                         
 -15   4   5         39.70         39.60         3.01 o                         
 -14   4   5         10.36         13.74         1.63 o                         
 -13   4   5         10.47          5.33         1.45 o                         
 -12   4   5        455.99        439.51         5.81 o                         
 -11   4   5          4.43          1.45         1.02 o                         
 -10   4   5         65.23         64.39         1.49 o                         
  -9   4   5        899.54        921.67         9.50 o                         
  -8   4   5        256.46        274.65         3.08 o                         
  -7   4   5        580.25        569.87         5.45 o                         
  -6   4   5       1127.62       1197.12        10.09 o                         
  -5   4   5        103.44        100.48         1.56 o                         
  -4   4   5        599.40        617.40         5.21 o                         
  -3   4   5        364.34        436.44         3.89 o                         
  -2   4   5         65.88         44.10         0.92 o                         
  -1   4   5        199.56        220.92         2.25 o                         
   0   4   5        121.59        102.31         1.65 o                         
   1   4   5        128.85        129.96         1.83 o                         
   2   4   5          9.02          5.85         0.58 o                         
   3   4   5        388.37        434.86         5.86 o                         
   4   4   5         30.82         29.25         1.04 o                         
   5   4   5        465.41        478.42         5.45 o                         
   6   4   5        997.90       1009.46        10.84 o                         
   7   4   5        770.31        757.73         8.28 o                         
   8   4   5         88.55         88.57         2.40 o                         
   9   4   5        460.88        504.59         6.57 o                         
  10   4   5         14.40         12.12         1.57 o                         
  11   4   5        357.73        342.05         5.79 o                         
  12   4   5          8.57          4.35         1.97 o                         
  13   4   5         36.42         45.95         2.35 o                         
  14   4   5        132.24        144.93         4.27 o                         
  15   4   5         20.40         26.65         2.56 o                         
  16   4   5         12.34          8.97         2.40 o                         
 -19   5   5         16.18         24.92         4.73 o                         
 -18   5   5          0.33         -2.46         2.46 o                         
 -17   5   5         11.44          8.84         2.55 o                         
 -16   5   5         33.10         27.65         3.55 o                         
 -15   5   5         26.63         20.16         2.56 o                         
 -14   5   5         30.05         24.68         2.35 o                         
 -13   5   5        668.25        669.85        10.89 o                         
 -12   5   5          0.03          0.93         1.34 o                         
 -11   5   5        537.63        523.73         6.21 o                         
 -10   5   5        350.82        338.70         4.55 o                         
  -9   5   5        299.16        321.26         4.03 o                         
  -8   5   5        439.28        430.29         4.90 o                         
  -7   5   5         34.21         43.06         1.22 o                         
  -6   5   5        656.52        632.52         6.42 o                         
  -5   5   5        157.63        134.11         1.80 o                         
  -4   5   5        388.49        408.81         4.29 o                         
  -3   5   5        696.43        739.65         7.25 o                         
  -2   5   5         47.45         46.98         1.04 o                         
  -1   5   5        176.77        204.40         2.45 o                         
   0   5   5        896.07        892.05         8.61 o                         
   1   5   5        292.14        269.82         3.04 o                         
   2   5   5          7.37          4.33         0.75 o                         
   3   5   5         13.76         22.00         0.84 o                         
   4   5   5          6.44          2.18         0.86 o                         
   5   5   5        210.36        213.33         3.63 o                         
   6   5   5        576.90        554.46         7.73 o                         
   7   5   5          9.74          7.23         1.54 o                         
   8   5   5        142.90        139.13         3.39 o                         
   9   5   5         61.47         65.35         2.30 o                         
  10   5   5        237.21        248.50         7.67 o                         
  11   5   5         73.64         73.19         2.63 o                         
  12   5   5          1.58         -1.69         1.69 o                         
  13   5   5          9.13          6.10         4.14 o                         
  14   5   5         54.89         56.91         4.37 o                         
  15   5   5         82.64         76.48         5.32 o                         
 -17   6   5         59.32         65.05         3.57 o                         
 -16   6   5         11.58         11.82         2.47 o                         
 -15   6   5         27.94         31.26         3.28 o                         
 -14   6   5        110.19        118.34         4.17 o                         
 -13   6   5         22.20         24.76         1.96 o                         
 -12   6   5        114.29        114.08         3.68 o                         
 -11   6   5        266.93        253.29         4.43 o                         
 -10   6   5        215.35        228.42         5.10 o                         
  -9   6   5        152.60        137.60         3.56 o                         
  -8   6   5        119.34        127.54         3.33 o                         
  -7   6   5         27.88         25.07         1.40 o                         
  -6   6   5       1405.54       1371.20        14.37 o                         
  -5   6   5        626.59        653.30         8.00 o                         
  -4   6   5         59.17         53.06         1.74 o                         
  -3   6   5          0.05         -1.00         1.00 o                         
  -2   6   5        346.49        359.46         4.32 o                         
  -1   6   5       1021.94       1024.00        10.42 o                         
   0   6   5         50.23         41.20         1.53 o                         
   1   6   5         84.04         67.47         1.54 o                         
   2   6   5        492.72        470.14         5.24 o                         
   3   6   5        266.89        279.90         4.14 o                         
   4   6   5        820.03        774.35         8.55 o                         
   5   6   5         79.68         76.14         2.49 o                         
   6   6   5         42.51         42.06         2.19 o                         
   7   6   5          9.66         11.09         1.91 o                         
   8   6   5        370.17        357.40         7.53 o                         
   9   6   5         34.17         33.73         3.44 o                         
  10   6   5          1.90          2.93         1.73 o                         
  11   6   5         22.18         19.67         2.57 o                         
  12   6   5         67.19         68.42         7.59 o                         
  13   6   5         60.91         55.28         4.03 o                         
  14   6   5         13.98         13.52         3.00 o                         
 -16   7   5          0.05          1.60         2.52 o                         
 -15   7   5         19.74         22.61         3.14 o                         
 -14   7   5          5.93          8.91         2.40 o                         
 -13   7   5          4.54          3.91         1.92 o                         
 -12   7   5         18.25         20.68         1.98 o                         
 -11   7   5          2.79          3.36         1.70 o                         
 -10   7   5         26.67         33.69         2.03 o                         
  -9   7   5         24.44         24.20         1.72 o                         
  -8   7   5         25.95         20.90         1.56 o                         
  -7   7   5          2.62          1.11         1.14 o                         
  -6   7   5        801.23        782.68        11.17 o                         
  -5   7   5         56.41         50.00         2.05 o                         
  -4   7   5        112.96        110.09         2.78 o                         
  -3   7   5          4.24          2.66         1.61 o                         
  -2   7   5         10.02          9.50         1.38 o                         
  -1   7   5         76.84         80.51         2.16 o                         
   0   7   5         35.00         31.88         1.25 o                         
   1   7   5          5.51          4.27         1.14 o                         
   2   7   5        222.58        237.43         3.44 o                         
   3   7   5        180.06        183.72         3.05 o                         
   4   7   5         28.47         28.55         1.60 o                         
   5   7   5          1.16         -1.14         1.14 o                         
   6   7   5         91.21         77.12         2.93 o                         
   7   7   5          0.33          1.96         2.16 o                         
   8   7   5          6.37          5.32         2.74 o                         
   9   7   5        166.61        163.46         7.40 o                         
  10   7   5         39.15         44.92         5.41 o                         
  11   7   5          2.14          5.88         1.99 o                         
  12   7   5          0.80         -0.41         1.73 o                         
 -14   8   5         52.58         55.26         3.78 o                         
 -13   8   5          9.23          6.99         2.07 o                         
 -12   8   5          4.02          2.46         1.84 o                         
 -11   8   5         14.25         10.23         2.13 o                         
 -10   8   5         51.96         47.13         2.23 o                         
  -9   8   5         15.97         14.34         1.73 o                         
  -8   8   5          5.17          5.03         1.26 o                         
  -7   8   5        170.21        163.88         4.70 o                         
  -6   8   5         77.04         83.09         3.22 o                         
  -5   8   5         66.11         71.67         3.07 o                         
  -4   8   5        121.90        118.22         3.90 o                         
  -3   8   5         43.51         43.52         2.52 o                         
  -2   8   5         72.14         64.02         2.84 o                         
  -1   8   5        404.13        393.68         6.86 o                         
   0   8   5        154.57        154.92         3.91 o                         
   1   8   5        366.15        361.50         6.40 o                         
   2   8   5          4.69          6.03         1.55 o                         
   3   8   5         93.79         98.06         2.59 o                         
   4   8   5        172.11        159.32         3.48 o                         
   5   8   5         20.97         19.02         2.00 o                         
   6   8   5          8.05          3.07         1.79 o                         
   7   8   5        232.57        249.14         6.75 o                         
   8   8   5        171.36        168.15         4.99 o                         
   9   8   5         10.47          7.16         5.02 o                         
  10   8   5         27.00         36.60         5.80 o                         
 -11   9   5         16.15         14.43         2.14 o                         
 -10   9   5         24.71         21.82         1.91 o                         
  -9   9   5         14.70          8.57         3.08 o                         
  -8   9   5        100.54         94.34         4.24 o                         
  -7   9   5         61.54         64.84         3.38 o                         
  -6   9   5          5.58          3.49         2.46 o                         
  -5   9   5         31.08         31.86         2.93 o                         
  -4   9   5         78.88         86.61         3.87 o                         
  -3   9   5        121.92        109.92         4.62 o                         
  -2   9   5         22.11         26.25         3.20 o                         
  -1   9   5        195.90        197.79         6.01 o                         
   0   9   5         51.44         53.22         3.13 o                         
   1   9   5         74.20         76.59         3.48 o                         
   2   9   5         17.74         17.90         2.84 o                         
   3   9   5         13.89         12.23         2.06 o                         
   4   9   5          2.34          2.75         1.74 o                         
   5   9   5        247.24        257.06         5.63 o                         
   6   9   5         83.44         87.19         4.69 o                         
   7   9   5          0.44         -1.42         2.97 o                         
   8   9   5          3.47          3.29         5.26 o                         
  -7  10   5         20.74         24.09         5.68 o                         
  -6  10   5          1.93          3.76         3.56 o                         
  -5  10   5          9.93         10.99         3.20 o                         
  -4  10   5          6.37          3.45         2.97 o                         
  -3  10   5        206.32        205.85         6.50 o                         
  -2  10   5         48.30         53.30         5.46 o                         
  -1  10   5          0.44          4.29         2.94 o                         
   0  10   5        121.68        119.81         5.78 o                         
   1  10   5          0.36          1.28         3.11 o                         
   2  10   5        105.68         90.66         5.81 o                         
   3  10   5         15.36         15.13         4.09 o                         
 -21   0   6        119.08        164.97        15.77 o                         
 -20   0   6          1.74         13.80         8.54 o                         
 -19   0   6         64.70         55.21        10.52 o                         
 -18   0   6        212.06        223.10         8.63 o                         
 -17   0   6       1010.63       1016.47        18.26 o                         
 -16   0   6        204.09        209.69         4.81 o                         
 -15   0   6        246.20        254.18         6.01 o                         
 -14   0   6        580.17        561.21         9.63 o                         
 -13   0   6       2484.06       2502.03        30.14 o                         
 -12   0   6       1683.39       1687.38        23.02 o                         
 -11   0   6         58.93         89.33         2.03 o                         
 -10   0   6        663.71        817.39        11.26 o                         
  -9   0   6        113.03        121.44         2.51 o                         
  -8   0   6        966.46       1184.18        13.55 o                         
  -7   0   6          0.57          4.73         1.46 o                         
  -6   0   6       3601.48       3625.22        41.46 o                         
  -5   0   6          1.93          1.58         0.55 o                         
  -4   0   6       1310.06       1432.29        14.52 o                         
  -3   0   6       6288.34       6576.07        66.92 o                         
  -2   0   6       7651.65       7806.54        82.72 o                         
  -1   0   6       3775.99       3583.97        36.20 o                         
   0   0   6       5772.86       6230.18        63.26 o                         
   1   0   6       5852.88       5879.64        62.17 o                         
   2   0   6         63.63         63.38         1.39 o                         
   3   0   6        439.48        389.43         4.97 o                         
   4   0   6       5686.80       6384.46        73.96 o                         
   5   0   6         71.92         70.37         1.58 o                         
   6   0   6        211.65        173.33         2.72 o                         
   7   0   6         86.34         53.57         2.02 o                         
   8   0   6       1234.11       1313.57        19.93 o                         
   9   0   6        299.49        297.47         6.18 o                         
  10   0   6         47.94         43.56         4.95 o                         
  11   0   6          0.27         -1.29         2.43 o                         
  12   0   6        156.53        147.11         6.54 o                         
  13   0   6        182.56        193.45         7.63 o                         
  14   0   6         86.68         97.02         7.66 o                         
  15   0   6         24.47         13.80         7.89 o                         
  16   0   6         29.36         26.29         9.20 o                         
  17   0   6         14.59         17.09         9.20 o                         
 -21   1   6          1.64          5.26         6.51 o                         
 -20   1   6        106.24        100.25         3.53 o                         
 -19   1   6         30.80         29.85         2.31 o                         
 -18   1   6          1.15          2.66         2.03 o                         
 -17   1   6          5.68          5.42         1.88 o                         
 -16   1   6          5.01          4.08         1.51 o                         
 -15   1   6         71.35         65.15         2.17 o                         
 -14   1   6        581.86        545.67         6.37 o                         
 -13   1   6        528.94        507.67         4.93 o                         
 -12   1   6          0.95          0.14         0.74 o                         
 -11   1   6         47.47         57.79         1.13 o                         
 -10   1   6        104.82        132.72         1.73 o                         
  -9   1   6         39.33         43.81         0.95 o                         
  -8   1   6         12.78         11.96         0.62 o                         
  -7   1   6        817.70        937.19         7.71 o                         
  -6   1   6         15.11          3.78         0.49 o                         
  -5   1   6       1062.93       1065.50         8.08 o                         
  -4   1   6        670.30        623.57         4.62 o                         
  -3   1   6       1565.04       1749.92        12.71 o                         
  -2   1   6       1892.11       1968.89        14.27 o                         
  -1   1   6       1260.28       1134.32         8.67 o                         
   0   1   6         18.29          8.01         0.44 o                         
   1   1   6       1269.63       1357.22        11.18 o                         
   2   1   6        483.07        421.31         3.83 o                         
   3   1   6        654.15        682.43         6.23 o                         
   4   1   6         13.81         10.33         0.73 o                         
   5   1   6          2.16          4.18         0.66 o                         
   6   1   6        322.98        353.18         3.67 o                         
   7   1   6        456.28        485.36         5.09 o                         
   8   1   6       1281.44       1229.16        12.54 o                         
   9   1   6          4.67          1.97         1.01 o                         
  10   1   6         38.56         30.99         1.35 o                         
  11   1   6          6.87          6.46         1.63 o                         
  12   1   6          3.05         -1.59         1.95 o                         
  13   1   6         29.75         30.76         2.82 o                         
  14   1   6         34.14         25.99         3.23 o                         
  15   1   6          2.68          1.86         4.29 o                         
  16   1   6          1.02         -0.33         5.58 o                         
  17   1   6         17.56         31.25         6.97 o                         
 -21   2   6          0.05          2.55         2.31 o                         
 -20   2   6          1.27          0.61         2.31 o                         
 -19   2   6        125.93        120.99         4.15 o                         
 -18   2   6          1.21         -0.30         2.18 o                         
 -17   2   6         20.57         19.00         2.14 o                         
 -16   2   6        222.43        215.28         5.13 o                         
 -15   2   6          7.82          5.88         1.59 o                         
 -14   2   6         10.94          3.67         1.16 o                         
 -13   2   6        200.72        187.64         2.87 o                         
 -12   2   6        131.19        120.76         1.98 o                         
 -11   2   6        444.79        429.82         4.41 o                         
 -10   2   6        179.17        182.58         2.07 o                         
  -9   2   6        454.81        488.62         4.43 o                         
  -8   2   6        516.47        511.83         4.50 o                         
  -7   2   6         10.28          8.32         0.58 o                         
  -6   2   6        227.91        208.35         1.89 o                         
  -5   2   6         20.99         19.87         0.62 o                         
  -4   2   6       5487.15       5669.61        39.21 o                         
  -3   2   6       1588.00       1835.73        13.37 o                         
  -2   2   6       1849.80       2043.77        14.86 o                         
  -1   2   6        242.18        194.06         2.00 o                         
   0   2   6        204.94        187.78         1.89 o                         
   1   2   6          2.43          1.45         0.49 o                         
   2   2   6          1.01         -0.18         0.46 o                         
   3   2   6         18.55         17.91         0.79 o                         
   4   2   6        648.70        662.12         6.22 o                         
   5   2   6        444.19        428.18         4.71 o                         
   6   2   6         92.83        109.16         1.74 o                         
   7   2   6          1.89         -0.78         0.78 o                         
   8   2   6         46.45         47.30         1.29 o                         
   9   2   6        706.07        690.12         7.61 o                         
  10   2   6          0.71          0.35         1.24 o                         
  11   2   6        105.60        107.11         2.92 o                         
  12   2   6        114.78        119.73         3.24 o                         
  13   2   6          8.08          5.59         1.69 o                         
  14   2   6         68.26         60.58         2.45 o                         
  15   2   6          2.44          1.22         3.11 o                         
  16   2   6          4.13          3.13         5.99 o                         
 -20   3   6        209.81        232.57         6.00 o                         
 -19   3   6         99.50        108.54         5.57 o                         
 -18   3   6          0.76         -2.03         2.30 o                         
 -17   3   6         15.05         16.17         2.98 o                         
 -16   3   6         39.07         38.25         3.09 o                         
 -15   3   6          0.33         -1.31         1.73 o                         
 -14   3   6         77.20         71.12         2.20 o                         
 -13   3   6        876.91        870.44         9.69 o                         
 -12   3   6         52.60         50.50         1.48 o                         
 -11   3   6       1127.57       1124.61        11.70 o                         
 -10   3   6        616.34        619.31         6.10 o                         
  -9   3   6        137.68        149.04         1.97 o                         
  -8   3   6        781.10        840.61         7.75 o                         
  -7   3   6        251.82        316.06         2.98 o                         
  -6   3   6       1785.44       1858.31        13.78 o                         
  -5   3   6        194.02        205.98         2.03 o                         
  -4   3   6          8.65         15.03         0.61 o                         
  -3   3   6       1038.52       1024.06         8.09 o                         
  -2   3   6        205.48        239.94         2.29 o                         
  -1   3   6        244.17        243.44         2.23 o                         
   0   3   6         64.62         72.31         1.12 o                         
   1   3   6         55.37         86.29         1.72 o                         
   2   3   6         20.89         20.77         0.73 o                         
   3   3   6          0.22          0.04         0.56 o                         
   4   3   6        105.93         84.25         1.68 o                         
   5   3   6         22.03         24.49         0.91 o                         
   6   3   6        305.60        300.17         3.36 o                         
   7   3   6       1124.13       1169.36        11.72 o                         
   8   3   6        423.01        386.29         4.57 o                         
   9   3   6          3.89          2.19         1.27 o                         
  10   3   6        341.71        379.48         6.16 o                         
  11   3   6          4.22          0.86         1.58 o                         
  12   3   6        162.80        142.98         3.79 o                         
  13   3   6         66.82         67.72         2.64 o                         
  14   3   6        231.80        247.26         5.35 o                         
  15   3   6         60.67         71.43         3.09 o                         
  16   3   6          5.60          1.60         2.53 o                         
 -20   4   6         29.60         33.41         3.92 o                         
 -19   4   6         22.50         18.21         3.85 o                         
 -18   4   6          5.64          9.81         2.84 o                         
 -17   4   6          6.88          7.50         2.66 o                         
 -16   4   6         28.85         25.82         3.05 o                         
 -15   4   6          0.00         -0.24         1.83 o                         
 -14   4   6         53.90         56.97         2.13 o                         
 -13   4   6        935.81        923.34        11.50 o                         
 -12   4   6        298.52        283.48         4.04 o                         
 -11   4   6         36.69         28.67         1.33 o                         
 -10   4   6        351.87        369.98         4.45 o                         
  -9   4   6        381.89        348.88         3.85 o                         
  -8   4   6         75.36         97.03         1.68 o                         
  -7   4   6       1466.42       1479.99        12.63 o                         
  -6   4   6        742.62        797.39         7.28 o                         
  -5   4   6        225.71        233.39         2.20 o                         
  -4   4   6         73.26         80.03         1.15 o                         
  -3   4   6        786.45        836.57         7.10 o                         
  -2   4   6        113.62        100.17         1.31 o                         
  -1   4   6        134.02        116.71         1.50 o                         
   0   4   6         61.38         68.58         1.20 o                         
   1   4   6        451.05        412.40         4.27 o                         
   2   4   6         90.72         90.78         1.69 o                         
   3   4   6        271.90        262.93         3.52 o                         
   4   4   6         21.31         18.72         1.01 o                         
   5   4   6        256.12        244.57         3.24 o                         
   6   4   6        598.50        582.40         5.90 o                         
   7   4   6        880.69        828.37         8.71 o                         
   8   4   6         38.42         35.30         1.40 o                         
   9   4   6         39.97         40.96         1.73 o                         
  10   4   6         66.74         68.26         2.27 o                         
  11   4   6         96.28         94.70         4.00 o                         
  12   4   6          3.17          3.07         1.60 o                         
  13   4   6         68.31         72.94         2.74 o                         
  14   4   6          0.12         -2.02         2.22 o                         
  15   4   6         82.21         83.07         3.46 o                         
 -19   5   6          2.17          0.40         3.28 o                         
 -18   5   6         52.10         55.36         4.26 o                         
 -17   5   6          0.41         -1.53         2.56 o                         
 -16   5   6         22.67         23.33         3.45 o                         
 -15   5   6         89.23         89.76         4.27 o                         
 -14   5   6        151.90        161.11         5.02 o                         
 -13   5   6         25.51         25.00         2.39 o                         
 -12   5   6         71.72         76.31         2.25 o                         
 -11   5   6         88.89         85.59         2.14 o                         
 -10   5   6         11.29         14.03         1.23 o                         
  -9   5   6         17.54         22.44         1.15 o                         
  -8   5   6        249.76        234.06         3.11 o                         
  -7   5   6          3.47          2.83         0.92 o                         
  -6   5   6          4.71          5.61         0.83 o                         
  -5   5   6        977.89       1003.21         8.64 o                         
  -4   5   6         80.88         88.15         2.05 o                         
  -3   5   6         17.47         15.32         0.84 o                         
  -2   5   6        754.34        767.62         7.54 o                         
  -1   5   6        261.64        293.00         3.39 o                         
   0   5   6       1595.29       1609.84        15.13 o                         
   1   5   6        171.98        177.81         2.38 o                         
   2   5   6         27.80         31.51         1.01 o                         
   3   5   6        175.51        170.25         3.08 o                         
   4   5   6        238.46        236.57         4.03 o                         
   5   5   6        243.72        261.69         4.02 o                         
   6   5   6        660.65        635.37         9.21 o                         
   7   5   6        442.44        445.81         6.97 o                         
   8   5   6          4.12          2.81         1.34 o                         
   9   5   6        100.90         89.61         2.51 o                         
  10   5   6        116.29        130.63         3.22 o                         
  11   5   6          0.94          1.43         2.09 o                         
  12   5   6          6.76         10.94         3.13 o                         
  13   5   6         46.88         51.15         5.14 o                         
  14   5   6          0.15         -3.37         3.37 o                         
 -17   6   6         50.61         48.50         3.24 o                         
 -16   6   6          1.36          3.57         2.50 o                         
 -15   6   6          3.19          3.42         2.43 o                         
 -14   6   6        153.12        164.78         4.59 o                         
 -13   6   6          0.42          1.34         1.74 o                         
 -12   6   6         72.88         75.06         2.43 o                         
 -11   6   6          7.11          9.28         1.59 o                         
 -10   6   6         92.71         86.80         2.47 o                         
  -9   6   6        110.46        101.86         2.52 o                         
  -8   6   6          5.50          3.02         1.23 o                         
  -7   6   6        318.33        345.17         4.58 o                         
  -6   6   6         14.61         14.43         1.13 o                         
  -5   6   6        702.52        738.14         9.10 o                         
  -4   6   6        299.10        279.40         3.79 o                         
  -3   6   6        403.14        365.03         4.58 o                         
  -2   6   6        601.83        592.33         6.02 o                         
  -1   6   6        817.82        811.99         8.27 o                         
   0   6   6        222.50        234.02         3.04 o                         
   1   6   6        811.91        813.27         8.52 o                         
   2   6   6         31.38         33.68         1.31 o                         
   3   6   6        191.44        185.53         2.76 o                         
   4   6   6         60.09         62.24         1.89 o                         
   5   6   6         97.91         96.53         3.20 o                         
   6   6   6        265.98        270.29         5.79 o                         
   7   6   6          3.77          2.93         2.10 o                         
   8   6   6          0.09         -3.12         3.12 o                         
   9   6   6        104.07        103.37         5.79 o                         
  10   6   6          1.98         -0.54         1.69 o                         
  11   6   6         10.77          2.30         2.40 o                         
  12   6   6          7.87          6.50         3.53 o                         
  13   6   6          8.33          9.19         2.93 o                         
 -16   7   6          6.09         12.20         2.79 o                         
 -15   7   6          0.76          2.87         3.14 o                         
 -14   7   6        527.17        571.69        13.75 o                         
 -13   7   6          5.93          6.08         1.93 o                         
 -12   7   6        222.19        230.71         4.62 o                         
 -11   7   6          1.90         -0.24         1.58 o                         
 -10   7   6        142.15        141.01         3.40 o                         
  -9   7   6        251.62        275.01         4.66 o                         
  -8   7   6          0.10         -0.89         1.15 o                         
  -7   7   6         29.78         33.29         1.71 o                         
  -6   7   6          0.03         -0.60         1.59 o                         
  -5   7   6        792.70        825.31        11.23 o                         
  -4   7   6          0.17          1.82         1.54 o                         
  -3   7   6        242.65        242.64         4.15 o                         
  -2   7   6         21.52         24.21         1.61 o                         
  -1   7   6        102.10         91.95         1.99 o                         
   0   7   6        267.48        263.37         3.80 o                         
   1   7   6          8.11          6.46         1.21 o                         
   2   7   6          1.47         -0.21         1.14 o                         
   3   7   6         18.08         18.03         1.27 o                         
   4   7   6        395.59        391.98         6.69 o                         
   5   7   6        143.13        125.51         2.89 o                         
   6   7   6          3.01          0.65         1.32 o                         
   7   7   6          1.31         -2.32         2.33 o                         
   8   7   6        278.65        283.57         9.58 o                         
   9   7   6        115.94        127.29         6.51 o                         
  10   7   6          0.06          2.02         3.79 o                         
  11   7   6          4.47          4.53         2.85 o                         
  12   7   6          1.23         -1.10         6.25 o                         
 -14   8   6          7.25          9.72         2.45 o                         
 -13   8   6         11.62         11.61         2.12 o                         
 -12   8   6        134.92        144.73         3.59 o                         
 -11   8   6         27.62         31.55         3.38 o                         
 -10   8   6         38.78         42.14         2.41 o                         
  -9   8   6         10.30         17.64         1.58 o                         
  -8   8   6         80.23         86.13         4.40 o                         
  -7   8   6        228.33        236.71         5.72 o                         
  -6   8   6          3.42          3.57         2.16 o                         
  -5   8   6         61.56         74.26         3.31 o                         
  -4   8   6         69.92         74.01         3.22 o                         
  -3   8   6        160.53        156.31         4.40 o                         
  -2   8   6        115.32        111.10         3.53 o                         
  -1   8   6          0.01         -0.58         1.97 o                         
   0   8   6          4.75          5.73         1.82 o                         
   1   8   6          8.63          7.59         1.29 o                         
   2   8   6        134.64        149.92         3.13 o                         
   3   8   6         32.19         31.31         1.85 o                         
   4   8   6          4.78          4.03         1.78 o                         
   5   8   6          6.98          7.44         1.82 o                         
   6   8   6        130.36        131.06         3.87 o                         
   7   8   6        151.82        155.27         4.10 o                         
   8   8   6          2.31          3.82         2.50 o                         
   9   8   6          0.40         -4.61         4.61 o                         
  10   8   6          7.57          8.34         5.78 o                         
 -11   9   6          8.91          6.28         3.38 o                         
 -10   9   6         10.17          6.85         3.15 o                         
  -9   9   6         34.18         27.84         3.43 o                         
  -8   9   6          0.46          4.57         2.94 o                         
  -7   9   6          4.23          1.70         2.44 o                         
  -6   9   6          1.71          0.96         2.59 o                         
  -5   9   6         22.36         25.84         2.86 o                         
  -4   9   6         66.64         68.45         3.60 o                         
  -3   9   6         21.47         16.93         2.77 o                         
  -2   9   6        124.37        150.11         6.91 o                         
  -1   9   6          0.01         -0.98         2.40 o                         
   0   9   6         16.39         12.69         2.65 o                         
   1   9   6         31.22         32.20         3.13 o                         
   2   9   6          9.82          7.13         2.57 o                         
   3   9   6          6.10          3.34         1.82 o                         
   4   9   6         31.27         27.59         2.94 o                         
   5   9   6         16.86         13.96         2.29 o                         
   6   9   6          9.87          4.59         2.16 o                         
   7   9   6          2.75          4.12         3.04 o                         
  -6  10   6          4.35          4.18         3.04 o                         
  -5  10   6          8.54         11.29         3.12 o                         
  -4  10   6          0.61          2.10         2.98 o                         
  -3  10   6         95.50        109.35         4.90 o                         
  -2  10   6         49.67         48.51         3.72 o                         
  -1  10   6          4.85          0.03         3.31 o                         
   0  10   6          0.82         -2.44         3.08 o                         
   1  10   6          8.02          7.81         3.40 o                         
   2  10   6         96.21        112.20         9.52 o                         
 -21   1   7        177.40        175.03         5.05 o                         
 -20   1   7         17.79         18.34         2.55 o                         
 -19   1   7          0.28         -0.28         2.14 o                         
 -18   1   7        104.68        108.47         4.45 o                         
 -17   1   7        191.12        193.76         4.40 o                         
 -16   1   7         22.44         13.40         1.85 o                         
 -15   1   7          7.92          3.34         1.12 o                         
 -14   1   7        754.05        763.91         7.31 o                         
 -13   1   7        207.80        215.63         2.57 o                         
 -12   1   7        401.38        411.45         4.08 o                         
 -11   1   7         14.79         21.25         0.85 o                         
 -10   1   7          0.68         -0.06         0.58 o                         
  -9   1   7        103.83         84.33         1.26 o                         
  -8   1   7          1.32          0.60         0.45 o                         
  -7   1   7          3.56          3.66         0.60 o                         
  -6   1   7        526.94        637.33         4.94 o                         
  -5   1   7       5120.46       5287.99        38.60 o                         
  -4   1   7       7109.89       7678.99        55.85 o                         
  -3   1   7       3616.82       3643.17        25.54 o                         
  -2   1   7        920.23        902.17         6.83 o                         
  -1   1   7         38.54         27.90         0.66 o                         
   0   1   7          7.75         19.47         0.57 o                         
   1   1   7        366.81        324.72         2.87 o                         
   2   1   7        774.36        862.76         7.42 o                         
   3   1   7        551.91        627.43         5.79 o                         
   4   1   7        203.14        174.06         2.00 o                         
   5   1   7        783.60        884.44         8.13 o                         
   6   1   7        678.57        719.54         7.11 o                         
   7   1   7          1.06         -0.90         0.90 o                         
   8   1   7         94.43         93.92         2.18 o                         
   9   1   7        503.91        563.22         6.79 o                         
  10   1   7         46.50         38.98         1.58 o                         
  11   1   7         19.36         10.24         2.12 o                         
  12   1   7          2.26         -1.25         2.43 o                         
  13   1   7        260.95        283.55         7.86 o                         
  14   1   7          0.06         -1.93         3.08 o                         
  15   1   7         85.67         87.37         9.53 o                         
  16   1   7          1.93         -0.46         5.99 o                         
 -21   2   7         15.03         16.23         3.60 o                         
 -20   2   7         35.96         33.95         2.77 o                         
 -19   2   7         84.39         91.29         3.85 o                         
 -18   2   7        181.57        184.44         5.45 o                         
 -17   2   7          4.89          0.56         1.88 o                         
 -16   2   7          4.42         -0.45         1.69 o                         
 -15   2   7          7.84          7.74         1.57 o                         
 -14   2   7        859.22        879.07         9.98 o                         
 -13   2   7        458.50        463.27         5.17 o                         
 -12   2   7          2.48         -0.73         0.73 o                         
 -11   2   7         81.46         72.15         1.38 o                         
 -10   2   7        377.35        344.35         3.35 o                         
  -9   2   7         51.85         76.05         1.28 o                         
  -8   2   7          2.87          5.85         0.64 o                         
  -7   2   7       3300.54       3389.41        26.24 o                         
  -6   2   7          0.03          1.18         0.55 o                         
  -5   2   7        661.81        620.18         4.89 o                         
  -4   2   7          2.46          1.26         0.54 o                         
  -3   2   7        324.12        329.46         2.78 o                         
  -2   2   7        135.66        114.99         1.34 o                         
  -1   2   7       1457.92       1518.58        12.75 o                         
   0   2   7       1300.38       1217.99        10.31 o                         
   1   2   7         82.75         45.48         1.18 o                         
   2   2   7       2427.56       2498.84        23.29 o                         
   3   2   7         64.26         65.77         1.27 o                         
   4   2   7       1073.66       1208.72        11.41 o                         
   5   2   7        126.87        108.25         1.72 o                         
   6   2   7       1102.64       1053.74        10.20 o                         
   7   2   7          0.41         -0.22         0.89 o                         
   8   2   7        545.08        554.26         5.84 o                         
   9   2   7         81.54         69.01         1.82 o                         
  10   2   7         89.01         86.70         2.76 o                         
  11   2   7         57.97         63.63         2.27 o                         
  12   2   7          0.06         -1.31         1.48 o                         
  13   2   7         33.96         31.13         1.87 o                         
  14   2   7         65.20         62.54         2.62 o                         
  15   2   7        171.06        192.48         9.58 o                         
  16   2   7          7.80         15.04         6.16 o                         
 -20   3   7         32.31         39.34         3.10 o                         
 -19   3   7          0.15          1.38         2.33 o                         
 -18   3   7         17.72         17.35         2.58 o                         
 -17   3   7         29.07         30.96         2.40 o                         
 -16   3   7        248.88        252.48         5.38 o                         
 -15   3   7        586.70        585.32         9.31 o                         
 -14   3   7          0.01          1.55         1.45 o                         
 -13   3   7         13.41         10.14         1.35 o                         
 -12   3   7          4.16          2.18         0.94 o                         
 -11   3   7        779.14        741.10         7.25 o                         
 -10   3   7         41.26         46.60         1.18 o                         
  -9   3   7         53.26         56.09         1.15 o                         
  -8   3   7       1734.60       1831.90        14.63 o                         
  -7   3   7         12.17         12.92         0.67 o                         
  -6   3   7        543.95        503.83         4.26 o                         
  -5   3   7       1224.62       1243.22        10.05 o                         
  -4   3   7        602.67        638.45         5.24 o                         
  -3   3   7        439.46        521.08         4.24 o                         
  -2   3   7        469.33        411.04         3.59 o                         
  -1   3   7        724.81        760.38         6.44 o                         
   0   3   7       1670.53       1687.86        15.17 o                         
   1   3   7        246.02        293.55         2.97 o                         
   2   3   7        224.77        297.27         3.20 o                         
   3   3   7         19.40         34.38         1.00 o                         
   4   3   7        546.28        528.74         5.44 o                         
   5   3   7         24.72         21.58         0.93 o                         
   6   3   7        172.62        173.08         2.69 o                         
   7   3   7       1288.14       1235.92        12.69 o                         
   8   3   7         14.34         17.27         1.40 o                         
   9   3   7         82.74         72.97         2.20 o                         
  10   3   7        151.37        150.26         3.32 o                         
  11   3   7          0.33         -1.51         1.51 o                         
  12   3   7         36.09         37.15         2.14 o                         
  13   3   7          9.40         -1.82         1.82 o                         
  14   3   7          0.00         -1.90         1.90 o                         
  15   3   7         33.68         33.12         2.51 o                         
 -20   4   7         15.21         13.38         4.36 o                         
 -19   4   7         22.60         31.25         4.05 o                         
 -18   4   7         10.26         10.21         3.43 o                         
 -17   4   7          0.32          0.06         2.68 o                         
 -16   4   7        105.19         98.08         5.40 o                         
 -15   4   7          5.69          7.66         2.25 o                         
 -14   4   7        255.97        266.39         4.94 o                         
 -13   4   7        151.01        148.73         3.12 o                         
 -12   4   7        500.16        483.56         6.47 o                         
 -11   4   7         20.99         21.56         1.29 o                         
 -10   4   7       1180.53       1221.47        12.12 o                         
  -9   4   7         30.14         24.46         1.02 o                         
  -8   4   7          0.11          0.79         0.74 o                         
  -7   4   7       1131.26       1100.39         9.61 o                         
  -6   4   7        135.11        117.74         1.48 o                         
  -5   4   7        318.69        279.67         2.67 o                         
  -4   4   7          9.83         10.50         0.56 o                         
  -3   4   7        367.70        378.01         3.48 o                         
  -2   4   7        369.10        371.79         3.39 o                         
  -1   4   7        244.55        240.90         2.65 o                         
   0   4   7        384.09        407.46         4.16 o                         
   1   4   7          0.59          2.94         0.68 o                         
   2   4   7        199.22        182.88         2.31 o                         
   3   4   7        103.10         97.43         2.15 o                         
   4   4   7        189.19        194.48         2.50 o                         
   5   4   7         17.85         19.77         0.90 o                         
   6   4   7          8.18         13.51         0.92 o                         
   7   4   7         21.62         21.38         1.13 o                         
   8   4   7         81.41         79.24         2.61 o                         
   9   4   7          3.56          4.29         1.42 o                         
  10   4   7         45.07         44.96         2.00 o                         
  11   4   7        104.88        113.91         3.04 o                         
  12   4   7          2.36          0.11         1.69 o                         
  13   4   7          0.12         -1.89         1.95 o                         
  14   4   7         10.37          8.32         2.35 o                         
  15   4   7         55.97         60.85         3.19 o                         
 -19   5   7          5.09          3.57         3.59 o                         
 -18   5   7          4.54          7.46         2.93 o                         
 -17   5   7          6.26          5.93         2.79 o                         
 -16   5   7          0.03          2.77         2.51 o                         
 -15   5   7          0.14         -2.06         2.06 o                         
 -14   5   7         15.64         13.87         2.02 o                         
 -13   5   7         42.01         36.23         2.07 o                         
 -12   5   7         64.40         63.29         2.22 o                         
 -11   5   7        139.15        145.71         3.04 o                         
 -10   5   7          8.13         10.11         1.17 o                         
  -9   5   7        402.99        392.77         4.35 o                         
  -8   5   7         86.76         80.19         1.61 o                         
  -7   5   7        500.00        484.39         4.90 o                         
  -6   5   7       1950.97       2084.77        18.08 o                         
  -5   5   7         11.68         12.95         0.67 o                         
  -4   5   7         62.37         67.66         1.25 o                         
  -3   5   7        289.61        291.35         3.11 o                         
  -2   5   7       1591.01       1676.52        14.94 o                         
  -1   5   7        137.05        153.75         2.05 o                         
   0   5   7         10.71          9.10         0.89 o                         
   1   5   7         46.45         43.25         1.14 o                         
   2   5   7        232.94        219.92         3.09 o                         
   3   5   7       1209.49       1233.69        12.78 o                         
   4   5   7         27.44         25.30         0.95 o                         
   5   5   7        120.41        102.81         1.92 o                         
   6   5   7         12.51          9.89         1.19 o                         
   7   5   7       1001.93        928.42        10.64 o                         
   8   5   7         13.16         12.16         2.16 o                         
   9   5   7          0.20         -1.39         1.39 o                         
  10   5   7         16.31         14.61         2.06 o                         
  11   5   7         42.56         37.67         3.90 o                         
  12   5   7        134.60        128.51        12.78 o                         
  13   5   7        181.14        214.17         9.05 o                         
  14   5   7          0.02          2.39         3.37 o                         
 -18   6   7         24.00         19.54         8.32 o                         
 -17   6   7         85.23         92.12         4.06 o                         
 -16   6   7         49.15         61.23         3.79 o                         
 -15   6   7         11.02          7.90         2.45 o                         
 -14   6   7         13.90         13.80         2.17 o                         
 -13   6   7        401.56        422.05         8.18 o                         
 -12   6   7         34.19         26.20         1.89 o                         
 -11   6   7         83.21         83.55         2.46 o                         
 -10   6   7          1.61         -1.37         1.37 o                         
  -9   6   7        207.11        191.93         3.25 o                         
  -8   6   7        135.33        152.77         3.03 o                         
  -7   6   7         48.99         50.37         1.45 o                         
  -6   6   7          1.38          0.01         1.11 o                         
  -5   6   7        223.74        203.38         3.01 o                         
  -4   6   7       1606.56       1678.14        19.32 o                         
  -3   6   7        122.87        123.44         1.96 o                         
  -2   6   7        171.46        150.47         2.27 o                         
  -1   6   7          0.02          0.41         0.94 o                         
   0   6   7        856.27        840.62         8.76 o                         
   1   6   7         31.36         27.72         1.22 o                         
   2   6   7          4.08          2.31         1.00 o                         
   3   6   7        382.62        354.98         5.45 o                         
   4   6   7        141.45        135.86         2.46 o                         
   5   6   7        355.62        357.63         5.48 o                         
   6   6   7         91.72         82.82         3.72 o                         
   7   6   7          1.98         -0.72         1.17 o                         
   8   6   7          0.34         -1.22         1.37 o                         
   9   6   7         73.10         78.80         4.21 o                         
  10   6   7         22.13         22.93         3.36 o                         
  11   6   7         11.43         10.35         2.56 o                         
  12   6   7          6.73         11.07         2.93 o                         
  13   6   7          0.01          1.97         9.86 o                         
 -16   7   7          2.57         -1.88         2.75 o                         
 -15   7   7         51.58         61.99         3.53 o                         
 -14   7   7          4.07          8.70         2.22 o                         
 -13   7   7         83.78         90.11         3.01 o                         
 -12   7   7          3.31          5.70         1.87 o                         
 -11   7   7          8.26          8.54         1.74 o                         
 -10   7   7          0.04         -0.96         1.45 o                         
  -9   7   7          2.07          2.12         1.48 o                         
  -8   7   7         44.19         43.51         1.67 o                         
  -7   7   7        171.68        173.63         4.10 o                         
  -6   7   7         37.34         32.45         1.88 o                         
  -5   7   7         15.17          8.96         1.81 o                         
  -4   7   7         27.23         26.89         1.65 o                         
  -3   7   7         38.50         42.89         1.80 o                         
  -2   7   7         14.78         11.79         1.00 o                         
  -1   7   7         19.63         16.99         1.26 o                         
   0   7   7         60.73         52.87         1.57 o                         
   1   7   7          4.19          1.27         1.19 o                         
   2   7   7          1.18          0.48         1.21 o                         
   3   7   7         14.78         13.72         1.40 o                         
   4   7   7         18.59         17.71         1.33 o                         
   5   7   7        114.30        109.74         2.66 o                         
   6   7   7        119.70        111.88         2.73 o                         
   7   7   7         24.58         25.28         2.13 o                         
   8   7   7          5.78          6.68         4.06 o                         
   9   7   7         31.91         38.68         4.72 o                         
  10   7   7         14.48         12.45         4.56 o                         
  11   7   7          0.16         -0.41         2.31 o                         
 -14   8   7          6.83          6.93         2.36 o                         
 -13   8   7        304.55        333.14         6.53 o                         
 -12   8   7         37.70         38.87         2.37 o                         
 -11   8   7          5.16          7.48         1.88 o                         
 -10   8   7          0.30         -1.16         1.34 o                         
  -9   8   7        104.67         95.90         4.51 o                         
  -8   8   7        189.43        190.79         5.49 o                         
  -7   8   7         66.41         73.26         3.96 o                         
  -6   8   7          0.57          1.32         2.20 o                         
  -5   8   7         18.10         18.31         2.52 o                         
  -4   8   7        222.63        227.79         6.10 o                         
  -3   8   7          5.31          5.73         3.00 o                         
  -2   8   7         39.70         38.28         2.46 o                         
  -1   8   7         10.35          6.37         2.02 o                         
   0   8   7         50.92         43.41         2.00 o                         
   1   8   7         65.59         67.07         2.21 o                         
   2   8   7         17.00         18.40         1.43 o                         
   3   8   7          0.33         -1.43         1.43 o                         
   4   8   7         48.04         43.38         2.00 o                         
   5   8   7        425.90        432.90         7.48 o                         
   6   8   7          1.47          1.36         1.85 o                         
   7   8   7          4.21          3.41         1.45 o                         
   8   8   7         23.49         24.77         3.13 o                         
   9   8   7         80.18         79.41         7.15 o                         
 -11   9   7        177.38        191.54         6.74 o                         
 -10   9   7         31.01         33.07         3.77 o                         
  -9   9   7         26.31         33.84         5.49 o                         
  -8   9   7         18.54         13.31         3.20 o                         
  -7   9   7          0.58          1.08         2.90 o                         
  -6   9   7        135.24        136.06         5.22 o                         
  -5   9   7         16.67         11.30         2.97 o                         
  -4   9   7          0.00         -2.53         2.53 o                         
  -3   9   7          0.02         -1.47         2.44 o                         
  -2   9   7        158.80        163.87         5.07 o                         
  -1   9   7        104.98        100.10         3.74 o                         
   0   9   7          9.38          8.40         2.84 o                         
   1   9   7         10.10          8.97         2.78 o                         
   2   9   7         53.76         58.45         2.28 o                         
   3   9   7        144.89        152.00         4.38 o                         
   4   9   7         67.33         65.74         3.43 o                         
   5   9   7         71.50         80.41         3.43 o                         
   6   9   7         24.95         28.30         3.03 o                         
  -5  10   7        115.25        119.83         4.78 o                         
  -4  10   7         23.88         28.36         3.61 o                         
  -3  10   7         30.64         23.97         3.44 o                         
  -2  10   7          1.50         -3.32         3.32 o                         
  -1  10   7         86.48        103.23         5.35 o                         
   0  10   7          9.69         17.08         3.40 o                         
 -21   0   8         18.24          8.54         8.54 o                         
 -20   0   8         58.51         42.72         9.86 o                         
 -19   0   8         33.54         25.70         3.59 o                         
 -18   0   8         83.04         89.98         3.35 o                         
 -17   0   8        192.37        156.38         4.42 o                         
 -16   0   8        274.00        282.52         6.27 o                         
 -15   0   8         88.17         83.15         2.64 o                         
 -14   0   8         45.85         50.75         1.94 o                         
 -13   0   8         33.38         27.03         1.61 o                         
 -12   0   8         32.91         30.66         1.49 o                         
 -11   0   8         39.58         36.33         1.41 o                         
 -10   0   8        388.32        378.58         5.58 o                         
  -9   0   8       2279.02       2310.76        27.49 o                         
  -8   0   8       2572.78       2631.89        31.16 o                         
  -7   0   8       3745.76       3658.69        38.15 o                         
  -6   0   8         22.75         22.85         0.93 o                         
  -5   0   8        676.92        733.39         8.76 o                         
  -4   0   8       2851.35       2819.57        29.88 o                         
  -3   0   8       4445.79       4698.15        49.02 o                         
  -2   0   8        441.82        424.94         4.85 o                         
  -1   0   8        994.87        953.87        10.32 o                         
   0   0   8       1998.65       2396.77        27.73 o                         
   1   0   8        811.12        725.18         8.74 o                         
   2   0   8          3.11          5.12         0.82 o                         
   3   0   8       1740.36       2014.11        24.56 o                         
   4   0   8        171.35        193.25         3.04 o                         
   5   0   8       3510.73       3405.84        41.21 o                         
   6   0   8         57.29         39.44         2.42 o                         
   7   0   8        713.25        696.59        10.54 o                         
   8   0   8          0.96          1.67         1.89 o                         
   9   0   8         25.22         25.68         2.65 o                         
  10   0   8          2.30         -2.60         2.60 o                         
  11   0   8          0.29         -3.06         3.06 o                         
  12   0   8         16.69         18.35         3.67 o                         
  13   0   8          3.29          7.89         5.26 o                         
  14   0   8         87.09         76.90        11.17 o                         
  15   0   8          0.41         -7.89         7.89 o                         
  16   0   8         32.65         25.63         9.86 o                         
 -21   1   8          4.38          5.07         2.34 o                         
 -20   1   8         11.95         11.97         2.43 o                         
 -19   1   8         47.51         45.66         2.94 o                         
 -18   1   8        278.58        279.46         6.24 o                         
 -17   1   8        124.85        115.94         4.60 o                         
 -16   1   8         39.48         38.83         1.50 o                         
 -15   1   8         62.27         61.56         1.71 o                         
 -14   1   8        328.73        304.13         3.56 o                         
 -13   1   8        119.85        114.56         1.90 o                         
 -12   1   8        118.26        108.99         1.85 o                         
 -11   1   8        128.42        126.85         1.99 o                         
 -10   1   8         38.99         44.21         1.03 o                         
  -9   1   8        304.95        375.88         3.62 o                         
  -8   1   8        391.83        406.09         3.72 o                         
  -7   1   8          4.24          1.83         0.53 o                         
  -6   1   8        693.87        796.31         6.12 o                         
  -5   1   8       1517.72       1558.70        12.24 o                         
  -4   1   8        818.59        912.13         7.03 o                         
  -3   1   8        552.89        573.57         4.53 o                         
  -2   1   8        122.01         99.57         1.43 o                         
  -1   1   8       2975.67       3226.17        25.05 o                         
   0   1   8        546.36        630.12         5.02 o                         
   1   1   8         24.64         21.17         1.07 o                         
   2   1   8          0.08          0.87         0.59 o                         
   3   1   8          0.87          3.46         0.66 o                         
   4   1   8        151.21        136.67         1.82 o                         
   5   1   8        191.45        221.05         2.64 o                         
   6   1   8        736.35        741.72         7.85 o                         
   7   1   8         96.54        110.94         2.01 o                         
   8   1   8         51.43         53.24         1.73 o                         
   9   1   8          4.73          0.79         1.16 o                         
  10   1   8        496.94        439.96         7.06 o                         
  11   1   8        112.83        104.28         4.26 o                         
  12   1   8        140.21        141.74         5.70 o                         
  13   1   8          5.82          0.62         2.97 o                         
  14   1   8         76.70         50.29         8.54 o                         
  15   1   8         42.17         40.02         6.92 o                         
  16   1   8         45.45         52.58        11.17 o                         
 -21   2   8          0.45         -1.79         2.53 o                         
 -20   2   8         39.54         36.71         3.25 o                         
 -19   2   8         31.70         31.90         2.74 o                         
 -18   2   8          0.08         -2.17         2.17 o                         
 -17   2   8         35.33         30.37         2.63 o                         
 -16   2   8         37.07         38.32         2.13 o                         
 -15   2   8        113.61        112.65         3.11 o                         
 -14   2   8         80.56         70.95         1.99 o                         
 -13   2   8        161.41        170.11         2.96 o                         
 -12   2   8         73.69         68.48         1.38 o                         
 -11   2   8        892.14        920.05         8.15 o                         
 -10   2   8        222.98        245.47         2.61 o                         
  -9   2   8         51.33         63.06         1.12 o                         
  -8   2   8         26.50         33.67         0.82 o                         
  -7   2   8       6724.10       7245.90        54.07 o                         
  -6   2   8         22.58         28.73         0.76 o                         
  -5   2   8        576.63        592.20         4.84 o                         
  -4   2   8       2128.36       2254.79        16.66 o                         
  -3   2   8        117.97         93.84         1.15 o                         
  -2   2   8        345.07        362.16         3.14 o                         
  -1   2   8        544.74        633.97         5.57 o                         
   0   2   8        341.52        332.17         3.31 o                         
   1   2   8       1015.36       1022.58         9.21 o                         
   2   2   8          4.10         12.66         0.70 o                         
   3   2   8         43.49         51.33         1.18 o                         
   4   2   8         80.11         81.01         1.55 o                         
   5   2   8        228.28        218.08         2.83 o                         
   6   2   8         30.00         30.32         1.19 o                         
   7   2   8         44.39         36.37         1.32 o                         
   8   2   8        100.54         94.40         2.20 o                         
   9   2   8        451.64        450.05         6.41 o                         
  10   2   8          0.50          4.14         1.53 o                         
  11   2   8         80.09         76.43         2.74 o                         
  12   2   8          7.27          3.99         1.86 o                         
  13   2   8          0.40         -1.62         1.62 o                         
  14   2   8         54.20         53.02         4.48 o                         
  15   2   8          1.63         -0.45         5.68 o                         
 -21   3   8         17.82         12.86         4.48 o                         
 -20   3   8          1.73          7.36         3.09 o                         
 -19   3   8         23.93         27.39         3.30 o                         
 -18   3   8        191.67        195.89         6.01 o                         
 -17   3   8        166.23        169.32         5.67 o                         
 -16   3   8        140.14        135.10         3.73 o                         
 -15   3   8        106.35        104.12         3.19 o                         
 -14   3   8        821.27        828.08        10.48 o                         
 -13   3   8         63.22         64.58         1.99 o                         
 -12   3   8         93.51         93.90         1.94 o                         
 -11   3   8        738.58        748.45         7.09 o                         
 -10   3   8          2.07          2.85         0.71 o                         
  -9   3   8        367.25        331.66         3.17 o                         
  -8   3   8        232.43        218.89         2.17 o                         
  -7   3   8        801.59        924.99         7.19 o                         
  -6   3   8       2140.88       2366.01        18.34 o                         
  -5   3   8        379.54        372.42         3.33 o                         
  -4   3   8         19.10         15.41         0.68 o                         
  -3   3   8        140.03        139.53         1.57 o                         
  -2   3   8        534.22        495.73         4.18 o                         
  -1   3   8        233.52        270.27         2.71 o                         
   0   3   8          1.84         -0.40         0.60 o                         
   1   3   8         60.89         57.82         1.21 o                         
   2   3   8        249.63        200.26         2.54 o                         
   3   3   8         80.62         72.05         1.48 o                         
   4   3   8          5.78          8.45         0.86 o                         
   5   3   8         48.25         50.18         1.26 o                         
   6   3   8        588.82        535.97         5.99 o                         
   7   3   8          7.74         11.33         1.22 o                         
   8   3   8         92.22         71.58         2.09 o                         
   9   3   8          8.73          7.23         1.49 o                         
  10   3   8         99.69         91.20         3.73 o                         
  11   3   8        118.31        121.71         3.26 o                         
  12   3   8        286.90        340.68         6.24 o                         
  13   3   8          0.02         -1.33         2.15 o                         
  14   3   8         31.89         23.58         2.34 o                         
  15   3   8         13.40          8.75         2.00 o                         
 -20   4   8          0.22         -0.37         3.67 o                         
 -19   4   8         29.11         31.59         4.16 o                         
 -18   4   8          0.23         -3.70         3.70 o                         
 -17   4   8         70.78         63.85         3.81 o                         
 -16   4   8         65.27         55.90         3.54 o                         
 -15   4   8          8.84          6.79         2.32 o                         
 -14   4   8        453.19        496.49         7.74 o                         
 -13   4   8         89.24         82.45         2.20 o                         
 -12   4   8        612.96        616.80         7.89 o                         
 -11   4   8        109.19         96.41         2.03 o                         
 -10   4   8        720.82        691.67         6.69 o                         
  -9   4   8        307.80        332.72         3.60 o                         
  -8   4   8        172.99        175.90         2.19 o                         
  -7   4   8        121.59        132.45         1.67 o                         
  -6   4   8       1135.88       1118.17         9.64 o                         
  -5   4   8       1511.60       1463.73        11.96 o                         
  -4   4   8         93.23         99.76         1.54 o                         
  -3   4   8         73.22         64.55         1.12 o                         
  -2   4   8        714.39        750.88         6.71 o                         
  -1   4   8       1804.91       1798.97        16.22 o                         
   0   4   8          8.21         21.40         0.88 o                         
   1   4   8          0.56         -0.77         0.77 o                         
   2   4   8        229.84        220.46         2.93 o                         
   3   4   8        502.95        489.09         5.26 o                         
   4   4   8       1130.77       1032.45        10.77 o                         
   5   4   8          0.22         -0.76         0.87 o                         
   6   4   8          0.80          0.95         0.99 o                         
   7   4   8         20.41         27.06         1.55 o                         
   8   4   8        187.72        169.10         3.45 o                         
   9   4   8         34.34         33.40         1.85 o                         
  10   4   8         26.58         25.69         1.84 o                         
  11   4   8          1.26          3.19         1.81 o                         
  12   4   8         15.75         15.64         2.19 o                         
  13   4   8        100.16        104.76         4.57 o                         
  14   4   8         27.81         29.22         2.60 o                         
 -19   5   8         38.78         43.30         6.07 o                         
 -18   5   8         73.61         72.16         4.74 o                         
 -17   5   8         17.31         18.07         2.80 o                         
 -16   5   8        158.21        166.41         5.66 o                         
 -15   5   8         56.05         60.81         3.04 o                         
 -14   5   8          2.75          3.05         1.94 o                         
 -13   5   8         49.00         53.18         2.28 o                         
 -12   5   8         63.48         63.70         2.26 o                         
 -11   5   8        351.94        333.14         5.42 o                         
 -10   5   8        150.26        160.38         2.71 o                         
  -9   5   8        511.97        505.39         5.36 o                         
  -8   5   8        122.47        105.61         1.87 o                         
  -7   5   8          7.41         10.54         0.90 o                         
  -6   5   8       1051.36        977.50         8.72 o                         
  -5   5   8          0.25         -0.20         0.77 o                         
  -4   5   8        345.42        307.92         3.29 o                         
  -3   5   8        614.35        589.00         5.84 o                         
  -2   5   8        806.10        788.07         7.43 o                         
  -1   5   8          4.13          6.13         0.74 o                         
   0   5   8        684.36        682.51         6.87 o                         
   1   5   8         60.73         51.65         1.34 o                         
   2   5   8          6.91          7.21         0.90 o                         
   3   5   8         28.97         29.08         1.06 o                         
   4   5   8        575.20        549.96         6.01 o                         
   5   5   8          1.00          0.18         0.94 o                         
   6   5   8        812.25        756.17         8.86 o                         
   7   5   8         75.03         78.69         2.12 o                         
   8   5   8        168.29        149.33         3.90 o                         
   9   5   8         24.11         27.41         2.12 o                         
  10   5   8         27.20         29.90         2.83 o                         
  11   5   8          6.52          7.09         2.66 o                         
  12   5   8          2.80          0.89         3.34 o                         
  13   5   8         11.19         13.26         3.85 o                         
 -18   6   8          2.74          4.47         3.47 o                         
 -17   6   8          3.26          6.20         2.80 o                         
 -16   6   8          1.04          2.22         2.57 o                         
 -15   6   8         47.33         39.52         2.99 o                         
 -14   6   8         45.32         43.18         2.61 o                         
 -13   6   8          9.93          9.10         1.86 o                         
 -12   6   8          0.09         -0.14         1.62 o                         
 -11   6   8          5.26          1.94         2.23 o                         
 -10   6   8          0.35         -1.34         1.34 o                         
  -9   6   8          1.69          0.96         1.29 o                         
  -8   6   8        196.40        196.58         3.04 o                         
  -7   6   8        150.41        133.22         2.64 o                         
  -6   6   8         53.21         50.75         1.56 o                         
  -5   6   8        189.36        203.03         3.25 o                         
  -4   6   8         57.81         56.60         1.33 o                         
  -3   6   8        112.12        103.77         1.92 o                         
  -2   6   8        192.18        204.20         2.75 o                         
  -1   6   8          4.42          1.30         0.98 o                         
   0   6   8        360.98        355.24         4.25 o                         
   1   6   8        588.60        576.13         6.40 o                         
   2   6   8         75.10         69.89         1.87 o                         
   3   6   8          0.24         -1.06         1.06 o                         
   4   6   8        412.48        420.92         6.72 o                         
   5   6   8        159.66        163.93         4.27 o                         
   6   6   8         16.54         18.60         1.71 o                         
   7   6   8         13.66         12.11         2.40 o                         
   8   6   8          0.01         -1.79         1.89 o                         
   9   6   8         73.56         70.12         3.48 o                         
  10   6   8         30.01         35.45         6.17 o                         
  11   6   8          0.96          2.10         2.66 o                         
  12   6   8         18.31         11.66         3.34 o                         
 -16   7   8         42.83         47.85         4.98 o                         
 -15   7   8          2.64          2.73         2.72 o                         
 -14   7   8         16.92         18.41         2.26 o                         
 -13   7   8        144.80        163.80         4.11 o                         
 -12   7   8        453.05        488.99         7.79 o                         
 -11   7   8          0.44         -0.18         1.70 o                         
 -10   7   8         35.27         27.24         1.67 o                         
  -9   7   8         23.82         24.68         1.71 o                         
  -8   7   8        268.55        272.74         6.11 o                         
  -7   7   8        376.26        378.76         7.11 o                         
  -6   7   8          1.20          2.17         2.04 o                         
  -5   7   8        188.71        191.46         4.46 o                         
  -4   7   8         30.44         27.97         1.84 o                         
  -3   7   8        678.88        685.75         9.36 o                         
  -2   7   8          0.03         -1.13         1.13 o                         
  -1   7   8         45.44         41.32         1.86 o                         
   0   7   8          3.54          4.50         1.15 o                         
   1   7   8        184.22        181.22         3.09 o                         
   2   7   8        402.30        396.79         5.58 o                         
   3   7   8          0.52         -0.77         1.26 o                         
   4   7   8         22.98         26.40         1.58 o                         
   5   7   8         97.84         99.95         2.95 o                         
   6   7   8        396.04        394.84         7.20 o                         
   7   7   8         62.60         62.80         4.31 o                         
   8   7   8          1.60          1.42         1.47 o                         
   9   7   8         52.98         44.67         2.85 o                         
  10   7   8        120.02        124.61         5.50 o                         
 -14   8   8         92.35        105.12         3.67 o                         
 -13   8   8         57.57         60.81         2.82 o                         
 -12   8   8         31.26         31.36         2.02 o                         
 -11   8   8         15.30         19.78         1.75 o                         
 -10   8   8         78.78         72.37         2.69 o                         
  -9   8   8          0.23          0.83         2.68 o                         
  -8   8   8          1.92          4.89         2.58 o                         
  -7   8   8          0.20          1.49         2.46 o                         
  -6   8   8        227.61        240.86         5.81 o                         
  -5   8   8        313.11        337.27         7.11 o                         
  -4   8   8          2.58          3.69         2.31 o                         
  -3   8   8          0.75         -0.69         2.20 o                         
  -2   8   8         40.56         43.63         2.38 o                         
  -1   8   8        288.44        275.91         4.69 o                         
   0   8   8          0.13          0.23         1.37 o                         
   1   8   8          4.46          1.61         1.28 o                         
   2   8   8         27.05         24.26         1.69 o                         
   3   8   8         93.31         99.12         2.85 o                         
   4   8   8         69.01         69.29         3.38 o                         
   5   8   8         56.08         52.03         2.27 o                         
   6   8   8          8.85          8.00         1.74 o                         
   7   8   8         64.68         55.11         3.23 o                         
   8   8   8         40.20         40.16         2.95 o                         
 -11   9   8          0.98         -0.06         5.03 o                         
 -10   9   8          2.66          6.83         3.70 o                         
  -9   9   8         14.31         13.67         3.65 o                         
  -8   9   8          0.19          7.49         3.70 o                         
  -7   9   8          6.75          3.75         3.37 o                         
  -6   9   8         18.53         17.21         3.50 o                         
  -5   9   8         98.39        100.03         4.43 o                         
  -4   9   8         12.55         16.90         3.60 o                         
  -3   9   8         33.71         36.32         3.32 o                         
  -2   9   8         58.78         67.56         3.65 o                         
  -1   9   8          1.16         -1.28         2.42 o                         
   0   9   8         69.70         76.56         4.60 o                         
   1   9   8          4.36          2.37         1.56 o                         
   2   9   8          8.47          7.19         1.93 o                         
   3   9   8         55.58         56.92         2.42 o                         
   4   9   8          0.71         -1.53         2.30 o                         
   5   9   8          2.03          1.13         2.14 o                         
  -3  10   8          8.55         10.21         3.96 o                         
  -2  10   8         10.44          6.17         5.92 o                         
 -21   1   9         21.31         21.22         2.72 o                         
 -20   1   9          0.01          2.72         2.38 o                         
 -19   1   9         92.04         85.00         3.45 o                         
 -18   1   9          0.05         -0.75         2.26 o                         
 -17   1   9         19.27         21.31         1.59 o                         
 -16   1   9         97.09         85.08         2.21 o                         
 -15   1   9        351.88        345.93         4.98 o                         
 -14   1   9          9.56          8.84         1.16 o                         
 -13   1   9          0.22         -0.24         0.75 o                         
 -12   1   9        262.77        299.52         3.38 o                         
 -11   1   9        581.28        622.98         5.72 o                         
 -10   1   9        172.00        175.65         2.09 o                         
  -9   1   9       1208.74       1221.68        10.59 o                         
  -8   1   9       1438.91       1500.11        12.27 o                         
  -7   1   9          7.15          4.04         0.61 o                         
  -6   1   9       4359.80       4777.90        37.55 o                         
  -5   1   9       2914.14       3048.66        23.23 o                         
  -4   1   9       1690.40       1822.76        13.89 o                         
  -3   1   9       4874.12       4892.00        39.26 o                         
  -2   1   9       2294.26       2683.51        21.79 o                         
  -1   1   9        366.53        410.61         3.61 o                         
   0   1   9        138.30        122.00         1.44 o                         
   1   1   9       1025.76       1003.84         8.36 o                         
   2   1   9        870.26        871.11         7.89 o                         
   3   1   9        786.88        804.23         7.78 o                         
   4   1   9          0.72          0.03         0.98 o                         
   5   1   9       2260.77       2219.47        21.35 o                         
   6   1   9        223.13        243.04         3.24 o                         
   7   1   9       1783.36       1735.96        18.06 o                         
   8   1   9        279.15        273.08         3.89 o                         
   9   1   9          2.10         -1.47         1.47 o                         
  10   1   9        426.25        407.35         9.01 o                         
  11   1   9         38.95         51.54         3.84 o                         
  12   1   9         21.89         26.93         3.36 o                         
  13   1   9          7.96          1.54         4.70 o                         
  14   1   9         14.98          7.23         6.57 o                         
  15   1   9        130.24        155.11        14.46 o                         
 -21   2   9        110.39        109.18         4.91 o                         
 -20   2   9          0.34          0.46         2.69 o                         
 -19   2   9          0.71          4.17         2.38 o                         
 -18   2   9         18.11         14.90         2.43 o                         
 -17   2   9        440.73        420.26         8.41 o                         
 -16   2   9         36.77         32.71         2.14 o                         
 -15   2   9        279.34        301.47         5.42 o                         
 -14   2   9        179.62        175.33         2.91 o                         
 -13   2   9       1110.52       1092.89         9.84 o                         
 -12   2   9        203.22        194.20         2.49 o                         
 -11   2   9        119.65        120.23         2.04 o                         
 -10   2   9       1512.48       1548.17        12.82 o                         
  -9   2   9        130.76        143.98         1.76 o                         
  -8   2   9       2962.61       2788.82        21.38 o                         
  -7   2   9        295.08        315.32         2.88 o                         
  -6   2   9        192.92        176.61         1.94 o                         
  -5   2   9        453.65        403.62         3.35 o                         
  -4   2   9       3334.62       3253.80        25.24 o                         
  -3   2   9        194.72        217.69         1.95 o                         
  -2   2   9        768.35        766.10         6.15 o                         
  -1   2   9        588.30        731.95         6.54 o                         
   0   2   9       1853.08       2010.87        17.25 o                         
   1   2   9         19.84         39.31         0.96 o                         
   2   2   9          8.77          4.24         0.87 o                         
   3   2   9       1410.98       1423.14        13.77 o                         
   4   2   9       1299.38       1337.84        13.16 o                         
   5   2   9        389.27        379.99         4.63 o                         
   6   2   9        392.97        384.76         4.71 o                         
   7   2   9         68.08         53.25         1.96 o                         
   8   2   9        182.37        198.29         3.66 o                         
   9   2   9         50.96         51.19         2.08 o                         
  10   2   9          0.41         -0.66         1.51 o                         
  11   2   9         26.99         22.77         1.95 o                         
  12   2   9        289.90        329.66         6.94 o                         
  13   2   9        156.64        175.94         7.53 o                         
  14   2   9          7.27          2.85         5.52 o                         
  15   2   9          0.35          6.34         6.24 o                         
 -21   3   9         22.88         18.54         4.04 o                         
 -20   3   9          8.88          6.62         3.09 o                         
 -19   3   9          0.53         -2.30         2.76 o                         
 -18   3   9         29.95         33.47         3.38 o                         
 -17   3   9         36.42         39.93         3.27 o                         
 -16   3   9          2.33         -0.19         1.87 o                         
 -15   3   9         65.92         65.27         2.70 o                         
 -14   3   9         54.15         56.56         2.05 o                         
 -13   3   9          1.87          0.41         1.21 o                         
 -12   3   9          1.47         -0.31         0.99 o                         
 -11   3   9        189.96        194.54         2.24 o                         
 -10   3   9        221.19        222.13         2.37 o                         
  -9   3   9        634.58        603.78         5.07 o                         
  -8   3   9          0.44          3.90         0.67 o                         
  -7   3   9          3.86          6.27         0.69 o                         
  -6   3   9          1.93          3.69         0.70 o                         
  -5   3   9        141.19        125.91         1.68 o                         
  -4   3   9        218.34        255.69         2.41 o                         
  -3   3   9          2.75          4.69         0.68 o                         
  -2   3   9          7.68          8.46         0.72 o                         
  -1   3   9         66.91         57.74         1.06 o                         
   0   3   9          0.15         -0.29         0.72 o                         
   1   3   9         25.66         25.12         1.11 o                         
   2   3   9        102.91         99.97         1.66 o                         
   3   3   9          0.06         -0.18         0.85 o                         
   4   3   9        824.80        825.34         8.55 o                         
   5   3   9        672.77        641.88         7.11 o                         
   6   3   9         90.33         88.18         2.04 o                         
   7   3   9        103.83         84.87         2.38 o                         
   8   3   9         66.06         51.60         2.17 o                         
   9   3   9        334.44        313.06         5.53 o                         
  10   3   9         26.68         23.02         1.96 o                         
  11   3   9          0.85         -0.41         1.83 o                         
  12   3   9         23.52         29.04         2.38 o                         
  13   3   9         65.83         69.11         3.38 o                         
  14   3   9         68.14         60.95         5.26 o                         
 -20   4   9          0.61          9.06         7.55 o                         
 -19   4   9          2.92         -1.95         3.64 o                         
 -18   4   9         21.97         19.84         4.65 o                         
 -17   4   9         50.30         52.53         4.24 o                         
 -16   4   9        109.55        109.29         5.80 o                         
 -15   4   9         70.11         66.52         2.90 o                         
 -14   4   9        243.96        256.19         4.64 o                         
 -13   4   9        113.07        115.77         2.84 o                         
 -12   4   9          2.64          3.79         1.17 o                         
 -11   4   9         47.50         40.61         1.34 o                         
 -10   4   9       1025.29        997.75         9.51 o                         
  -9   4   9         50.53         60.72         1.20 o                         
  -8   4   9        430.62        429.51         3.93 o                         
  -7   4   9        288.56        281.35         2.88 o                         
  -6   4   9        197.14        212.56         2.33 o                         
  -5   4   9        950.94        978.78         8.69 o                         
  -4   4   9          6.28          6.91         0.81 o                         
  -3   4   9         10.32          8.60         0.73 o                         
  -2   4   9         60.04         59.45         1.23 o                         
  -1   4   9        173.27        164.21         2.15 o                         
   0   4   9         61.79         62.32         1.33 o                         
   1   4   9        179.22        184.38         2.57 o                         
   2   4   9        375.07        362.10         4.24 o                         
   3   4   9        101.97        101.12         1.97 o                         
   4   4   9         58.19         54.62         1.42 o                         
   5   4   9        206.59        226.27         3.82 o                         
   6   4   9          3.26          0.52         1.19 o                         
   7   4   9          3.69          1.42         1.46 o                         
   8   4   9        138.55        150.62         3.34 o                         
   9   4   9          4.15          5.62         1.68 o                         
  10   4   9         51.71         45.52         2.32 o                         
  11   4   9          1.30          2.02         2.37 o                         
  12   4   9         68.53         79.11         3.55 o                         
  13   4   9         30.55         32.20         2.68 o                         
 -19   5   9          7.80          5.81         3.41 o                         
 -18   5   9         97.31        110.74         6.35 o                         
 -17   5   9         32.17         37.44         3.70 o                         
 -16   5   9         48.98         53.38         3.39 o                         
 -15   5   9         30.12         27.93         2.89 o                         
 -14   5   9        195.91        210.47         4.41 o                         
 -13   5   9         12.07         10.76         1.80 o                         
 -12   5   9         87.68         86.19         2.67 o                         
 -11   5   9        341.25        299.22         4.38 o                         
 -10   5   9        125.78        114.28         2.50 o                         
  -9   5   9        130.39        141.98         2.34 o                         
  -8   5   9        153.16        163.07         2.27 o                         
  -7   5   9          1.20          1.71         0.74 o                         
  -6   5   9        395.51        395.85         3.87 o                         
  -5   5   9        732.44        715.93         7.14 o                         
  -4   5   9        264.68        255.50         2.98 o                         
  -3   5   9        773.24        748.72         7.47 o                         
  -2   5   9          0.07         -0.12         0.92 o                         
  -1   5   9       1200.74       1182.46        11.20 o                         
   0   5   9        464.17        468.91         5.04 o                         
   1   5   9        185.40        177.04         2.64 o                         
   2   5   9        176.11        173.52         2.62 o                         
   3   5   9        211.41        214.18         3.29 o                         
   4   5   9        427.37        398.33         4.95 o                         
   5   5   9        883.29        882.35        10.82 o                         
   6   5   9         34.79         31.56         1.65 o                         
   7   5   9          8.53          6.36         1.87 o                         
   8   5   9         95.95         85.14         3.28 o                         
   9   5   9         92.55         87.29         3.48 o                         
  10   5   9        116.57        122.01         5.08 o                         
  11   5   9         19.15         24.56         4.55 o                         
  12   5   9          8.09          8.83         4.87 o                         
 -18   6   9          0.16         -1.56         3.43 o                         
 -17   6   9         15.06         19.28         3.53 o                         
 -16   6   9        177.31        187.54         6.11 o                         
 -15   6   9         74.81         74.13         3.42 o                         
 -14   6   9         90.80         97.42         4.27 o                         
 -13   6   9          1.66         -0.03         1.84 o                         
 -12   6   9         13.47         10.14         1.82 o                         
 -11   6   9        195.01        210.90         4.38 o                         
 -10   6   9         20.61         19.94         1.70 o                         
  -9   6   9          2.18          2.83         1.31 o                         
  -8   6   9         33.21         23.76         1.34 o                         
  -7   6   9       1016.34       1035.08        13.59 o                         
  -6   6   9          1.92          3.11         1.14 o                         
  -5   6   9         35.24         37.22         1.12 o                         
  -4   6   9         56.24         49.03         1.43 o                         
  -3   6   9        353.48        353.11         4.08 o                         
  -2   6   9        701.37        710.99         7.61 o                         
  -1   6   9         20.11         17.98         1.78 o                         
   0   6   9        338.53        323.37         4.69 o                         
   1   6   9        145.19        137.80         2.47 o                         
   2   6   9        569.92        589.37         7.67 o                         
   3   6   9         52.08         44.59         1.71 o                         
   4   6   9         12.35         10.27         1.61 o                         
   5   6   9        118.05        101.50         2.79 o                         
   6   6   9         94.54         94.42         3.08 o                         
   7   6   9          6.84          4.51         1.65 o                         
   8   6   9         29.69         22.54         3.33 o                         
   9   6   9         36.94         36.76         3.87 o                         
  10   6   9         25.86         22.06         5.89 o                         
  11   6   9         37.94         35.59         3.94 o                         
 -16   7   9         31.71         32.13         6.24 o                         
 -15   7   9          2.08          1.98         2.52 o                         
 -14   7   9          3.61          1.07         1.96 o                         
 -13   7   9          1.00          3.09         1.97 o                         
 -12   7   9         26.71         19.55         2.03 o                         
 -11   7   9         14.60         14.63         1.70 o                         
 -10   7   9          0.02          1.95         1.62 o                         
  -9   7   9         24.82         29.41         1.56 o                         
  -8   7   9         19.92         26.71         2.75 o                         
  -7   7   9          0.56          0.38         2.07 o                         
  -6   7   9         18.13         18.19         2.12 o                         
  -5   7   9         62.10         59.88         2.48 o                         
  -4   7   9         84.54         78.35         2.55 o                         
  -3   7   9         35.52         28.77         1.43 o                         
  -2   7   9         23.50         22.63         1.37 o                         
  -1   7   9          2.14          0.95         1.31 o                         
   0   7   9          0.74         -1.25         1.25 o                         
   1   7   9         23.97         23.76         1.56 o                         
   2   7   9          3.40          3.50         1.41 o                         
   3   7   9         41.41         38.01         1.75 o                         
   4   7   9          2.91         -0.84         1.43 o                         
   5   7   9         45.55         39.23         2.06 o                         
   6   7   9         36.21         27.14         2.40 o                         
   7   7   9        142.49        112.80         3.51 o                         
   8   7   9         58.13         51.32         2.45 o                         
   9   7   9         48.22         55.26         3.35 o                         
 -14   8   9          3.02          2.18         2.41 o                         
 -13   8   9          0.50          2.22         2.10 o                         
 -12   8   9         44.79         44.46         3.74 o                         
 -11   8   9         64.36         78.23         2.72 o                         
 -10   8   9          0.28         -2.61         2.88 o                         
  -9   8   9         90.49         82.43         3.93 o                         
  -8   8   9         72.92         72.88         3.73 o                         
  -7   8   9        326.60        336.96         7.72 o                         
  -6   8   9         58.92         67.69         3.45 o                         
  -5   8   9          7.61          9.41         2.46 o                         
  -4   8   9        221.80        236.26         5.25 o                         
  -3   8   9         26.98         26.78         2.26 o                         
  -2   8   9        225.52        246.00         4.98 o                         
  -1   8   9         15.37         14.22         1.52 o                         
   0   8   9          0.71         -1.20         1.45 o                         
   1   8   9         32.53         32.86         1.68 o                         
   2   8   9         96.62         95.77         3.57 o                         
   3   8   9         18.00         14.44         1.83 o                         
   4   8   9          1.40          1.41         1.93 o                         
   5   8   9         21.15         27.13         2.08 o                         
   6   8   9        111.70        109.15         3.69 o                         
   7   8   9         31.11         29.57         2.43 o                         
 -10   9   9          0.01          2.48         3.61 o                         
  -9   9   9        225.12        219.90         7.82 o                         
  -8   9   9         58.91         65.03         9.58 o                         
  -7   9   9          0.20          0.23         2.99 o                         
  -6   9   9         16.09         13.96         3.70 o                         
  -5   9   9         53.03         56.36         3.91 o                         
  -4   9   9         32.80         32.81         3.39 o                         
  -3   9   9         35.78         44.34         4.13 o                         
  -2   9   9          4.01          3.45         2.97 o                         
  -1   9   9          8.91         10.31         2.80 o                         
   0   9   9         68.49         71.19         3.51 o                         
   1   9   9         15.49         13.17         1.70 o                         
   2   9   9         27.79         26.92         2.09 o                         
   3   9   9          2.02          4.85         2.00 o                         
   4   9   9         80.78         90.50         3.21 o                         
 -21   0  10         23.65         22.42         2.00 o                         
 -20   0  10         20.98         14.93         2.63 o                         
 -19   0  10         93.39         98.77         4.31 o                         
 -18   0  10        138.27        143.07         4.92 o                         
 -17   0  10        104.07         94.65         3.64 o                         
 -16   0  10         79.83        101.38         3.55 o                         
 -15   0  10        134.49        122.96         3.93 o                         
 -14   0  10       1880.67       1948.56        25.85 o                         
 -13   0  10         74.43         71.40         2.86 o                         
 -12   0  10         67.02         54.69         1.84 o                         
 -11   0  10        166.29        168.81         3.03 o                         
 -10   0  10        942.26        898.94        11.92 o                         
  -9   0  10       1132.51       1071.11        13.20 o                         
  -8   0  10        135.53        158.62         2.56 o                         
  -7   0  10       2312.76       2420.15        27.22 o                         
  -6   0  10         59.52         43.83         1.36 o                         
  -5   0  10       2748.02       2836.07        32.42 o                         
  -4   0  10       1349.25       1289.74        13.68 o                         
  -3   0  10        955.09       1168.69        14.13 o                         
  -2   0  10        871.69        793.53         9.46 o                         
  -1   0  10        771.55        885.22        10.47 o                         
   0   0  10         34.19         24.64         1.03 o                         
   1   0  10          7.49          8.92         1.80 o                         
   2   0  10       1238.91       1275.26        15.85 o                         
   3   0  10        559.55        555.83         7.62 o                         
   4   0  10        474.71        468.59         6.61 o                         
   5   0  10         29.84         23.31         1.77 o                         
   6   0  10        323.69        290.24         6.28 o                         
   7   0  10        241.11        259.07         5.94 o                         
   8   0  10        137.67        144.61         4.97 o                         
   9   0  10          1.58         -0.81         2.74 o                         
  10   0  10         99.45         75.53         4.32 o                         
  11   0  10        339.74        390.56        19.72 o                         
  12   0  10        181.82        222.15        15.77 o                         
  13   0  10        250.79        293.14        19.06 o                         
  14   0  10          5.06          0.66         7.89 o                         
 -21   1  10         34.27         29.45         3.06 o                         
 -20   1  10          1.10         -1.01         2.50 o                         
 -19   1  10         24.05         20.64         2.75 o                         
 -18   1  10          0.03         -0.70         1.36 o                         
 -17   1  10         43.89         39.48         1.89 o                         
 -16   1  10        404.22        399.79         6.01 o                         
 -15   1  10        135.87        133.71         2.79 o                         
 -14   1  10        234.02        216.55         3.06 o                         
 -13   1  10        354.44        334.77         3.71 o                         
 -12   1  10         58.26         51.47         1.30 o                         
 -11   1  10         37.62         40.86         1.13 o                         
 -10   1  10        196.71        192.20         2.23 o                         
  -9   1  10        669.87        668.42         6.01 o                         
  -8   1  10        305.77        304.89         2.75 o                         
  -7   1  10       1051.78       1114.95         9.09 o                         
  -6   1  10        162.78        145.67         1.65 o                         
  -5   1  10        250.20        265.07         2.46 o                         
  -4   1  10        215.40        270.85         2.43 o                         
  -3   1  10        846.66        971.14         7.97 o                         
  -2   1  10        106.12        103.98         1.48 o                         
  -1   1  10        378.15        332.29         3.12 o                         
   0   1  10         75.45         69.14         1.10 o                         
   1   1  10         34.08         30.47         0.81 o                         
   2   1  10        800.82        742.07         7.21 o                         
   3   1  10        581.05        586.12         6.12 o                         
   4   1  10       1905.88       1895.47        18.75 o                         
   5   1  10        102.05         98.33         2.01 o                         
   6   1  10       2060.66       2035.68        21.65 o                         
   7   1  10         42.69         37.53         1.47 o                         
   8   1  10          7.70          2.64         1.34 o                         
   9   1  10        287.74        285.13         5.05 o                         
  10   1  10         78.13         85.92         4.16 o                         
  11   1  10          0.02          1.60         2.88 o                         
  12   1  10         23.76         14.19         4.39 o                         
  13   1  10         54.93         59.31         7.56 o                         
  14   1  10         75.69         78.11         7.66 o                         
 -21   2  10          1.32          1.24         2.73 o                         
 -20   2  10         75.13         75.02         3.96 o                         
 -19   2  10          3.82          2.62         2.47 o                         
 -18   2  10         11.89          5.80         2.45 o                         
 -17   2  10         37.27         37.91         3.23 o                         
 -16   2  10        105.00        108.82         3.40 o                         
 -15   2  10          0.61         -1.19         1.19 o                         
 -14   2  10        254.71        266.65         3.63 o                         
 -13   2  10        200.84        206.61         2.84 o                         
 -12   2  10        314.74        324.78         3.46 o                         
 -11   2  10        520.88        508.43         4.83 o                         
 -10   2  10        256.93        258.35         2.67 o                         
  -9   2  10          0.81          1.22         0.67 o                         
  -8   2  10        457.13        468.31         3.93 o                         
  -7   2  10       4242.89       4323.78        33.67 o                         
  -6   2  10        239.94        265.73         2.62 o                         
  -5   2  10       4131.82       4574.90        34.28 o                         
  -4   2  10         14.73         20.47         0.71 o                         
  -3   2  10        549.89        569.33         4.59 o                         
  -2   2  10       1246.74       1232.13         9.80 o                         
  -1   2  10          1.28         -0.28         0.65 o                         
   0   2  10        128.82        129.99         1.65 o                         
   1   2  10         80.89         62.29         1.30 o                         
   2   2  10        823.51        797.13         7.84 o                         
   3   2  10         80.54         96.87         1.86 o                         
   4   2  10          8.45         10.57         1.08 o                         
   5   2  10        147.04        139.66         2.40 o                         
   6   2  10         96.67         87.45         2.07 o                         
   7   2  10          1.00         -0.23         1.36 o                         
   8   2  10          3.53          1.35         1.37 o                         
   9   2  10         73.32         66.55         2.34 o                         
  10   2  10          9.08          9.96         1.75 o                         
  11   2  10         39.82         39.97         2.50 o                         
  12   2  10          0.24         -0.95         1.22 o                         
  13   2  10         25.23         29.73         4.43 o                         
  14   2  10         23.96         22.69         5.99 o                         
 -21   3  10         32.60         30.72         6.05 o                         
 -20   3  10         24.72         19.21         4.27 o                         
 -19   3  10         16.36          7.84         3.71 o                         
 -18   3  10         34.97         38.31         4.07 o                         
 -17   3  10          9.18          7.06         3.37 o                         
 -16   3  10          9.21          5.45         2.09 o                         
 -15   3  10         64.79         71.58         2.63 o                         
 -14   3  10        955.04        941.13        11.72 o                         
 -13   3  10        176.80        177.57         2.90 o                         
 -12   3  10       1081.20       1028.69         9.03 o                         
 -11   3  10          6.49          7.76         0.85 o                         
 -10   3  10        147.13        128.50         1.77 o                         
  -9   3  10       1459.01       1479.59        11.54 o                         
  -8   3  10         11.20         16.39         0.80 o                         
  -7   3  10       1231.51       1223.81        10.44 o                         
  -6   3  10        266.33        314.57         3.02 o                         
  -5   3  10          8.68          4.91         0.86 o                         
  -4   3  10        570.27        625.46         5.22 o                         
  -3   3  10          0.73          0.48         0.67 o                         
  -2   3  10         40.55         39.66         0.94 o                         
  -1   3  10        152.18        161.63         2.02 o                         
   0   3  10        268.83        249.48         2.98 o                         
   1   3  10         21.09         18.79         0.95 o                         
   2   3  10         49.55         51.01         1.31 o                         
   3   3  10          2.46          1.97         0.87 o                         
   4   3  10       1119.15       1119.95        11.67 o                         
   5   3  10          0.58         -0.51         0.94 o                         
   6   3  10        684.82        723.47        10.09 o                         
   7   3  10        141.78        134.49         3.20 o                         
   8   3  10         73.31         77.13         2.62 o                         
   9   3  10        436.91        449.27         7.30 o                         
  10   3  10          2.14         -0.92         1.73 o                         
  11   3  10         17.67         16.58         2.16 o                         
  12   3  10         21.17         24.32         2.31 o                         
  13   3  10        113.51        132.35         4.27 o                         
 -20   4  10          2.55          6.61         3.94 o                         
 -19   4  10         10.13         10.16         3.78 o                         
 -18   4  10         74.26         80.16         4.98 o                         
 -17   4  10        150.12        154.39         6.53 o                         
 -16   4  10         52.62         45.84         3.61 o                         
 -15   4  10         66.30         61.65         2.84 o                         
 -14   4  10         73.57         70.66         2.47 o                         
 -13   4  10        132.05        136.64         3.53 o                         
 -12   4  10        114.74        127.16         2.57 o                         
 -11   4  10        283.42        266.72         3.44 o                         
 -10   4  10         16.60          9.61         0.84 o                         
  -9   4  10        521.49        506.75         4.56 o                         
  -8   4  10       2338.76       2382.13        19.10 o                         
  -7   4  10          2.86          2.16         0.83 o                         
  -6   4  10        118.33         98.84         1.76 o                         
  -5   4  10        371.78        364.20         3.30 o                         
  -4   4  10       1153.51       1242.85        11.22 o                         
  -3   4  10        536.66        556.22         5.31 o                         
  -2   4  10        162.99        134.13         1.92 o                         
  -1   4  10        122.03        104.80         1.76 o                         
   0   4  10          3.53          5.40         0.91 o                         
   1   4  10       1119.40       1103.30        11.65 o                         
   2   4  10         48.09         50.18         1.38 o                         
   3   4  10        568.00        573.57         6.52 o                         
   4   4  10        209.65        189.84         3.18 o                         
   5   4  10       1621.12       1557.05        17.93 o                         
   6   4  10        123.72        114.36         3.08 o                         
   7   4  10         23.43         16.02         1.86 o                         
   8   4  10        132.19        129.75         3.76 o                         
   9   4  10         11.88         10.54         1.82 o                         
  10   4  10         75.90         75.00         3.11 o                         
  11   4  10        174.26        196.14         4.78 o                         
  12   4  10         80.19         91.48         3.57 o                         
  13   4  10          4.25          4.21         3.07 o                         
 -19   5  10         55.48         51.82         5.84 o                         
 -18   5  10         49.41         55.76         4.10 o                         
 -17   5  10          0.99          6.38         3.16 o                         
 -16   5  10         32.73         33.84         3.20 o                         
 -15   5  10         52.00         55.52         4.77 o                         
 -14   5  10          0.84          1.59         1.85 o                         
 -13   5  10          2.07         -0.09         1.67 o                         
 -12   5  10        246.37        246.99         4.41 o                         
 -11   5  10          8.60          8.13         1.48 o                         
 -10   5  10        325.19        331.45         4.41 o                         
  -9   5  10        664.24        662.91         6.90 o                         
  -8   5  10         16.26         22.11         0.98 o                         
  -7   5  10          0.11         -0.63         0.83 o                         
  -6   5  10        366.07        343.86         3.90 o                         
  -5   5  10         49.70         48.80         1.33 o                         
  -4   5  10         26.24         21.93         1.26 o                         
  -3   5  10         29.50         25.08         1.12 o                         
  -2   5  10       1661.22       1601.76        14.97 o                         
  -1   5  10        198.15        195.26         2.80 o                         
   0   5  10        294.02        322.84         4.04 o                         
   1   5  10        284.60        271.07         3.63 o                         
   2   5  10         40.26         36.28         1.51 o                         
   3   5  10        598.44        616.10         7.67 o                         
   4   5  10        137.34        128.70         2.88 o                         
   5   5  10          9.40          7.78         1.57 o                         
   6   5  10         11.69         10.43         1.86 o                         
   7   5  10         70.10         70.60         3.59 o                         
   8   5  10          6.50          4.26         1.94 o                         
   9   5  10          3.84          2.75         2.75 o                         
  10   5  10         10.17         12.13         3.00 o                         
  11   5  10          0.24         -2.10         3.26 o                         
  12   5  10         51.44         38.12        13.80 o                         
 -17   6  10          7.32         11.31         3.49 o                         
 -16   6  10         22.28         24.71         3.79 o                         
 -15   6  10        152.54        168.11         4.96 o                         
 -14   6  10         10.39          8.60         1.94 o                         
 -13   6  10         77.44         78.88         2.75 o                         
 -12   6  10          2.60          4.05         1.75 o                         
 -11   6  10          8.33          8.32         1.60 o                         
 -10   6  10        109.36        114.54         2.65 o                         
  -9   6  10         38.06         32.51         1.72 o                         
  -8   6  10         30.33         28.71         1.37 o                         
  -7   6  10        101.58         94.89         2.57 o                         
  -6   6  10         13.06         11.77         1.02 o                         
  -5   6  10         53.91         54.71         1.61 o                         
  -4   6  10         67.10         67.88         1.82 o                         
  -3   6  10        759.99        738.30         8.57 o                         
  -2   6  10        208.42        183.23         2.88 o                         
  -1   6  10        128.60        131.28         2.46 o                         
   0   6  10          0.84          0.54         1.14 o                         
   1   6  10        131.29        136.18         2.85 o                         
   2   6  10         58.87         59.55         1.87 o                         
   3   6  10          1.66          2.76         1.42 o                         
   4   6  10        242.36        224.09         4.48 o                         
   5   6  10          0.21         -0.96         1.47 o                         
   6   6  10         18.10         16.31         2.36 o                         
   7   6  10          7.83          8.50         2.11 o                         
   8   6  10         74.24         71.77         5.51 o                         
   9   6  10         14.55         14.52         3.79 o                         
  10   6  10          0.07         -2.90         3.97 o                         
 -16   7  10          5.90          5.25         3.41 o                         
 -15   7  10        149.04        160.67         5.00 o                         
 -14   7  10         25.29         21.63         2.43 o                         
 -13   7  10          3.12          4.06         2.16 o                         
 -12   7  10          0.33         -1.63         1.63 o                         
 -11   7  10        125.84        126.32         3.26 o                         
 -10   7  10        135.40        138.26         3.12 o                         
  -9   7  10          0.09          0.55         2.11 o                         
  -8   7  10        161.67        192.04         5.43 o                         
  -7   7  10          0.09          0.09         2.02 o                         
  -6   7  10        599.62        610.39         9.98 o                         
  -5   7  10          1.34          0.04         1.87 o                         
  -4   7  10          2.21          0.41         1.17 o                         
  -3   7  10        227.51        231.82         3.71 o                         
  -2   7  10        214.65        223.37         3.64 o                         
  -1   7  10        127.71        132.73         2.61 o                         
   0   7  10         80.02         87.98         2.42 o                         
   1   7  10        112.06        118.69         2.69 o                         
   2   7  10         52.90         50.39         2.74 o                         
   3   7  10        255.18        255.22         4.32 o                         
   4   7  10        108.69        100.08         2.97 o                         
   5   7  10         37.46         35.72         2.15 o                         
   6   7  10          0.68          1.37         2.11 o                         
   7   7  10         38.08         35.30         2.24 o                         
   8   7  10         13.71         12.77         3.98 o                         
   9   7  10          7.79          8.33         6.90 o                         
 -13   8  10        118.40        132.98         4.22 o                         
 -12   8  10        115.08        131.73         5.93 o                         
 -11   8  10          1.02         -1.18         3.06 o                         
 -10   8  10          0.46         -1.04         3.18 o                         
  -9   8  10         58.87         63.06         3.97 o                         
  -8   8  10        127.98        147.32         5.91 o                         
  -7   8  10          3.34          5.24         2.74 o                         
  -6   8  10         22.22         20.85         3.12 o                         
  -5   8  10         12.41         17.60         2.38 o                         
  -4   8  10        302.48        311.61         7.55 o                         
  -3   8  10        144.88        146.26         3.87 o                         
  -2   8  10         13.63         16.92         1.62 o                         
  -1   8  10         59.33         57.99         2.06 o                         
   0   8  10         32.88         40.31         1.98 o                         
   1   8  10         65.54         61.38         2.10 o                         
   2   8  10         29.81         23.65         2.37 o                         
   3   8  10        113.65        110.32         3.30 o                         
   4   8  10         19.63         17.25         2.96 o                         
   5   8  10        126.92        135.61         4.21 o                         
   6   8  10          3.98          2.11         2.35 o                         
 -10   9  10          3.81          5.04         3.67 o                         
  -9   9  10          0.11          3.71         3.79 o                         
  -8   9  10         38.50         42.01         5.31 o                         
  -7   9  10          1.91         -0.62         2.97 o                         
  -6   9  10          9.33          7.73         3.07 o                         
  -5   9  10         67.36         65.06         4.01 o                         
  -4   9  10         13.70         17.34         5.60 o                         
  -3   9  10        252.59        259.86         9.87 o                         
  -2   9  10          1.93          1.96         2.94 o                         
  -1   9  10         13.81         13.67         2.63 o                         
   0   9  10         55.76         52.43         2.15 o                         
   1   9  10          0.65          0.66         1.82 o                         
   2   9  10         43.41         46.91         2.63 o                         
   3   9  10          9.93          5.77         2.89 o                         
 -21   1  11          6.63          3.34         2.58 o                         
 -20   1  11         30.89         35.94         3.24 o                         
 -19   1  11        122.98        129.03         3.92 o                         
 -18   1  11         47.68         48.02         2.24 o                         
 -17   1  11         44.56         38.40         2.07 o                         
 -16   1  11         85.77         80.32         3.23 o                         
 -15   1  11        190.12        195.21         3.80 o                         
 -14   1  11        240.03        225.68         3.23 o                         
 -13   1  11        880.99        831.10        10.15 o                         
 -12   1  11          5.32          5.48         0.96 o                         
 -11   1  11         56.69         74.14         1.88 o                         
 -10   1  11        323.91        326.38         3.21 o                         
  -9   1  11       1429.68       1392.23        11.61 o                         
  -8   1  11        348.00        374.34         3.46 o                         
  -7   1  11        175.32        168.81         2.29 o                         
  -6   1  11        461.31        465.12         4.14 o                         
  -5   1  11       1098.61       1057.83         8.55 o                         
  -4   1  11        429.67        477.28         3.99 o                         
  -3   1  11         11.50          5.80         0.72 o                         
  -2   1  11       1499.29       1538.04        13.05 o                         
  -1   1  11        324.17        286.96         2.92 o                         
   0   1  11        318.57        331.07         3.10 o                         
   1   1  11         52.27         52.15         1.05 o                         
   2   1  11          1.67          1.98         1.07 o                         
   3   1  11       1697.32       1751.56        16.93 o                         
   4   1  11         11.14          8.22         1.18 o                         
   5   1  11        163.99        172.17         3.00 o                         
   6   1  11         79.40         73.98         1.90 o                         
   7   1  11        470.61        469.27         6.61 o                         
   8   1  11        156.75        163.04         4.16 o                         
   9   1  11         15.77          9.10         2.69 o                         
  10   1  11         15.84         19.24         3.28 o                         
  11   1  11         30.56         23.61         4.93 o                         
  12   1  11        184.48        193.04        20.05 o                         
  13   1  11          1.50         -2.18         5.80 o                         
 -21   2  11         14.36         16.07         3.97 o                         
 -20   2  11         84.67         83.33         4.20 o                         
 -19   2  11        148.08        146.56         5.28 o                         
 -18   2  11         84.83         90.66         3.72 o                         
 -17   2  11          0.07          2.10         2.14 o                         
 -16   2  11         57.25         48.86         1.90 o                         
 -15   2  11        606.69        599.96         8.28 o                         
 -14   2  11         80.08         67.87         1.91 o                         
 -13   2  11        639.80        631.62         6.67 o                         
 -12   2  11        170.86        164.92         2.37 o                         
 -11   2  11       1108.82       1060.44         9.35 o                         
 -10   2  11         67.19         65.46         1.26 o                         
  -9   2  11        167.40        186.28         2.11 o                         
  -8   2  11       1298.77       1288.18        10.36 o                         
  -7   2  11        713.34        691.62         5.84 o                         
  -6   2  11        173.97        168.53         1.93 o                         
  -5   2  11          3.81          3.19         0.66 o                         
  -4   2  11        978.65       1020.59         8.28 o                         
  -3   2  11        465.30        421.51         3.64 o                         
  -2   2  11        128.30        150.00         1.80 o                         
  -1   2  11         13.01          3.91         0.71 o                         
   0   2  11       3469.83       3490.36        30.45 o                         
   1   2  11        710.82        753.59         7.26 o                         
   2   2  11        295.08        321.20         3.79 o                         
   3   2  11         14.77         14.48         1.24 o                         
   4   2  11        887.08        857.73         9.59 o                         
   5   2  11       1263.24       1235.48        13.54 o                         
   6   2  11          9.65          7.76         1.50 o                         
   7   2  11         20.81         21.43         1.68 o                         
   8   2  11         21.42         21.53         1.82 o                         
   9   2  11        319.69        300.86         5.64 o                         
  10   2  11        230.49        251.21         4.98 o                         
  11   2  11        137.51        144.07         6.39 o                         
  12   2  11         19.13         30.04         4.36 o                         
  13   2  11         71.22         67.03         9.86 o                         
 -21   3  11          0.03         -8.54         8.54 o                         
 -20   3  11         11.83         10.03         5.15 o                         
 -19   3  11          2.98          3.80         4.84 o                         
 -18   3  11          4.13          4.00         3.32 o                         
 -17   3  11         34.60         36.99         4.00 o                         
 -16   3  11         61.60         62.66         3.43 o                         
 -15   3  11          9.86          9.12         2.09 o                         
 -14   3  11          2.57          2.00         0.98 o                         
 -13   3  11        167.99        167.63         2.44 o                         
 -12   3  11        319.32        314.85         3.35 o                         
 -11   3  11         80.43         77.88         1.45 o                         
 -10   3  11        243.22        238.44         2.58 o                         
  -9   3  11        103.43        107.77         1.62 o                         
  -8   3  11        225.15        202.46         2.30 o                         
  -7   3  11        115.49        117.48         1.68 o                         
  -6   3  11        107.29         98.65         1.48 o                         
  -5   3  11        103.87         97.28         1.46 o                         
  -4   3  11        612.47        570.05         4.96 o                         
  -3   3  11        229.36        218.38         2.33 o                         
  -2   3  11          0.98         -0.65         0.73 o                         
  -1   3  11        275.01        304.02         3.38 o                         
   0   3  11        132.11        122.18         2.09 o                         
   1   3  11         69.91         56.86         1.45 o                         
   2   3  11        400.64        403.41         4.55 o                         
   3   3  11        190.84        186.14         2.88 o                         
   4   3  11         55.68         45.29         1.63 o                         
   5   3  11        478.72        477.87         6.90 o                         
   6   3  11        178.33        182.91         3.64 o                         
   7   3  11         19.73         13.00         1.73 o                         
   8   3  11        135.70        140.42         3.59 o                         
   9   3  11         64.07         72.90         2.64 o                         
  10   3  11         14.87          7.77         2.58 o                         
  11   3  11        126.71        111.51         5.16 o                         
  12   3  11         13.21          5.39         2.26 o                         
  13   3  11         56.81         72.82         9.64 o                         
 -20   4  11          3.25         -0.02         3.83 o                         
 -19   4  11         30.08         37.22         4.27 o                         
 -18   4  11         33.05         33.61         3.54 o                         
 -17   4  11         80.75         71.47         4.21 o                         
 -16   4  11         14.55         16.10         2.76 o                         
 -15   4  11         43.44         45.50         2.83 o                         
 -14   4  11          0.62          1.82         1.61 o                         
 -13   4  11         44.39         41.55         2.03 o                         
 -12   4  11        107.59        103.48         2.47 o                         
 -11   4  11        102.78         98.34         1.85 o                         
 -10   4  11        212.65        202.69         2.52 o                         
  -9   4  11        210.44        215.41         2.81 o                         
  -8   4  11       1329.60       1326.16        11.20 o                         
  -7   4  11         39.09         33.20         1.12 o                         
  -6   4  11        208.29        247.35         2.68 o                         
  -5   4  11        154.88        150.56         1.87 o                         
  -4   4  11        217.99        211.79         2.49 o                         
  -3   4  11        150.86        155.74         2.32 o                         
  -2   4  11        100.39        102.88         1.84 o                         
  -1   4  11        102.30         83.98         1.71 o                         
   0   4  11         14.19         11.94         1.28 o                         
   1   4  11         35.53         31.79         1.41 o                         
   2   4  11        515.35        499.54         6.07 o                         
   3   4  11        270.51        259.82         3.89 o                         
   4   4  11        262.51        237.92         3.68 o                         
   5   4  11        138.01        145.21         3.07 o                         
   6   4  11         60.05         59.39         2.43 o                         
   7   4  11         20.26         18.20         1.94 o                         
   8   4  11         13.02         12.73         1.86 o                         
   9   4  11          2.58          1.05         1.85 o                         
  10   4  11         35.58         33.85         2.44 o                         
  11   4  11          2.74          3.95         2.16 o                         
  12   4  11          2.19          4.62         2.43 o                         
 -19   5  11          6.81          7.79         3.92 o                         
 -18   5  11          0.72          2.66         3.33 o                         
 -17   5  11         13.49         17.00         3.57 o                         
 -16   5  11          7.32          9.39         2.97 o                         
 -15   5  11         85.45         89.13         3.59 o                         
 -14   5  11         58.41         61.52         2.53 o                         
 -13   5  11         55.42         38.03         2.18 o                         
 -12   5  11        138.41        138.66         3.37 o                         
 -11   5  11          5.25          6.53         1.58 o                         
 -10   5  11          0.72          2.98         1.33 o                         
  -9   5  11          0.95          6.57         0.83 o                         
  -8   5  11        389.07        383.64         4.06 o                         
  -7   5  11        550.85        556.33         5.30 o                         
  -6   5  11        270.86        269.37         3.33 o                         
  -5   5  11         12.78         16.95         1.18 o                         
  -4   5  11        209.83        200.18         2.70 o                         
  -3   5  11        122.90        118.26         2.03 o                         
  -2   5  11        301.82        298.89         3.74 o                         
  -1   5  11        334.69        314.60         4.23 o                         
   0   5  11        199.94        195.03         2.90 o                         
   1   5  11         91.72         94.80         2.15 o                         
   2   5  11        413.19        411.37         5.91 o                         
   3   5  11        218.16        215.71         3.81 o                         
   4   5  11        464.24        477.49         8.61 o                         
   5   5  11          2.46         -0.85         1.66 o                         
   6   5  11         30.69         28.09         1.98 o                         
   7   5  11          9.58          9.07         2.21 o                         
   8   5  11        183.60        175.13         5.17 o                         
   9   5  11         35.56         32.59         3.45 o                         
  10   5  11          1.39          3.29         6.04 o                         
  11   5  11         62.64         69.81         5.85 o                         
 -17   6  11          4.96          8.99         3.41 o                         
 -16   6  11         20.01         27.62         3.22 o                         
 -15   6  11          3.38          4.48         2.41 o                         
 -14   6  11        225.02        245.54         5.34 o                         
 -13   6  11         15.07         11.25         2.17 o                         
 -12   6  11         68.18         67.73         2.37 o                         
 -11   6  11         15.26         19.82         1.95 o                         
 -10   6  11         72.09         78.99         2.43 o                         
  -9   6  11        152.35        163.33         3.58 o                         
  -8   6  11         47.44         51.27         2.39 o                         
  -7   6  11        307.89        292.57         3.99 o                         
  -6   6  11        187.57        183.83         3.27 o                         
  -5   6  11       1263.66       1306.62        14.61 o                         
  -4   6  11          3.13          0.45         1.48 o                         
  -3   6  11          5.00          3.66         1.30 o                         
  -2   6  11         33.42         31.83         1.40 o                         
  -1   6  11        207.36        215.80         3.41 o                         
   0   6  11        120.56        124.18         2.67 o                         
   1   6  11         11.94          9.57         1.60 o                         
   2   6  11        727.92        725.22         9.29 o                         
   3   6  11          0.22          0.54         1.55 o                         
   4   6  11        475.96        494.19        10.08 o                         
   5   6  11          4.70          7.15         1.77 o                         
   6   6  11          0.22         -1.40         2.56 o                         
   7   6  11         69.69         70.19         3.26 o                         
   8   6  11          9.52         14.07         2.77 o                         
   9   6  11         28.48         30.33         8.25 o                         
 -16   7  11         64.48         67.31         4.74 o                         
 -15   7  11          4.01          3.40         2.33 o                         
 -14   7  11          8.09          7.06         2.01 o                         
 -13   7  11          1.02         -1.81         1.81 o                         
 -12   7  11          9.11          7.63         2.12 o                         
 -11   7  11         46.55         51.44         2.36 o                         
 -10   7  11         36.40         35.14         2.08 o                         
  -9   7  11         84.49         85.36         3.88 o                         
  -8   7  11         15.89         11.29         2.69 o                         
  -7   7  11          3.11         -0.06         2.37 o                         
  -6   7  11          2.40          7.83         2.01 o                         
  -5   7  11         68.73         66.63         2.00 o                         
  -4   7  11         26.53         27.15         1.60 o                         
  -3   7  11        164.99        154.85         2.97 o                         
  -2   7  11          0.00         -0.27         1.44 o                         
  -1   7  11          0.12          1.42         1.38 o                         
   0   7  11         21.26         21.83         1.69 o                         
   1   7  11         55.34         51.85         2.07 o                         
   2   7  11         49.81         54.69         2.21 o                         
   3   7  11          2.19          2.97         1.57 o                         
   4   7  11         13.58         18.86         2.14 o                         
   5   7  11         24.87         20.10         2.13 o                         
   6   7  11          2.74         -1.12         2.00 o                         
   7   7  11          1.11         -0.76         2.09 o                         
   8   7  11          4.90         -5.20         5.20 o                         
 -13   8  11         12.29         12.16         2.14 o                         
 -12   8  11          1.57          2.92         3.28 o                         
 -11   8  11         21.25         33.74         3.71 o                         
 -10   8  11         83.81         95.22         5.47 o                         
  -9   8  11          9.93         10.89         3.15 o                         
  -8   8  11          3.03          1.05         2.95 o                         
  -7   8  11        233.84        252.82         6.52 o                         
  -6   8  11         30.07         32.89         2.90 o                         
  -5   8  11        214.37        226.40         5.25 o                         
  -4   8  11         55.62         62.12         3.16 o                         
  -3   8  11         10.01          9.04         1.40 o                         
  -2   8  11        189.21        201.70         3.93 o                         
  -1   8  11         27.69         29.81         2.07 o                         
   0   8  11         43.44         51.28         2.05 o                         
   1   8  11          5.74          3.63         1.71 o                         
   2   8  11          6.53          6.39         1.95 o                         
   3   8  11          0.10         -1.09         1.85 o                         
   4   8  11         22.69         18.99         2.37 o                         
   5   8  11          0.62         -1.40         3.36 o                         
  -9   9  11        196.82        211.29         8.08 o                         
  -8   9  11          0.80          6.85         4.27 o                         
  -7   9  11        139.74        150.53         6.84 o                         
  -6   9  11          3.96          5.07         3.66 o                         
  -5   9  11         38.40         40.78         4.27 o                         
  -4   9  11         16.08         20.45         3.78 o                         
  -3   9  11        117.94        114.85         4.81 o                         
  -2   9  11          6.43          7.54         2.58 o                         
  -1   9  11         14.79         12.50         1.51 o                         
   0   9  11         34.85         28.83         2.15 o                         
   1   9  11         22.30         25.77         2.17 o                         
 -21   0  12          2.74          2.94         2.65 o                         
 -20   0  12          9.22         12.07         4.08 o                         
 -19   0  12        264.28        320.90         8.47 o                         
 -18   0  12          4.52          2.11         2.47 o                         
 -17   0  12         26.43         26.28         2.81 o                         
 -16   0  12         15.28         12.72         2.62 o                         
 -15   0  12         17.90         17.80         2.34 o                         
 -14   0  12        362.86        374.59         7.21 o                         
 -13   0  12          0.01          0.02         1.34 o                         
 -12   0  12       2518.94       2473.28        29.40 o                         
 -11   0  12         41.90         46.59         2.65 o                         
 -10   0  12        313.42        338.82         4.69 o                         
  -9   0  12          0.10         -0.79         0.85 o                         
  -8   0  12         14.87         25.46         1.35 o                         
  -7   0  12        136.18        142.43         3.15 o                         
  -6   0  12       3926.68       3825.05        40.09 o                         
  -5   0  12       2251.13       2349.72        28.54 o                         
  -4   0  12          3.09          0.42         0.98 o                         
  -3   0  12        548.10        541.05         6.85 o                         
  -2   0  12        347.72        403.31         5.32 o                         
  -1   0  12       3288.23       3245.36        41.29 o                         
   0   0  12       1608.45       1702.81        21.04 o                         
   1   0  12        927.67       1071.85        13.55 o                         
   2   0  12        144.14        123.30         2.73 o                         
   3   0  12       1038.42       1025.29        13.60 o                         
   4   0  12       1768.75       1848.42        23.75 o                         
   5   0  12        871.68        824.98        14.75 o                         
   6   0  12          7.38          9.63         2.49 o                         
   7   0  12        387.81        394.50         9.23 o                         
   8   0  12        272.71        255.92         7.97 o                         
   9   0  12        134.89        110.36         8.12 o                         
  10   0  12         11.37          9.65         5.80 o                         
  11   0  12          3.39         14.46         8.54 o                         
  12   0  12         33.25         25.63         9.86 o                         
  13   0  12         59.52         64.41        11.17 o                         
 -21   1  12          0.21          1.30         2.72 o                         
 -20   1  12         35.29         29.39         1.87 o                         
 -19   1  12         84.25         79.84         2.95 o                         
 -18   1  12        103.94        101.02         3.20 o                         
 -17   1  12         47.23         46.70         2.24 o                         
 -16   1  12         36.44         32.55         1.90 o                         
 -15   1  12          1.24          2.12         1.57 o                         
 -14   1  12       1189.39       1161.74        14.63 o                         
 -13   1  12        498.85        480.66         5.14 o                         
 -12   1  12        291.95        281.36         3.28 o                         
 -11   1  12         97.14        104.19         1.77 o                         
 -10   1  12         27.17         27.14         1.05 o                         
  -9   1  12          8.91          3.98         0.80 o                         
  -8   1  12         52.04         62.99         1.20 o                         
  -7   1  12        162.69        159.72         2.01 o                         
  -6   1  12        942.99        984.63         7.92 o                         
  -5   1  12        211.98        208.96         2.25 o                         
  -4   1  12        235.60        241.08         2.37 o                         
  -3   1  12        231.65        203.48         2.40 o                         
  -2   1  12        103.76        127.80         1.81 o                         
  -1   1  12         76.03         94.78         1.56 o                         
   0   1  12          6.25          4.76         0.68 o                         
   1   1  12        851.20        856.50         8.35 o                         
   2   1  12        194.67        195.43         2.82 o                         
   3   1  12          5.13          3.87         1.07 o                         
   4   1  12         91.84         82.71         1.91 o                         
   5   1  12         16.21         16.20         1.36 o                         
   6   1  12        474.46        486.40         6.81 o                         
   7   1  12        632.16        673.35         9.54 o                         
   8   1  12          0.36         -2.49         2.49 o                         
   9   1  12         15.26          3.86         2.86 o                         
  10   1  12        159.87        160.42         8.44 o                         
  11   1  12        242.40        238.95        12.99 o                         
  12   1  12         17.51          2.02         7.56 o                         
  13   1  12          0.16         -6.26         6.26 o                         
 -21   2  12          2.87          3.78         3.69 o                         
 -20   2  12          0.49          2.64         3.54 o                         
 -19   2  12         24.00         26.65         3.64 o                         
 -18   2  12         25.03         19.39         3.08 o                         
 -17   2  12          2.18          0.88         1.49 o                         
 -16   2  12         34.73         34.25         1.83 o                         
 -15   2  12         19.28         21.93         1.64 o                         
 -14   2  12        261.71        249.53         3.76 o                         
 -13   2  12         64.88         68.29         1.77 o                         
 -12   2  12        217.32        212.07         2.73 o                         
 -11   2  12        262.95        257.77         2.92 o                         
 -10   2  12         18.76         25.77         0.98 o                         
  -9   2  12          4.00         11.09         0.92 o                         
  -8   2  12        633.27        654.35         5.61 o                         
  -7   2  12       1019.00       1034.46         9.05 o                         
  -6   2  12         43.72         44.65         1.10 o                         
  -5   2  12       1316.60       1342.35        10.50 o                         
  -4   2  12        200.89        196.34         2.06 o                         
  -3   2  12        290.19        319.64         3.15 o                         
  -2   2  12        150.80        131.93         1.83 o                         
  -1   2  12        373.92        393.81         3.97 o                         
   0   2  12        773.84        784.24         8.02 o                         
   1   2  12        247.23        247.66         3.00 o                         
   2   2  12        679.06        657.78         6.87 o                         
   3   2  12          6.55          5.06         1.27 o                         
   4   2  12        419.71        413.88         5.09 o                         
   5   2  12         57.25         51.36         2.00 o                         
   6   2  12        163.38        153.31         3.25 o                         
   7   2  12         27.76         24.18         1.84 o                         
   8   2  12         36.30         36.14         2.26 o                         
   9   2  12          0.12         -1.73         1.73 o                         
  10   2  12          5.19          2.63         1.63 o                         
  11   2  12         20.50         24.14         4.27 o                         
  12   2  12          1.64         -5.99         5.99 o                         
 -20   3  12          7.07          9.96         5.05 o                         
 -19   3  12         88.53         72.92         6.43 o                         
 -18   3  12        141.05        131.73         6.00 o                         
 -17   3  12         12.52         12.81         3.04 o                         
 -16   3  12         17.64         22.47         2.62 o                         
 -15   3  12         35.40         39.89         1.92 o                         
 -14   3  12         25.55         15.91         1.40 o                         
 -13   3  12          3.96          2.86         1.12 o                         
 -12   3  12        351.25        353.01         3.98 o                         
 -11   3  12        165.09        155.40         2.10 o                         
 -10   3  12        133.99        114.94         1.79 o                         
  -9   3  12        120.57         95.39         1.90 o                         
  -8   3  12        218.04        231.26         2.61 o                         
  -7   3  12       1251.42       1259.62        10.48 o                         
  -6   3  12        124.68        104.66         1.56 o                         
  -5   3  12        320.62        333.17         3.25 o                         
  -4   3  12          4.16          1.36         0.68 o                         
  -3   3  12        118.49        115.43         1.71 o                         
  -2   3  12        119.15        117.06         1.82 o                         
  -1   3  12         11.82         16.02         1.05 o                         
   0   3  12        315.17        312.76         3.73 o                         
   1   3  12        546.10        569.26         5.90 o                         
   2   3  12        404.81        412.78         5.21 o                         
   3   3  12         23.92         19.26         1.41 o                         
   4   3  12         27.99         26.89         1.81 o                         
   5   3  12         99.40         89.50         2.54 o                         
   6   3  12        111.04        117.23         4.08 o                         
   7   3  12         34.11         32.22         2.19 o                         
   8   3  12          0.06         -0.20         1.82 o                         
   9   3  12          0.06         -0.09         1.99 o                         
  10   3  12        160.68        182.26         4.57 o                         
  11   3  12        158.30        181.55         6.06 o                         
  12   3  12          0.96          0.26         2.08 o                         
 -20   4  12         31.83         32.94         5.99 o                         
 -19   4  12         31.22         41.82         4.65 o                         
 -18   4  12         10.27         12.96         3.78 o                         
 -17   4  12         62.74         69.55         4.26 o                         
 -16   4  12        117.35        112.85         6.07 o                         
 -15   4  12        174.54        189.18         5.20 o                         
 -14   4  12          0.07         -1.66         1.66 o                         
 -13   4  12          0.02         -0.98         1.54 o                         
 -12   4  12        262.64        238.07         3.42 o                         
 -11   4  12        776.50        765.95         7.99 o                         
 -10   4  12         11.39         14.41         1.11 o                         
  -9   4  12         27.22         24.10         1.12 o                         
  -8   4  12        257.18        275.90         3.11 o                         
  -7   4  12       1156.68       1107.36         9.89 o                         
  -6   4  12       1371.81       1362.84        11.70 o                         
  -5   4  12        381.10        370.98         3.78 o                         
  -4   4  12        608.82        585.48         5.66 o                         
  -3   4  12        168.96        174.63         2.43 o                         
  -2   4  12        884.04        906.77         8.81 o                         
  -1   4  12        349.79        358.23         4.33 o                         
   0   4  12        306.91        305.57         3.99 o                         
   1   4  12        546.90        511.71         6.47 o                         
   2   4  12        320.24        318.05         4.32 o                         
   3   4  12        239.76        242.14         3.92 o                         
   4   4  12          1.17         -0.45         1.54 o                         
   5   4  12        229.31        211.66         3.85 o                         
   6   4  12         36.40         33.20         2.20 o                         
   7   4  12         12.20         10.25         1.85 o                         
   8   4  12        116.80        120.39         3.70 o                         
   9   4  12         32.89         35.86         2.43 o                         
  10   4  12         67.09         73.47         3.84 o                         
  11   4  12          4.12         -0.56         2.27 o                         
 -19   5  12         24.07         26.38         5.76 o                         
 -18   5  12         79.26         79.58         5.38 o                         
 -17   5  12         63.53         67.93         4.45 o                         
 -16   5  12         87.10         88.58         4.16 o                         
 -15   5  12          8.04          8.91         2.35 o                         
 -14   5  12         23.79         22.00         2.30 o                         
 -13   5  12        126.55        125.73         3.67 o                         
 -12   5  12         63.43         64.24         2.23 o                         
 -11   5  12         19.74         20.57         1.51 o                         
 -10   5  12        168.39        175.44         2.71 o                         
  -9   5  12        243.17        207.05         2.93 o                         
  -8   5  12          9.56          9.79         1.12 o                         
  -7   5  12        357.41        352.13         4.24 o                         
  -6   5  12        180.83        174.12         2.72 o                         
  -5   5  12        510.87        477.30         5.20 o                         
  -4   5  12         53.50         50.71         1.65 o                         
  -3   5  12        184.64        192.79         2.78 o                         
  -2   5  12        429.15        426.31         5.30 o                         
  -1   5  12         57.92         52.97         1.77 o                         
   0   5  12        828.32        821.01        10.36 o                         
   1   5  12          3.64          4.80         1.46 o                         
   2   5  12         19.97         20.12         1.75 o                         
   3   5  12        508.40        504.06         9.31 o                         
   4   5  12        401.64        398.58         7.22 o                         
   5   5  12         21.12         17.06         1.95 o                         
   6   5  12         78.96         71.57         3.12 o                         
   7   5  12        158.20        164.97         5.43 o                         
   8   5  12         24.75         22.93         2.90 o                         
   9   5  12         23.49         18.94         3.39 o                         
  10   5  12          4.60          1.38         3.34 o                         
 -17   6  12         39.85         48.57         4.14 o                         
 -16   6  12         27.76         22.86         3.31 o                         
 -15   6  12          0.41          0.64         2.41 o                         
 -14   6  12         16.44         16.92         2.15 o                         
 -13   6  12         43.11         43.50         2.36 o                         
 -12   6  12          0.35          3.07         1.91 o                         
 -11   6  12         36.00         34.34         2.18 o                         
 -10   6  12         58.21         60.12         2.28 o                         
  -9   6  12         19.64         19.31         1.75 o                         
  -8   6  12         60.73         65.71         1.87 o                         
  -7   6  12         23.16         27.79         1.53 o                         
  -6   6  12          8.45          7.55         1.43 o                         
  -5   6  12         49.44         57.63         1.80 o                         
  -4   6  12         21.10         19.75         1.45 o                         
  -3   6  12         98.48        107.33         2.43 o                         
  -2   6  12          5.02          3.74         1.31 o                         
  -1   6  12        110.64        111.13         2.76 o                         
   0   6  12         47.75         45.56         1.86 o                         
   1   6  12         94.72         97.08         2.52 o                         
   2   6  12         18.16         14.38         1.69 o                         
   3   6  12         63.53         62.96         2.57 o                         
   4   6  12         38.36         45.70         2.70 o                         
   5   6  12          1.87         -0.79         1.78 o                         
   6   6  12         10.41          6.22         2.31 o                         
   7   6  12          1.55         -3.00         3.00 o                         
   8   6  12          1.03         -2.91         2.91 o                         
 -15   7  12         29.09         32.73         2.51 o                         
 -14   7  12         16.06          9.59         2.18 o                         
 -13   7  12        104.75        106.62         4.32 o                         
 -12   7  12          8.24          0.08         1.85 o                         
 -11   7  12         29.76         27.98         1.93 o                         
 -10   7  12         75.40         76.66         4.15 o                         
  -9   7  12        285.94        294.33         7.13 o                         
  -8   7  12         79.43         83.54         4.16 o                         
  -7   7  12          9.05          7.92         2.58 o                         
  -6   7  12        246.29        250.19         4.09 o                         
  -5   7  12         40.48         39.68         1.86 o                         
  -4   7  12        277.95        274.58         4.40 o                         
  -3   7  12         22.97         23.59         1.82 o                         
  -2   7  12         16.90         16.99         1.66 o                         
  -1   7  12        104.48        102.86         2.52 o                         
   0   7  12        270.87        291.48         4.79 o                         
   1   7  12         41.99         43.58         2.00 o                         
   2   7  12          0.04          0.32         1.71 o                         
   3   7  12        117.75        126.72         4.68 o                         
   4   7  12         67.51         70.26         2.96 o                         
   5   7  12         33.33         28.66         2.32 o                         
   6   7  12          3.62         -0.37         2.10 o                         
   7   7  12        118.18        120.93         5.79 o                         
 -13   8  12          0.25          1.30         4.90 o                         
 -12   8  12          0.90          0.87         3.47 o                         
 -11   8  12         46.29         48.65         4.57 o                         
 -10   8  12        101.24        119.96         6.00 o                         
  -9   8  12         21.15         30.22         3.53 o                         
  -8   8  12         48.79         47.13         3.72 o                         
  -7   8  12         79.00         88.25         7.05 o                         
  -6   8  12        255.43        277.30         7.14 o                         
  -5   8  12          3.91          5.61         3.33 o                         
  -4   8  12          9.63          8.54         1.77 o                         
  -3   8  12          0.24          1.38         1.56 o                         
  -2   8  12         44.96         47.84         2.98 o                         
  -1   8  12          0.34         -1.18         1.63 o                         
   0   8  12         76.50         81.87         2.46 o                         
   1   8  12         73.13         73.03         2.74 o                         
   2   8  12         12.02         15.11         2.42 o                         
   3   8  12         18.40         16.78         2.32 o                         
   4   8  12         20.73         15.76         2.38 o                         
  -8   9  12          8.45          5.13         5.05 o                         
  -7   9  12          1.59          4.00         3.73 o                         
  -6   9  12          4.99          4.56         3.78 o                         
  -5   9  12          3.37          4.31         3.59 o                         
  -4   9  12          0.95         -1.21         3.40 o                         
  -3   9  12         11.54         13.27         3.70 o                         
  -2   9  12          4.78          5.04         2.60 o                         
  -1   9  12         43.72         53.04         3.37 o                         
 -21   1  13          5.22          7.13         4.70 o                         
 -20   1  13          2.94          2.87         2.06 o                         
 -19   1  13          0.24          1.05         1.83 o                         
 -18   1  13        113.92        115.93         3.44 o                         
 -17   1  13         13.95         11.88         1.84 o                         
 -16   1  13         30.24         32.90         2.01 o                         
 -15   1  13         91.79         83.01         2.37 o                         
 -14   1  13         26.40         27.95         1.65 o                         
 -13   1  13         16.39         23.10         1.33 o                         
 -12   1  13         66.25         62.71         1.50 o                         
 -11   1  13         22.19         16.12         1.07 o                         
 -10   1  13        286.18        261.36         3.07 o                         
  -9   1  13        860.29        898.67         7.94 o                         
  -8   1  13         70.18         68.43         1.28 o                         
  -7   1  13         54.38         52.17         1.18 o                         
  -6   1  13        136.21        153.90         1.95 o                         
  -5   1  13       1130.99       1184.20         9.73 o                         
  -4   1  13       1306.56       1290.27        11.25 o                         
  -3   1  13        126.50        128.47         1.94 o                         
  -2   1  13         90.82        108.11         2.03 o                         
  -1   1  13        184.21        169.54         2.55 o                         
   0   1  13       2866.75       2839.54        25.33 o                         
   1   1  13        117.32        113.90         2.07 o                         
   2   1  13         55.34         57.67         1.54 o                         
   3   1  13        156.40        141.85         2.63 o                         
   4   1  13        468.05        466.01         5.78 o                         
   5   1  13         14.06         16.08         1.44 o                         
   6   1  13         15.55         21.99         1.60 o                         
   7   1  13        137.23        134.73         4.01 o                         
   8   1  13         17.98         10.44         3.14 o                         
   9   1  13        209.53        211.24         9.47 o                         
  10   1  13         57.32         57.41        10.19 o                         
  11   1  13          0.53         -6.26         6.26 o                         
  12   1  13          0.76         -6.04         6.04 o                         
 -21   2  13          1.29          5.48         5.31 o                         
 -20   2  13        107.98        132.88         8.86 o                         
 -19   2  13          4.52          6.13         4.55 o                         
 -18   2  13         69.50         64.00         2.84 o                         
 -17   2  13        153.16        153.88         4.76 o                         
 -16   2  13        553.41        551.00         7.95 o                         
 -15   2  13        227.30        237.01         5.28 o                         
 -14   2  13        123.21        111.50         2.44 o                         
 -13   2  13        783.19        740.75         8.64 o                         
 -12   2  13        236.60        219.77         2.99 o                         
 -11   2  13       1192.32       1141.08        10.32 o                         
 -10   2  13         26.43         26.11         1.15 o                         
  -9   2  13         20.87         19.04         0.99 o                         
  -8   2  13         54.59         57.52         1.30 o                         
  -7   2  13       3030.56       2905.46        23.88 o                         
  -6   2  13        211.76        225.96         2.52 o                         
  -5   2  13          8.32          6.44         0.72 o                         
  -4   2  13         54.44         46.98         1.05 o                         
  -3   2  13         43.35         49.24         1.16 o                         
  -2   2  13        349.03        354.40         3.48 o                         
  -1   2  13         37.44         32.41         1.18 o                         
   0   2  13         83.95         72.82         1.76 o                         
   1   2  13         39.45         39.23         1.36 o                         
   2   2  13       1467.62       1466.65        15.40 o                         
   3   2  13        274.34        291.70         4.50 o                         
   4   2  13         11.82          9.19         1.58 o                         
   5   2  13         19.81         25.96         1.81 o                         
   6   2  13          1.70          4.18         1.67 o                         
   7   2  13        391.60        390.05         6.88 o                         
   8   2  13        134.45        133.72         3.65 o                         
   9   2  13         78.97         82.73         3.04 o                         
  10   2  13          0.24          1.23         1.24 o                         
  11   2  13        115.88        125.68        15.77 o                         
 -20   3  13          0.34         -4.47         4.47 o                         
 -19   3  13          5.19          3.44         4.67 o                         
 -18   3  13          1.29          2.41         4.70 o                         
 -17   3  13         49.86         45.89         4.41 o                         
 -16   3  13         38.42         37.80         2.86 o                         
 -15   3  13         54.40         55.75         2.07 o                         
 -14   3  13        135.68        118.18         2.72 o                         
 -13   3  13         35.30         31.36         2.08 o                         
 -12   3  13          1.23         -0.79         1.15 o                         
 -11   3  13          0.31          0.49         0.91 o                         
 -10   3  13        155.82        166.18         2.34 o                         
  -9   3  13         46.59         50.45         1.35 o                         
  -8   3  13          7.81          6.39         0.95 o                         
  -7   3  13        614.40        638.33         5.89 o                         
  -6   3  13        504.81        504.04         4.66 o                         
  -5   3  13        486.64        478.19         4.30 o                         
  -4   3  13          9.77          9.33         0.74 o                         
  -3   3  13        170.44        170.45         2.26 o                         
  -2   3  13          7.73          5.78         0.92 o                         
  -1   3  13        758.19        768.83         8.19 o                         
   0   3  13         12.19         11.44         1.25 o                         
   1   3  13         24.14         21.05         1.44 o                         
   2   3  13        263.20        246.25         3.75 o                         
   3   3  13        618.67        617.59         8.36 o                         
   4   3  13          9.64          9.66         1.70 o                         
   5   3  13          0.14          0.18         1.64 o                         
   6   3  13        222.24        221.46         6.58 o                         
   7   3  13         54.15         49.37         3.02 o                         
   8   3  13        107.14        102.92         3.66 o                         
   9   3  13         17.08         18.80         2.27 o                         
  10   3  13         86.30         93.77         3.51 o                         
  11   3  13         27.80         34.97         4.29 o                         
 -19   4  13         15.42          2.78         4.90 o                         
 -18   4  13          0.95          0.02         3.67 o                         
 -17   4  13         17.92         21.08         3.84 o                         
 -16   4  13          6.88          8.64         2.65 o                         
 -15   4  13        124.85        112.39         4.08 o                         
 -14   4  13          3.26          3.00         1.72 o                         
 -13   4  13         16.39         15.03         1.26 o                         
 -12   4  13         33.19         33.16         1.46 o                         
 -11   4  13        182.44        174.14         2.83 o                         
 -10   4  13          4.33          3.90         1.33 o                         
  -9   4  13         82.20         85.33         1.78 o                         
  -8   4  13        346.51        334.70         3.79 o                         
  -7   4  13          0.07         -0.47         0.92 o                         
  -6   4  13          0.62          1.00         0.85 o                         
  -5   4  13        484.35        469.67         5.01 o                         
  -4   4  13        270.13        263.15         3.17 o                         
  -3   4  13        140.71        128.19         2.22 o                         
  -2   4  13        412.24        446.83         5.24 o                         
  -1   4  13          1.25          0.23         1.25 o                         
   0   4  13         10.07          9.61         1.35 o                         
   1   4  13        331.03        317.59         4.46 o                         
   2   4  13        226.35        225.18         4.20 o                         
   3   4  13         60.38         55.45         2.19 o                         
   4   4  13        330.85        331.19         5.27 o                         
   5   4  13          5.54          4.48         1.87 o                         
   6   4  13          0.95          2.27         1.84 o                         
   7   4  13         35.61         42.71         2.51 o                         
   8   4  13         25.24         22.84         2.28 o                         
   9   4  13          1.19         -2.05         2.05 o                         
  10   4  13          0.01         -0.99         2.27 o                         
 -18   5  13         61.51         58.70         5.05 o                         
 -17   5  13         27.90         37.14         4.29 o                         
 -16   5  13         14.45         13.88         3.05 o                         
 -15   5  13         65.43         53.82         3.11 o                         
 -14   5  13         71.83         77.05         2.85 o                         
 -13   5  13         17.72         16.88         2.03 o                         
 -12   5  13         44.61         54.66         2.42 o                         
 -11   5  13          5.08          4.14         1.21 o                         
 -10   5  13        126.39        126.93         2.49 o                         
  -9   5  13         82.67         76.63         2.26 o                         
  -8   5  13        129.51        134.92         2.41 o                         
  -7   5  13          1.08         -0.64         1.58 o                         
  -6   5  13        168.99        168.20         3.13 o                         
  -5   5  13        399.98        403.72         5.11 o                         
  -4   5  13        274.26        248.93         3.75 o                         
  -3   5  13         12.81         10.94         1.32 o                         
  -2   5  13          0.55          0.83         1.33 o                         
  -1   5  13         20.16         16.27         1.52 o                         
   0   5  13        163.44        157.45         3.19 o                         
   1   5  13        253.06        247.66         4.61 o                         
   2   5  13        142.94        135.39         3.56 o                         
   3   5  13         51.10         48.80         2.63 o                         
   4   5  13         71.78         66.96         2.65 o                         
   5   5  13         17.39         20.40         2.19 o                         
   6   5  13         89.08         89.10         3.67 o                         
   7   5  13         38.95         37.73         3.31 o                         
   8   5  13          1.51         -1.74         3.67 o                         
   9   5  13          5.38          0.71         3.64 o                         
 -17   6  13         35.37         36.40         4.52 o                         
 -16   6  13         13.94         10.44         3.49 o                         
 -15   6  13          0.32          1.38         2.02 o                         
 -14   6  13         31.62         36.38         2.30 o                         
 -13   6  13         67.10         63.61         2.88 o                         
 -12   6  13        229.52        229.14         7.68 o                         
 -11   6  13          5.74          5.91         1.83 o                         
 -10   6  13          0.02          1.43         1.83 o                         
  -9   6  13         67.20         64.54         1.66 o                         
  -8   6  13        227.93        224.40         4.05 o                         
  -7   6  13        115.69        126.80         3.82 o                         
  -6   6  13          0.63          0.06         1.45 o                         
  -5   6  13        130.45        123.73         2.71 o                         
  -4   6  13        146.20        151.02         3.12 o                         
  -3   6  13        338.62        365.90         4.89 o                         
  -2   6  13          7.35          6.30         1.41 o                         
  -1   6  13        217.34        225.58         3.98 o                         
   0   6  13        122.01        128.32         3.71 o                         
   1   6  13        288.79        303.90         5.04 o                         
   2   6  13          1.01          0.15         1.79 o                         
   3   6  13         21.23         23.69         2.13 o                         
   4   6  13        194.55        194.76         6.85 o                         
   5   6  13         16.12         14.06         2.33 o                         
   6   6  13          3.80          4.15         3.70 o                         
   7   6  13          1.07         -0.67         3.00 o                         
 -15   7  13          2.63          1.53         2.41 o                         
 -14   7  13         46.65         51.54         2.84 o                         
 -13   7  13          5.17          4.94         2.10 o                         
 -12   7  13          7.34          9.83         1.89 o                         
 -11   7  13         18.27         13.96         1.73 o                         
 -10   7  13          0.16          1.41         3.01 o                         
  -9   7  13         17.98         25.37         2.97 o                         
  -8   7  13          3.03         -2.45         2.58 o                         
  -7   7  13         32.55         28.14         2.68 o                         
  -6   7  13        155.39        147.21         3.67 o                         
  -5   7  13         41.33         43.26         2.08 o                         
  -4   7  13         38.12         33.56         1.94 o                         
  -3   7  13         81.44         72.67         2.32 o                         
  -2   7  13          0.36          1.87         1.56 o                         
  -1   7  13         29.05         25.10         1.73 o                         
   0   7  13          0.04          2.58         1.68 o                         
   1   7  13         67.79         66.18         2.59 o                         
   2   7  13         46.82         51.98         2.49 o                         
   3   7  13         86.22         80.16         3.32 o                         
   4   7  13          8.37          7.55         2.23 o                         
   5   7  13          0.64          0.61         2.44 o                         
 -12   8  13         27.56         33.03         4.46 o                         
 -11   8  13          1.81          2.05         3.81 o                         
 -10   8  13        113.23        120.23         6.17 o                         
  -9   8  13         20.80         17.51         4.80 o                         
  -8   8  13        111.06        102.99         5.59 o                         
  -7   8  13          2.70          5.95         3.39 o                         
  -6   8  13          0.01          1.72         2.98 o                         
  -5   8  13        149.65        159.50         5.43 o                         
  -4   8  13          2.94          5.30         1.66 o                         
  -3   8  13         96.11         93.42         2.86 o                         
  -2   8  13         29.62         31.39         2.04 o                         
  -1   8  13         25.10         30.39         2.16 o                         
   0   8  13         68.89         69.68         2.51 o                         
   1   8  13          9.15         10.30         2.14 o                         
   2   8  13          0.71          0.67         2.09 o                         
   3   8  13         39.72         45.61         4.70 o                         
 -21   0  14         46.30         52.94         3.92 o                         
 -20   0  14          4.60          3.63         2.94 o                         
 -19   0  14          9.06         12.95         3.06 o                         
 -18   0  14          0.65          0.73         2.81 o                         
 -17   0  14        120.43        128.71         5.11 o                         
 -16   0  14         23.84         20.52         2.69 o                         
 -15   0  14        147.20        112.12         4.67 o                         
 -14   0  14        159.61        125.48        10.21 o                         
 -13   0  14         53.23         47.48         2.48 o                         
 -12   0  14         88.50         82.11         2.57 o                         
 -11   0  14        360.17        348.99         6.26 o                         
 -10   0  14         19.07         22.55         1.54 o                         
  -9   0  14        132.86        135.60         4.06 o                         
  -8   0  14       4172.83       4015.22        47.34 o                         
  -7   0  14         28.84         25.54         1.57 o                         
  -6   0  14        396.18        373.79         5.37 o                         
  -5   0  14        123.11        109.43         2.28 o                         
  -4   0  14        958.45       1061.05        13.13 o                         
  -3   0  14       2356.58       2403.00        32.41 o                         
  -2   0  14        717.29        732.92        10.60 o                         
  -1   0  14        290.84        282.10         4.91 o                         
   0   0  14        684.04        728.79        10.60 o                         
   1   0  14       2481.93       2452.08        32.37 o                         
   2   0  14          7.06          6.58         1.22 o                         
   3   0  14        216.28        205.70         5.34 o                         
   4   0  14        544.28        567.54        12.25 o                         
   5   0  14        508.36        520.84        11.60 o                         
   6   0  14        493.46        503.32        15.37 o                         
   7   0  14          3.67          6.90         4.88 o                         
   8   0  14         83.55         86.95         8.87 o                         
   9   0  14          1.13         -7.23         8.54 o                         
  10   0  14        406.33        419.33        25.63 o                         
  11   0  14         18.42          4.60         9.20 o                         
 -21   1  14          5.41          3.46         1.80 o                         
 -20   1  14         18.51         19.04         2.07 o                         
 -19   1  14         69.21         75.31         2.87 o                         
 -18   1  14         54.83         50.95         2.61 o                         
 -17   1  14         64.27         60.87         2.63 o                         
 -16   1  14        112.05        101.21         3.77 o                         
 -15   1  14        198.09        179.33         4.66 o                         
 -14   1  14        127.11        124.93         2.95 o                         
 -13   1  14          1.72          1.73         1.21 o                         
 -12   1  14         50.26         48.30         1.57 o                         
 -11   1  14         35.15         41.32         1.77 o                         
 -10   1  14       1461.02       1452.27        12.32 o                         
  -9   1  14        798.79        799.00         7.10 o                         
  -8   1  14         63.51         65.30         1.43 o                         
  -7   1  14        217.00        238.80         2.83 o                         
  -6   1  14        184.53        185.38         3.18 o                         
  -5   1  14         24.80         13.03         0.93 o                         
  -4   1  14         54.25         61.50         1.39 o                         
  -3   1  14         26.31         17.56         0.99 o                         
  -2   1  14         72.41         91.02         2.00 o                         
  -1   1  14        672.05        688.53         6.86 o                         
   0   1  14         18.98         33.09         1.66 o                         
   1   1  14          4.90          3.49         1.06 o                         
   2   1  14         11.06          9.98         1.18 o                         
   3   1  14        607.60        611.28         7.59 o                         
   4   1  14          1.93          1.82         1.42 o                         
   5   1  14          7.54          8.38         1.65 o                         
   6   1  14         23.16         24.95         1.48 o                         
   7   1  14         10.74          6.82         3.14 o                         
   8   1  14        116.75        119.63         7.33 o                         
   9   1  14         61.38         71.28        10.52 o                         
  10   1  14         53.02         58.98         7.66 o                         
  11   1  14          0.02         -5.99         5.99 o                         
 -21   2  14         13.76         18.42         5.43 o                         
 -20   2  14          1.65          4.92         4.80 o                         
 -19   2  14          4.48         -0.07         1.72 o                         
 -18   2  14          0.15         -2.08         2.94 o                         
 -17   2  14          4.89          5.34         2.65 o                         
 -16   2  14          2.69         -0.24         2.10 o                         
 -15   2  14         22.20         20.77         2.13 o                         
 -14   2  14        123.79        122.71         2.76 o                         
 -13   2  14         63.31         72.91         1.87 o                         
 -12   2  14        206.29        200.74         3.15 o                         
 -11   2  14         21.94         20.13         1.27 o                         
 -10   2  14         55.47         54.43         1.48 o                         
  -9   2  14         42.41         45.56         1.32 o                         
  -8   2  14        400.64        420.02         4.45 o                         
  -7   2  14        635.72        627.70         5.96 o                         
  -6   2  14        303.76        314.23         3.32 o                         
  -5   2  14        645.83        623.63         5.46 o                         
  -4   2  14         67.56         72.67         1.41 o                         
  -3   2  14        870.65        874.01         8.09 o                         
  -2   2  14        210.83        218.63         2.82 o                         
  -1   2  14         18.88         19.79         1.07 o                         
   0   2  14        166.96        175.99         2.94 o                         
   1   2  14        665.17        674.18         7.58 o                         
   2   2  14          0.15          1.50         1.43 o                         
   3   2  14          0.17         -1.45         1.45 o                         
   4   2  14         72.98         72.66         2.45 o                         
   5   2  14         47.29         47.68         2.31 o                         
   6   2  14         23.44         19.27         2.07 o                         
   7   2  14         25.01         25.81         2.08 o                         
   8   2  14         66.63         73.08         2.94 o                         
   9   2  14         11.58         14.34         1.77 o                         
  10   2  14         27.69         33.08         9.20 o                         
 -20   3  14         18.13         17.58         5.43 o                         
 -19   3  14        110.62        112.06         8.44 o                         
 -18   3  14         12.79         15.34         4.93 o                         
 -17   3  14          5.13          5.71         1.27 o                         
 -16   3  14        153.23        143.50         5.43 o                         
 -15   3  14        302.11        280.47         5.14 o                         
 -14   3  14          4.11          7.78         1.44 o                         
 -13   3  14         38.02         31.43         1.60 o                         
 -12   3  14         21.35         22.24         1.37 o                         
 -11   3  14         14.27         11.59         1.35 o                         
 -10   3  14        321.37        282.42         3.78 o                         
  -9   3  14         10.33          8.42         1.01 o                         
  -8   3  14         11.38         12.81         1.05 o                         
  -7   3  14         58.02         43.65         1.22 o                         
  -6   3  14        239.51        248.43         3.40 o                         
  -5   3  14        176.74        158.13         2.04 o                         
  -4   3  14         60.61         55.42         1.43 o                         
  -3   3  14          9.22          3.13         1.04 o                         
  -2   3  14          7.83         10.18         1.29 o                         
  -1   3  14        600.25        578.47         6.90 o                         
   0   3  14        212.90        212.16         3.47 o                         
   1   3  14         46.02         40.89         2.43 o                         
   2   3  14         58.31         54.15         2.06 o                         
   3   3  14        446.33        460.80         7.10 o                         
   4   3  14         28.51         30.35         2.18 o                         
   5   3  14          4.93          0.66         1.92 o                         
   6   3  14         11.70         14.66         2.04 o                         
   7   3  14         71.74         64.98         2.75 o                         
   8   3  14         64.15         68.70         3.17 o                         
   9   3  14          8.04          8.96         2.25 o                         
  10   3  14         46.75         51.73         2.98 o                         
 -19   4  14         74.50         69.20         8.33 o                         
 -18   4  14         43.92         41.41         5.81 o                         
 -17   4  14         16.01         13.99         4.90 o                         
 -16   4  14         46.61         54.60         3.92 o                         
 -15   4  14         11.39         17.62         2.44 o                         
 -14   4  14        293.79        300.55         4.34 o                         
 -13   4  14          0.35          2.35         1.24 o                         
 -12   4  14          2.51          1.05         1.29 o                         
 -11   4  14         92.01        106.95         2.46 o                         
 -10   4  14         27.06         22.03         1.47 o                         
  -9   4  14        229.00        231.12         3.59 o                         
  -8   4  14       1017.49        967.39        10.68 o                         
  -7   4  14         82.44         83.23         1.86 o                         
  -6   4  14        237.20        247.23         3.33 o                         
  -5   4  14         78.14         81.55         1.91 o                         
  -4   4  14         60.43         56.91         1.63 o                         
  -3   4  14        412.45        394.87         5.00 o                         
  -2   4  14        615.45        611.75         7.52 o                         
  -1   4  14         31.04         25.72         1.56 o                         
   0   4  14         23.52         26.27         1.66 o                         
   1   4  14        148.85        140.32         3.16 o                         
   2   4  14        839.50        808.70        11.23 o                         
   3   4  14         63.19         66.40         2.45 o                         
   4   4  14         62.09         52.28         2.56 o                         
   5   4  14         14.74          9.04         2.08 o                         
   6   4  14         36.23         36.46         2.49 o                         
   7   4  14        149.92        145.60         4.07 o                         
   8   4  14         48.77         56.43         2.79 o                         
   9   4  14         14.13         12.35         2.56 o                         
 -18   5  14         19.65         16.22         5.43 o                         
 -17   5  14         17.60         17.63         5.18 o                         
 -16   5  14         79.78         86.36         4.80 o                         
 -15   5  14         17.10         16.87         2.36 o                         
 -14   5  14          2.51          3.40         1.88 o                         
 -13   5  14         13.59         17.47         2.24 o                         
 -12   5  14         47.69         40.90         1.97 o                         
 -11   5  14          7.25          5.09         1.33 o                         
 -10   5  14          6.24          3.95         1.27 o                         
  -9   5  14        132.10        131.76         2.65 o                         
  -8   5  14         97.99         93.56         2.05 o                         
  -7   5  14        452.97        475.36         6.98 o                         
  -6   5  14         91.72         83.98         2.85 o                         
  -5   5  14         29.67         28.21         1.74 o                         
  -4   5  14          0.68         -1.27         1.27 o                         
  -3   5  14        271.93        274.29         4.01 o                         
  -2   5  14          0.29         -0.67         1.46 o                         
  -1   5  14         13.29         14.11         1.58 o                         
   0   5  14        355.15        353.40         6.05 o                         
   1   5  14          2.15          3.00         1.82 o                         
   2   5  14        208.86        202.58         4.47 o                         
   3   5  14         60.95         60.89         2.87 o                         
   4   5  14         34.34         36.19         2.44 o                         
   5   5  14        185.35        183.90         5.49 o                         
   6   5  14         55.85         55.62         3.65 o                         
   7   5  14          8.84          8.11         2.89 o                         
   8   5  14          5.96          4.26         3.79 o                         
 -16   6  14         43.90         39.54         3.37 o                         
 -15   6  14          2.10          3.63         2.07 o                         
 -14   6  14         28.83         36.32         2.64 o                         
 -13   6  14          3.38          3.46         2.16 o                         
 -12   6  14         17.22         16.72         2.32 o                         
 -11   6  14         93.08         96.29         3.34 o                         
 -10   6  14          2.16          2.28         1.49 o                         
  -9   6  14          7.83          9.03         1.68 o                         
  -8   6  14          9.86          6.19         1.58 o                         
  -7   6  14          0.27          0.59         1.64 o                         
  -6   6  14         23.09         19.85         1.86 o                         
  -5   6  14         10.86          8.56         1.56 o                         
  -4   6  14         57.67         58.12         2.05 o                         
  -3   6  14         12.28         15.41         1.49 o                         
  -2   6  14          1.16          1.09         1.42 o                         
  -1   6  14         12.34         10.50         1.72 o                         
   0   6  14          8.31          8.53         1.76 o                         
   1   6  14          8.19         11.29         2.06 o                         
   2   6  14         64.77         60.73         2.95 o                         
   3   6  14          9.39          8.10         2.27 o                         
   4   6  14         11.45          8.26         2.18 o                         
   5   6  14          1.96          0.34         2.40 o                         
   6   6  14          1.09         -1.86         3.42 o                         
 -14   7  14          0.49         -2.26         2.26 o                         
 -13   7  14         10.99          6.78         2.41 o                         
 -12   7  14         15.92         11.49         3.58 o                         
 -11   7  14         10.00         10.72         3.77 o                         
 -10   7  14          9.76         12.59         4.27 o                         
  -9   7  14        175.47        184.96         6.42 o                         
  -8   7  14          1.42          1.40         2.90 o                         
  -7   7  14        359.71        369.94         7.23 o                         
  -6   7  14          9.55          9.73         2.39 o                         
  -5   7  14         13.02         13.76         1.88 o                         
  -4   7  14        137.10        140.29         3.26 o                         
  -3   7  14          9.23         13.08         1.74 o                         
  -2   7  14         11.31         10.04         1.66 o                         
  -1   7  14          2.60          3.15         1.64 o                         
   0   7  14        200.42        213.95         5.18 o                         
   1   7  14          1.51          5.71         2.21 o                         
   2   7  14        134.93        136.21         4.20 o                         
   3   7  14          6.90          5.21         2.58 o                         
   4   7  14         34.32         36.35         3.18 o                         
 -11   8  14         23.34         31.51         5.43 o                         
 -10   8  14         20.54         17.20         5.05 o                         
  -9   8  14         12.55          9.41         4.80 o                         
  -8   8  14         25.98         31.48         4.92 o                         
  -7   8  14         65.29         68.76         4.86 o                         
  -6   8  14         29.46         31.14         4.08 o                         
  -5   8  14         66.01         71.26         2.83 o                         
  -4   8  14         11.22         13.11         2.15 o                         
  -3   8  14          0.52          0.55         1.97 o                         
  -2   8  14         86.64         91.37         3.45 o                         
  -1   8  14          9.22         13.80         2.13 o                         
   0   8  14         25.34         24.23         2.08 o                         
   1   8  14         25.92         26.33         2.65 o                         
 -21   1  15         35.53         35.56         2.57 o                         
 -20   1  15         85.22         86.16         3.63 o                         
 -19   1  15          4.74          6.00         2.32 o                         
 -18   1  15          9.50         10.15         2.28 o                         
 -17   1  15          0.18          4.16         2.17 o                         
 -16   1  15        306.00        290.12         7.55 o                         
 -15   1  15          5.09          3.85         1.96 o                         
 -14   1  15        101.85        104.51         4.53 o                         
 -13   1  15          0.11          1.18         1.45 o                         
 -12   1  15         53.22         50.89         2.08 o                         
 -11   1  15         10.02          7.86         1.25 o                         
 -10   1  15        108.35        104.73         2.50 o                         
  -9   1  15        131.19        139.35         2.25 o                         
  -8   1  15        348.46        363.38         4.09 o                         
  -7   1  15        831.92        857.45         8.18 o                         
  -6   1  15        365.06        386.38         4.16 o                         
  -5   1  15        295.26        286.51         3.11 o                         
  -4   1  15        278.53        264.47         3.08 o                         
  -3   1  15        190.62        208.50         2.79 o                         
  -2   1  15       1294.46       1299.30        12.63 o                         
  -1   1  15         53.59         60.47         1.48 o                         
   0   1  15        158.12        153.11         2.32 o                         
   1   1  15          0.01         -0.14         1.30 o                         
   2   1  15        688.36        686.17         9.30 o                         
   3   1  15          3.46          2.64         1.50 o                         
   4   1  15         49.26         53.45         2.10 o                         
   5   1  15          8.39          8.41         1.61 o                         
   6   1  15         48.59         48.50         3.17 o                         
   7   1  15          1.08         -0.46         4.14 o                         
   8   1  15          3.26          4.52         6.24 o                         
   9   1  15        134.98        141.50        12.82 o                         
  10   1  15          7.41         -2.17         6.90 o                         
 -20   2  15         57.64         61.92         3.38 o                         
 -19   2  15         63.00         60.28         4.03 o                         
 -18   2  15         14.81         18.68         2.34 o                         
 -17   2  15         15.87         12.73         2.31 o                         
 -16   2  15          0.09          0.84         2.08 o                         
 -15   2  15        255.26        235.96         5.52 o                         
 -14   2  15        235.41        228.07         4.37 o                         
 -13   2  15         38.71         42.10         1.91 o                         
 -12   2  15          9.23         13.10         1.58 o                         
 -11   2  15         36.77         36.11         1.66 o                         
 -10   2  15        122.94        139.81         2.42 o                         
  -9   2  15       3106.64       2977.78        26.13 o                         
  -8   2  15        548.74        549.83         5.84 o                         
  -7   2  15         51.24         56.17         1.38 o                         
  -6   2  15          0.01         -0.97         0.97 o                         
  -5   2  15        120.62        121.71         1.87 o                         
  -4   2  15        476.05        465.44         4.86 o                         
  -3   2  15        134.00        112.27         1.86 o                         
  -2   2  15        263.79        231.93         3.33 o                         
  -1   2  15          5.26          7.55         0.90 o                         
   0   2  15        492.31        467.57         6.41 o                         
   1   2  15          1.90          1.07         1.44 o                         
   2   2  15         51.01         55.94         2.38 o                         
   3   2  15          0.43         -1.68         1.68 o                         
   4   2  15        268.12        284.52         5.38 o                         
   5   2  15         94.89        106.81         3.32 o                         
   6   2  15          5.44          6.63         1.97 o                         
   7   2  15         34.41         47.91         2.54 o                         
   8   2  15          5.35          4.22         1.77 o                         
   9   2  15        160.70        177.06        11.04 o                         
 -20   3  15         25.30         33.81         5.97 o                         
 -19   3  15          3.18         -0.56         6.02 o                         
 -18   3  15         17.93         17.43         4.90 o                         
 -17   3  15         70.81         63.18         4.08 o                         
 -16   3  15          0.02         -0.87         1.84 o                         
 -15   3  15          2.90         -0.34         1.98 o                         
 -14   3  15         11.92         12.52         1.68 o                         
 -13   3  15        102.58        107.83         2.76 o                         
 -12   3  15         20.45         20.89         1.65 o                         
 -11   3  15         79.30         71.50         1.94 o                         
 -10   3  15        287.83        288.89         4.07 o                         
  -9   3  15         86.73         80.75         2.00 o                         
  -8   3  15        477.30        469.77         6.10 o                         
  -7   3  15          2.12          3.12         0.96 o                         
  -6   3  15        182.21        173.23         2.42 o                         
  -5   3  15          1.32          1.63         0.85 o                         
  -4   3  15        383.12        379.52         4.45 o                         
  -3   3  15          2.72          2.42         1.36 o                         
  -2   3  15          1.78          0.46         1.23 o                         
  -1   3  15        495.23        476.80         6.43 o                         
   0   3  15         83.69         81.75         2.41 o                         
   1   3  15         49.37         36.77         1.86 o                         
   2   3  15         15.20         12.62         1.80 o                         
   3   3  15        144.49        140.13         3.71 o                         
   4   3  15         34.31         27.66         2.20 o                         
   5   3  15         32.60         37.62         2.38 o                         
   6   3  15          0.52          2.25         1.95 o                         
   7   3  15          9.61         10.03         2.27 o                         
   8   3  15         73.55         85.14         3.60 o                         
   9   3  15          0.44         -1.80         2.48 o                         
 -19   4  15         18.06         21.24         5.43 o                         
 -18   4  15          1.13          3.07         4.93 o                         
 -17   4  15          1.02         -1.78         4.67 o                         
 -16   4  15          5.16          3.38         8.54 o                         
 -15   4  15          0.00         -1.35         1.35 o                         
 -14   4  15         84.07         86.99         2.73 o                         
 -13   4  15          0.82         -1.91         1.91 o                         
 -12   4  15         18.27         15.21         1.68 o                         
 -11   4  15        209.73        197.28         3.71 o                         
 -10   4  15         21.58         18.95         1.50 o                         
  -9   4  15        153.19        142.31         2.89 o                         
  -8   4  15         74.85         75.52         1.98 o                         
  -7   4  15        105.02         98.43         2.12 o                         
  -6   4  15        139.28        129.94         2.74 o                         
  -5   4  15        104.86        103.81         2.51 o                         
  -4   4  15         23.41         23.26         1.51 o                         
  -3   4  15        586.26        598.26         7.93 o                         
  -2   4  15         49.89         54.27         2.21 o                         
  -1   4  15         33.14         32.30         1.89 o                         
   0   4  15         55.22         60.67         2.32 o                         
   1   4  15        206.24        199.33         4.33 o                         
   2   4  15         20.87         24.65         2.10 o                         
   3   4  15         10.05          9.68         1.99 o                         
   4   4  15        164.79        176.43         4.66 o                         
   5   4  15         37.11         39.76         3.35 o                         
   6   4  15         25.97         27.66         2.80 o                         
   7   4  15         63.71         71.05         3.10 o                         
   8   4  15         40.70         43.34         3.12 o                         
 -18   5  15         18.00         20.71         5.67 o                         
 -17   5  15         26.84         36.53         5.43 o                         
 -16   5  15         54.27         53.55         5.16 o                         
 -15   5  15         93.37        100.64         4.11 o                         
 -14   5  15          6.18          5.47         2.56 o                         
 -13   5  15         86.86         80.66         2.40 o                         
 -12   5  15          0.41          0.20         1.75 o                         
 -11   5  15          6.23          3.02         1.41 o                         
 -10   5  15         55.29         67.66         2.54 o                         
  -9   5  15          0.17          0.69         1.23 o                         
  -8   5  15        176.85        175.24         3.77 o                         
  -7   5  15         87.33         89.76         2.83 o                         
  -6   5  15         15.32         16.04         1.77 o                         
  -5   5  15         65.14         68.67         2.94 o                         
  -4   5  15         37.11         36.16         1.72 o                         
  -3   5  15        104.85        102.56         2.79 o                         
  -2   5  15        319.02        308.94         4.85 o                         
  -1   5  15        172.48        174.58         4.86 o                         
   0   5  15         77.23         77.72         3.01 o                         
   1   5  15         12.97          9.30         2.14 o                         
   2   5  15         18.20         19.49         2.26 o                         
   3   5  15        170.70        177.80         4.57 o                         
   4   5  15         18.01         23.73         2.57 o                         
   5   5  15          4.82          1.96         2.71 o                         
   6   5  15          2.74          5.46         3.20 o                         
   7   5  15          0.65         -3.33         3.33 o                         
 -16   6  15         10.86         13.62         3.33 o                         
 -15   6  15         86.85         78.53         3.79 o                         
 -14   6  15         10.25         10.85         2.54 o                         
 -13   6  15          3.98          4.08         2.39 o                         
 -12   6  15         93.43         83.62         7.90 o                         
 -11   6  15         40.53         45.30         2.49 o                         
 -10   6  15         64.19         60.09         2.32 o                         
  -9   6  15         71.76         63.64         2.51 o                         
  -8   6  15         89.99         95.11         3.85 o                         
  -7   6  15        107.56        114.72         3.24 o                         
  -6   6  15        133.08        135.11         3.65 o                         
  -5   6  15         41.09         38.02         2.10 o                         
  -4   6  15         46.38         42.04         2.03 o                         
  -3   6  15        208.60        214.53         3.70 o                         
  -2   6  15         91.15         98.14         2.69 o                         
  -1   6  15         14.29         16.16         2.06 o                         
   0   6  15         34.12         37.69         2.53 o                         
   1   6  15        282.46        304.57         6.55 o                         
   2   6  15         43.28         43.47         2.92 o                         
   3   6  15         53.87         49.82         3.06 o                         
   4   6  15         35.55         35.27         2.76 o                         
   5   6  15         64.24         68.63         3.71 o                         
 -14   7  15         21.20         26.71         4.23 o                         
 -13   7  15          5.75          4.79         1.89 o                         
 -12   7  15          6.44          1.53         4.55 o                         
 -11   7  15         10.09         20.79         4.90 o                         
 -10   7  15          8.59          9.56         5.34 o                         
  -9   7  15          8.67         14.22         3.67 o                         
  -8   7  15          7.33          6.16         1.64 o                         
  -7   7  15          0.00          4.90         2.15 o                         
  -6   7  15          1.71          3.57         2.10 o                         
  -5   7  15          0.13         -2.25         2.25 o                         
  -4   7  15         16.49         14.52         2.07 o                         
  -3   7  15          3.60          9.07         2.10 o                         
  -2   7  15          1.77          0.85         1.90 o                         
  -1   7  15         19.41         18.93         2.35 o                         
   0   7  15          2.42          7.89         2.22 o                         
   1   7  15          6.24          5.81         2.23 o                         
   2   7  15          7.47         10.01         2.62 o                         
   3   7  15          3.56          5.18         2.60 o                         
 -10   8  15          2.45          2.68         6.83 o                         
  -9   8  15          5.13          3.62         4.90 o                         
  -8   8  15         67.50         79.19         5.33 o                         
  -7   8  15         35.92         38.87         4.29 o                         
  -6   8  15          2.96          3.22         1.63 o                         
  -5   8  15         25.65         30.32         2.41 o                         
  -4   8  15         40.05         37.81         2.78 o                         
  -3   8  15         55.26         56.74         3.07 o                         
  -2   8  15         71.06         75.51         3.13 o                         
  -1   8  15         15.43         15.93         3.17 o                         
 -21   0  16          3.83         15.40         4.64 o                         
 -20   0  16         81.12         80.90         4.49 o                         
 -19   0  16         31.19         33.06         3.55 o                         
 -18   0  16         49.69         41.01         3.59 o                         
 -17   0  16         11.59         15.59         3.09 o                         
 -16   0  16          7.66          7.08         2.73 o                         
 -15   0  16        104.78         93.96         7.29 o                         
 -14   0  16         17.42         15.55         2.93 o                         
 -13   0  16         10.04          7.14         2.81 o                         
 -12   0  16         11.56          9.66         2.08 o                         
 -11   0  16        206.78        222.91         4.87 o                         
 -10   0  16        586.18        506.82        10.24 o                         
  -9   0  16          1.72          2.68         1.35 o                         
  -8   0  16        691.40        652.78         9.88 o                         
  -7   0  16        501.38        558.64         8.55 o                         
  -6   0  16        338.38        299.55         4.98 o                         
  -5   0  16         34.34         26.58         1.72 o                         
  -4   0  16         63.97         64.90         2.39 o                         
  -3   0  16        323.46        293.49         5.17 o                         
  -2   0  16       1248.31       1181.72        18.02 o                         
  -1   0  16        982.73        929.51        15.79 o                         
   0   0  16         33.27         33.29         2.03 o                         
   1   0  16        101.44        101.17         3.17 o                         
   2   0  16        124.47        133.04         3.63 o                         
   3   0  16         89.50         92.73         4.80 o                         
   4   0  16         45.58         32.95         4.35 o                         
   5   0  16        126.18        128.85         8.83 o                         
   6   0  16        156.48        176.15        14.46 o                         
   7   0  16         33.91         36.81         9.20 o                         
   8   0  16         15.67         18.40         8.54 o                         
   9   0  16          0.07         -7.23         8.54 o                         
 -20   1  16          4.31          6.66         3.10 o                         
 -19   1  16          2.99          2.38         2.60 o                         
 -18   1  16         44.69         37.55         3.66 o                         
 -17   1  16         69.31         56.03         3.21 o                         
 -16   1  16         26.63         23.66         2.60 o                         
 -15   1  16         51.80         43.91         3.30 o                         
 -14   1  16         58.71         62.01         3.14 o                         
 -13   1  16        165.44        163.91         4.46 o                         
 -12   1  16        184.16        170.74         4.71 o                         
 -11   1  16          4.14          2.75         1.29 o                         
 -10   1  16         67.06         65.14         1.81 o                         
  -9   1  16         76.10         84.58         2.36 o                         
  -8   1  16        721.95        730.85         8.52 o                         
  -7   1  16          0.33         -1.11         1.11 o                         
  -6   1  16          9.81          3.07         1.09 o                         
  -5   1  16        188.67        173.19         2.43 o                         
  -4   1  16         17.47          9.22         1.09 o                         
  -3   1  16         51.13         45.14         1.43 o                         
  -2   1  16        218.07        196.25         3.40 o                         
  -1   1  16         96.24         90.85         2.04 o                         
   0   1  16         29.98         27.51         1.85 o                         
   1   1  16          7.32          6.49         1.64 o                         
   2   1  16          4.92          7.75         1.71 o                         
   3   1  16        202.79        213.61         4.33 o                         
   4   1  16         14.73         15.22         1.91 o                         
   5   1  16        182.73        190.68         5.25 o                         
   6   1  16          0.10         -0.09         4.14 o                         
   7   1  16          7.61         10.21         5.52 o                         
   8   1  16         35.00         34.84         6.73 o                         
   9   1  16         37.68         31.73         7.10 o                         
 -20   2  16         25.63         22.30         2.50 o                         
 -19   2  16         19.50         16.50         2.47 o                         
 -18   2  16          6.42          3.21         2.32 o                         
 -17   2  16          2.65          1.96         2.35 o                         
 -16   2  16         29.22         29.93         2.67 o                         
 -15   2  16          0.91          0.28         2.44 o                         
 -14   2  16        102.31        109.17         3.75 o                         
 -13   2  16          3.52          2.05         1.73 o                         
 -12   2  16         47.73         39.13         2.13 o                         
 -11   2  16          5.87          9.26         1.70 o                         
 -10   2  16         33.31         37.37         2.33 o                         
  -9   2  16         71.03         72.37         2.08 o                         
  -8   2  16        116.83        120.06         3.42 o                         
  -7   2  16         26.79         27.30         1.23 o                         
  -6   2  16        190.02        182.65         2.76 o                         
  -5   2  16         55.02         51.36         1.47 o                         
  -4   2  16         56.94         52.56         1.43 o                         
  -3   2  16        191.84        181.26         2.82 o                         
  -2   2  16        296.99        288.64         4.48 o                         
  -1   2  16         17.07         18.94         1.57 o                         
   0   2  16         98.69         79.37         2.56 o                         
   1   2  16        200.15        203.73         4.74 o                         
   2   2  16          4.84          4.00         1.85 o                         
   3   2  16         12.48         10.70         2.01 o                         
   4   2  16          2.37          0.96         1.89 o                         
   5   2  16         32.55         30.34         2.97 o                         
   6   2  16         27.42         25.76         3.47 o                         
   7   2  16         33.01         35.61         2.56 o                         
   8   2  16          2.45          1.97         2.01 o                         
 -19   3  16         44.31         38.80         5.81 o                         
 -18   3  16         21.78         24.22         2.62 o                         
 -17   3  16         19.97         18.63         2.44 o                         
 -16   3  16         22.92         25.81         2.59 o                         
 -15   3  16         15.47         17.52         2.17 o                         
 -14   3  16         27.59         35.02         2.41 o                         
 -13   3  16        231.86        204.87         4.24 o                         
 -12   3  16         19.02         17.69         1.79 o                         
 -11   3  16          0.78          2.18         1.50 o                         
 -10   3  16         86.59         69.63         2.16 o                         
  -9   3  16        223.52        222.47         3.52 o                         
  -8   3  16        291.37        296.05         4.43 o                         
  -7   3  16        477.34        492.62         5.62 o                         
  -6   3  16         14.05         20.25         1.25 o                         
  -5   3  16        454.64        462.84         4.93 o                         
  -4   3  16         21.42         20.60         1.44 o                         
  -3   3  16         92.36         93.09         2.48 o                         
  -2   3  16          7.76          4.32         1.66 o                         
  -1   3  16          2.05          2.40         1.72 o                         
   0   3  16        258.18        253.81         4.73 o                         
   1   3  16        113.28        114.45         3.61 o                         
   2   3  16         28.07         23.42         2.10 o                         
   3   3  16          0.02          0.21         1.92 o                         
   4   3  16         34.76         32.49         2.43 o                         
   5   3  16        119.25        137.17         3.94 o                         
   6   3  16          0.61         -1.60         2.24 o                         
   7   3  16         36.04         43.90         3.40 o                         
   8   3  16         36.68         49.69         4.84 o                         
 -18   4  16         14.42         15.88         5.29 o                         
 -17   4  16         26.60         41.30         5.67 o                         
 -16   4  16         62.69         56.99         3.55 o                         
 -15   4  16         18.42         17.79         2.01 o                         
 -14   4  16         41.38         49.65         2.31 o                         
 -13   4  16          5.48          6.53         1.77 o                         
 -12   4  16         34.12         34.12         2.06 o                         
 -11   4  16          0.36          1.88         1.61 o                         
 -10   4  16        240.58        238.77         4.31 o                         
  -9   4  16         74.31         91.36         2.39 o                         
  -8   4  16         89.64         84.33         2.19 o                         
  -7   4  16        120.07        123.96         2.39 o                         
  -6   4  16        171.04        139.28         3.61 o                         
  -5   4  16        128.31        121.82         2.85 o                         
  -4   4  16          3.39          2.54         1.49 o                         
  -3   4  16          9.05         11.73         1.88 o                         
  -2   4  16          4.69          5.24         2.17 o                         
  -1   4  16        596.41        591.31        10.16 o                         
   0   4  16         86.09         86.62         3.32 o                         
   1   4  16         38.39         33.16         2.49 o                         
   2   4  16         84.63         83.98         3.82 o                         
   3   4  16         13.89         10.21         2.33 o                         
   4   4  16        193.86        205.79         5.72 o                         
   5   4  16          7.40          3.81         2.49 o                         
   6   4  16          2.86          8.32         2.53 o                         
   7   4  16         34.36         41.36         2.90 o                         
 -17   5  16          5.19         11.85         5.00 o                         
 -16   5  16          0.36          5.07         3.59 o                         
 -15   5  16          9.73          5.20         2.85 o                         
 -14   5  16         14.32         17.76         2.64 o                         
 -13   5  16         35.25         32.22         2.52 o                         
 -12   5  16         47.01         42.87         2.09 o                         
 -11   5  16         23.58         21.87         1.68 o                         
 -10   5  16        103.08        106.15         2.56 o                         
  -9   5  16          5.31          4.77         1.09 o                         
  -8   5  16          5.70          2.82         1.92 o                         
  -7   5  16          1.18         -0.23         1.69 o                         
  -6   5  16         12.73         11.95         1.88 o                         
  -5   5  16          0.51         -1.63         1.63 o                         
  -4   5  16          2.22         -0.09         1.74 o                         
  -3   5  16         69.95         67.36         2.55 o                         
  -2   5  16         37.48         40.74         2.43 o                         
  -1   5  16         50.02         47.92         2.53 o                         
   0   5  16          3.63          6.49         2.19 o                         
   1   5  16         18.56         14.31         2.58 o                         
   2   5  16         62.34         67.09         3.09 o                         
   3   5  16         12.33         10.08         2.38 o                         
   4   5  16          1.10          3.71         2.90 o                         
   5   5  16         36.07         35.57         3.50 o                         
   6   5  16         23.60         29.65         4.31 o                         
 -15   6  16          0.01         -1.79         4.16 o                         
 -14   6  16          0.70          0.11         2.50 o                         
 -13   6  16         25.97         22.28         2.90 o                         
 -12   6  16         14.63         18.23         5.37 o                         
 -11   6  16          5.62          4.50         2.00 o                         
 -10   6  16          8.41          5.36         2.07 o                         
  -9   6  16         30.22         36.92         2.38 o                         
  -8   6  16         10.79          7.11         1.98 o                         
  -7   6  16          0.03          1.01         2.01 o                         
  -6   6  16          1.98         -0.46         1.96 o                         
  -5   6  16         14.65         14.30         2.05 o                         
  -4   6  16          3.09         -0.31         1.88 o                         
  -3   6  16          2.45          2.73         2.00 o                         
  -2   6  16          5.72          6.28         2.20 o                         
  -1   6  16         51.56         57.44         3.18 o                         
   0   6  16          2.25          2.60         2.20 o                         
   1   6  16         13.96         15.18         2.40 o                         
   2   6  16          1.67          4.95         2.50 o                         
   3   6  16          5.10          7.72         2.48 o                         
   4   6  16          0.02          4.04         2.75 o                         
 -13   7  16          0.23          2.17         4.80 o                         
 -12   7  16         15.01          6.44         5.05 o                         
 -11   7  16          5.76         11.17         4.93 o                         
 -10   7  16         19.19         18.57         5.18 o                         
  -9   7  16          0.08          1.68         1.73 o                         
  -8   7  16         43.71         38.83         2.84 o                         
  -7   7  16         80.46         86.67         3.63 o                         
  -6   7  16         49.77         46.08         3.25 o                         
  -5   7  16         57.33         54.19         2.98 o                         
  -4   7  16          5.74          6.40         2.23 o                         
  -3   7  16         53.28         50.12         2.73 o                         
  -2   7  16         20.67         19.77         2.65 o                         
  -1   7  16        153.19        165.22         5.31 o                         
   0   7  16          0.53          1.27         2.51 o                         
   1   7  16          1.00          5.66         2.48 o                         
  -7   8  16          0.06         -7.23         8.54 o                         
  -6   8  16         24.26         20.13         2.83 o                         
  -5   8  16         24.18         23.50         2.91 o                         
 -20   1  17         10.43         13.48         2.96 o                         
 -19   1  17         61.04         61.11         3.63 o                         
 -18   1  17         16.79         27.04         2.96 o                         
 -17   1  17          3.08          4.00         2.52 o                         
 -16   1  17        102.51        116.25         4.13 o                         
 -15   1  17         12.47         18.42         2.52 o                         
 -14   1  17         53.40         46.40         3.20 o                         
 -13   1  17          0.01          1.45         2.39 o                         
 -12   1  17         69.93         73.88         2.64 o                         
 -11   1  17         19.13         24.19         1.98 o                         
 -10   1  17        215.40        234.38         3.96 o                         
  -9   1  17          6.06          1.02         1.45 o                         
  -8   1  17        110.68        104.65         2.50 o                         
  -7   1  17          1.36         -0.52         1.32 o                         
  -6   1  17          0.68         -1.22         1.22 o                         
  -5   1  17        390.79        396.59         5.71 o                         
  -4   1  17          2.43          2.74         1.33 o                         
  -3   1  17         20.39         16.05         1.40 o                         
  -2   1  17          1.27          3.99         1.24 o                         
  -1   1  17        605.04        590.43         7.46 o                         
   0   1  17          4.80          1.50         1.92 o                         
   1   1  17         18.12         17.03         1.96 o                         
   2   1  17        187.98        206.55         4.88 o                         
   3   1  17         57.70         52.56         2.67 o                         
   4   1  17        104.53        104.08         3.90 o                         
   5   1  17          9.80          0.71         6.24 o                         
   6   1  17         44.89         54.40         9.86 o                         
   7   1  17         60.48         65.35         7.66 o                         
   8   1  17        142.41        158.53        11.17 o                         
 -20   2  17         37.61         39.20         4.38 o                         
 -19   2  17          1.58          3.66         2.47 o                         
 -18   2  17         60.96         67.23         3.38 o                         
 -17   2  17        170.14        169.22         5.56 o                         
 -16   2  17         29.17         28.11         3.33 o                         
 -15   2  17          1.05         -2.11         2.11 o                         
 -14   2  17         18.46         21.50         2.50 o                         
 -13   2  17        151.89        145.67         3.80 o                         
 -12   2  17        312.24        287.91         5.24 o                         
 -11   2  17         97.21         84.95         3.10 o                         
 -10   2  17          7.98          6.66         1.64 o                         
  -9   2  17         92.92         86.38         2.55 o                         
  -8   2  17         47.55         60.80         1.97 o                         
  -7   2  17         69.94         60.21         1.97 o                         
  -6   2  17        313.26        286.56         4.14 o                         
  -5   2  17        198.68        181.73         3.15 o                         
  -4   2  17         85.56         71.71         1.93 o                         
  -3   2  17          3.95          0.83         1.02 o                         
  -2   2  17        226.53        219.30         4.33 o                         
  -1   2  17         49.94         47.28         2.35 o                         
   0   2  17          0.99          0.06         1.93 o                         
   1   2  17          0.04          0.22         1.99 o                         
   2   2  17          0.46         -1.86         1.86 o                         
   3   2  17          0.04         -2.09         2.09 o                         
   4   2  17          8.97         12.37         2.26 o                         
   5   2  17          0.00         -1.29         2.66 o                         
   6   2  17          2.54          1.55         4.17 o                         
   7   2  17          2.70          1.33         2.94 o                         
 -19   3  17          4.45          1.97         2.56 o                         
 -18   3  17         24.84         25.62         2.50 o                         
 -17   3  17         10.10          7.79         2.42 o                         
 -16   3  17         60.57         58.23         3.49 o                         
 -15   3  17          3.62          0.92         2.22 o                         
 -14   3  17          6.50          5.98         2.76 o                         
 -13   3  17        134.28        135.28         4.46 o                         
 -12   3  17          2.91          6.29         1.90 o                         
 -11   3  17          7.61          4.36         1.97 o                         
 -10   3  17         56.06         55.29         2.18 o                         
  -9   3  17        118.30        120.07         2.89 o                         
  -8   3  17          1.51          1.73         1.45 o                         
  -7   3  17         80.80         80.98         2.30 o                         
  -6   3  17         47.20         51.51         1.83 o                         
  -5   3  17         37.82         39.09         2.12 o                         
  -4   3  17        386.94        401.64         6.90 o                         
  -3   3  17          5.87          7.93         1.79 o                         
  -2   3  17        225.97        221.02         5.17 o                         
  -1   3  17          1.24          0.17         1.77 o                         
   0   3  17        238.08        248.60         4.79 o                         
   1   3  17         20.31         20.67         2.09 o                         
   2   3  17         49.55         39.27         2.44 o                         
   3   3  17          0.23          1.05         2.14 o                         
   4   3  17          2.95         -0.53         2.18 o                         
   5   3  17         34.68         38.38         4.17 o                         
   6   3  17          0.56          0.43         2.76 o                         
   7   3  17          0.76          1.58         2.82 o                         
 -18   4  17          4.51         -1.94         5.72 o                         
 -17   4  17         48.53         45.85         5.91 o                         
 -16   4  17          2.06          1.05         2.08 o                         
 -15   4  17         13.75         15.94         2.23 o                         
 -14   4  17         25.84         25.47         2.12 o                         
 -13   4  17          9.69          5.98         1.87 o                         
 -12   4  17         73.61         75.77         2.62 o                         
 -11   4  17         92.60         87.43         2.75 o                         
 -10   4  17         29.46         37.75         2.03 o                         
  -9   4  17        188.71        185.88         3.60 o                         
  -8   4  17          0.32          1.55         1.32 o                         
  -7   4  17          0.05         -1.74         1.74 o                         
  -6   4  17         15.15         13.41         2.06 o                         
  -5   4  17          3.83          5.13         1.92 o                         
  -4   4  17         34.60         38.53         2.59 o                         
  -3   4  17        197.90        189.67         6.68 o                         
  -2   4  17         54.56         46.04         2.79 o                         
  -1   4  17         11.06          0.24         2.17 o                         
   0   4  17          0.21          0.16         2.14 o                         
   1   4  17        170.75        172.14         4.91 o                         
   2   4  17          5.54          6.84         2.47 o                         
   3   4  17         11.27         12.22         2.94 o                         
   4   4  17         22.86         26.77         2.85 o                         
   5   4  17         13.21         16.81         2.96 o                         
   6   4  17         84.11         90.64         4.12 o                         
 -17   5  17          9.15          2.21         5.68 o                         
 -16   5  17         10.92          9.64         3.88 o                         
 -15   5  17          0.00          0.29         2.53 o                         
 -14   5  17          0.75          1.07         1.50 o                         
 -13   5  17        106.32        107.45         3.06 o                         
 -12   5  17         10.79         10.79         1.73 o                         
 -11   5  17          8.35         13.22         1.88 o                         
 -10   5  17         16.40         12.02         1.65 o                         
  -9   5  17         95.40         91.62         3.26 o                         
  -8   5  17          0.05         -1.10         2.00 o                         
  -7   5  17        107.38        120.99         3.61 o                         
  -6   5  17         19.26         13.94         2.08 o                         
  -5   5  17          1.52         -0.32         2.12 o                         
  -4   5  17         63.32         68.08         3.66 o                         
  -3   5  17          3.56          3.92         2.26 o                         
  -2   5  17         17.25         17.08         2.42 o                         
  -1   5  17          0.19          1.43         2.19 o                         
   0   5  17         76.05         77.66         3.32 o                         
   1   5  17         37.03         39.79         2.88 o                         
   2   5  17          5.57          1.85         3.01 o                         
   3   5  17          2.10         -1.97         2.58 o                         
   4   5  17          2.26         -0.45         2.96 o                         
 -15   6  17          6.16          4.97         3.26 o                         
 -14   6  17         51.55         55.91         3.49 o                         
 -13   6  17         20.79         21.29         2.47 o                         
 -12   6  17          7.21          5.25         1.39 o                         
 -11   6  17         78.54         76.99         3.52 o                         
 -10   6  17          6.78          5.88         2.39 o                         
  -9   6  17        147.54        167.49         4.48 o                         
  -8   6  17          6.89          7.60         2.15 o                         
  -7   6  17          5.67          5.57         2.12 o                         
  -6   6  17         64.31         61.12         3.01 o                         
  -5   6  17         26.36         30.16         2.39 o                         
  -4   6  17          7.19          7.92         2.28 o                         
  -3   6  17          2.34          3.36         2.33 o                         
  -2   6  17        252.58        267.69         6.44 o                         
  -1   6  17          0.00          6.55         2.58 o                         
   0   6  17         96.33         91.95         4.04 o                         
   1   6  17         46.72         44.23         3.17 o                         
   2   6  17         20.69         23.55         2.90 o                         
 -11   7  17          3.40         10.00         4.80 o                         
 -10   7  17          0.08         -1.35         1.42 o                         
  -9   7  17          2.25         -0.87         2.10 o                         
  -8   7  17          0.14          4.38         2.23 o                         
  -7   7  17          9.93         14.68         2.53 o                         
  -6   7  17         25.64         20.87         2.63 o                         
  -5   7  17          1.16         -0.33         2.35 o                         
  -4   7  17          0.11          1.74         2.44 o                         
  -3   7  17          0.11          1.10         2.60 o                         
  -2   7  17          0.00          0.76         3.36 o                         
  -1   7  17         10.40         12.71         2.88 o                         
 -20   0  18         49.11         58.51         6.19 o                         
 -19   0  18         19.86         30.95         6.97 o                         
 -18   0  18        261.80        294.14        15.77 o                         
 -17   0  18          0.79          9.20         6.04 o                         
 -16   0  18         38.86         28.36         9.86 o                         
 -15   0  18         16.51         16.24         6.26 o                         
 -14   0  18        177.49        203.70        15.77 o                         
 -13   0  18         27.12         21.30         8.54 o                         
 -12   0  18        130.48        138.90         7.57 o                         
 -11   0  18         14.11         18.08         3.25 o                         
 -10   0  18         49.38         53.79         3.21 o                         
  -9   0  18        159.19        158.66         5.24 o                         
  -8   0  18          2.67          3.15         2.24 o                         
  -7   0  18         19.86         13.54         2.53 o                         
  -6   0  18         31.19         29.74         2.91 o                         
  -5   0  18        217.83        231.41         6.07 o                         
  -4   0  18         92.23         87.34         3.92 o                         
  -3   0  18         69.78         54.10         3.01 o                         
  -2   0  18        413.34        412.53         8.81 o                         
  -1   0  18         77.71         74.66         3.31 o                         
   0   0  18         62.31         63.81         3.28 o                         
   1   0  18          0.16         -0.42         1.68 o                         
   2   0  18        390.42        380.35        16.27 o                         
   3   0  18         29.35         36.81         9.86 o                         
   4   0  18        160.52        180.09        15.77 o                         
   5   0  18          2.57          5.26         7.89 o                         
   6   0  18         11.94         11.17         8.54 o                         
   7   0  18        167.42        184.03        16.43 o                         
 -20   1  18         11.25         16.84         3.30 o                         
 -19   1  18          2.28          4.27         2.86 o                         
 -18   1  18         20.32         26.47         3.12 o                         
 -17   1  18         25.16         29.92         3.67 o                         
 -16   1  18         51.17         46.75         3.71 o                         
 -15   1  18         11.56         10.79         2.99 o                         
 -14   1  18          0.15         -2.93         2.93 o                         
 -13   1  18         29.80         32.26         3.41 o                         
 -12   1  18         68.60         67.38         3.07 o                         
 -11   1  18        215.72        215.41         5.13 o                         
 -10   1  18         50.74         41.94         2.57 o                         
  -9   1  18          0.67         -1.16         1.63 o                         
  -8   1  18         19.31         10.16         1.74 o                         
  -7   1  18         49.56         37.65         1.92 o                         
  -6   1  18         29.68         24.77         1.79 o                         
  -5   1  18        231.71        231.66         4.07 o                         
  -4   1  18         40.08         30.04         1.75 o                         
  -3   1  18         44.55         44.99         1.90 o                         
  -2   1  18          6.99          2.24         1.62 o
[truncated: 46,254 more chars]
