# Supplementary material for: N-Cyclo­amino substituent effects on the packing architecture of ortho-sul­fan­il­amide mol­ecular crystals and their in silico carbonic anhydrase II and IX inhibitory activities
Source: Acta Crystallogr C Struct Chem. 2022 Nov 8;78(Pt 12):730–42. doi: 10.1107/S2053229622010130 (PMC9720883; doi:10.1107/S2053229622010130)
Supplement: Supplementary file 6 [file c-78-00730-ka115sup6.hkl]

data_ka115                                                                      
_shelx_title ' ka115_a.res in Pbca'                                             
_shelx_refln_list_code          4                                               
_shelx_F_calc_maximum      170.01                                               
_exptl_crystal_F_000      1024.00                                               
_reflns_d_resolution_high  0.7490                                               
                                                                                
loop_                                                                           
 _space_group_symop_operation_xyz                                               
 'x, y, z'                                                                      
 '-x+1/2, -y, z+1/2'                                                            
 '-x, y+1/2, -z+1/2'                                                            
 'x+1/2, -y+1/2, -z'                                                            
 '-x, -y, -z'                                                                   
 'x-1/2, y, -z-1/2'                                                             
 'x, -y-1/2, z-1/2'                                                             
 '-x-1/2, y-1/2, z'                                                             
                                                                                
_cell_length_a    11.1747                                                       
_cell_length_b    10.4850                                                       
_cell_length_c    20.1368                                                       
_cell_angle_alpha  90.000                                                       
_cell_angle_beta   90.000                                                       
_cell_angle_gamma  90.000                                                       
                                                                                
_shelx_F_squared_multiplier     1.000                                           
                                                                                
loop_                                                                           
 _refln_index_h                                                                 
 _refln_index_k                                                                 
 _refln_index_l                                                                 
 _refln_F_squared_calc                                                          
 _refln_F_squared_meas                                                          
 _refln_F_squared_sigma                                                         
 _refln_observed_status                                                         
   2   0   0       1651.95       1631.56        15.62 o                         
   4   0   0      11044.05      11566.19        94.83 o                         
   6   0   0       2543.92       3274.39        27.86 o                         
   8   0   0        263.89        261.71         7.93 o                         
  10   0   0       1585.03       1606.49        51.76 o                         
  12   0   0       1609.02       1666.53        16.28 o                         
  14   0   0        146.21        139.14         7.51 o                         
   2   1   0      12064.02      11505.53        68.02 o                         
   4   1   0        190.84        178.86         3.17 o                         
   6   1   0        109.54        115.19         2.46 o                         
   8   1   0        700.76        688.51         6.72 o                         
  10   1   0        224.53        213.30         2.58 o                         
  12   1   0       1105.64       1106.09         7.82 o                         
  14   1   0        364.15        353.55         7.67 o                         
   0   2   0         71.91         76.57         2.50 o                         
   2   2   0        809.57        807.01         3.13 o                         
   4   2   0        166.04        190.24         1.48 o                         
   6   2   0      10008.53      10110.85        51.47 o                         
   8   2   0        824.70        769.14         4.82 o                         
  10   2   0          4.47         11.28         0.93 o                         
  12   2   0        473.09        445.33         4.33 o                         
  14   2   0         40.75         37.43         3.47 o                         
   2   3   0        302.56        373.81         1.91 o                         
   4   3   0         14.16         22.53         0.79 o                         
   6   3   0         10.17          1.79         0.65 o                         
   8   3   0       3011.26       3081.11        14.34 o                         
  10   3   0       5030.03       4797.32        25.09 o                         
  12   3   0         55.11         58.92         2.05 o                         
  14   3   0        580.17        620.66        10.03 o                         
   0   4   0        828.37        655.37         4.28 o                         
   2   4   0       9395.72       9753.06        33.51 o                         
   4   4   0       1492.58       1765.54         8.10 o                         
   6   4   0       4387.57       4392.26        20.14 o                         
   8   4   0       1582.91       1635.97         8.51 o                         
  10   4   0        119.21        122.46         2.37 o                         
  12   4   0        129.94        138.69         3.08 o                         
  14   4   0         14.83         20.88         3.53 o                         
   2   5   0       5626.97       5664.58        20.40 o                         
   4   5   0       2504.70       2674.46        11.03 o                         
   6   5   0       1620.98       1577.07         8.43 o                         
   8   5   0       3369.98       3414.50        17.14 o                         
  10   5   0         78.59         72.83         2.09 o                         
  12   5   0         14.46         13.06         1.90 o                         
   0   6   0       1079.29       1355.96         9.49 o                         
   2   6   0        828.99        900.70         5.05 o                         
   4   6   0       1105.58       1201.08         5.47 o                         
   6   6   0        143.79        154.28         2.35 o                         
   8   6   0         93.07        113.07         2.47 o                         
  10   6   0          4.07          4.00         1.54 o                         
  12   6   0         53.52         53.67         3.25 o                         
   2   7   0         35.39         16.75         1.04 o                         
   4   7   0         91.46         92.28         1.59 o                         
   6   7   0        105.51        121.82         2.31 o                         
   8   7   0       2295.31       2265.12        13.49 o                         
  10   7   0        526.15        530.89         6.32 o                         
  12   7   0          2.01          6.42         3.27 o                         
   0   8   0          7.10          4.46         1.60 o                         
   2   8   0        417.84        417.85         3.20 o                         
   4   8   0        128.53        103.01         2.60 o                         
   6   8   0        117.31         96.95         2.39 o                         
   8   8   0        181.53        182.54         4.31 o                         
  10   8   0          8.47          6.61         2.48 o                         
  12   8   0          5.80         10.35         3.65 o                         
   2   9   0       3913.83       3698.04        16.58 o                         
   4   9   0        259.60        269.06         3.57 o                         
   6   9   0       1011.45        889.47         9.29 o                         
   8   9   0        616.03        639.39         8.47 o                         
  10   9   0        196.19        199.05         6.20 o                         
   0  10   0        174.71        165.33         4.59 o                         
   2  10   0        635.52        662.96         7.80 o                         
   4  10   0        435.06        416.79         6.63 o                         
   6  10   0       1047.33       1101.53        15.58 o                         
   8  10   0         13.31          9.90         6.08 o                         
  10  10   0          1.50         -0.86         5.22 o                         
   2  11   0        203.75        196.53         6.55 o                         
   4  11   0        644.98        644.99        13.12 o                         
   6  11   0         23.63         18.12         6.47 o                         
   8  11   0         57.64         55.97         8.14 o                         
   0  12   0        532.74        513.69        17.01 o                         
   2  12   0        890.89        918.46        16.29 o                         
   4  12   0         98.90        102.85         6.77 o                         
   6  12   0        305.32        318.59        14.64 o                         
   2  13   0         29.76         38.35         5.82 o                         
   4  13   0         31.97         32.31         6.84 o                         
   1   1   1       5407.08       5463.50        14.30 o                         
   2   1   1      21042.49      20672.07        64.32 o                         
   3   1   1       4349.67       4125.47        14.11 o                         
   4   1   1        374.31        297.61         2.09 o                         
   5   1   1       1231.22       1438.52         6.40 o                         
   6   1   1       2824.66       3024.34        13.01 o                         
   7   1   1       1513.94       1465.71         6.97 o                         
   8   1   1        970.98       1000.02         4.78 o                         
   9   1   1        955.70        932.28         4.79 o                         
  10   1   1       2799.47       2674.64        11.61 o                         
  11   1   1        144.44        139.25         2.16 o                         
  12   1   1        331.80        349.38         2.88 o                         
  13   1   1         43.55         52.08         1.51 o                         
  14   1   1        424.54        444.63         5.28 o                         
   0   2   1      26770.89      25674.97       104.75 o                         
   1   2   1        217.91        224.45         0.91 o                         
   2   2   1          3.61          3.99         0.33 o                         
   3   2   1       5271.55       5407.06        15.52 o                         
   4   2   1        126.13        140.49         1.25 o                         
   5   2   1        804.36        802.36         3.26 o                         
   6   2   1          4.23          1.57         0.46 o                         
   7   2   1        139.89        119.12         1.04 o                         
   8   2   1       1980.59       1998.11         7.80 o                         
   9   2   1         88.91         67.07         1.06 o                         
  10   2   1       1289.51       1283.72         6.19 o                         
  11   2   1        340.87        314.22         2.27 o                         
  12   2   1        359.77        350.82         2.76 o                         
  13   2   1        109.01        115.34         2.23 o                         
  14   2   1        175.25        174.45         4.94 o                         
   1   3   1       1167.57       1108.49         3.14 o                         
   2   3   1         13.36          0.43         0.36 o                         
   3   3   1         10.16          1.92         0.35 o                         
   4   3   1       2530.29       2577.15         7.64 o                         
   5   3   1          0.15          0.26         0.44 o                         
   6   3   1       1064.07       1086.24         3.87 o                         
   7   3   1        174.55        196.20         1.34 o                         
   8   3   1       1097.91       1131.58         4.38 o                         
   9   3   1       1846.83       1838.85         6.77 o                         
  10   3   1        275.95        275.75         2.28 o                         
  11   3   1         34.51         27.14         0.97 o                         
  12   3   1          2.29          2.92         1.11 o                         
  13   3   1        167.20        179.86         2.76 o                         
  14   3   1          5.87          6.86         2.19 o                         
   0   4   1       3980.29       4026.15        14.08 o                         
   1   4   1       2959.49       2938.57         7.82 o                         
   2   4   1       2728.66       2728.38         7.09 o                         
   3   4   1        202.32        200.52         1.03 o                         
   4   4   1        280.36        293.33         1.42 o                         
   5   4   1        484.11        450.81         2.23 o                         
   6   4   1       1236.66       1269.53         4.80 o                         
   7   4   1        753.23        717.43         3.20 o                         
   8   4   1       1298.30       1245.03         4.83 o                         
   9   4   1         15.67         15.35         0.84 o                         
  10   4   1        746.21        754.36         3.96 o                         
  11   4   1         84.36         87.70         1.53 o                         
  12   4   1        177.59        186.91         2.40 o                         
  13   4   1          1.04         -1.39         1.39 o                         
  14   4   1         73.11         83.40         3.58 o                         
   1   5   1       4656.30       5027.40        13.15 o                         
   2   5   1       2616.56       3046.14         8.28 o                         
   3   5   1        673.54        654.81         2.39 o                         
   4   5   1        842.61        881.39         3.11 o                         
   5   5   1       1354.86       1351.44         5.09 o                         
   6   5   1         40.13         37.13         0.95 o                         
   7   5   1       1129.55       1100.32         4.78 o                         
   8   5   1        185.02        188.74         1.77 o                         
   9   5   1          0.46          0.50         0.96 o                         
  10   5   1         27.87         26.93         1.17 o                         
  11   5   1          0.13         -0.25         1.06 o                         
  12   5   1         35.84         35.05         1.55 o                         
  13   5   1          4.66          0.25         1.76 o                         
   0   6   1        126.54         92.78         1.57 o                         
   1   6   1       2815.87       2836.07         8.23 o                         
   2   6   1       4282.62       4452.11        12.50 o                         
   3   6   1        398.33        453.21         2.02 o                         
   4   6   1        106.00         79.07         0.87 o                         
   5   6   1        304.90        299.57         1.88 o                         
   6   6   1        724.34        715.27         3.47 o                         
   7   6   1        540.44        525.97         2.98 o                         
   8   6   1         14.09          9.02         1.00 o                         
   9   6   1         73.95         68.18         1.53 o                         
  10   6   1        122.41        119.46         1.94 o                         
  11   6   1        192.14        196.67         2.53 o                         
  12   6   1         82.43         94.21         3.69 o                         
  13   6   1          9.01         12.35         2.50 o                         
   1   7   1        212.87        219.48         1.59 o                         
   2   7   1         96.01        107.76         1.33 o                         
   3   7   1          0.23         -0.54         0.54 o                         
   4   7   1        246.18        235.07         1.60 o                         
   5   7   1         80.73         75.19         1.29 o                         
   6   7   1         36.13         44.52         1.19 o                         
   7   7   1        180.51        170.73         2.09 o                         
   8   7   1         21.59         20.13         1.27 o                         
   9   7   1          3.41          2.30         1.19 o                         
  10   7   1          9.36          8.75         1.43 o                         
  11   7   1          1.10          2.89         1.88 o                         
  12   7   1         41.68         48.93         2.78 o                         
   0   8   1       1911.44       1861.75         9.16 o                         
   1   8   1        854.34        839.41         3.61 o                         
   2   8   1        807.86        818.94         3.37 o                         
   3   8   1          3.95          0.87         0.59 o                         
   4   8   1       1043.54        973.43         3.98 o                         
   5   8   1        492.68        472.86         3.25 o                         
   6   8   1        172.01        182.77         2.19 o                         
   7   8   1        257.03        259.53         2.60 o                         
   8   8   1          9.40         13.27         1.59 o                         
   9   8   1         30.24         25.83         1.85 o                         
  10   8   1         18.59         18.85         1.89 o                         
  11   8   1         61.94         57.12         2.85 o                         
  12   8   1         57.50         59.61         3.23 o                         
   1   9   1         77.16         75.48         1.30 o                         
   2   9   1         54.81         65.61         1.29 o                         
   3   9   1        276.14        291.33         2.21 o                         
   4   9   1          3.35         -0.27         0.95 o                         
   5   9   1          0.07         -0.62         1.48 o                         
   6   9   1         79.76         79.12         2.24 o                         
   7   9   1        627.90        626.12         5.73 o                         
   8   9   1        254.17        272.57         4.00 o                         
   9   9   1          0.29         -0.55         1.97 o                         
  10   9   1         46.47         49.69         2.98 o                         
  11   9   1         67.07         77.45         4.20 o                         
   0  10   1        559.37        512.60         5.41 o                         
   1  10   1        798.83        772.08         5.01 o                         
   2  10   1        172.99        168.99         2.92 o                         
   3  10   1        192.40        164.86         3.17 o                         
   4  10   1        615.90        554.74         5.57 o                         
   5  10   1         78.04         72.48         3.51 o                         
   6  10   1        263.34        235.46         5.82 o                         
   7  10   1          0.02         -0.44         2.89 o                         
   8  10   1         14.22         15.55         4.09 o                         
   9  10   1          6.18          3.20         3.98 o                         
  10  10   1        121.81        110.52         5.26 o                         
   1  11   1         76.39         88.16         3.38 o                         
   2  11   1         37.23         34.38         3.47 o                         
   3  11   1         54.54         53.76         3.30 o                         
   4  11   1        145.26        157.10         6.28 o                         
   5  11   1         39.78         47.70         3.68 o                         
   6  11   1          0.00         -3.89         3.89 o                         
   7  11   1         21.23         15.20         5.94 o                         
   8  11   1        610.52        582.69        12.86 o                         
   9  11   1        488.60        494.97        12.13 o                         
   0  12   1        106.03        102.49         6.77 o                         
   1  12   1         10.54         15.24         3.47 o                         
   2  12   1        173.37        186.78         5.94 o                         
   3  12   1         10.01         11.52         3.38 o                         
   4  12   1         67.73         66.44         4.29 o                         
   5  12   1        102.60         98.92         6.08 o                         
   6  12   1         44.10         59.13         5.90 o                         
   7  12   1          2.45         -3.75         4.47 o                         
   1  13   1         99.31        101.61         5.98 o                         
   2  13   1        238.96        251.24         6.92 o                         
   3  13   1        129.73        131.73         5.59 o                         
   4  13   1        597.81        632.67        12.75 o                         
   5  13   1          7.08         15.59         5.24 o                         
   0   0   2      12507.47      11938.14        85.74 o                         
   1   0   2      24492.77      23423.47       104.68 o                         
   2   0   2       7626.51       7727.83        37.52 o                         
   3   0   2        190.02        192.14         1.98 o                         
   4   0   2       7522.31       7817.42        39.81 o                         
   5   0   2       7092.85       7145.75        37.60 o                         
   6   0   2       2900.70       3135.19        17.07 o                         
   7   0   2          2.43          2.49         0.69 o                         
   8   0   2        486.02        493.54         3.81 o                         
   9   0   2         42.61         24.79         1.19 o                         
  10   0   2        875.24        992.20         8.10 o                         
  11   0   2         69.81         59.74         2.00 o                         
  12   0   2        844.99        814.53         8.58 o                         
  13   0   2        657.77        669.30         6.96 o                         
  14   0   2         48.04         41.91         2.93 o                         
   1   1   2       3656.44       3461.00         9.07 o                         
   2   1   2       6675.42       6751.31        19.43 o                         
   3   1   2          0.93          6.83         0.48 o                         
   4   1   2        134.67        174.57         1.22 o                         
   5   1   2        798.19        929.52         3.81 o                         
   6   1   2         10.42         14.01         0.57 o                         
   7   1   2          3.66         10.73         0.60 o                         
   8   1   2         18.20         21.11         0.75 o                         
   9   1   2        205.70        191.72         1.71 o                         
  10   1   2          1.13         -0.81         0.81 o                         
  11   1   2         49.43         55.15         1.45 o                         
  12   1   2        319.14        311.53         3.48 o                         
  13   1   2          5.64          3.65         1.08 o                         
  14   1   2        174.40        179.16         3.20 o                         
   0   2   2      11647.51      11175.89        43.37 o                         
   1   2   2      26354.52      25606.47        61.64 o                         
   2   2   2      19149.02      19209.82        48.76 o                         
   3   2   2        108.37        127.83         0.83 o                         
   4   2   2       2420.33       2688.29         9.51 o                         
   5   2   2       3217.33       3285.41        11.32 o                         
   6   2   2        646.45        644.00         2.87 o                         
   7   2   2        930.28        838.68         3.86 o                         
   8   2   2        176.83        184.11         1.65 o                         
   9   2   2         66.66         85.26         1.53 o                         
  10   2   2        169.16        188.96         2.15 o                         
  11   2   2        904.31        905.89         5.23 o                         
  12   2   2         13.42         18.12         1.09 o                         
  13   2   2        163.61        164.25         2.35 o                         
  14   2   2         17.20         21.55         2.54 o                         
   1   3   2        539.98        477.95         1.68 o                         
   2   3   2       1842.08       1883.05         4.82 o                         
   3   3   2        713.04        678.55         2.26 o                         
   4   3   2        107.10        114.54         0.91 o                         
   5   3   2        883.23        892.21         3.29 o                         
   6   3   2         37.48         38.72         0.66 o                         
   7   3   2       1206.39       1212.34         4.98 o                         
   8   3   2        952.74        968.20         4.32 o                         
   9   3   2       4696.10       4608.68        16.35 o                         
  10   3   2        231.83        240.12         1.94 o                         
  11   3   2         10.83          7.37         0.79 o                         
  12   3   2         24.55         26.78         1.29 o                         
  13   3   2        639.13        662.94         4.70 o                         
  14   3   2         30.22         27.97         2.64 o                         
   0   4   2       2866.85       2810.34        10.31 o                         
   1   4   2       1264.18       1185.91         3.57 o                         
   2   4   2          1.16          3.68         0.43 o                         
   3   4   2         55.78         62.90         0.68 o                         
   4   4   2       1723.67       1870.70         5.58 o                         
   5   4   2         13.89          6.62         0.62 o                         
   6   4   2          4.67          5.32         0.63 o                         
   7   4   2       1278.16       1222.39         4.71 o                         
   8   4   2        318.17        315.72         1.95 o                         
   9   4   2        138.26        125.31         1.46 o                         
  10   4   2          0.04         -0.84         0.84 o                         
  11   4   2         71.56         78.90         1.47 o                         
  12   4   2         27.82         32.93         1.46 o                         
  13   4   2         11.67         13.35         1.52 o                         
  14   4   2         23.39         23.37         3.64 o                         
   1   5   2          0.77         -0.44         0.44 o                         
   2   5   2         15.39         19.89         0.60 o                         
   3   5   2        456.03        440.46         1.93 o                         
   4   5   2        100.58        116.85         1.09 o                         
   5   5   2        123.96        120.80         1.29 o                         
   6   5   2        492.60        477.46         2.54 o                         
   7   5   2       2181.13       2142.62         7.74 o                         
   8   5   2        119.68        127.58         1.60 o                         
   9   5   2       2042.26       2019.70         8.40 o                         
  10   5   2         64.51         60.89         1.40 o                         
  11   5   2        208.20        194.07         2.32 o                         
  12   5   2        109.02        104.77         2.16 o                         
  13   5   2        107.92        111.43         2.83 o                         
   0   6   2       1304.80       1356.75         6.54 o                         
   1   6   2        509.90        555.03         2.48 o                         
   2   6   2         76.86         84.53         1.01 o                         
   3   6   2       1006.45       1097.59         3.69 o                         
   4   6   2        612.23        623.93         2.56 o                         
   5   6   2          0.02         -0.66         0.66 o                         
   6   6   2        332.70        348.83         2.37 o                         
   7   6   2        992.67        979.66         4.41 o                         
   8   6   2         38.87         35.37         1.18 o                         
   9   6   2        227.04        205.09         2.27 o                         
  10   6   2         80.19         72.39         1.61 o                         
  11   6   2        386.05        395.20         3.62 o                         
  12   6   2          3.88          7.74         1.74 o                         
  13   6   2          1.48          2.09         2.50 o                         
   1   7   2        348.15        321.09         1.90 o                         
   2   7   2        235.19        207.44         1.54 o                         
   3   7   2       2694.45       2666.42         9.42 o                         
   4   7   2         13.56         13.60         0.69 o                         
   5   7   2         59.25         70.06         1.16 o                         
   6   7   2        101.15         88.28         1.52 o                         
   7   7   2       2300.76       2207.63         8.77 o                         
   8   7   2        171.57        138.73         2.04 o                         
   9   7   2        875.32        900.41         5.35 o                         
  10   7   2          5.32          6.81         1.43 o                         
  11   7   2        162.46        172.56         4.16 o                         
  12   7   2        128.71        148.81         3.89 o                         
   0   8   2        102.64         85.48         1.82 o                         
   1   8   2        425.67        461.39         2.50 o                         
   2   8   2         92.42         90.97         1.25 o                         
   3   8   2        313.70        295.76         1.96 o                         
   4   8   2          0.54         -0.41         0.67 o                         
   5   8   2         61.37         64.42         1.40 o                         
   6   8   2        196.02        173.66         2.18 o                         
   7   8   2        399.60        409.52         3.30 o                         
   8   8   2          0.35         -0.76         1.47 o                         
   9   8   2         77.84         74.38         2.31 o                         
  10   8   2         10.29          9.67         1.81 o                         
  11   8   2         13.32         14.90         2.43 o                         
  12   8   2          0.00         -2.37         2.40 o                         
   1   9   2       1036.77        987.72         4.20 o                         
   2   9   2          7.25          4.56         0.89 o                         
   3   9   2       1383.90       1328.83         5.42 o                         
   4   9   2        123.93        116.67         1.74 o                         
   5   9   2         99.25         87.35         2.20 o                         
   6   9   2         13.50          7.00         1.54 o                         
   7   9   2        431.71        427.23         4.80 o                         
   8   9   2        305.81        299.53         4.35 o                         
   9   9   2        116.02        121.29         3.68 o                         
  10   9   2          2.83         -0.29         2.40 o                         
  11   9   2        148.12        147.43         4.73 o                         
   0  10   2         51.89         64.24         2.61 o                         
   1  10   2        485.83        470.25         4.13 o                         
   2  10   2        117.25        116.82         2.55 o                         
   3  10   2        137.00        158.63         3.13 o                         
   4  10   2         23.04         14.94         2.00 o                         
   5  10   2        127.71        131.20         3.97 o                         
   6  10   2          7.49          8.80         2.38 o                         
   7  10   2        330.17        331.68         6.63 o                         
   8  10   2        312.71        306.10         7.31 o                         
   9  10   2          0.01          0.91         3.40 o                         
  10  10   2          2.82         -3.35         3.35 o                         
   1  11   2        787.57        775.12         8.04 o                         
   2  11   2         35.22         29.14         3.02 o                         
   3  11   2        209.83        201.99         6.53 o                         
   4  11   2        175.12        165.58         5.33 o                         
   5  11   2          0.40          0.20         2.83 o                         
   6  11   2          0.31          1.96         3.66 o                         
   7  11   2          1.74          4.08         4.36 o                         
   8  11   2         33.58         40.64         5.46 o                         
   9  11   2        458.97        493.22        13.55 o                         
   0  12   2         28.53         36.15         5.39 o                         
   1  12   2        762.55        775.98        10.52 o                         
   2  12   2        395.99        392.83         7.70 o                         
   3  12   2          4.69          3.85         3.17 o                         
   4  12   2          9.88          7.76         3.25 o                         
   5  12   2        259.41        265.99         8.47 o                         
   6  12   2         59.50         55.62         5.93 o                         
   7  12   2        422.84        443.47        11.70 o                         
   1  13   2          0.32         -0.52         3.39 o                         
   2  13   2          5.38          5.04         3.60 o                         
   3  13   2          0.38          3.36         3.48 o                         
   4  13   2          3.42         -1.39         4.40 o                         
   5  13   2         49.96         46.73         6.04 o                         
   1   1   3       5188.56       5020.98        13.06 o                         
   2   1   3         57.22         78.05         0.77 o                         
   3   1   3       9348.82       9140.81        26.37 o                         
   4   1   3         11.01         25.18         0.64 o                         
   5   1   3        425.17        524.49         2.56 o                         
   6   1   3       1125.61       1275.50         5.16 o                         
   7   1   3       2469.77       2640.08        10.29 o                         
   8   1   3        506.65        480.40         2.72 o                         
   9   1   3       2271.52       2231.24         9.54 o                         
  10   1   3        152.50        124.03         1.74 o                         
  11   1   3        112.85        103.86         1.91 o                         
  12   1   3        379.12        380.19         3.53 o                         
  13   1   3        248.80        269.24         3.78 o                         
  14   1   3        388.04        411.11         4.40 o                         
   0   2   3       1645.97       1572.48         6.19 o                         
   1   2   3       3755.01       3626.09         8.74 o                         
   2   2   3        151.78        145.69         0.85 o                         
   3   2   3       5715.73       6017.14        16.45 o                         
   4   2   3        564.44        602.05         2.44 o                         
   5   2   3       1803.18       1921.05         6.89 o                         
   6   2   3          0.14          1.93         0.65 o                         
   7   2   3        710.88        697.73         3.50 o                         
   8   2   3         51.39         45.88         1.05 o                         
   9   2   3        253.81        259.31         2.14 o                         
  10   2   3        103.28        112.87         1.86 o                         
  11   2   3        124.63        131.34         2.20 o                         
  12   2   3         19.39         17.81         1.17 o                         
  13   2   3         89.78         92.61         2.03 o                         
  14   2   3          1.56         -1.54         2.14 o                         
   1   3   3          7.11          4.30         0.41 o                         
   2   3   3       2132.84       2148.46         5.50 o                         
   3   3   3       3292.33       3228.32         8.57 o                         
   4   3   3        151.62        136.43         0.92 o                         
   5   3   3          1.92          6.53         0.50 o                         
   6   3   3         38.48         34.20         0.78 o                         
   7   3   3       1522.12       1513.16         6.05 o                         
   8   3   3       2061.76       1962.11         7.93 o                         
   9   3   3        838.52        864.84         4.28 o                         
  10   3   3         27.08         18.66         1.09 o                         
  11   3   3        141.73        120.25         1.55 o                         
  12   3   3          3.73          3.00         1.07 o                         
  13   3   3         35.42         37.03         1.56 o                         
  14   3   3         35.46         33.70         3.78 o                         
   0   4   3       4693.16       4707.52        17.30 o                         
   1   4   3       1005.20       1016.62         3.12 o                         
   2   4   3        420.80        425.16         1.66 o                         
   3   4   3        242.51        301.66         1.44 o                         
   4   4   3       1142.19       1284.29         4.16 o                         
   5   4   3       1646.03       1630.31         5.65 o                         
   6   4   3        238.40        216.35         1.54 o                         
   7   4   3       2123.13       2106.16         7.39 o                         
   8   4   3         40.72         35.40         0.85 o                         
   9   4   3         32.50         20.04         0.80 o                         
  10   4   3         61.02         58.85         1.21 o                         
  11   4   3        834.26        818.42         4.43 o                         
  12   4   3         59.82         56.22         1.71 o                         
  13   4   3         40.82         38.38         2.02 o                         
  14   4   3          3.36          1.32         2.63 o                         
   1   5   3          0.04          0.30         0.45 o                         
   2   5   3        141.05        136.77         1.14 o                         
   3   5   3         19.84          5.97         0.47 o                         
   4   5   3          6.26         10.79         0.62 o                         
   5   5   3        370.91        405.01         2.40 o                         
   6   5   3        435.41        416.63         2.37 o                         
   7   5   3         78.54         81.75         1.27 o                         
   8   5   3       1312.90       1244.50         5.08 o                         
   9   5   3        655.76        670.97         3.77 o                         
  10   5   3         77.56         69.87         1.47 o                         
  11   5   3         20.70         17.24         1.23 o                         
  12   5   3         80.50         80.18         2.23 o                         
  13   5   3        221.90        239.35         3.94 o                         
   0   6   3        153.52         97.99         1.89 o                         
   1   6   3       5517.74       5399.99        15.51 o                         
   2   6   3       1612.88       1723.56         5.44 o                         
   3   6   3        393.23        445.50         2.06 o                         
   4   6   3          3.02          2.62         0.50 o                         
   5   6   3        281.41        277.33         1.96 o                         
   6   6   3       3011.72       2922.04        10.41 o                         
   7   6   3        886.56        892.31         4.09 o                         
   8   6   3         77.49         73.07         1.46 o                         
   9   6   3        151.62        147.63         2.05 o                         
  10   6   3          9.11          9.36         1.19 o                         
  11   6   3        583.18        597.84         4.74 o                         
  12   6   3         48.79         40.97         2.27 o                         
  13   6   3         52.05         53.37         2.95 o                         
   1   7   3       1167.84       1233.73         4.47 o                         
   2   7   3        106.14        107.68         1.25 o                         
   3   7   3         31.24         36.63         0.88 o                         
   4   7   3        199.71        220.94         1.65 o                         
   5   7   3        177.31        165.46         2.03 o                         
   6   7   3        260.38        235.48         2.25 o                         
   7   7   3         19.01         14.07         1.15 o                         
   8   7   3         24.58         22.39         1.28 o                         
   9   7   3         24.95         20.43         1.46 o                         
  10   7   3          0.17          2.64         1.39 o                         
  11   7   3          5.40          6.06         1.82 o                         
  12   7   3         25.43         23.63         2.49 o                         
   0   8   3       3949.17       3964.87        17.41 o                         
   1   8   3       1596.07       1556.26         5.51 o                         
   2   8   3        159.63        167.84         2.76 o                         
   3   8   3        410.55        393.54         2.21 o                         
   4   8   3        292.79        308.99         2.20 o                         
   5   8   3       1679.54       1616.46         6.82 o                         
   6   8   3        194.89        169.71         2.19 o                         
   7   8   3        145.33        136.69         2.32 o                         
   8   8   3         72.52         67.36         2.10 o                         
   9   8   3          0.02          1.39         1.62 o                         
  10   8   3          0.97         -1.55         1.89 o                         
  11   8   3         33.36         34.03         2.67 o                         
  12   8   3        160.86        177.87         4.64 o                         
   1   9   3         34.63         33.25         1.08 o                         
   2   9   3          7.18          9.40         0.94 o                         
   3   9   3         20.57         19.80         1.02 o                         
   4   9   3        188.34        178.70         2.13 o                         
   5   9   3         80.59         89.58         2.57 o                         
   6   9   3         68.38         73.26         2.20 o                         
   7   9   3        380.43        340.65         4.36 o                         
   8   9   3        545.33        533.26         5.88 o                         
   9   9   3        271.62        292.98         4.84 o                         
  10   9   3         54.27         50.76         3.44 o                         
  11   9   3         62.04         70.21         3.78 o                         
   0  10   3       1246.14       1265.12        10.07 o                         
   1  10   3       1288.10       1316.12         8.13 o                         
   2  10   3        226.77        223.29         3.48 o                         
   3  10   3          6.83          6.75         1.67 o                         
   4  10   3          5.57          4.29         1.91 o                         
   5  10   3        320.71        305.84         4.87 o                         
   6  10   3         46.00         33.22         2.94 o                         
   7  10   3         26.96         27.85         3.45 o                         
   8  10   3        145.67        156.30         5.77 o                         
   9  10   3         13.22         14.42         3.75 o                         
  10  10   3         22.66         21.09         3.82 o                         
   1  11   3          3.82          3.70         2.65 o                         
   2  11   3        160.43        148.20         4.71 o                         
   3  11   3        431.51        449.21         6.86 o                         
   4  11   3          0.30         -2.48         2.77 o                         
   5  11   3        211.16        230.97         6.21 o                         
   6  11   3          0.33         -3.55         3.55 o                         
   7  11   3        232.64        276.57         9.11 o                         
   8  11   3         76.76         90.07         5.97 o                         
   9  11   3        355.38        350.64         9.41 o                         
   0  12   3          7.95          6.84         4.52 o                         
   1  12   3         14.12         18.10         3.44 o                         
   2  12   3        130.02        132.07         5.22 o                         
   3  12   3         50.66         36.43         3.82 o                         
   4  12   3          0.01          0.65         3.36 o                         
   5  12   3         69.74         65.97         5.87 o                         
   6  12   3          4.56          5.27         4.76 o                         
   7  12   3         61.09         76.22         6.59 o                         
   1  13   3        373.40        392.37         8.18 o                         
   2  13   3        113.29        127.04         5.52 o                         
   3  13   3        245.47        260.32         8.53 o                         
   4  13   3         10.56          6.82         4.22 o                         
   5  13   3         16.62          9.23         7.96 o                         
   0   0   4       5638.48       5663.54        28.06 o                         
   1   0   4        102.12         95.92         1.01 o                         
   2   0   4       5374.89       5190.76        22.73 o                         
   3   0   4          2.68          7.63         1.00 o                         
   4   0   4      11575.35      11368.18        53.53 o                         
   5   0   4       4219.16       4656.95        26.93 o                         
   6   0   4       1956.50       1830.50        12.69 o                         
   7   0   4        331.23        360.39         3.99 o                         
   8   0   4        540.71        520.44         5.25 o                         
   9   0   4        202.22        206.31         3.37 o                         
  10   0   4         31.44         40.47         2.18 o                         
  11   0   4          2.30          4.49         1.77 o                         
  12   0   4          2.99         -0.52         1.99 o                         
  13   0   4        405.76        405.84         6.51 o                         
  14   0   4          2.04         -2.53         3.24 o                         
   1   1   4      28904.48      28031.04        67.08 o                         
   2   1   4       1389.65       1253.40         3.93 o                         
   3   1   4        341.05        364.82         1.56 o                         
   4   1   4         54.83         36.83         0.58 o                         
   5   1   4       4334.40       4711.10        17.28 o                         
   6   1   4       2151.86       2332.19         9.44 o                         
   7   1   4       1182.69       1329.42         5.80 o                         
   8   1   4         64.18         68.22         1.16 o                         
   9   1   4         79.48         96.89         1.37 o                         
  10   1   4        290.63        274.73         2.46 o                         
  11   1   4         33.63         24.36         1.27 o                         
  12   1   4        130.34        138.85         2.80 o                         
  13   1   4          2.53          1.95         1.72 o                         
  14   1   4          8.47         19.23         2.78 o                         
   0   2   4      16560.39      16546.10        56.87 o                         
   1   2   4       7773.94       7627.01        18.03 o                         
   2   2   4      14425.93      14246.10        35.81 o                         
   3   2   4        567.12        576.71         2.11 o                         
   4   2   4         40.84         18.48         0.51 o                         
   5   2   4       1256.66       1298.65         5.10 o                         
   6   2   4        207.37        281.68         1.99 o                         
   7   2   4        268.97        275.56         2.06 o                         
   8   2   4        324.03        281.66         2.18 o                         
   9   2   4        435.16        429.08         2.84 o                         
  10   2   4        531.37        533.89         4.04 o                         
  11   2   4        190.80        211.61         2.59 o                         
  12   2   4        339.19        349.14         4.15 o                         
  13   2   4         23.44         25.04         1.75 o                         
  14   2   4         43.35         38.48         3.34 o                         
   1   3   4          0.18          0.40         0.39 o                         
   2   3   4       4452.80       4883.62        12.39 o                         
   3   3   4       5748.45       5984.79        15.75 o                         
   4   3   4       1419.50       1412.97         4.21 o                         
   5   3   4       1260.16       1328.13         4.62 o                         
   6   3   4          0.46          2.48         0.49 o                         
   7   3   4       1569.81       1597.65         6.62 o                         
   8   3   4        681.93        685.06         3.85 o                         
   9   3   4         26.91         26.32         1.14 o                         
  10   3   4        494.10        458.21         3.52 o                         
  11   3   4         33.77         30.08         1.27 o                         
  12   3   4          2.22          3.68         1.03 o                         
  13   3   4        102.32        108.19         2.42 o                         
  14   3   4        380.70        396.45         6.70 o                         
   0   4   4         27.53         10.16         0.78 o                         
   1   4   4        727.95        869.66         2.87 o                         
   2   4   4       5384.13       5644.22        14.44 o                         
   3   4   4        141.96        139.29         1.00 o                         
   4   4   4       3960.26       4098.58        11.87 o                         
   5   4   4        908.04        974.20         3.49 o                         
   6   4   4       3117.45       3160.63        10.26 o                         
   7   4   4        415.57        414.55         2.21 o                         
   8   4   4         29.49         33.69         0.84 o                         
   9   4   4        584.36        545.81         2.96 o                         
  10   4   4        420.93        415.41         2.64 o                         
  11   4   4        307.71        307.52         2.61 o                         
  12   4   4         53.24         57.22         1.74 o                         
  13   4   4         42.67         37.82         2.16 o                         
  14   4   4         21.47         26.15         3.68 o                         
   1   5   4        905.67        874.59         3.06 o                         
   2   5   4        414.38        380.96         1.75 o                         
   3   5   4         56.82         79.23         0.91 o                         
   4   5   4       2428.71       2494.69         7.90 o                         
   5   5   4          0.63         -0.13         0.56 o                         
   6   5   4       1021.01       1014.34         4.28 o                         
   7   5   4         94.89         83.29         1.28 o                         
   8   5   4       4605.53       4437.48        14.77 o                         
   9   5   4        513.23        539.47         3.25 o                         
  10   5   4        679.96        669.91         3.89 o                         
  11   5   4         99.09         91.76         1.86 o                         
  12   5   4         17.10         19.81         1.97 o                         
  13   5   4         80.57         86.91         3.12 o                         
   0   6   4       1779.24       1801.08         7.95 o                         
   1   6   4        486.29        516.22         2.42 o                         
   2   6   4        344.91        365.63         1.90 o                         
   3   6   4          0.33         -0.48         0.49 o                         
   4   6   4        125.06        130.70         1.32 o                         
   5   6   4        241.44        235.93         1.85 o                         
   6   6   4          9.84          6.49         0.94 o                         
   7   6   4        111.37        110.04         1.74 o                         
   8   6   4        315.52        299.38         2.52 o                         
   9   6   4         87.84         80.53         1.63 o                         
  10   6   4        288.78        295.88         2.91 o                         
  11   6   4         13.57         12.77         1.53 o                         
  12   6   4        210.18        196.43         3.62 o                         
  13   6   4          2.04          2.97         2.28 o                         
   1   7   4        806.30        813.62         3.33 o                         
   2   7   4       2339.13       2286.08         7.22 o                         
   3   7   4        815.30        811.00         3.29 o                         
   4   7   4        431.97        427.00         2.40 o                         
   5   7   4         14.63         19.47         0.88 o                         
   6   7   4        370.77        373.08         2.65 o                         
   7   7   4        145.41        129.61         2.04 o                         
   8   7   4       1613.35       1528.88         7.34 o                         
   9   7   4         27.33         31.30         1.59 o                         
  10   7   4        859.60        851.79         5.84 o                         
  11   7   4          0.01          0.21         1.78 o                         
  12   7   4         37.09         45.87         2.80 o                         
   0   8   4         65.91         47.95         1.63 o                         
   1   8   4        532.15        529.53         2.70 o                         
   2   8   4        784.43        776.70         3.45 o                         
   3   8   4        205.55        175.50         1.59 o                         
   4   8   4         15.19          8.65         0.79 o                         
   5   8   4        155.31        161.83         1.95 o                         
   6   8   4       1207.48       1162.00         6.96 o                         
   7   8   4        256.38        225.74         2.73 o                         
   8   8   4         49.19         42.84         1.90 o                         
   9   8   4          9.48          7.77         1.77 o                         
  10   8   4         54.88         49.95         2.65 o                         
  11   8   4          0.60          3.67         2.38 o                         
  12   8   4          7.12          1.66         2.96 o                         
   1   9   4        106.31        100.79         1.46 o                         
   2   9   4       3308.68       3228.78        10.47 o                         
   3   9   4         10.09          3.63         0.82 o                         
   4   9   4         65.22         73.53         1.65 o                         
   5   9   4         33.42         27.05         1.47 o                         
   6   9   4        200.03        200.09         3.38 o                         
   7   9   4          0.19         -1.75         1.75 o                         
   8   9   4        277.53        281.52         4.43 o                         
   9   9   4        107.67         93.52         3.41 o                         
  10   9   4        230.94        273.97         5.75 o                         
  11   9   4         41.45         33.67         3.26 o                         
   0  10   4       2861.75       2806.81        21.75 o                         
   1  10   4         76.04         75.62         2.37 o                         
   2  10   4        533.44        560.92         5.27 o                         
   3  10   4        179.42        172.00         3.47 o                         
   4  10   4          8.24          5.03         1.94 o                         
   5  10   4         37.00         37.22         2.54 o                         
   6  10   4        309.99        311.23         6.92 o                         
   7  10   4         70.67         57.63         3.97 o                         
   8  10   4         28.45         37.82         4.03 o                         
   9  10   4         17.65         19.89         3.92 o                         
  10  10   4        229.89        254.61         7.56 o                         
   1  11   4        219.71        213.54         5.23 o                         
   2  11   4         36.03         32.48         2.82 o                         
   3  11   4        373.88        361.57         7.05 o                         
   4  11   4          5.61          3.77         2.76 o                         
   5  11   4          1.40          3.70         2.83 o                         
   6  11   4         10.86          6.09         3.59 o                         
   7  11   4        270.77        282.75         8.34 o                         
   8  11   4          0.12          5.12         4.14 o                         
   0  12   4        354.53        359.17        10.59 o                         
   1  12   4        173.05        156.25         5.61 o                         
   2  12   4          1.46         -2.99         3.08 o                         
   3  12   4          7.21          6.58         3.27 o                         
   4  12   4         25.16         25.16         3.98 o                         
   5  12   4        160.29        158.93         7.38 o                         
   6  12   4        313.34        324.95        10.35 o                         
   7  12   4        154.00        153.71         8.20 o                         
   1  13   4         38.34         47.94         4.32 o                         
   2  13   4          3.46          0.34         3.38 o                         
   3  13   4         14.60         13.27         3.93 o                         
   4  13   4        140.72        157.46         6.38 o                         
   5  13   4         41.66         49.53         7.79 o                         
   1   1   5      11046.32      11027.81        25.61 o                         
   2   1   5       9539.68       9170.16        25.92 o                         
   3   1   5       3276.39       3625.64        11.24 o                         
   4   1   5        405.12        345.67         1.70 o                         
   5   1   5       1620.22       1784.74         6.52 o                         
   6   1   5       1270.39       1387.31         6.05 o                         
   7   1   5        170.99        208.76         1.74 o                         
   8   1   5       2760.54       2761.88        12.08 o                         
   9   1   5       1124.12       1049.82         7.13 o                         
  10   1   5        162.83        152.38         2.57 o                         
  11   1   5        108.55         98.50         2.91 o                         
  12   1   5        160.92        144.63         3.18 o                         
  13   1   5         22.61         22.96         2.31 o                         
  14   1   5        414.68        445.22         6.97 o                         
   0   2   5          1.61          6.22         0.58 o                         
   1   2   5        123.32        119.33         0.84 o                         
   2   2   5        100.81        115.13         0.87 o                         
   3   2   5       2176.35       2319.46         6.50 o                         
   4   2   5       1916.40       2098.07         6.78 o                         
   5   2   5        494.24        608.49         2.59 o                         
   6   2   5       1134.12       1160.18         5.27 o                         
   7   2   5         74.65        105.56         1.45 o                         
   8   2   5       1009.89        961.35         4.78 o                         
   9   2   5        910.24        906.78         4.65 o                         
  10   2   5        223.53        235.66         2.48 o                         
  11   2   5          6.22          0.97         1.27 o                         
  12   2   5        108.91        107.36         2.67 o                         
  13   2   5          4.33          3.72         2.35 o                         
  14   2   5         52.47         59.41         3.64 o                         
   1   3   5       1356.08       1506.57         4.16 o                         
   2   3   5       1306.67       1224.77         3.52 o                         
   3   3   5        391.73        405.33         1.69 o                         
   4   3   5       1998.54       2018.22         5.87 o                         
   5   3   5        432.85        492.09         1.96 o                         
   6   3   5         60.04         52.57         0.88 o                         
   7   3   5       2330.18       2361.20         9.53 o                         
   8   3   5       2416.18       2432.89        10.12 o                         
   9   3   5        111.32        107.41         1.80 o                         
  10   3   5        459.65        455.08         3.82 o                         
  11   3   5         14.78         10.43         1.21 o                         
  12   3   5         20.77         20.74         1.38 o                         
  13   3   5          2.31          3.21         1.24 o                         
  14   3   5        946.61        989.92        12.90 o                         
   0   4   5        951.59        759.31         3.61 o                         
   1   4   5       3183.16       3257.70         8.51 o                         
   2   4   5       7244.54       7628.39        18.46 o                         
   3   4   5       1940.32       2017.03         6.01 o                         
   4   4   5        207.84        247.85         1.47 o                         
   5   4   5        189.40        205.19         1.30 o                         
   6   4   5       4825.51       4765.72        15.44 o                         
   7   4   5        154.24        151.74         1.60 o                         
   8   4   5        209.08        198.76         1.57 o                         
   9   4   5          8.71          5.29         0.84 o                         
  10   4   5        143.69        145.62         1.78 o                         
  11   4   5         10.60          8.10         1.07 o                         
  12   4   5        270.14        272.68         3.35 o                         
  13   4   5          5.39          2.72         2.07 o                         
  14   4   5         56.59         50.22         4.41 o                         
   1   5   5          8.62         13.71         0.59 o                         
   2   5   5        450.06        490.75         2.08 o                         
   3   5   5         49.44         47.99         0.75 o                         
   4   5   5         95.87         71.50         0.99 o                         
   5   5   5        152.91        172.29         1.39 o                         
   6   5   5        148.80        129.89         1.42 o                         
   7   5   5        904.95        884.42         3.94 o                         
   8   5   5       1480.54       1419.59         5.82 o                         
   9   5   5         87.25         79.50         1.44 o                         
  10   5   5        215.83        215.32         2.21 o                         
  11   5   5         68.55         67.04         1.81 o                         
  12   5   5         73.89         80.70         2.28 o                         
  13   5   5          1.30         -1.91         2.04 o                         
   0   6   5       8590.57       8578.74        33.21 o                         
   1   6   5          6.88          3.11         0.53 o                         
   2   6   5        300.54        284.98         1.68 o                         
   3   6   5         81.78         92.72         1.02 o                         
   4   6   5       1213.19       1201.41         4.55 o                         
   5   6   5        521.93        510.44         2.71 o                         
   6   6   5       2487.92       2396.30         8.87 o                         
   7   6   5       1193.73       1098.53         4.88 o                         
   8   6   5        214.73        229.24         2.34 o                         
   9   6   5        107.44        103.85         1.90 o                         
  10   6   5        153.11        146.13         2.35 o                         
  11   6   5          5.29         11.53         1.50 o                         
  12   6   5        564.67        596.90         5.86 o                         
  13   6   5         67.35         75.78         3.55 o                         
   1   7   5         99.46        111.71         1.60 o                         
   2   7   5         14.66         10.65         0.76 o                         
   3   7   5          5.90          3.70         0.68 o                         
   4   7   5        112.46        122.50         1.63 o                         
   5   7   5        126.59        131.47         1.53 o                         
   6   7   5        431.89        414.78         2.80 o                         
   7   7   5        108.00        101.67         1.77 o                         
   8   7   5          5.23          2.14         1.24 o                         
   9   7   5        157.24        131.97         2.43 o                         
  10   7   5          1.71          2.04         1.52 o                         
  11   7   5         25.98         24.09         2.18 o                         
  12   7   5         90.34         92.80         3.58 o                         
   0   8   5       8284.87       8222.90        33.95 o                         
   1   8   5       1696.47       1713.95         5.97 o                         
   2   8   5        160.66        168.91         1.67 o                         
   3   8   5         48.54         52.29         1.08 o                         
   4   8   5        370.78        341.73         2.34 o                         
   5   8   5         32.06         31.97         1.24 o                         
   6   8   5        680.93        673.98         4.52 o                         
   7   8   5          3.26          1.67         1.27 o                         
   8   8   5        113.33        115.21         2.47 o                         
   9   8   5        105.43        108.23         3.29 o                         
  10   8   5        453.50        489.99         6.62 o                         
  11   8   5         44.43         54.24         3.31 o                         
   1   9   5         56.16         55.70         1.25 o                         
   2   9   5        914.88        886.61         3.98 o                         
   3   9   5        235.63        247.72         2.35 o                         
   4   9   5        160.07        167.61         2.46 o                         
   5   9   5         15.60         10.36         1.41 o                         
   6   9   5         71.05         61.96         2.49 o                         
   7   9   5        182.46        175.64         3.80 o                         
   8   9   5        243.23        267.17         4.67 o                         
   9   9   5         18.62         18.25         2.51 o                         
  10   9   5        306.57        295.62         5.97 o                         
  11   9   5         10.25          9.48         2.94 o                         
   0  10   5       1397.14       1357.94        13.62 o                         
   1  10   5         70.24         70.40         2.33 o                         
   2  10   5          9.14         12.33         2.05 o                         
   3  10   5         18.10         14.14         1.97 o                         
   4  10   5        359.18        339.49         5.05 o                         
   5  10   5         82.05         68.94         3.09 o                         
   6  10   5        275.48        279.07         5.40 o                         
   7  10   5          1.09          3.20         2.96 o                         
   8  10   5         27.59         18.95         3.66 o                         
   9  10   5         41.34         52.97         4.08 o                         
  10  10   5          3.85          8.34         3.92 o                         
   1  11   5         27.64         31.14         3.46 o                         
   2  11   5        168.89        172.87         4.91 o                         
   3  11   5         12.78          6.56         3.09 o                         
   4  11   5        390.49        391.36         6.85 o                         
   5  11   5         13.66          4.19         2.93 o                         
   6  11   5          2.60         -1.12         3.46 o                         
   7  11   5        113.81        120.44         6.44 o                         
   8  11   5        501.36        522.79        17.48 o                         
   0  12   5         38.23         46.99         5.61 o                         
   1  12   5          0.97         -0.26         3.21 o                         
   2  12   5         16.18         16.93         3.46 o                         
   3  12   5         17.54         12.21         3.74 o                         
   4  12   5          0.06         -3.30         3.34 o                         
   5  12   5          0.76         -1.26         3.44 o                         
   6  12   5         58.87         57.79         8.12 o                         
   7  12   5         46.22         42.81         6.04 o                         
   1  13   5         54.57         67.57         4.70 o                         
   2  13   5         63.91         60.91         4.56 o                         
   3  13   5          0.01         -3.31         3.31 o                         
   4  13   5        282.95        342.41         8.31 o                         
   0   0   6          0.53          2.86         0.72 o                         
   1   0   6      21525.80      21556.59        77.02 o                         
   2   0   6        799.89        685.88         3.51 o                         
   3   0   6        228.98        262.85         2.06 o                         
   4   0   6       7350.27       7723.64        36.10 o                         
   5   0   6        479.32        341.92         2.56 o                         
   6   0   6       1555.06       1754.20        10.18 o                         
   7   0   6        692.11        779.89         6.57 o                         
   8   0   6        462.61        448.74         4.90 o                         
   9   0   6        582.96        526.96         5.39 o                         
  10   0   6        225.59        260.40         4.31 o                         
  11   0   6         61.33         53.74         2.83 o                         
  12   0   6        193.87        208.66         4.67 o                         
  13   0   6         82.46         81.53         5.31 o                         
  14   0   6         10.45          3.89         3.66 o                         
   1   1   6       2251.95       2441.36         6.18 o                         
   2   1   6        507.67        572.73         2.07 o                         
   3   1   6        622.44        757.68         2.89 o                         
   4   1   6        126.38        116.86         1.26 o                         
   5   1   6        385.00        396.62         1.95 o                         
   6   1   6        486.47        463.47         2.72 o                         
   7   1   6         15.25         27.57         0.82 o                         
   8   1   6       1463.81       1542.51         7.40 o                         
   9   1   6        285.37        295.82         2.90 o                         
  10   1   6        116.60        114.72         2.59 o                         
  11   1   6          0.01          1.32         1.46 o                         
  12   1   6        111.55        126.88         3.13 o                         
  13   1   6         24.46         20.99         2.76 o                         
  14   1   6         28.11         31.59         3.11 o                         
   0   2   6         31.74         62.63         0.92 o                         
   1   2   6       4686.60       4684.78        11.17 o                         
   2   2   6       7716.43       8036.18        20.54 o                         
   3   2   6        476.15        498.68         1.83 o                         
   4   2   6       1656.22       1701.49         5.58 o                         
   5   2   6       1436.48       1344.56         4.72 o                         
   6   2   6        152.95        144.54         1.61 o                         
   7   2   6       1064.06       1010.52         4.91 o                         
   8   2   6        250.52        252.29         2.14 o                         
   9   2   6          6.57          8.87         0.97 o                         
  10   2   6         50.20         47.66         1.58 o                         
  11   2   6        419.09        410.65         4.47 o                         
  12   2   6         97.25        106.87         2.85 o                         
  13   2   6          0.25          2.38         2.70 o                         
  14   2   6        285.92        289.54         7.33 o                         
   1   3   6        634.46        580.56         1.97 o                         
   2   3   6        376.03        479.00         1.75 o                         
   3   3   6        357.26        459.79         1.89 o                         
   4   3   6       1377.89       1415.51         4.36 o                         
   5   3   6        185.93        255.55         1.30 o                         
   6   3   6        241.60        258.18         1.93 o                         
   7   3   6         22.22         16.95         1.02 o                         
   8   3   6        234.93        235.08         2.31 o                         
   9   3   6       2583.84       2481.31        12.73 o                         
  10   3   6         26.76         23.85         1.47 o                         
  11   3   6         61.67         60.42         1.88 o                         
  12   3   6          3.74          6.87         1.53 o                         
  13   3   6         89.52         92.83         3.33 o                         
  14   3   6          0.09          4.70         3.25 o                         
   0   4   6        353.13        387.61         2.53 o                         
   1   4   6       1252.24       1286.78         3.86 o                         
   2   4   6        228.96        206.15         1.16 o                         
   3   4   6        992.07       1076.22         4.03 o                         
   4   4   6       1286.89       1312.42         4.43 o                         
   5   4   6        428.07        427.85         2.00 o                         
   6   4   6        550.40        544.86         2.46 o                         
   7   4   6        768.09        784.12         3.50 o                         
   8   4   6       1070.71       1065.42         4.83 o                         
   9   4   6        183.38        181.34         1.82 o                         
  10   4   6        750.82        740.06         4.43 o                         
  11   4   6        532.24        526.80         3.88 o                         
  12   4   6        310.35        325.03         3.52 o                         
  13   4   6          5.02          5.39         2.06 o                         
   1   5   6        662.28        607.85         2.39 o                         
   2   5   6        404.55        331.78         1.69 o                         
   3   5   6       1424.56       1488.56         4.88 o                         
   4   5   6       2919.07       3058.21         9.44 o                         
   5   5   6          1.33         -0.34         0.62 o                         
   6   5   6        102.48         90.88         1.17 o                         
   7   5   6        900.06        854.48         3.87 o                         
   8   5   6        849.54        862.77         4.45 o                         
   9   5   6       1251.77       1215.37         5.73 o                         
  10   5   6        393.69        411.36         3.20 o                         
  11   5   6         43.73         44.71         1.76 o                         
  12   5   6         42.55         44.68         1.94 o                         
  13   5   6        104.66        112.52         3.76 o                         
   0   6   6        445.60        434.62         3.03 o                         
   1   6   6          1.79          3.10         0.54 o                         
   2   6   6         86.76         92.64         1.09 o                         
   3   6   6         17.89         13.00         0.62 o                         
   4   6   6          6.97          6.40         0.67 o                         
   5   6   6        726.40        743.95         3.33 o                         
   6   6   6        380.32        387.84         2.45 o                         
   7   6   6         40.40         42.46         1.29 o                         
   8   6   6        545.93        514.36         3.91 o                         
   9   6   6         37.56         38.18         1.53 o                         
  10   6   6        187.88        184.25         2.66 o                         
  11   6   6         30.41         32.63         1.74 o                         
  12   6   6          0.31          0.61         1.79 o                         
  13   6   6          0.04         -2.33         3.54 o                         
   1   7   6         28.91         31.69         0.90 o                         
   2   7   6       3206.63       3120.22         9.73 o                         
   3   7   6       2466.06       2438.51         7.98 o                         
   4   7   6         93.30         96.09         1.52 o                         
   5   7   6         46.68         45.70         1.12 o                         
   6   7   6        203.14        208.88         2.03 o                         
   7   7   6       2526.28       2467.73        10.56 o                         
   8   7   6         10.46         10.46         1.31 o                         
   9   7   6        946.31        935.80         5.94 o                         
  10   7   6        382.11        386.83         4.24 o                         
  11   7   6        100.54         88.56         3.34 o                         
  12   7   6         14.54         16.52         2.97 o                         
   0   8   6       1489.15       1459.39         7.39 o                         
   1   8   6        767.75        740.36         3.38 o                         
   2   8   6        384.55        386.55         2.39 o                         
   3   8   6         75.46         75.51         1.27 o                         
   4   8   6        232.91        215.80         2.06 o                         
   5   8   6        145.78        147.56         1.94 o                         
   6   8   6          7.53          3.46         1.25 o                         
   7   8   6        132.25        124.32         2.34 o                         
   8   8   6         40.67         44.00         2.06 o                         
   9   8   6          1.51         -0.59         1.86 o                         
  10   8   6         16.01          9.11         2.58 o                         
  11   8   6          2.75         -0.92         2.54 o                         
   1   9   6        512.27        503.04         2.83 o                         
   2   9   6        848.33        873.96         4.17 o                         
   3   9   6        754.41        719.50         4.17 o                         
   4   9   6        290.52        274.99         3.13 o                         
   5   9   6         57.65         46.71         1.89 o                         
   6   9   6         13.88         11.53         1.88 o                         
   7   9   6        104.54         99.29         3.13 o                         
   8   9   6        192.88        190.81         5.05 o                         
   9   9   6        278.02        296.76         5.10 o                         
  10   9   6        138.12        162.51         4.91 o                         
   0  10   6        787.33        803.24        11.86 o                         
   1  10   6        821.49        804.57         7.78 o                         
   2  10   6         51.03         51.31         2.50 o                         
   3  10   6         93.87         92.72         3.02 o                         
   4  10   6          1.66          2.23         1.96 o                         
   5  10   6        148.70        152.90         4.02 o                         
   6  10   6        272.59        265.06         5.40 o                         
   7  10   6        352.20        358.52         6.70 o                         
   8  10   6        110.24        121.30         4.86 o                         
   9  10   6         80.75         78.06         4.53 o                         
   1  11   6         24.38         23.14         3.32 o                         
   2  11   6         12.06          4.80         3.02 o                         
   3  11   6        142.75        152.03         4.99 o                         
   4  11   6         14.11         19.35         2.80 o                         
   5  11   6          0.63         -1.45         3.00 o                         
   6  11   6         22.39         26.29         4.14 o                         
   7  11   6         14.23         22.83         4.68 o                         
   8  11   6         45.63         38.85         5.29 o                         
   0  12   6          0.86          4.42         4.55 o                         
   1  12   6        224.52        243.48         6.46 o                         
   2  12   6          8.06          2.76         3.27 o                         
   3  12   6         74.88         77.53         4.29 o                         
   4  12   6         33.28         34.78         3.86 o                         
   5  12   6        132.06        127.24         6.27 o                         
   6  12   6        385.59        407.34        11.47 o                         
   1  13   6         31.94         43.14         4.33 o                         
   2  13   6          0.22          1.25         3.49 o                         
   3  13   6          0.04         -1.89         3.65 o                         
   4  13   6          0.19         -2.71         3.68 o                         
   1   1   7       3775.02       3613.90         9.12 o                         
   2   1   7         12.86          6.10         0.46 o                         
   3   1   7       2184.55       1901.95         5.93 o                         
   4   1   7         67.57         77.62         0.94 o                         
   5   1   7         13.11         23.21         0.68 o                         
   6   1   7       1241.35       1245.36         5.15 o                         
   7   1   7       2184.35       2155.78         9.02 o                         
   8   1   7          8.34         17.12         0.93 o                         
   9   1   7        909.77        923.62         6.04 o                         
  10   1   7        246.25        217.55         3.47 o                         
  11   1   7        379.13        355.01         4.19 o                         
  12   1   7          1.19          0.59         1.81 o                         
  13   1   7        131.99        144.01         4.63 o                         
  14   1   7          0.62         -2.52         2.52 o                         
   0   2   7       7528.26       7940.16        26.60 o                         
   1   2   7        519.18        685.40         2.09 o                         
   2   2   7        111.10        130.30         1.04 o                         
   3   2   7       1170.96       1241.43         3.91 o                         
   4   2   7        270.40        333.88         1.64 o                         
   5   2   7        341.54        280.97         1.57 o                         
   6   2   7       1090.84       1170.81         4.91 o                         
   7   2   7       1556.06       1503.75         6.77 o                         
   8   2   7        710.46        650.51         3.64 o                         
   9   2   7          2.05          0.26         0.87 o                         
  10   2   7        175.59        154.47         2.30 o                         
  11   2   7         56.69         51.76         2.16 o                         
  12   2   7         14.95         12.28         2.36 o                         
  13   2   7         14.45         13.63         3.02 o                         
  14   2   7         62.28         59.56         3.84 o                         
   1   3   7       6587.12       6942.20        16.85 o                         
   2   3   7        634.65        634.41         2.15 o                         
   3   3   7       1156.97       1220.02         4.01 o                         
   4   3   7        372.48        372.53         1.67 o                         
   5   3   7        156.91        155.65         1.07 o                         
   6   3   7         41.70         40.32         0.83 o                         
   7   3   7        597.23        588.30         3.56 o                         
   8   3   7         49.80         48.55         1.35 o                         
   9   3   7       1215.18       1183.78         6.41 o                         
  10   3   7        404.02        363.75         3.60 o                         
  11   3   7         23.86         23.15         1.78 o                         
  12   3   7         30.04         31.76         2.76 o                         
  13   3   7        659.15        689.31         8.07 o                         
  14   3   7        102.47        121.67         4.92 o                         
   0   4   7        737.53        796.67         4.03 o                         
   1   4   7       4997.92       5004.79        12.79 o                         
   2   4   7         77.38         64.93         0.77 o                         
   3   4   7        976.19       1058.89         3.74 o                         
   4   4   7        543.82        572.72         2.44 o                         
   5   4   7         72.25         83.27         1.06 o                         
   6   4   7         85.85        102.68         1.26 o                         
   7   4   7       1280.82       1268.09         5.04 o                         
   8   4   7         39.42         31.94         0.99 o                         
   9   4   7         24.61         25.77         0.99 o                         
  10   4   7         69.50         72.00         1.43 o                         
  11   4   7       1282.94       1280.39         7.74 o                         
  12   4   7        162.64        199.00         2.82 o                         
  13   4   7         39.40         39.28         2.53 o                         
   1   5   7         14.47         14.45         0.61 o                         
   2   5   7        284.99        309.19         1.64 o                         
   3   5   7        255.93        241.54         1.62 o                         
   4   5   7        159.91        158.11         1.45 o                         
   5   5   7        831.52        811.77         3.40 o                         
   6   5   7         44.81         47.29         1.01 o                         
   7   5   7       1451.80       1485.60         6.12 o                         
   8   5   7          9.46          7.37         0.99 o                         
   9   5   7        796.30        792.36         4.24 o                         
  10   5   7        189.56        171.60         2.60 o                         
  11   5   7         65.80         60.32         1.86 o                         
  12   5   7          7.95          7.47         1.56 o                         
  13   5   7         94.35         97.43         3.57 o                         
   0   6   7        102.67        110.05         1.70 o                         
   1   6   7       3250.11       3103.06         9.26 o                         
   2   6   7       1106.97       1071.96         3.85 o                         
   3   6   7        945.02        890.87         3.64 o                         
   4   6   7        391.42        414.23         2.39 o                         
   5   6   7       3664.53       3575.54        11.66 o                         
   6   6   7        377.75        388.82         2.47 o                         
   7   6   7       1484.72       1469.64         6.53 o                         
   8   6   7          1.37         -0.42         1.09 o                         
   9   6   7         26.78         25.50         1.43 o                         
  10   6   7          3.95          2.84         1.37 o                         
  11   6   7        608.57        613.62         5.29 o                         
  12   6   7         19.71         15.42         2.07 o                         
   1   7   7        234.10        248.57         1.81 o                         
   2   7   7         74.41         68.00         1.14 o                         
   3   7   7        121.82        124.82         1.54 o                         
   4   7   7         51.94         61.25         1.23 o                         
   5   7   7        659.95        695.10         4.45 o                         
   6   7   7        352.17        314.41         2.48 o                         
   7   7   7          7.07          2.61         1.26 o                         
   8   7   7        133.82        140.33         2.28 o                         
   9   7   7         98.78         92.78         2.20 o                         
  10   7   7          0.29         -0.28         1.68 o                         
  11   7   7        115.06        107.29         3.53 o                         
  12   7   7         79.10         69.80         4.18 o                         
   0   8   7       1489.35       1453.71         7.38 o                         
   1   8   7       4217.96       4197.31        12.89 o                         
   2   8   7        260.53        277.10         2.06 o                         
   3   8   7        115.74        136.69         1.68 o                         
   4   8   7          6.06          4.47         0.99 o                         
   5   8   7       1276.07       1226.26         5.96 o                         
   6   8   7        129.98        123.23         2.08 o                         
   7   8   7         61.32         70.89         2.18 o                         
   8   8   7          5.07          2.01         1.67 o                         
   9   8   7        335.04        328.31         4.74 o                         
  10   8   7         43.40         43.09         3.10 o                         
  11   8   7        295.89        310.92         5.87 o                         
   1   9   7        144.56        141.35         1.75 o                         
   2   9   7          1.51          1.38         1.07 o                         
   3   9   7        618.17        612.18         4.59 o                         
   4   9   7        219.08        202.70         3.03 o                         
   5   9   7         56.17         66.26         2.27 o                         
   6   9   7         44.09         40.88         2.26 o                         
   7   9   7         51.81         46.97         2.36 o                         
   8   9   7        116.15        109.63         3.46 o                         
   9   9   7        420.02        430.78         6.90 o                         
  10   9   7         32.00         31.55         3.19 o                         
   0  10   7         40.22         35.53         3.45 o                         
   1  10   7        150.40        160.52         3.50 o                         
   2  10   7         84.58         90.65         2.90 o                         
   3  10   7         96.75         91.78         3.26 o                         
   4  10   7          4.24          5.38         2.24 o                         
   5  10   7        815.30        822.61         9.73 o                         
   6  10   7         69.05         61.30         3.65 o                         
   7  10   7        155.95        176.32         5.32 o                         
   8  10   7          1.31          2.08         3.04 o                         
   9  10   7         22.16         18.74         4.10 o                         
   1  11   7         12.37         12.61         3.15 o                         
   2  11   7         10.65          5.64         2.86 o                         
   3  11   7        485.12        499.17         7.78 o                         
   4  11   7          5.26          5.56         2.78 o                         
   5  11   7        149.23        150.80         6.63 o                         
   6  11   7          5.49          6.73         3.64 o                         
   7  11   7        475.89        512.36        11.94 o                         
   8  11   7          2.35          0.68         4.23 o                         
   0  12   7         96.96         99.33         7.05 o                         
   1  12   7          5.65          3.32         3.27 o                         
   2  12   7         72.99         71.54         4.16 o                         
   3  12   7         30.83         35.48         3.81 o                         
   4  12   7         44.62         45.20         4.42 o                         
   5  12   7          3.33         13.03         4.18 o                         
   6  12   7         56.09         62.20         5.65 o                         
   1  13   7         12.18         11.51         3.73 o                         
   2  13   7          4.49         -1.81         3.51 o                         
   3  13   7        235.63        252.02         7.54 o                         
   0   0   8      18333.15      18330.64        93.94 o                         
   1   0   8        184.20        270.35         1.74 o                         
   2   0   8         60.02         73.96         1.20 o                         
   3   0   8        423.60        494.98         2.72 o                         
   4   0   8        326.20        414.41         3.55 o                         
   5   0   8         37.19         13.43         0.99 o                         
   6   0   8        634.23        589.64         3.98 o                         
   7   0   8       2082.02       2174.91        14.20 o                         
   8   0   8         71.99         50.14         2.41 o                         
   9   0   8         49.42         55.68         2.75 o                         
  10   0   8        148.12        140.26         4.04 o                         
  11   0   8        419.13        472.38         8.13 o                         
  12   0   8        254.92        225.67         7.65 o                         
  13   0   8         13.68          6.92         3.90 o                         
  14   0   8         11.08         14.18         3.98 o                         
   1   1   8        949.49       1050.65         3.08 o                         
   2   1   8         39.07         44.82         1.00 o                         
   3   1   8        672.39        770.35         2.78 o                         
   4   1   8        115.41        130.46         1.29 o                         
   5   1   8        327.94        328.67         1.88 o                         
   6   1   8         13.83         13.13         0.63 o                         
   7   1   8        327.52        324.56         2.43 o                         
   8   1   8        122.20        108.38         1.53 o                         
   9   1   8         22.14         21.45         1.35 o                         
  10   1   8         27.08         18.67         1.76 o                         
  11   1   8         27.83         29.87         1.92 o                         
  12   1   8          1.27         -0.83         2.11 o                         
  13   1   8          0.71         -1.99         2.52 o                         
  14   1   8         35.54         38.11         3.31 o                         
   0   2   8      15095.21      15308.91        52.27 o                         
   1   2   8       9053.55       9105.87        21.86 o                         
   2   2   8        475.86        506.52         2.03 o                         
   3   2   8       4310.20       4665.48        12.80 o                         
   4   2   8         87.00         97.68         0.87 o                         
   5   2   8       3435.11       3429.44        11.23 o                         
   6   2   8       1046.80        990.32         4.21 o                         
   7   2   8         11.32         18.11         1.01 o                         
   8   2   8          0.41         -0.70         0.89 o                         
   9   2   8          0.94          1.08         0.88 o                         
  10   2   8          4.26         -0.11         1.26 o                         
  11   2   8        612.27        615.31         8.06 o                         
  12   2   8         34.23         30.62         2.74 o                         
  13   2   8         82.48         74.83         3.97 o                         
  14   2   8         36.02         40.37         3.56 o                         
   1   3   8        479.96        603.14         2.12 o                         
   2   3   8        155.56        145.73         1.41 o                         
   3   3   8       2048.20       2125.35         6.34 o                         
   4   3   8        181.59        168.43         1.19 o                         
   5   3   8        696.91        671.61         2.48 o                         
   6   3   8        304.65        327.76         1.69 o                         
   7   3   8        900.42        916.17         4.49 o                         
   8   3   8       1060.37        993.77         5.34 o                         
   9   3   8        230.47        243.66         2.53 o                         
  10   3   8        302.15        280.72         3.64 o                         
  11   3   8          9.21          9.53         1.90 o                         
  12   3   8         11.15         10.07         2.51 o                         
  13   3   8         40.77         46.47         2.89 o                         
   0   4   8        817.61        763.96         4.03 o                         
   1   4   8        235.00        255.13         1.57 o                         
   2   4   8         27.12         22.02         0.61 o                         
   3   4   8        191.52        198.88         1.47 o                         
   4   4   8        230.62        271.52         1.69 o                         
   5   4   8        446.46        458.63         2.17 o                         
   6   4   8        251.69        257.55         1.61 o                         
   7   4   8        231.57        243.72         1.79 o                         
   8   4   8         16.37         14.87         0.85 o                         
   9   4   8         76.98         71.39         1.36 o                         
  10   4   8         22.23         23.38         1.12 o                         
  11   4   8        835.28        852.35         5.80 o                         
  12   4   8        116.49        105.61         2.37 o                         
  13   4   8        134.08        139.83         4.75 o                         
   1   5   8        128.02        142.84         1.18 o                         
   2   5   8         88.11         57.92         0.84 o                         
   3   5   8        443.94        417.05         2.24 o                         
   4   5   8         75.75         74.96         1.10 o                         
   5   5   8        730.41        734.87         3.18 o                         
   6   5   8          0.22         -0.48         0.69 o                         
   7   5   8        115.17        124.48         1.66 o                         
   8   5   8       1158.41       1128.74         5.39 o                         
   9   5   8       1772.75       1771.09         8.50 o                         
  10   5   8        847.66        777.76         5.26 o                         
  11   5   8         51.20         53.68         1.93 o                         
  12   5   8         27.89         28.12         1.96 o                         
  13   5   8        614.79        651.63         9.39 o                         
   0   6   8         57.70         54.22         1.34 o                         
   1   6   8          0.57          1.79         0.64 o                         
   2   6   8         16.35         23.16         0.77 o                         
   3   6   8        583.63        579.41         2.81 o                         
   4   6   8         85.19         89.48         1.54 o                         
   5   6   8       1573.95       1556.36         5.95 o                         
   6   6   8        415.15        420.84         2.57 o                         
   7   6   8        212.19        205.36         2.24 o                         
   8   6   8        118.04        103.55         1.97 o                         
   9   6   8        219.09        221.87         2.70 o                         
  10   6   8         14.50         16.14         1.56 o                         
  11   6   8         34.59         38.18         2.04 o                         
  12   6   8          7.52         13.30         2.40 o                         
   1   7   8       5108.25       5020.77        14.47 o                         
   2   7   8       1241.67       1237.51         4.69 o                         
   3   7   8       3988.78       3798.67        12.56 o                         
   4   7   8         77.04         85.22         1.48 o                         
   5   7   8        217.73        188.74         1.93 o                         
   6   7   8        320.32        302.86         2.67 o                         
   7   7   8        404.75        396.02         3.43 o                         
   8   7   8        633.06        634.70         4.47 o                         
   9   7   8        953.44        951.75         6.19 o                         
  10   7   8         54.18         57.53         2.49 o                         
  11   7   8          4.66          8.14         2.29 o                         
  12   7   8          4.60          5.75         3.36 o                         
   0   8   8        724.52        715.56         4.60 o                         
   1   8   8        828.36        809.70         3.65 o                         
   2   8   8        254.38        236.89         1.91 o                         
   3   8   8        895.57        851.07         4.09 o                         
   4   8   8         32.84         28.73         1.26 o                         
   5   8   8        450.77        443.17         3.32 o                         
   6   8   8         10.96         11.65         1.41 o                         
   7   8   8         82.68         84.31         2.59 o                         
   8   8   8         16.98         17.03         2.05 o                         
   9   8   8          2.23         -0.70         2.07 o                         
  10   8   8          4.64          5.98         2.56 o                         
  11   8   8         85.32         84.62         3.80 o                         
   1   9   8        204.37        196.41         2.19 o                         
   2   9   8         51.95         58.55         1.78 o                         
   3   9   8        903.88        903.63         6.56 o                         
   4   9   8        287.00        277.64         3.51 o                         
   5   9   8        250.66        237.25         3.55 o                         
   6   9   8        107.66         97.35         3.21 o                         
   7   9   8        425.58        437.76         5.13 o                         
   8   9   8        294.36        306.40         4.55 o                         
   9   9   8         22.48         29.62         3.27 o                         
  10   9   8         37.60         35.64         3.29 o                         
   0  10   8          8.12          3.02         2.82 o                         
   1  10   8         43.22         39.59         2.36 o                         
   2  10   8        306.39        301.95         6.27 o                         
   3  10   8        340.30        329.55         4.98 o                         
   4  10   8          1.02         -0.81         2.47 o                         
   5  10   8        243.27        229.20         5.42 o                         
   6  10   8        252.14        255.92         5.93 o                         
   7  10   8        262.40        274.59         6.84 o                         
   8  10   8         38.19         40.07         4.05 o                         
   9  10   8          7.58          5.82         4.18 o                         
   1  11   8          0.21          0.40         2.80 o                         
   2  11   8        185.05        172.64         5.25 o                         
   3  11   8        302.38        311.01         5.82 o                         
   4  11   8         78.44         82.11         4.45 o                         
   5  11   8          6.67          6.12         3.15 o                         
   6  11   8         12.75          3.61         3.69 o                         
   7  11   8        113.33        104.23         7.19 o                         
   8  11   8         54.21         60.83         5.62 o                         
   0  12   8        544.12        541.83        12.88 o                         
   1  12   8        121.92        127.28         5.03 o                         
   2  12   8        184.02        190.48         5.76 o                         
   3  12   8         29.34         37.33         3.73 o                         
   4  12   8         23.26         17.50         4.22 o                         
   5  12   8        599.42        641.52        18.71 o                         
   6  12   8        105.25        118.65         6.98 o                         
   1  13   8         33.69         34.67         4.32 o                         
   2  13   8          1.57         -0.63         3.40 o                         
   3  13   8         35.06         28.88         4.42 o                         
   1   1   9        386.30        387.23         1.71 o                         
   2   1   9       3121.83       2970.93         8.53 o                         
   3   1   9        280.33        257.46         1.40 o                         
   4   1   9       1710.08       1684.04         5.60 o                         
   5   1   9        550.35        533.82         2.55 o                         
   6   1   9        772.72        768.62         3.96 o                         
   7   1   9          3.85          6.70         0.97 o                         
   8   1   9       1667.61       1641.33         7.98 o                         
   9   1   9        372.32        332.39         4.06 o                         
  10   1   9        707.74        655.18         7.18 o                         
  11   1   9         28.36         34.35         2.54 o                         
  12   1   9        109.02        107.90         3.64 o                         
  13   1   9          2.59          1.42         2.61 o                         
  14   1   9        216.60        230.94         5.74 o                         
   0   2   9        216.33        258.78         1.94 o                         
   1   2   9       2992.47       3329.94         8.47 o                         
   2   2   9       5351.29       5552.41        15.16 o                         
   3   2   9         91.08         78.71         0.90 o                         
   4   2   9        102.98        109.91         0.97 o                         
   5   2   9         51.64         56.57         0.83 o                         
   6   2   9       1873.11       1814.49         7.09 o                         
   7   2   9        553.87        593.70         3.71 o                         
   8   2   9        138.23        140.12         2.01 o                         
   9   2   9          1.67          0.65         0.98 o                         
  10   2   9         82.57         79.69         3.12 o                         
  11   2   9          6.89         10.79         2.35 o                         
  12   2   9         41.63         38.44         2.97 o                         
  13   2   9          5.94          3.45         2.86 o                         
   1   3   9       2473.77       2635.74         7.09 o                         
   2   3   9       3760.36       3802.87        10.76 o                         
   3   3   9         16.56         17.51         0.63 o                         
   4   3   9         96.51         69.06         1.01 o                         
   5   3   9        527.18        534.72         2.22 o                         
   6   3   9        430.55        419.53         2.03 o                         
   7   3   9        170.47        160.12         1.57 o                         
   8   3   9        778.81        791.72         4.68 o                         
   9   3   9         86.19         90.44         2.08 o                         
  10   3   9        958.05        931.39         7.61 o                         
  11   3   9         15.14         14.24         2.01 o                         
  12   3   9         37.00         47.52         3.19 o                         
  13   3   9        410.40        405.95         7.79 o                         
   0   4   9       1338.65       1414.43         6.49 o                         
   1   4   9        284.34        308.72         1.55 o                         
   2   4   9         74.11         49.81         0.71 o                         
   3   4   9        210.75        229.43         1.59 o                         
   4   4   9        270.63        244.07         1.61 o                         
   5   4   9        246.83        234.25         1.57 o                         
   6   4   9       1272.90       1179.53         4.34 o                         
   7   4   9          5.32          8.19         0.73 o                         
   8   4   9       1915.11       1897.68         7.91 o                         
   9   4   9         35.25         36.73         1.14 o                         
  10   4   9        610.76        580.44         4.08 o                         
  11   4   9        420.16        438.74         3.84 o                         
  12   4   9        345.27        332.88         5.03 o                         
  13   4   9         14.09         14.28         3.75 o                         
   1   5   9        577.93        578.94         2.38 o                         
   2   5   9         45.93         45.02         0.78 o                         
   3   5   9          1.35          0.27         0.69 o                         
   4   5   9        742.61        764.32         3.43 o                         
   5   5   9        124.38        130.23         1.49 o                         
   6   5   9          3.55          0.30         0.73 o                         
   7   5   9        454.48        480.17         2.99 o                         
   8   5   9          2.01          0.39         1.17 o                         
   9   5   9        228.70        222.17         2.47 o                         
  10   5   9        214.30        218.97         2.82 o                         
  11   5   9          1.35         -1.09         1.44 o                         
  12   5   9        145.53        143.51         3.54 o                         
  13   5   9          0.74          2.21         3.67 o                         
   0   6   9       5371.40       5273.82        21.27 o                         
   1   6   9         25.20         27.24         0.81 o                         
   2   6   9       1998.90       1972.12         6.52 o                         
   3   6   9       1542.62       1471.21         5.71 o                         
   4   6   9        309.95        280.15         2.08 o                         
   5   6   9       1255.85       1240.50         5.12 o                         
   6   6   9        311.09        316.66         2.37 o                         
   7   6   9        355.79        361.38         3.10 o                         
   8   6   9         73.50         76.90         1.73 o                         
   9   6   9         40.48         34.80         1.57 o                         
  10   6   9        468.75        489.26         4.90 o                         
  11   6   9        177.31        179.84         3.65 o                         
  12   6   9        403.35        401.54         7.92 o                         
   1   7   9        441.61        411.93         2.38 o                         
   2   7   9       1355.46       1262.54         4.84 o                         
   3   7   9          9.58         10.69         0.88 o                         
   4   7   9        277.52        275.05         2.28 o                         
   5   7   9        279.62        240.95         2.21 o                         
   6   7   9          0.86         -0.42         1.06 o                         
   7   7   9        325.23        305.53         3.23 o                         
   8   7   9        203.47        183.70         2.65 o                         
   9   7   9        260.63        251.60         3.45 o                         
  10   7   9          0.45         -1.67         1.93 o                         
  11   7   9         16.24         13.19         2.86 o                         
   0   8   9       2149.16       2120.16        10.01 o                         
   1   8   9        153.16        144.81         1.65 o                         
   2   8   9        101.60        102.17         1.44 o                         
   3   8   9        334.88        309.11         2.50 o                         
   4   8   9       1789.48       1743.53         7.83 o                         
   5   8   9        369.71        350.25         3.44 o                         
   6   8   9        752.86        771.70         6.42 o                         
   7   8   9          8.39          9.47         1.73 o                         
   8   8   9        122.21        119.38         3.05 o                         
   9   8   9        210.83        190.27         4.21 o                         
  10   8   9         50.30         48.23         3.22 o                         
  11   8   9         31.80         37.68         4.45 o                         
   1   9   9        108.54         93.02         1.86 o                         
   2   9   9         20.71         25.03         1.51 o                         
   3   9   9        439.44        431.32         4.71 o                         
   4   9   9         94.81        103.70         2.92 o                         
   5   9   9         60.24         62.03         2.53 o                         
   6   9   9         17.61         14.84         2.29 o                         
   7   9   9          9.89         10.15         2.28 o                         
   8   9   9        399.04        387.69         5.25 o                         
   9   9   9          1.31          4.29         2.63 o                         
  10   9   9        334.04        325.14         8.20 o                         
   0  10   9        792.09        817.12        11.41 o                         
   1  10   9         19.37         17.91         2.34 o                         
   2  10   9        441.88        440.47         6.43 o                         
   3  10   9         55.38         58.02         3.15 o                         
   4  10   9        118.33        120.86         4.52 o                         
   5  10   9        156.82        148.41         5.26 o                         
   6  10   9        188.96        186.26         5.82 o                         
   7  10   9         35.82         40.18         4.78 o                         
   8  10   9         16.39          6.40         4.13 o                         
   9  10   9          3.09          5.26         4.12 o                         
   1  11   9         26.52         21.08         3.27 o                         
   2  11   9        175.38        158.01         5.19 o                         
   3  11   9        134.59        145.06         4.59 o                         
   4  11   9        471.46        514.13         8.79 o                         
   5  11   9        109.39        104.30         4.93 o                         
   6  11   9          0.06         -1.87         3.75 o                         
   7  11   9         42.31         43.65         5.09 o                         
   0  12   9        153.32        160.30         7.40 o                         
   1  12   9          8.13          4.13         3.08 o                         
   2  12   9         66.16         78.19         4.16 o                         
   3  12   9          0.04         -1.89         3.23 o                         
   4  12   9         33.96         23.39         4.09 o                         
   5  12   9        120.62        126.28         5.97 o                         
   1  13   9         48.92         55.79         4.29 o                         
   2  13   9         80.47         91.59         5.52 o                         
   0   0  10       5610.46       5503.15        29.12 o                         
   1   0  10       4221.42       4463.74        16.89 o                         
   2   0  10        156.80        137.83         1.90 o                         
   3   0  10       1348.49       1470.52         6.90 o                         
   4   0  10       3430.85       3436.62        14.27 o                         
   5   0  10        322.26        313.99         2.71 o                         
   6   0  10       4075.44       4013.48        23.20 o                         
   7   0  10       1496.95       1445.73         9.22 o                         
   8   0  10        180.72        187.77         3.22 o                         
   9   0  10        568.69        541.39         6.80 o                         
  10   0  10        135.79        131.16         4.97 o                         
  11   0  10        249.71        233.53         6.55 o                         
  12   0  10        664.48        627.57        10.61 o                         
  13   0  10          0.90         -3.52         3.52 o                         
   1   1  10       1471.72       1608.07         4.53 o                         
   2   1  10        379.22        438.78         1.99 o                         
   3   1  10          6.29         11.63         0.57 o                         
   4   1  10        709.43        758.05         2.90 o                         
   5   1  10         27.22         23.50         0.69 o                         
   6   1  10        478.62        464.99         2.94 o                         
   7   1  10          1.13         -0.21         0.74 o                         
   8   1  10       1180.67       1142.43         6.40 o                         
   9   1  10        607.11        574.55         4.49 o                         
  10   1  10         84.76         71.73         2.89 o                         
  11   1  10          5.07          2.87         2.17 o                         
  12   1  10        151.07        157.01         4.11 o                         
  13   1  10        141.93        146.07         4.78 o                         
   0   2  10       4151.31       4250.95        16.24 o                         
   1   2  10       2007.21       1972.65         5.63 o                         
   2   2  10        146.10        143.14         1.25 o                         
   3   2  10         50.35         56.40         0.86 o                         
   4   2  10        338.79        330.91         1.73 o                         
   5   2  10        456.19        439.17         1.98 o                         
   6   2  10       1541.24       1528.29         5.95 o                         
   7   2  10          0.11          0.06         0.78 o                         
   8   2  10          2.64          2.01         1.11 o                         
   9   2  10          2.17          0.73         1.06 o                         
  10   2  10        107.18        109.97         3.49 o                         
  11   2  10        143.68        163.47         4.35 o                         
  12   2  10        381.60        399.21         6.13 o                         
  13   2  10         50.37         50.62         3.75 o                         
   1   3  10        156.59        173.07         1.15 o                         
   2   3  10         93.14         83.84         0.92 o                         
   3   3  10        326.40        345.68         1.96 o                         
   4   3  10        539.86        517.28         2.39 o                         
   5   3  10         31.96         25.80         0.68 o                         
   6   3  10        589.92        567.08         2.46 o                         
   7   3  10       1770.44       1742.14         6.78 o                         
   8   3  10        739.44        736.62         4.36 o                         
   9   3  10         84.48         66.43         1.73 o                         
  10   3  10         69.22         68.73         2.36 o                         
  11   3  10         14.33          6.37         2.40 o                         
  12   3  10         89.57         82.28         4.35 o                         
  13   3  10          7.28         10.80         4.02 o                         
   0   4  10       1657.74       1803.05         8.16 o                         
   1   4  10         56.81         50.93         0.79 o                         
   2   4  10         59.61         72.71         0.83 o                         
   3   4  10         83.13         93.78         1.19 o                         
   4   4  10         43.04         50.17         0.91 o                         
   5   4  10         38.52         31.62         0.80 o                         
   6   4  10       1198.53       1179.40         4.39 o                         
   7   4  10         81.13         83.36         1.19 o                         
   8   4  10        409.17        403.81         2.70 o                         
   9   4  10          0.03         -0.24         0.84 o                         
  10   4  10        589.37        592.08         4.37 o                         
  11   4  10          3.63         -0.25         1.27 o                         
  12   4  10        380.04        388.60         7.51 o                         
  13   4  10         17.92         20.77         4.53 o                         
   1   5  10        399.94        404.88         1.97 o                         
   2   5  10       2443.10       2349.44         7.21 o                         
   3   5  10         26.78         22.24         0.85 o                         
   4   5  10       1235.48       1168.19         4.68 o                         
   5   5  10        119.01        100.22         1.32 o                         
   6   5  10         18.42         13.33         0.83 o                         
   7   5  10       1340.20       1245.97         5.83 o                         
   8   5  10        897.09        893.02         4.96 o                         
   9   5  10        189.96        164.21         2.73 o                         
  10   5  10        489.47        484.83         4.98 o                         
  11   5  10        153.93        153.29         3.05 o                         
  12   5  10         78.66         92.79         3.81 o                         
   0   6  10        338.59        345.61         2.79 o                         
   1   6  10         18.39         27.27         0.85 o                         
   2   6  10         19.15         16.73         0.78 o                         
   3   6  10        383.53        375.84         2.43 o                         
   4   6  10        101.61        101.39         1.45 o                         
   5   6  10        784.05        771.66         3.78 o                         
   6   6  10          7.43          9.79         0.92 o                         
   7   6  10          4.42          6.37         1.19 o                         
   8   6  10          3.62          1.01         1.16 o                         
   9   6  10         12.05          8.36         1.42 o                         
  10   6  10         27.72         32.99         1.83 o                         
  11   6  10         37.14         41.51         2.26 o                         
  12   6  10          0.04          0.31         2.57 o                         
   1   7  10       1280.74       1267.94         4.81 o                         
   2   7  10       1777.86       1746.33         6.20 o                         
   3   7  10         70.99         74.01         1.41 o                         
   4   7  10        738.77        730.80         3.94 o                         
   5   7  10        377.97        355.40         2.85 o                         
   6   7  10         72.85         61.62         1.73 o                         
   7   7  10         43.80         35.09         1.60 o                         
   8   7  10        182.52        194.66         2.97 o                         
   9   7  10         57.02         64.55         2.51 o                         
  10   7  10        232.94        249.44         4.62 o                         
  11   7  10         90.56         79.19         3.86 o                         
   0   8  10       1221.67       1206.44         6.79 o                         
   1   8  10        130.02        119.59         1.54 o                         
   2   8  10         34.79         45.55         1.18 o                         
   3   8  10         57.24         64.72         1.64 o                         
   4   8  10        264.98        237.97         3.09 o                         
   5   8  10         81.28         71.47         2.23 o                         
   6   8  10        156.08        147.59         3.23 o                         
   7   8  10         79.15         71.34         2.79 o                         
   8   8  10         83.19         75.82         2.61 o                         
   9   8  10         14.68         11.87         2.35 o                         
  10   8  10          0.55         -1.11         2.57 o                         
   1   9  10         60.35         60.78         2.29 o                         
   2   9  10       1041.90       1038.82         7.08 o                         
   3   9  10         25.10         26.66         2.09 o                         
   4   9  10        531.71        540.77         5.78 o                         
   5   9  10         35.76         39.07         2.55 o                         
   6   9  10         98.25         88.19         3.38 o                         
   7   9  10        185.98        177.31         4.42 o                         
   8   9  10        467.83        451.22         6.85 o                         
   9   9  10        233.74        219.03         5.29 o                         
   0  10  10        431.17        434.52         9.59 o                         
   1  10  10         38.52         35.50         2.54 o                         
   2  10  10         27.97         27.66         2.89 o                         
   3  10  10          1.91          1.94         2.56 o                         
   4  10  10        110.43        100.04         5.59 o                         
   5  10  10          1.63          1.46         3.07 o                         
   6  10  10        451.14        503.50         9.62 o                         
   7  10  10         77.64         74.32         5.53 o                         
   8  10  10        184.20        188.13         7.53 o                         
   1  11  10        122.63        119.47         4.50 o                         
   2  11  10         96.16         95.90         4.02 o                         
   3  11  10         66.78         75.38         4.19 o                         
   4  11  10         72.26         78.23         4.57 o                         
   5  11  10         24.33         22.83         3.64 o                         
   6  11  10         17.48         17.94         4.18 o                         
   7  11  10         42.93         53.27         5.47 o                         
   0  12  10          0.13          1.67         4.32 o                         
   1  12  10        221.60        232.34         5.90 o                         
   2  12  10        251.99        258.54         6.49 o                         
   3  12  10         44.19         48.05         4.62 o                         
   4  12  10          8.73          8.29         3.81 o                         
   5  12  10         36.59         53.03         5.64 o                         
   1   1  11          0.57          0.76         0.44 o                         
   2   1  11       3779.95       3744.73        11.62 o                         
   3   1  11       7961.36       8206.82        23.93 o                         
   4   1  11        182.03        187.08         1.33 o                         
   5   1  11          0.08          0.95         0.44 o                         
   6   1  11         99.31         95.85         1.52 o                         
   7   1  11       2531.57       2433.30        10.49 o                         
   8   1  11         23.08         19.66         1.25 o                         
   9   1  11        665.61        637.45         4.32 o                         
  10   1  11         33.58         36.86         2.58 o                         
  11   1  11          3.28          1.26         2.22 o                         
  12   1  11        120.07        113.88         4.27 o                         
  13   1  11         62.43         71.83         4.54 o                         
   0   2  11         11.72         26.86         0.83 o                         
   1   2  11        544.10        577.86         2.24 o                         
   2   2  11         12.72         12.01         0.69 o                         
   3   2  11       1567.57       1608.97         5.54 o                         
   4   2  11         36.20         36.68         0.80 o                         
   5   2  11        294.85        276.48         1.78 o                         
   6   2  11          1.17          1.32         0.59 o                         
   7   2  11       1369.56       1278.58         5.80 o                         
   8   2  11        190.08        175.88         2.42 o                         
   9   2  11        413.33        394.07         4.84 o                         
  10   2  11        228.27        234.08         4.42 o                         
  11   2  11        482.40        446.92         6.56 o                         
  12   2  11        157.72        165.36         5.19 o                         
  13   2  11          2.87          4.30         3.63 o                         
   1   3  11          0.12          0.62         0.49 o                         
   2   3  11         53.88         45.20         0.76 o                         
   3   3  11        537.40        476.91         2.43 o                         
   4   3  11       1544.09       1455.54         5.20 o                         
   5   3  11         12.69         11.53         0.68 o                         
   6   3  11         78.52         77.54         1.05 o                         
   7   3  11         74.59         76.83         1.16 o                         
   8   3  11         38.60         45.19         1.08 o                         
   9   3  11       1311.92       1292.42         8.79 o                         
  10   3  11        131.07        126.03         3.01 o                         
  11   3  11        100.43         98.64         2.50 o                         
  12   3  11         10.42          7.85         4.46 o                         
  13   3  11         89.35         93.13         5.90 o                         
   0   4  11       2751.49       3033.12        12.53 o                         
   1   4  11        468.08        419.98         1.95 o                         
   2   4  11         26.77         22.41         0.69 o                         
   3   4  11        153.89        165.69         1.51 o                         
   4   4  11        631.04        626.53         3.00 o                         
   5   4  11       2586.75       2568.24         8.61 o                         
   6   4  11       1727.64       1750.38         6.24 o                         
   7   4  11       1277.28       1233.30         6.10 o                         
   8   4  11          1.24          0.99         0.95 o                         
   9   4  11         73.69         73.94         1.54 o                         
  10   4  11         22.42         29.57         1.61 o                         
  11   4  11         34.87         28.25         1.71 o                         
  12   4  11         95.48         82.98         3.35 o                         
   1   5  11        178.48        179.73         1.42 o                         
   2   5  11          2.91          5.80         0.61 o                         
   3   5  11         58.16         64.89         1.16 o                         
   4   5  11        482.05        484.55         2.68 o                         
   5   5  11         43.74         32.62         1.00 o                         
   6   5  11         20.16         14.51         0.83 o                         
   7   5  11        434.48        411.69         3.06 o                         
   8   5  11         17.15         17.71         1.21 o                         
   9   5  11        249.71        259.48         2.90 o                         
  10   5  11          1.15          3.55         1.54 o                         
  11   5  11         31.40         35.44         2.10 o                         
  12   5  11        142.86        140.35         5.33 o                         
   0   6  11       1796.36       1830.25         8.23 o                         
   1   6  11       2908.53       2795.09         8.77 o                         
   2   6  11          2.30         -0.12         0.70 o                         
   3   6  11         17.59         24.78         1.01 o                         
   4   6  11        246.53        218.02         1.93 o                         
   5   6  11        212.44        200.69         1.99 o                         
   6   6  11          1.16          1.22         1.08 o                         
   7   6  11          2.14         -0.21         1.12 o                         
   8   6  11         51.46         50.19         1.67 o                         
   9   6  11          6.44          4.73         1.53 o                         
  10   6  11        468.53        481.82         4.56 o                         
  11   6  11        322.25        325.15         4.67 o                         
  12   6  11        236.41        261.95         7.67 o                         
   1   7  11         40.39         32.93         0.99 o                         
   2   7  11         39.48         43.35         1.13 o                         
   3   7  11          1.08          0.44         0.92 o                         
   4   7  11        111.42        104.06         1.70 o                         
   5   7  11         15.22         18.02         1.28 o                         
   6   7  11         68.45         67.59         1.96 o                         
   7   7  11         54.63         44.77         1.95 o                         
   8   7  11         37.99         34.69         1.69 o                         
   9   7  11        162.22        155.91         3.43 o                         
  10   7  11        126.53        119.70         3.42 o                         
  11   7  11         11.28         11.38         2.94 o                         
   0   8  11        126.18        122.17         2.56 o                         
   1   8  11        380.12        396.19         2.82 o                         
   2   8  11         70.27         75.96         1.66 o                         
   3   8  11        195.39        185.84         2.89 o                         
   4   8  11        844.19        833.81         6.38 o                         
   5   8  11        437.51        451.42         5.24 o                         
   6   8  11        416.69        402.34         5.00 o                         
   7   8  11        383.57        371.90         5.00 o                         
   8   8  11        183.78        175.49         4.00 o                         
   9   8  11        111.16        114.49         3.85 o                         
  10   8  11         82.44         91.80         3.44 o                         
   1   9  11        297.49        278.78         3.99 o                         
   2   9  11        290.79        284.29         4.39 o                         
   3   9  11          0.55         -1.86         1.86 o                         
   4   9  11         19.47         18.91         2.27 o                         
   5   9  11         11.92          3.61         2.27 o                         
   6   9  11          0.40         -0.90         2.17 o                         
   7   9  11          1.21          2.89         2.32 o                         
   8   9  11         25.60         28.51         4.26 o                         
   9   9  11        132.50        155.27         5.18 o                         
   0  10  11         49.10         43.72         4.27 o                         
   1  10  11        863.66        863.48         9.15 o                         
   2  10  11        319.01        307.45         5.66 o                         
   3  10  11         16.55         13.05         2.70 o                         
   4  10  11         33.68         25.78         3.40 o                         
   5  10  11        267.54        289.36         6.77 o                         
   6  10  11         11.69         12.08         3.37 o                         
   7  10  11         34.11         30.16         4.69 o                         
   8  10  11         79.59         68.24         5.59 o                         
   1  11  11        154.22        169.37         4.86 o                         
   2  11  11         30.56         27.08         3.11 o                         
   3  11  11        108.62        108.51         4.74 o                         
   4  11  11        291.96        285.98         8.51 o                         
   5  11  11         80.72         85.65         4.78 o                         
   6  11  11         51.30         58.13         5.02 o                         
   0  12  11          1.42         -4.21         4.21 o                         
   1  12  11         29.55         33.29         3.69 o                         
   2  12  11          0.01         -0.02         3.63 o                         
   3  12  11          0.85          3.74         3.23 o                         
   4  12  11         28.64         25.87         4.28 o                         
   0   0  12         79.31         67.60         1.78 o                         
   1   0  12       5072.47       5220.62        20.17 o                         
   2   0  12       3010.69       3076.72        13.80 o                         
   3   0  12         24.81         25.48         1.05 o                         
   4   0  12        459.13        493.27         3.19 o                         
   5   0  12       2504.56       2497.16        11.05 o                         
   6   0  12         20.70         17.64         0.90 o                         
   7   0  12        691.65        654.13         5.50 o                         
   8   0  12          5.79         -0.08         1.59 o                         
   9   0  12        644.02        604.44         7.51 o                         
  10   0  12          9.56          5.22         3.21 o                         
  11   0  12        497.09        477.98        11.28 o                         
  12   0  12         10.94         13.53         4.91 o                         
  13   0  12        624.47        682.03        14.40 o                         
   1   1  12       1535.10       1492.59         4.56 o                         
   2   1  12       2843.52       2998.14         9.36 o                         
   3   1  12        881.15        945.27         3.62 o                         
   4   1  12        260.11        255.41         1.61 o                         
   5   1  12       1321.41       1273.15         4.61 o                         
   6   1  12        178.30        188.00         1.54 o                         
   7   1  12        567.42        501.94         3.60 o                         
   8   1  12        214.55        224.31         2.85 o                         
   9   1  12          5.77          4.83         1.53 o                         
  10   1  12          0.14         -0.84         2.09 o                         
  11   1  12         11.32          9.43         2.60 o                         
  12   1  12          1.38         -1.37         3.33 o                         
  13   1  12         66.16         52.80         4.41 o                         
   0   2  12        690.49        713.93         3.58 o                         
   1   2  12       1342.85       1272.82         4.13 o                         
   2   2  12        601.06        641.29         2.89 o                         
   3   2  12        680.00        612.27         2.83 o                         
   4   2  12        477.60        484.45         2.40 o                         
   5   2  12       3162.10       3164.58        10.13 o                         
   6   2  12        173.30        155.74         1.35 o                         
   7   2  12       1417.53       1364.44         5.82 o                         
   8   2  12          0.07          1.11         0.98 o                         
   9   2  12        256.21        253.66         3.60 o                         
  10   2  12         26.80         21.36         2.17 o                         
  11   2  12        182.54        184.69         5.32 o                         
  12   2  12         16.79         26.94         3.95 o                         
  13   2  12        205.22        211.20         6.63 o                         
   1   3  12         61.66         75.12         0.90 o                         
   2   3  12        577.97        636.85         2.92 o                         
   3   3  12       1891.40       1806.25         6.37 o                         
   4   3  12         22.48         19.65         0.80 o                         
   5   3  12       1250.33       1189.03         4.44 o                         
   6   3  12        920.36        895.58         3.88 o                         
   7   3  12       1583.26       1520.51         6.18 o                         
   8   3  12        534.49        503.99         3.10 o                         
   9   3  12        605.69        592.11         3.88 o                         
  10   3  12          5.18          2.39         1.30 o                         
  11   3  12         22.40         25.52         2.01 o                         
  12   3  12          1.67          4.60         2.44 o                         
   0   4  12          0.78          1.80         0.82 o                         
   1   4  12        254.07        249.17         1.58 o                         
   2   4  12          4.23          2.93         0.61 o                         
   3   4  12          0.66         -0.71         0.71 o                         
   4   4  12        408.87        392.04         2.36 o                         
   5   4  12         12.57         15.60         0.86 o                         
   6   4  12        687.24        715.08         3.51 o                         
   7   4  12        102.43        115.39         1.71 o                         
   8   4  12        400.42        385.66         2.96 o                         
   9   4  12         15.40         13.91         1.25 o                         
  10   4  12          1.61          3.93         1.43 o                         
  11   4  12        197.75        200.05         3.52 o                         
  12   4  12         66.89         72.94         3.32 o                         
   1   5  12        386.66        364.65         2.02 o                         
   2   5  12          3.37          3.00         0.63 o                         
   3   5  12        847.53        797.29         3.65 o                         
   4   5  12        468.44        469.59         2.72 o                         
   5   5  12        772.37        759.92         3.72 o                         
   6   5  12          0.00         -0.37         0.91 o                         
   7   5  12        193.63        185.72         2.26 o                         
   8   5  12          5.26          6.00         1.20 o                         
   9   5  12        410.88        423.36         4.13 o                         
  10   5  12        283.41        289.56         3.86 o                         
  11   5  12         37.83         42.43         2.05 o                         
  12   5  12          0.13         -2.32         2.32 o                         
   0   6  12        406.32        405.00         3.54 o                         
   1   6  12          1.47          4.07         0.77 o                         
   2   6  12         11.89         10.85         0.78 o                         
   3   6  12         13.21         16.02         0.98 o                         
   4   6  12        688.68        657.22         3.65 o                         
   5   6  12         26.08         16.35         1.09 o                         
   6   6  12          1.16         -1.11         1.11 o                         
   7   6  12         87.37         86.51         2.12 o                         
   8   6  12         91.27         92.04         2.00 o                         
   9   6  12          0.60          0.15         1.55 o                         
  10   6  12          1.28          2.83         1.73 o                         
  11   6  12         75.76         75.98         3.27 o                         
   1   7  12       1282.74       1245.85         4.95 o                         
   2   7  12         46.81         49.50         1.22 o                         
   3   7  12       1016.06       1025.40         4.78 o                         
   4   7  12          2.19          1.99         1.19 o                         
   5   7  12         57.37         62.68         1.80 o                         
   6   7  12        274.24        242.98         3.14 o                         
   7   7  12        160.11        171.47         3.06 o                         
   8   7  12        121.26        118.23         3.57 o                         
   9   7  12        212.97        235.53         4.97 o                         
  10   7  12         21.63         19.11         2.30 o                         
  11   7  12         25.33         29.44         3.71 o                         
   0   8  12       1284.18       1284.43         8.54 o                         
   1   8  12         92.85         89.95         1.96 o                         
   2   8  12         13.38         12.69         1.51 o                         
   3   8  12         19.69         20.96         1.79 o                         
   4   8  12        162.96        160.98         3.06 o                         
   5   8  12        181.51        171.12         4.61 o                         
   6   8  12         35.72         39.55         2.47 o                         
   7   8  12        114.87        108.83         3.15 o                         
   8   8  12          0.07          1.81         2.14 o                         
   9   8  12         25.16         22.09         2.78 o                         
  10   8  12         15.60         19.08         2.65 o                         
   1   9  12       1270.80       1245.70         9.50 o                         
   2   9  12        246.99        236.17         4.30 o                         
   3   9  12        321.66        315.58         5.15 o                         
   4   9  12         17.02         15.40         2.71 o                         
   5   9  12          0.04          1.32         2.37 o                         
   6   9  12          2.72          2.21         2.35 o                         
   7   9  12         49.69         53.26         3.13 o                         
   8   9  12          5.45         11.47         2.96 o                         
   9   9  12        386.10        362.22         6.61 o                         
   0  10  12         35.43         30.55         3.95 o                         
   1  10  12          1.55          1.74         2.56 o                         
   2  10  12         32.96         33.52         2.99 o                         
   3  10  12          2.09         -2.53         2.53 o                         
   4  10  12        175.48        153.01         5.65 o                         
   5  10  12        215.98        234.69         6.00 o                         
   6  10  12          0.75         -2.84         2.84 o                         
   7  10  12        258.29        261.69         7.62 o                         
   8  10  12          6.34          8.87         3.90 o                         
   1  11  12         55.66         68.88         4.80 o                         
   2  11  12        205.00        215.49         5.72 o                         
   3  11  12        396.37        394.52         7.44 o                         
   4  11  12         36.00         39.48         3.80 o                         
   5  11  12         85.21         80.67         4.54 o                         
   6  11  12         45.24         41.64         4.49 o                         
   0  12  12        163.89        169.54         7.91 o                         
   1  12  12        433.44        442.29         8.59 o                         
   2  12  12         58.49         66.92         4.92 o                         
   3  12  12         11.26         11.50         3.71 o                         
   1   1  13        220.77        213.73         1.31 o                         
   2   1  13       1393.04       1291.98         4.68 o                         
   3   1  13       4781.15       4729.13        14.42 o                         
   4   1  13        641.81        660.30         2.87 o                         
   5   1  13        141.68        129.58         1.41 o                         
   6   1  13        136.36        122.69         1.54 o                         
   7   1  13         46.42         35.31         0.83 o                         
   8   1  13       2000.90       1943.53        10.94 o                         
   9   1  13        172.97        170.15         3.22 o                         
  10   1  13         69.69         67.57         2.87 o                         
  11   1  13          1.30         -0.98         2.91 o                         
  12   1  13          0.92         -1.04         3.12 o                         
  13   1  13        157.27        170.45         8.45 o                         
   0   2  13         42.67         49.78         1.12 o                         
   1   2  13        136.71        136.83         1.16 o                         
   2   2  13        615.47        609.50         2.86 o                         
   3   2  13         17.56         16.36         0.82 o                         
   4   2  13         22.77         19.69         0.81 o                         
   5   2  13        563.98        557.08         2.73 o                         
   6   2  13       1805.80       1772.78         6.77 o                         
   7   2  13        230.18        233.71         1.84 o                         
   8   2  13          6.99          5.13         0.88 o                         
   9   2  13        289.14        286.11         3.22 o                         
  10   2  13         56.00         52.15         1.93 o                         
  11   2  13        177.98        181.55         6.32 o                         
  12   2  13         21.26         21.26         3.98 o                         
   1   3  13          4.97          6.27         0.58 o                         
   2   3  13       1189.50       1251.72         4.89 o                         
   3   3  13       1734.31       1704.00         6.15 o                         
   4   3  13         19.01         19.33         0.87 o                         
   5   3  13         12.36          9.33         0.77 o                         
   6   3  13          9.72         10.02         0.83 o                         
   7   3  13         68.47         82.63         1.51 o                         
   8   3  13         80.31         76.89         1.45 o                         
   9   3  13         47.48         57.41         1.73 o                         
  10   3  13        242.92        233.41         3.28 o                         
  11   3  13          6.87          7.78         1.46 o                         
  12   3  13         36.23         31.40         2.93 o                         
   0   4  13        782.42        772.23         4.47 o                         
   1   4  13         79.85         90.83         1.13 o                         
   2   4  13       1349.35       1358.72         5.62 o                         
   3   4  13          2.03         -0.77         0.77 o                         
   4   4  13          0.37         -0.78         0.78 o                         
   5   4  13       1344.55       1269.83         5.22 o                         
   6   4  13        635.09        583.64         3.33 o                         
   7   4  13        807.53        816.91         5.03 o                         
   8   4  13          1.04          0.41         1.03 o                         
   9   4  13          4.96          1.97         1.24 o                         
  10   4  13        124.06        114.88         2.75 o                         
  11   4  13        321.13        343.93         4.38 o                         
  12   4  13        276.94        289.54         5.87 o                         
   1   5  13         16.78         13.13         0.77 o                         
   2   5  13          4.06          3.74         0.76 o                         
   3   5  13          1.01          2.20         0.84 o                         
   4   5  13          4.34          8.02         0.92 o                         
   5   5  13         22.44         22.38         1.08 o                         
   6   5  13          2.16          1.47         1.05 o                         
   7   5  13        291.21        284.49         2.98 o                         
   8   5  13         96.62        100.31         2.09 o                         
   9   5  13        333.54        340.43         3.80 o                         
  10   5  13         79.17         82.21         2.67 o                         
  11   5  13         44.30         50.01         3.04 o                         
   0   6  13       2995.02       2917.81        14.96 o                         
   1   6  13         74.83         62.43         1.11 o                         
   2   6  13        180.11        170.15         1.76 o                         
   3   6  13         61.48         62.44         1.29 o                         
   4   6  13        511.77        469.88         3.10 o                         
   5   6  13        409.85        415.92         3.45 o                         
   6   6  13        110.28        122.46         2.42 o                         
   7   6  13         97.40         84.01         2.30 o                         
   8   6  13        604.68        621.49         5.03 o                         
   9   6  13         94.74         93.78         2.63 o                         
  10   6  13         50.98         42.82         2.30 o                         
  11   6  13        256.17        279.41         6.33 o                         
   1   7  13        103.10         97.98         1.61 o                         
   2   7  13        167.94        152.58         2.06 o                         
   3   7  13         30.16         25.82         1.54 o                         
   4   7  13        166.70        156.10         2.85 o                         
   5   7  13         28.23         26.78         2.03 o                         
   6   7  13         37.40         32.66         2.06 o                         
   7   7  13         10.07         11.02         1.92 o                         
   8   7  13          0.33         -1.97         2.01 o                         
   9   7  13        191.26        202.10         4.70 o                         
  10   7  13        106.27        105.13         3.89 o                         
   0   8  13        974.61        991.50        11.43 o                         
   1   8  13        290.66        292.25         3.44 o                         
   2   8  13        394.52        392.95         4.18 o                         
   3   8  13        701.80        672.68         6.45 o                         
   4   8  13          0.09         -1.23         1.67 o                         
   5   8  13        431.33        434.65         5.41 o                         
   6   8  13        216.92        223.52         4.17 o                         
   7   8  13         25.81         29.33         2.29 o                         
   8   8  13         26.13         19.59         2.44 o                         
   9   8  13         21.92         19.43         3.09 o                         
   1   9  13         22.25         20.25         2.70 o                         
   2   9  13          6.92          5.52         2.63 o                         
   3   9  13          0.55         -2.11         2.30 o                         
   4   9  13         80.70         80.45         4.03 o                         
   5   9  13        198.73        209.65         5.13 o                         
   6   9  13          2.02          2.26         2.63 o                         
   7   9  13          2.32          3.56         2.61 o                         
   8   9  13          8.09          7.94         3.35 o                         
   0  10  13         40.86         46.20         6.66 o                         
   1  10  13        341.92        332.47         6.29 o                         
   2  10  13         35.06         37.22         3.16 o                         
   3  10  13         89.48         90.86         4.36 o                         
   4  10  13        248.53        240.29         5.99 o                         
   5  10  13         54.01         58.17         3.98 o                         
   6  10  13        510.71        520.26         8.36 o                         
   7  10  13         62.62         55.20         4.85 o                         
   1  11  13         31.12         30.73         3.63 o                         
   2  11  13          4.21          9.10         3.48 o                         
   3  11  13        133.30        143.31         5.64 o                         
   4  11  13        284.43        286.49         6.75 o                         
   5  11  13        154.08        156.41         5.60 o                         
   0  12  13        147.74        132.07         8.12 o                         
   1  12  13         71.37         77.91         5.74 o                         
   2  12  13         11.43          6.13         3.85 o                         
   0   0  14       1354.48       1310.44         8.96 o                         
   1   0  14        315.50        295.90         2.45 o                         
   2   0  14       2997.62       2989.15        13.71 o                         
   3   0  14         62.23         48.78         1.55 o                         
   4   0  14       1554.69       1507.91         7.23 o                         
   5   0  14         35.95         38.36         1.23 o                         
   6   0  14       3116.18       2959.06        13.97 o                         
   7   0  14        373.90        364.55         3.55 o                         
   8   0  14        184.23        161.39         3.06 o                         
   9   0  14        228.85        214.93         5.99 o                         
  10   0  14        319.67        333.39        10.06 o                         
  11   0  14         14.86         13.40         4.84 o                         
  12   0  14        661.42        707.47        16.02 o                         
   1   1  14        276.99        278.56         1.60 o                         
   2   1  14        354.95        319.38         1.95 o                         
   3   1  14          0.01          3.08         0.73 o                         
   4   1  14        339.31        300.57         1.89 o                         
   5   1  14         31.09         38.55         0.93 o                         
   6   1  14         15.30         15.60         0.81 o                         
   7   1  14        311.12        317.94         2.41 o                         
   8   1  14         32.47         40.75         1.11 o                         
   9   1  14         57.24         51.59         1.46 o                         
  10   1  14          3.32         -2.14         2.14 o                         
  11   1  14         23.99         13.05         3.26 o                         
  12   1  14          9.34          6.51         3.44 o                         
   0   2  14       2351.97       2432.86        10.34 o                         
   1   2  14        584.87        624.01         2.57 o                         
   2   2  14          1.02          0.89         0.69 o                         
   3   2  14        386.27        390.34         2.32 o                         
   4   2  14       2113.63       2092.76         7.17 o                         
   5   2  14        672.59        666.69         3.14 o                         
   6   2  14        880.61        860.98         3.88 o                         
   7   2  14        324.06        303.89         2.45 o                         
   8   2  14        294.53        310.34         2.53 o                         
   9   2  14          1.48          1.95         1.15 o                         
  10   2  14        219.67        198.02         2.81 o                         
  11   2  14         16.69         16.96         1.49 o                         
  12   2  14        488.10        495.85        10.72 o                         
   1   3  14          0.78         -0.08         0.60 o                         
   2   3  14        230.81        197.77         1.77 o                         
   3   3  14        163.08        165.70         1.65 o                         
   4   3  14       1116.16       1129.38         4.59 o                         
   5   3  14        301.65        289.18         2.06 o                         
   6   3  14        109.27        128.39         1.70 o                         
   7   3  14        143.36        140.13         1.92 o                         
   8   3  14       1371.46       1318.46         7.45 o                         
   9   3  14         63.55         58.57         1.69 o                         
  10   3  14        307.85        317.01         3.84 o                         
  11   3  14          2.90          1.14         2.21 o                         
  12   3  14        163.71        157.35         7.19 o                         
   0   4  14       1123.73       1107.09         6.51 o                         
   1   4  14         91.98         96.22         1.20 o                         
   2   4  14         34.00         31.55         1.00 o                         
   3   4  14         42.36         47.32         1.13 o                         
   4   4  14         46.36         43.48         1.12 o                         
   5   4  14        345.86        303.28         2.36 o                         
   6   4  14         30.95         39.90         1.27 o                         
   7   4  14          0.62          1.57         1.14 o                         
   8   4  14        120.76        116.14         2.21 o                         
   9   4  14         67.68         73.01         2.19 o                         
  10   4  14        237.56        257.27         3.54 o                         
  11   4  14         38.77         42.42         3.61 o                         
  12   4  14         39.57         37.04        11.37 o                         
   1   5  14          0.54          2.44         0.74 o                         
   2   5  14       1271.96       1224.43         5.06 o                         
   3   5  14         49.49         41.00         1.17 o                         
   4   5  14        618.33        585.45         3.27 o                         
   5   5  14        204.14        215.20         2.34 o                         
   6   5  14         52.08         55.54         1.80 o                         
   7   5  14         24.39         18.48         1.44 o                         
   8   5  14        374.78        401.76         4.06 o                         
   9   5  14        392.44        384.20         4.74 o                         
  10   5  14        341.87        356.40         4.71 o                         
  11   5  14         14.43         19.79         2.94 o                         
   0   6  14       1113.55        974.28         5.78 o                         
   1   6  14         19.37         22.21         1.04 o                         
   2   6  14        137.32        142.73         1.81 o                         
   3   6  14         13.65         12.55         1.11 o                         
   4   6  14        166.69        149.93         2.25 o                         
   5   6  14         41.44         45.52         1.78 o                         
   6   6  14        321.18        322.00         3.57 o                         
   7   6  14        187.29        186.81         3.11 o                         
   8   6  14         14.57         14.73         1.81 o                         
   9   6  14         11.65         12.44         1.98 o                         
  10   6  14         22.06         16.87         2.41 o                         
  11   6  14         10.43         18.40         5.02 o                         
   1   7  14          0.73          1.39         1.13 o                         
   2   7  14        816.32        830.99         5.74 o                         
   3   7  14          0.28         -0.69         1.42 o                         
   4   7  14        752.34        765.54         6.52 o                         
   5   7  14        296.65        285.80         4.32 o                         
   6   7  14        173.21        169.28         3.82 o                         
   7   7  14          1.00          1.37         1.96 o                         
   8   7  14         78.88         61.63         3.24 o                         
   9   7  14          3.16          6.36         2.58 o                         
  10   7  14        152.52        163.20         5.86 o                         
   0   8  14          3.98          6.41         2.58 o                         
   1   8  14         42.57         45.87         2.47 o                         
   2   8  14          0.21          1.94         1.83 o                         
   3   8  14        109.64        108.35         3.25 o                         
   4   8  14          0.35         -1.34         2.12 o                         
   5   8  14         21.38         22.43         2.35 o                         
   6   8  14         65.17         64.70         2.98 o                         
   7   8  14          1.95         -2.08         2.08 o                         
   8   8  14         25.86         29.49         3.09 o                         
   9   8  14         94.39         90.57         4.20 o                         
   1   9  14         75.42         74.20         3.54 o                         
   2   9  14        574.30        592.68        10.37 o                         
   3   9  14          0.04          3.55         2.96 o                         
   4   9  14        484.15        467.12         8.10 o                         
   5   9  14         25.18         22.49         3.84 o                         
   6   9  14        139.89        139.21         5.31 o                         
   7   9  14          2.24          1.41         3.07 o                         
   8   9  14        218.90        239.59         7.17 o                         
   0  10  14         89.38         80.90         5.65 o                         
   1  10  14        179.99        192.83         5.67 o                         
   2  10  14         14.73         19.01         3.56 o                         
   3  10  14         63.31         64.16         4.32 o                         
   4  10  14         26.14         36.27         3.88 o                         
   5  10  14         20.39         23.87         3.47 o                         
   6  10  14        220.49        219.67         6.88 o                         
   1  11  14        376.73        401.68         8.30 o                         
   2  11  14        270.15        264.66         7.45 o                         
   3  11  14          1.83          2.13         3.68 o                         
   4  11  14         28.50         36.27         4.05 o                         
   1   1  15        550.05        586.52         2.58 o                         
   2   1  15       4333.50       4167.84        13.06 o                         
   3   1  15         23.11         23.12         0.84 o                         
   4   1  15       1022.71       1014.44         4.09 o                         
   5   1  15         38.72         37.47         0.97 o                         
   6   1  15         21.08         14.07         0.95 o                         
   7   1  15        224.10        222.99         2.16 o                         
   8   1  15        226.14        230.04         2.58 o                         
   9   1  15        266.48        261.34         3.83 o                         
  10   1  15         95.96        111.81         2.27 o                         
  11   1  15         57.90         44.68         2.39 o                         
  12   1  15         33.98         29.90         4.91 o                         
   0   2  15          0.92          2.57         0.94 o                         
   1   2  15        156.41        153.83         1.36 o                         
   2   2  15         23.79         16.81         0.86 o                         
   3   2  15        189.77        178.75         1.69 o                         
   4   2  15        165.48        142.59         1.55 o                         
   5   2  15         91.39         82.10         1.27 o                         
   6   2  15        735.88        733.52         3.78 o                         
   7   2  15        312.51        314.63         2.93 o                         
   8   2  15         92.82         93.58         1.83 o                         
   9   2  15          0.06         -1.22         1.22 o                         
  10   2  15        164.64        162.76         2.77 o                         
  11   2  15         14.35         11.36         2.21 o                         
  12   2  15        403.81        446.39        10.65 o                         
   1   3  15        196.32        213.24         1.59 o                         
   2   3  15        407.92        373.78         2.59 o                         
   3   3  15        288.22        302.63         2.13 o                         
   4   3  15        436.76        432.49         2.60 o                         
   5   3  15        171.38        168.01         1.88 o                         
   6   3  15        183.66        187.34         2.06 o                         
   7   3  15        701.69        679.44         4.49 o                         
   8   3  15        244.24        236.26         2.74 o                         
   9   3  15          3.55          4.62         1.33 o                         
  10   3  15         25.37         35.39         2.03 o                         
  11   3  15         24.27         25.99         2.84 o                         
   0   4  15       1138.29       1032.27         6.13 o                         
   1   4  15        425.67        426.68         2.37 o                         
   2   4  15          0.04         -0.86         0.86 o                         
   3   4  15         40.11         35.68         1.11 o                         
   4   4  15        219.53        193.68         1.95 o                         
   5   4  15          7.64          5.60         1.08 o                         
   6   4  15        452.20        449.61         3.80 o                         
   7   4  15        160.82        166.91         2.69 o                         
   8   4  15        150.21        144.12         2.59 o                         
   9   4  15          0.37          1.92         1.56 o                         
  10   4  15        583.32        599.79         6.31 o                         
  11   4  15        234.02        226.40         5.94 o                         
   1   5  15        759.60        800.63         3.96 o                         
   2   5  15        180.56        146.61         1.84 o                         
   3   5  15          9.21          8.33         0.99 o                         
   4   5  15        220.25        235.07         2.45 o                         
   5   5  15         11.38         11.25         1.42 o                         
   6   5  15          1.47         -0.23         1.35 o                         
   7   5  15         13.01         12.58         1.52 o                         
   8   5  15        145.51        142.32         3.04 o                         
   9   5  15        165.49        162.90         3.32 o                         
  10   5  15          0.08         -0.17         2.09 o                         
  11   5  15          4.14          4.85         3.13 o                         
   0   6  15          4.02          3.92         1.38 o                         
   1   6  15        433.83        476.84         3.19 o                         
   2   6  15          9.32          9.10         1.21 o                         
   3   6  15          7.75          6.25         1.39 o                         
   4   6  15        328.15        329.67         3.72 o                         
   5   6  15        563.90        569.27         5.02 o                         
   6   6  15       1119.66       1110.95         8.40 o                         
   7   6  15        174.34        175.89         3.58 o                         
   8   6  15         18.03         18.95         2.32 o                         
   9   6  15          1.28          2.49         2.23 o                         
  10   6  15         94.40         97.99         4.42 o                         
   1   7  15         81.36         76.04         2.02 o                         
   2   7  15         24.48         22.04         1.83 o                         
   3   7  15         50.90         51.53         2.24 o                         
   4   7  15          0.20          2.21         1.90 o                         
   5   7  15        212.86        204.41         4.27 o                         
   6   7  15          0.16         -1.06         2.09 o                         
   7   7  15         36.36         39.95         2.58 o                         
   8   7  15         12.47         13.97         2.68 o                         
   9   7  15          4.84          5.28         2.64 o                         
   0   8  15        612.73        607.64        11.76 o                         
   1   8  15        556.27        540.84         8.14 o                         
   2   8  15         96.01         88.82         3.31 o                         
   3   8  15         13.02         16.74         2.67 o                         
   4   8  15        179.59        185.16         4.75 o                         
   5   8  15        198.54        207.72         4.99 o                         
   6   8  15        180.15        172.87         5.94 o                         
   7   8  15         14.90         15.66         2.64 o                         
   8   8  15          7.69          7.39         2.82 o                         
   1   9  15        213.91        239.85         5.50 o                         
   2   9  15         14.45         20.16         3.20 o                         
   3   9  15         20.35         20.41         3.44 o                         
   4   9  15        339.70        334.13         7.26 o                         
   5   9  15          3.85         -3.13         3.13 o                         
   6   9  15          3.62          7.30         3.35 o                         
   7   9  15         21.71         26.61         4.08 o                         
   0  10  15        352.59        364.05         9.56 o                         
   1  10  15          6.12         15.53         3.26 o                         
   2  10  15          0.62          2.44         3.58 o                         
   3  10  15         89.32         95.58         5.25 o                         
   4  10  15        321.53        320.25         7.91 o                         
   5  10  15        125.40        126.35         7.28 o                         
   6  10  15        185.96        174.74         6.23 o                         
   1  11  15         14.77         14.89         4.05 o                         
   2  11  15         45.12         52.78         4.72 o                         
   3  11  15        125.05        135.33         6.20 o                         
   0   0  16       7155.27       6766.65        39.79 o                         
   1   0  16       1855.99       1752.33         8.79 o                         
   2   0  16        514.20        541.48         4.01 o                         
   3   0  16       5044.43       4945.09        21.45 o                         
   4   0  16       1934.23       1810.76         9.11 o                         
   5   0  16       1659.75       1642.38         8.46 o                         
   6   0  16        113.04        100.67         2.26 o                         
   7   0  16        543.43        575.00         5.52 o                         
   8   0  16         56.75         53.83         2.34 o                         
   9   0  16         72.84         57.10         2.78 o                         
  10   0  16        295.43        317.74         8.21 o                         
  11   0  16        466.12        453.79         9.77 o                         
   1   1  16        318.27        312.02         2.14 o                         
   2   1  16        521.97        497.22         2.86 o                         
   3   1  16         14.14          7.52         0.87 o                         
   4   1  16        121.26        118.35         1.48 o                         
   5   1  16         63.77         63.90         1.29 o                         
   6   1  16          0.08         -0.91         0.91 o                         
   7   1  16          0.13         -0.41         0.99 o                         
   8   1  16         43.19         46.79         1.60 o                         
   9   1  16        490.64        488.22         4.60 o                         
  10   1  16          4.53          4.47         1.56 o                         
  11   1  16         23.09         20.22         2.49 o                         
   0   2  16        549.98        573.49         4.05 o                         
   1   2  16        980.18        990.54         4.09 o                         
   2   2  16         31.71         30.54         0.97 o                         
   3   2  16        208.35        224.20         1.85 o                         
   4   2  16         46.70         38.75         1.06 o                         
   5   2  16        166.21        152.37         1.79 o                         
   6   2  16        294.60        288.52         2.67 o                         
   7   2  16        112.27        121.49         2.20 o                         
   8   2  16         44.71         56.45         1.86 o                         
   9   2  16         12.24         11.56         1.64 o                         
  10   2  16         15.10         16.23         1.72 o                         
  11   2  16        819.00        863.08        10.91 o                         
   1   3  16          2.82          2.07         0.68 o                         
   2   3  16         72.96         64.29         1.28 o                         
   3   3  16        268.01        272.04         2.13 o                         
   4   3  16         76.47         65.89         1.44 o                         
   5   3  16        467.38        445.17         3.39 o                         
   6   3  16        118.76        142.87         2.26 o                         
   7   3  16        102.74         99.78         2.05 o                         
   8   3  16         11.93          9.51         1.52 o                         
   9   3  16        230.51        238.81         3.60 o                         
  10   3  16        248.61        265.63         6.55 o                         
  11   3  16          0.20         -2.64         2.64 o                         
   0   4  16        188.70        180.02         2.56 o                         
   1   4  16         63.77         79.23         1.37 o                         
   2   4  16        201.28        196.43         2.01 o                         
   3   4  16          9.22          7.82         0.99 o                         
   4   4  16          4.18          7.90         1.09 o                         
   5   4  16       2265.37       2262.52        11.53 o                         
   6   4  16        216.55        207.10         2.98 o                         
   7   4  16        249.13        246.10         3.01 o                         
   8   4  16        156.65        170.67         3.11 o                         
   9   4  16         28.19         26.04         2.08 o                         
  10   4  16          6.76          6.23         2.03 o                         
  11   4  16         78.80         78.06         4.20 o                         
   1   5  16        434.13        440.15         2.93 o                         
   2   5  16        274.18        245.94         2.48 o                         
   3   5  16       1939.25       1934.36         8.78 o                         
   4   5  16        459.01        462.75         4.47 o                         
   5   5  16         38.14         49.96         1.93 o                         
   6   5  16          0.43         -0.40         1.56 o                         
   7   5  16        516.57        526.13         4.77 o                         
   8   5  16         13.89         14.91         1.94 o                         
   9   5  16        387.95        400.81         5.22 o                         
  10   5  16         40.07         36.00         3.38 o                         
   0   6  16        264.07        212.54         3.59 o                         
   1   6  16          0.46          0.55         1.40 o                         
   2   6  16          0.98          1.14         1.51 o                         
   3   6  16         99.93         92.04         2.56 o                         
   4   6  16        127.46        124.08         3.35 o                         
   5   6  16          0.46         -0.47         1.84 o                         
   6   6  16          7.40          7.49         2.07 o                         
   7   6  16          6.85          8.53         2.11 o                         
   8   6  16         37.00         41.96         2.85 o                         
   9   6  16          4.51          2.65         2.65 o                         
  10   6  16         31.12         27.30         3.98 o                         
   1   7  16        233.10        247.96         4.76 o                         
   2   7  16         75.10         66.33         2.63 o                         
   3   7  16        620.40        638.13         6.91 o                         
   4   7  16         59.19         53.29         2.84 o                         
   5   7  16        142.03        138.22         4.20 o                         
   6   7  16        219.29        227.26         4.54 o                         
   7   7  16         16.15         10.56         2.24 o                         
   8   7  16          2.76          0.35         2.54 o                         
   9   7  16        714.85        732.97         9.48 o                         
   0   8  16        140.33        162.24         7.34 o                         
   1   8  16          5.25          7.50         2.71 o                         
   2   8  16         45.03         46.11         3.28 o                         
   3   8  16         55.64         62.09         3.97 o                         
   4   8  16         47.42         45.26         3.45 o                         
   5   8  16         19.60         17.14         3.28 o                         
   6   8  16         13.28         14.78         2.99 o                         
   7   8  16         94.14         99.90         4.22 o                         
   8   8  16         11.50         14.22         3.32 o                         
   1   9  16        130.77        139.61         4.72 o                         
   2   9  16        380.91        399.38         7.69 o                         
   3   9  16       1085.08       1090.18        17.74 o                         
   4   9  16         21.06         14.34         3.91 o                         
   5   9  16          0.06         -3.42         3.42 o                         
   6   9  16         57.57         64.71         4.75 o                         
   7   9  16        174.49        176.43         7.04 o                         
   0  10  16         75.50         79.59         6.58 o                         
   1  10  16        430.05        455.68         7.95 o                         
   2  10  16          8.68         -0.41         3.59 o                         
   3  10  16          0.80          3.83         3.73 o                         
   4  10  16         42.98         42.63         4.45 o                         
   5  10  16        168.46        167.49         7.15 o                         
   1  11  16         27.28         31.79         4.44 o                         
   2  11  16         10.74         10.08         3.98 o                         
   1   1  17       2487.35       2449.67         8.66 o                         
   2   1  17          0.38          1.92         0.82 o                         
   3   1  17       1147.55       1106.31         4.53 o                         
   4   1  17         74.63         74.47         1.30 o                         
   5   1  17         96.30        102.30         1.68 o                         
   6   1  17         36.71         37.95         1.45 o                         
   7   1  17         19.10         18.53         1.34 o                         
   8   1  17        114.40        114.78         2.81 o                         
   9   1  17        158.45        165.18         3.12 o                         
  10   1  17          2.61          4.05         1.85 o                         
  11   1  17         47.41         45.17         3.27 o                         
   0   2  17        960.30        925.97         5.64 o                         
   1   2  17         50.39         46.72         1.15 o                         
   2   2  17        270.30        278.37         2.15 o                         
   3   2  17        252.05        255.38         2.10 o                         
   4   2  17         98.83         81.41         1.39 o                         
   5   2  17          1.40         -1.13         1.13 o                         
   6   2  17        159.35        142.59         2.21 o                         
   7   2  17        232.87        230.64         3.47 o                         
   8   2  17         61.08         60.18         2.03 o                         
   9   2  17        100.94         87.85         2.57 o                         
  10   2  17         70.54         71.80         2.63 o                         
  11   2  17        499.85        528.98         7.96 o                         
   1   3  17        467.78        485.57         2.90 o                         
   2   3  17        184.53        190.11         1.99 o                         
   3   3  17        514.28        502.06         3.00 o                         
   4   3  17          3.72          3.31         1.09 o                         
   5   3  17        650.53        675.54         5.10 o                         
   6   3  17          1.37          0.32         1.38 o                         
   7   3  17        270.96        273.21         3.26 o                         
   8   3  17         45.12         50.88         2.04 o                         
   9   3  17        147.63        159.08         3.49 o                         
  10   3  17        211.25        217.95         4.64 o                         
  11   3  17          3.95         -0.12         2.87 o                         
   0   4  17        218.04        262.32         3.45 o                         
   1   4  17        161.08        142.70         1.83 o                         
   2   4  17         31.85         34.69         1.29 o                         
   3   4  17         14.11          7.07         1.20 o                         
   4   4  17         28.35         35.60         1.58 o                         
   5   4  17        400.79        400.66         4.23 o                         
   6   4  17         17.73         15.85         1.70 o                         
   7   4  17        444.87        477.46         4.48 o                         
   8   4  17          0.37         -0.28         1.68 o                         
   9   4  17         92.71         89.40         2.90 o                         
  10   4  17          1.80          2.18         2.49 o                         
   1   5  17        224.72        195.33         2.65 o                         
   2   5  17        136.29        133.44         2.63 o                         
   3   5  17         71.15         83.31         2.46 o                         
   4   5  17        104.14        108.38         2.85 o                         
   5   5  17        673.82        645.50         5.85 o                         
   6   5  17        100.56        104.83         2.97 o                         
   7   5  17        595.79        595.19         5.90 o                         
   8   5  17         14.60         11.08         2.34 o                         
   9   5  17         10.32         11.15         2.65 o                         
  10   5  17         50.37         44.48         4.13 o                         
   0   6  17        777.87        777.51         8.45 o                         
   1   6  17        203.30        228.83         3.84 o                         
   2   6  17         52.96         52.37         2.22 o                         
   3   6  17         14.84         18.81         2.05 o                         
   4   6  17         97.95         96.61         3.44 o                         
   5   6  17       1114.40       1075.35         9.68 o                         
   6   6  17         99.68        109.00         3.32 o                         
   7   6  17        444.55        430.75         6.04 o                         
   8   6  17         31.84         31.78         2.88 o                         
   9   6  17         58.53         56.69         3.56 o                         
   1   7  17         35.19         29.72         2.92 o                         
   2   7  17          0.40         -1.25         2.45 o                         
   3   7  17         87.91         79.67         4.64 o                         
   4   7  17          2.45          0.52         2.58 o                         
   5   7  17         22.04         23.25         2.78 o                         
   6   7  17          0.05          1.31         2.43 o                         
   7   7  17          0.07         -2.56         2.56 o                         
   8   7  17          2.10          2.29         3.43 o                         
   0   8  17        260.83        271.75         8.17 o                         
   1   8  17        396.27        387.97         6.53 o                         
   2   8  17          1.22          3.74         2.91 o                         
   3   8  17         78.41         74.16         4.73 o                         
   4   8  17         25.34         18.16         3.75 o                         
   5   8  17        517.31        550.36        13.09 o                         
   6   8  17         74.97         82.36         4.94 o                         
   7   8  17        150.72        146.49         5.33 o                         
   1   9  17         14.81         16.94         3.27 o                         
   2   9  17         62.76         61.83         4.36 o                         
   3   9  17        338.10        366.40        10.69 o                         
   4   9  17         69.14         68.54         4.85 o                         
   5   9  17         25.70         22.90         4.05 o                         
   6   9  17         76.19         72.30         4.97 o                         
   0  10  17         21.56         28.28         4.94 o                         
   1  10  17        217.89        228.28         9.26 o                         
   2  10  17         20.66         16.38         4.02 o                         
   3  10  17         36.58         37.04         4.53 o                         
   4  10  17          0.48          3.23         3.80 o                         
   0   0  18        758.37        767.73         8.01 o                         
   1   0  18         81.12         83.61         2.10 o                         
   2   0  18          3.16          2.44         1.34 o                         
   3   0  18       1127.50       1152.41         7.02 o                         
   4   0  18        715.39        695.44         6.62 o                         
   5   0  18        651.84        602.97         8.91 o                         
   6   0  18        113.01        111.77         3.28 o                         
   7   0  18        166.55        170.48         3.89 o                         
   8   0  18         13.36         14.97         2.28 o                         
   9   0  18        321.70        336.62         6.20 o                         
  10   0  18         15.02          7.15         3.64 o                         
  11   0  18        282.95        291.95        11.68 o                         
   1   1  18        214.80        227.20         2.08 o                         
   2   1  18         20.30         19.99         1.09 o                         
   3   1  18          7.68          8.90         0.99 o                         
   4   1  18          6.91          8.35         1.13 o                         
   5   1  18        136.80        125.54         2.37 o                         
   6   1  18          4.70          2.45         1.35 o                         
   7   1  18         33.52         31.75         1.66 o                         
   8   1  18          1.10          2.54         1.50 o                         
   9   1  18         93.31         90.42         2.77 o                         
  10   1  18         42.29         32.29         3.10 o                         
  11   1  18         54.77         51.67         6.25 o                         
   0   2  18        193.56        237.13         3.21 o                         
   1   2  18        883.19        858.53         4.30 o                         
   2   2  18        383.83        395.89         2.89 o                         
   3   2  18          5.07          4.75         1.02 o                         
   4   2  18        224.02        224.23         2.56 o                         
   5   2  18        115.08        111.64         2.24 o                         
   6   2  18        949.51        923.72         6.39 o                         
   7   2  18         29.07         27.58         1.67 o                         
   8   2  18          3.69          5.43         1.59 o                         
   9   2  18         54.99         65.47         2.61 o                         
  10   2  18        287.09        278.72         5.51 o                         
   1   3  18        482.38        447.53         3.23 o                         
   2   3  18         40.67         47.37         1.50 o                         
   3   3  18        199.85        169.19         2.26 o                         
   4   3  18        320.67        299.25         3.04 o                         
   5   3  18        137.14        153.27         2.59 o                         
   6   3  18         47.48         50.08         1.97 o                         
   7   3  18        252.80        239.77         3.28 o                         
   8   3  18        119.78        123.17         2.87 o                         
   9   3  18        202.23        236.88         4.26 o                         
  10   3  18         82.63         79.08         3.76 o                         
   0   4  18        636.81        649.44         6.35 o                         
   1   4  18        123.74        104.31         2.16 o                         
   2   4  18         10.23         13.02         1.57 o                         
   3   4  18          0.00         -1.49         1.49 o                         
   4   4  18        233.41        230.55         3.89 o                         
   5   4  18        436.29        435.49         4.71 o                         
   6   4  18        203.69        233.47         4.05 o                         
   7   4  18        165.94        160.26         3.51 o                         
   8   4  18         66.50         64.09         3.00 o                         
   9   4  18          2.81          1.48         2.26 o                         
  10   4  18        162.56        178.84         5.20 o                         
   1   5  18         51.77         45.14         2.30 o                         
   2   5  18        559.13        560.69         5.85 o                         
   3   5  18        226.46        227.31         4.06 o                         
   4   5  18        427.05        463.73         5.64 o                         
   5   5  18        230.92        233.99         4.54 o                         
   6   5  18          5.64          4.14         2.06 o                         
   7   5  18         16.71         12.09         2.51 o                         
   8   5  18        125.63        141.46         4.16 o                         
   9   5  18        115.59        109.67         4.16 o                         
   0   6  18         80.63         72.11         4.92 o                         
   1   6  18          0.18          1.31         2.14 o                         
   2   6  18          1.82          2.94         2.15 o                         
   3   6  18        208.59        200.70         4.40 o                         
   4   6  18          0.37          0.86         2.10 o                         
   5   6  18          4.24          4.81         2.25 o                         
   6   6  18         70.83         65.81         3.10 o                         
   7   6  18         61.55         65.90         3.46 o                         
   8   6  18         81.46         93.59         4.00 o                         
   9   6  18         20.90         20.38         3.51 o                         
   1   7  18         17.14         15.36         2.85 o                         
   2   7  18        635.17        634.15         8.62 o                         
   3   7  18        773.95        757.38        10.09 o                         
   4   7  18        765.21        776.45        10.20 o                         
   5   7  18         22.58         23.33         3.12 o                         
   6   7  18          8.87          2.76         2.84 o                         
   7   7  18         74.46         81.68         4.01 o                         
   8   7  18        689.94        689.05        12.01 o                         
   0   8  18        152.36        150.27         9.72 o                         
   1   8  18          3.36          6.37         2.79 o                         
   2   8  18          0.38          1.38         3.17 o                         
   3   8  18          2.63          5.55         3.64 o                         
   4   8  18         31.95         23.83         4.66 o                         
   5   8  18         63.25         63.00         4.75 o                         
   6   8  18        167.73        182.10         6.59 o                         
   7   8  18        100.68        119.31         5.76 o                         
   1   9  18         50.20         40.90         3.95 o                         
   2   9  18        489.31        503.23         8.79 o                         
   3   9  18        151.01        159.52         6.40 o                         
   4   9  18         27.90         37.64         4.49 o                         
   5   9  18          0.48         -1.42         3.54 o                         
   0  10  18         93.12         89.28         9.29 o                         
   1  10  18         28.73         40.64         4.26 o                         
   2  10  18         70.31         81.30         5.97 o                         
   3  10  18          0.06         -4.74         4.74 o                         
   1   1  19        462.73        444.45         3.24 o                         
   2   1  19        816.78        825.87         4.66 o                         
   3   1  19        129.74        153.18         2.40 o                         
   4   1  19        863.16        855.98         7.19 o                         
   5   1  19          0.48         -0.19         1.33 o                         
   6   1  19         18.05         14.57         1.59 o                         
   7   1  19         65.08         58.92         2.20 o                         
   8   1  19         38.62         40.44         2.14 o                         
   9   1  19          0.46         -0.72         1.83 o                         
  10   1  19         65.47         63.23         3.78 o                         
   0   2  19         16.19         20.69         1.89 o                         
   1   2  19         12.99         22.84         1.44 o                         
   2   2  19          2.11          3.69         1.41 o                         
   3   2  19          4.75          3.36         1.30 o                         
   4   2  19         35.70         38.29         2.08 o                         
   5   2  19          3.90          5.77         1.48 o                         
   6   2  19        145.16        145.96         2.79 o                         
   7   2  19          4.23          4.87         1.66 o                         
   8   2  19          1.96         -0.34         1.62 o                         
   9   2  19          2.09          1.18         1.94 o                         
  10   2  19          0.05          0.68         2.85 o                         
   1   3  19         85.42         73.18         2.06 o                         
   2   3  19        962.45        967.85         8.82 o                         
   3   3  19          8.32          6.05         1.61 o                         
   4   3  19        579.09        604.83         6.28 o                         
   5   3  19         80.05         79.00         2.70 o                         
   6   3  19          0.10          0.82         1.68 o                         
   7   3  19         33.61         27.55         2.22 o                         
   8   3  19        245.09        266.87         4.28 o                         
   9   3  19        132.53        135.24         3.82 o                         
  10   3  19         15.74         15.40         3.29 o                         
   0   4  19        159.59        159.59         4.19 o                         
   1   4  19          6.99          4.29         1.62 o                         
   2   4  19         38.40         44.05         2.18 o                         
   3   4  19          0.41         -0.89         1.73 o                         
   4   4  19         36.68         27.71         2.33 o                         
   5   4  19          6.55          4.72         2.06 o                         
   6   4  19        377.63        388.91         5.23 o                         
   7   4  19         27.50         25.53         2.66 o                         
   8   4  19         66.90         65.35         3.32 o                         
   9   4  19          0.19          3.30         2.95 o                         
   1   5  19         17.41         14.90         2.07 o                         
   2   5  19         65.46         62.82         2.90 o                         
   3   5  19         27.69         28.50         2.40 o                         
   4   5  19        143.97        147.49         3.75 o                         
   5   5  19          6.69          5.05         2.26 o                         
   6   5  19         10.82         12.04         2.27 o                         
   7   5  19          1.60          3.70         2.52 o                         
   8   5  19        439.45        456.31         8.46 o                         
   9   5  19         13.67         16.72         3.95 o                         
   0   6  19        287.49        270.43         9.90 o                         
   1   6  19         23.42         21.42         2.86 o                         
   2   6  19         58.63         58.52         3.64 o                         
   3   6  19         14.53          9.34         2.87 o                         
   4   6  19        405.78        410.71         6.41 o                         
   5   6  19         25.47         31.64         3.18 o                         
   6   6  19       1277.91       1344.51        12.27 o                         
   7   6  19         13.99         15.11         2.82 o                         
   8   6  19         48.37         47.75         3.61 o                         
   1   7  19         18.29         23.18         3.03 o                         
   2   7  19         40.64         37.31         3.68 o                         
   3   7  19         15.84         20.07         3.46 o                         
   4   7  19          8.47         12.27         3.74 o                         
   5   7  19         51.61         50.11         4.49 o                         
   6   7  19          1.60          0.79         3.20 o                         
   7   7  19         46.10         48.78         3.99 o                         
   0   8  19        750.56        801.00        13.57 o                         
   1   8  19         14.67         13.49         3.43 o                         
   2   8  19        141.51        168.48         5.82 o                         
   3   8  19         13.19         14.14         3.60 o                         
   4   8  19        521.40        522.73         9.74 o                         
   5   8  19         36.44         37.35         4.41 o                         
   6   8  19        371.38        371.04         8.55 o                         
   1   9  19         19.78         16.76         3.74 o                         
   2   9  19         84.80         88.35         4.95 o                         
   3   9  19          0.16         -1.13         3.76 o                         
   4   9  19        419.32        464.34         9.41 o                         
   0   0  20          1.83          7.75         3.43 o                         
   1   0  20       1399.16       1446.29        15.51 o                         
   2   0  20         96.17         94.03         3.09 o                         
   3   0  20         12.79          9.56         2.38 o                         
   4   0  20        316.38        298.70         9.00 o                         
   5   0  20        179.55        164.21         5.03 o                         
   6   0  20        383.42        379.43         6.76 o                         
   7   0  20         22.45         14.96         3.18 o                         
   8   0  20         28.14         30.01         3.26 o                         
   9   0  20        207.66        199.16        10.40 o                         
   1   1  20        510.65        503.56         4.68 o                         
   2   1  20        157.74        158.74         3.56 o                         
   3   1  20        363.98        361.82         4.22 o                         
   4   1  20        179.16        176.52         3.94 o                         
   5   1  20         52.21         49.76         2.37 o                         
   6   1  20          0.81         -1.65         1.65 o                         
   7   1  20          3.18          1.33         1.92 o                         
   8   1  20         19.53         18.28         2.14 o                         
   9   1  20         49.43         51.20         3.25 o                         
   0   2  20        590.23        551.80         8.05 o                         
   1   2  20         41.47         38.04         1.98 o                         
   2   2  20         10.69          7.58         1.63 o                         
   3   2  20        119.94        109.38         2.73 o                         
   4   2  20        335.18        310.61         4.91 o                         
   5   2  20        300.60        314.38         4.65 o                         
   6   2  20         55.07         55.77         2.57 o                         
   7   2  20        417.46        419.06         7.64 o                         
   8   2  20         51.48         47.49         2.98 o                         
   9   2  20         20.26         26.49         4.14 o                         
   1   3  20         10.81          5.72         1.70 o                         
   2   3  20          3.05          2.41         1.86 o                         
   3   3  20          2.11         -0.50         1.71 o                         
   4   3  20        401.50        405.93         5.29 o                         
   5   3  20        106.94        113.97         3.51 o                         
   6   3  20          1.23          0.04         2.00 o                         
   7   3  20          0.03         -1.05         2.28 o                         
   8   3  20         11.11          9.93         2.50 o                         
   9   3  20        108.54        109.99         5.29 o                         
   0   4  20         39.75         41.45         4.59 o                         
   1   4  20        592.35        575.68         7.51 o                         
   2   4  20         85.93         90.60         3.25 o                         
   3   4  20         12.62          7.88         2.15 o                         
   4   4  20         54.74         57.46         2.79 o                         
   5   4  20        314.26        347.29         5.41 o                         
   6   4  20        293.03        296.95         4.81 o                         
   7   4  20         13.87          9.64         2.59 o                         
   8   4  20         44.43         48.80         3.19 o                         
   9   4  20        308.34        323.74        10.96 o                         
   1   5  20         59.71         59.71         3.33 o                         
   2   5  20        394.20        393.60         7.20 o                         
   3   5  20        693.05        711.80         8.31 o                         
   4   5  20        293.61        318.58         5.70 o                         
   5   5  20        291.43        289.36         5.53 o                         
   6   5  20         66.77         65.05         3.92 o                         
   7   5  20        370.64        373.47         6.29 o                         
   8   5  20        155.29        175.35         5.04 o                         
   0   6  20         20.10         19.81         4.04 o                         
   1   6  20         63.15         58.27         3.47 o                         
   2   6  20         75.86         83.67         4.39 o                         
   3   6  20          9.04          8.34         3.20 o                         
   4   6  20         26.33         32.28         3.69 o                         
   5   6  20         66.57         85.63         4.51 o                         
   6   6  20         90.79         95.63         4.29 o                         
   7   6  20        172.22        177.39         5.25 o                         
   1   7  20         86.44         90.04         4.60 o                         
   2   7  20        495.29        483.59         8.38 o                         
   3   7  20         99.23        100.77         4.90 o                         
   4   7  20        310.83        319.23         7.74 o                         
   5   7  20         93.01         98.65         5.35 o                         
   6   7  20          3.47          7.11         3.73 o                         
   0   8  20         29.89         41.77         5.64 o                         
   1   8  20         48.91         45.92         4.12 o                         
   2   8  20         56.87         55.47         4.27 o                         
   3   8  20        205.84        214.00         6.53 o                         
   4   8  20         84.87         75.61         5.16 o                         
   5   8  20         26.85         25.15         4.20 o                         
   1   9  20        311.69        335.72         8.26 o                         
   2   9  20        284.25        307.61         7.39 o                         
   1   1  21        684.93        666.47         5.78 o                         
   2   1  21         36.42         39.97         2.18 o                         
   3   1  21       1056.31       1076.33         9.03 o                         
   4   1  21        103.31        100.07         3.34 o                         
   5   1  21          0.28         -2.04         2.04 o                         
   6   1  21         41.20         39.84         2.60 o                         
   7   1  21          9.68         10.90         2.93 o                         
   8   1  21          6.84          6.66         2.56 o                         
   9   1  21        202.52        209.33         7.15 o                         
   0   2  21        377.79        378.00         8.42 o                         
   1   2  21         18.40         14.72         1.98 o                         
   2   2  21          6.23          5.69         1.89 o                         
   3   2  21         24.73         25.53         2.39 o                         
   4   2  21         43.79         46.92         2.76 o                         
   5   2  21          0.80          1.29         2.14 o                         
   6   2  21         40.87         39.00         2.66 o                         
   7   2  21         54.22         56.51         3.39 o                         
   8   2  21          0.00         -1.00         2.47 o                         
   9   2  21         26.57         32.62         4.37 o                         
   1   3  21        141.69        139.43         4.26 o                         
   2   3  21         82.63         87.54         3.52 o                         
   3   3  21        967.50        980.59        11.39 o                         
   4   3  21          0.31         -0.24         2.16 o                         
   5   3  21        289.52        292.10         5.01 o                         
   6   3  21         56.28         62.27         3.05 o                         
   7   3  21        352.60        344.26         6.28 o                         
   8   3  21          0.77          3.21         2.84 o                         
   0   4  21          3.11          2.01         3.48 o                         
   1   4  21         28.10         33.17         3.01 o                         
   2   4  21         57.55         62.29         3.96 o                         
   3   4  21          6.69          7.02         2.58 o                         
   4   4  21         61.75         60.39         3.62 o                         
   5   4  21        815.20        842.59         9.16 o                         
   6   4  21          4.32          2.55         2.45 o                         
   7   4  21        115.81        105.51         4.24 o                         
   8   4  21         32.44         36.39         3.27 o                         
   1   5  21          6.36          8.21         2.89 o                         
   2   5  21         60.41         60.83         4.02 o                         
   3   5  21        144.05        136.69         5.10 o                         
   4   5  21          6.17          5.03         3.43 o                         
   5   5  21         15.53         10.91         3.01 o                         
   6   5  21          0.07         -1.41         2.75 o                         
   7   5  21          4.81          6.25         2.88 o                         
   0   6  21         30.61         14.41         4.14 o                         
   1   6  21        180.23        179.37         7.16 o                         
   2   6  21         29.89         26.02         3.56 o                         
   3   6  21          4.12          3.20         3.22 o                         
   4   6  21        180.62        171.30         6.33 o                         
   5   6  21        556.36        576.23        10.11 o                         
   6   6  21         36.57         38.27         4.32 o                         
   1   7  21          0.29         -1.97         3.12 o                         
   2   7  21          0.05         -0.71         3.20 o                         
   3   7  21          1.96         -0.25         3.34 o                         
   4   7  21          0.22          2.47         3.77 o                         
   5   7  21         46.15         41.03         4.52 o                         
   0   8  21         95.07        112.39         8.69 o                         
   1   8  21        356.12        382.01         8.64 o                         
   2   8  21         12.96         15.17         3.74 o                         
   3   8  21        184.36        206.76         6.73 o                         
   0   0  22        592.65        634.71        14.18 o                         
   1   0  22        624.41        614.48        11.35 o                         
   2   0  22         14.50         11.41         3.21 o                         
   3   0  22         67.34         61.11         4.12 o                         
   4   0  22        303.94        301.33         9.15 o                         
   5   0  22         80.68         79.66         4.45 o                         
   6   0  22         58.97         65.68         4.81 o                         
   7   0  22          0.94         -0.07         3.48 o                         
   8   0  22          0.68          1.40         3.46 o                         
   1   1  22          0.14          4.36         2.22 o                         
   2   1  22         35.06         43.36         3.40 o                         
   3   1  22          0.13          3.24         2.57 o                         
   4   1  22         10.40          7.05         2.30 o                         
   5   1  22        156.57        148.56         4.02 o                         
   6   1  22          1.00         -0.72         2.51 o                         
   7   1  22         29.70         32.09         3.09 o                         
   8   1  22         11.31         12.75         2.91 o                         
   0   2  22        558.79        588.96        17.13 o                         
   1   2  22         15.59         19.33         2.63 o                         
   2   2  22          3.13         -0.01         2.40 o                         
   3   2  22        103.48         93.10         3.95 o                         
   4   2  22         53.88         51.83         2.91 o                         
   5   2  22        671.31        711.46         7.75 o                         
   6   2  22        154.89        153.54         4.72 o                         
   7   2  22        208.69        212.45         5.32 o                         
   8   2  22         69.33         77.21         4.28 o                         
   1   3  22         91.49         86.95         3.96 o                         
   2   3  22        485.86        483.97         7.95 o                         
   3   3  22         49.01         58.43         3.33 o                         
   4   3  22         38.29         38.62         3.29 o                         
   5   3  22         44.00         47.83         3.50 o                         
   6   3  22         16.49         19.92         3.07 o                         
   7   3  22          0.75         -1.29         2.75 o                         
   0   4  22        207.85        171.04         6.87 o                         
   1   4  22        134.77        138.29         5.06 o                         
   2   4  22          7.06          1.34         2.96 o                         
   3   4  22         52.65         47.86         3.86 o                         
   4   4  22         14.27         16.47         3.25 o                         
   5   4  22         51.50         44.95         3.53 o                         
   6   4  22         95.83         86.04         4.96 o                         
   7   4  22        237.04        257.07         5.92 o                         
   1   5  22         23.57         20.07         3.39 o                         
   2   5  22         71.12         81.42         4.37 o                         
   3   5  22        409.92        413.08         7.80 o                         
   4   5  22         25.36         19.14         3.86 o                         
   5   5  22        313.37        309.81         7.77 o                         
   6   5  22          0.44          1.76         3.57 o                         
   0   6  22          3.06         -0.55         4.93 o                         
   1   6  22         34.68         40.45         3.91 o                         
   2   6  22         79.27         80.22         4.55 o                         
   3   6  22         92.44         86.21         4.71 o                         
   4   6  22          1.24         -1.17         3.61 o                         
   5   6  22          1.14          5.14         3.70 o                         
   1   7  22        104.44        110.71         5.57 o                         
   2   7  22          0.23         -2.55         3.34 o                         
   3   7  22        516.41        550.63         9.38 o                         
   4   7  22        285.63        291.32         7.95 o                         
   0   8  22         30.88         31.42         6.62 o                         
   1   1  23          1.31          3.61         2.54 o                         
   2   1  23       1016.65        988.66        10.83 o                         
   3   1  23         72.48         69.52         4.15 o                         
   4   1  23        322.49        331.80         6.34 o                         
   5   1  23          2.01          3.49         2.74 o                         
   6   1  23          0.35         -2.52         2.64 o                         
   7   1  23          1.12         -0.13         2.65 o                         
   0   2  23        689.83        706.12        10.84 o                         
   1   2  23          1.34          3.53         2.76 o                         
   2   2  23          2.67          0.55         2.98 o                         
   3   2  23         31.67         37.38         3.93 o                         
   4   2  23         26.73         22.83         3.12 o                         
   5   2  23          1.25          1.31         2.76 o                         
   6   2  23          5.47         10.63         3.17 o                         
   7   2  23          0.40         -2.69         2.69 o                         
   1   3  23         14.89          9.01         3.12 o                         
   2   3  23        160.12        167.50         5.53 o                         
   3   3  23        143.49        150.59         6.22 o                         
   4   3  23        114.90        113.48         5.44 o                         
   5   3  23          5.29          6.04         2.92 o                         
   6   3  23          0.00         -2.30         2.75 o                         
   7   3  23          8.91          6.05         3.19 o                         
   0   4  23         37.11         32.03         5.83 o                         
   1   4  23         20.97         17.05         3.37 o                         
   2   4  23         13.64         20.99         3.45 o                         
   3   4  23         23.53         21.26         3.85 o                         
   4   4  23        286.44        291.91         7.59 o                         
   5   4  23         24.81         17.89         3.96 o                         
   6   4  23        309.03        328.04         8.06 o                         
   1   5  23          9.41          3.84         3.16 o                         
   2   5  23         15.19         11.31         3.40 o                         
   3   5  23        115.73         98.84         5.33 o                         
   4   5  23        157.39        158.47         6.27 o                         
   5   5  23          3.64          0.07         3.61 o                         
   0   6  23        198.29        221.36        12.86 o                         
   1   6  23        122.64        125.39         6.14 o                         
   2   6  23        157.36        173.81         6.86 o                         
   3   6  23          2.18          1.98         3.61 o                         
   4   6  23         36.84         32.63         4.44 o                         
   1   7  23          0.01         -4.02         4.02 o                         
   2   7  23          9.47          9.19         7.22 o                         
   0   0  24        418.28        456.71        22.02 o                         
   1   0  24         69.82         88.98         7.29 o                         
   2   0  24         15.33         15.89         4.70 o                         
   3   0  24        150.23        131.68         7.24 o                         
   4   0  24         30.28         24.76         5.19 o                         
   5   0  24        428.19        398.96         9.46 o                         
   6   0  24        281.45        271.25         8.25 o                         
   1   1  24          3.11          9.43         2.75 o                         
   2   1  24          8.03         19.51         3.35 o                         
   3   1  24        108.64        111.88         4.99 o                         
   4   1  24         25.64         27.93         3.76 o                         
   5   1  24          0.37         -0.54         3.32 o                         
   6   1  24         16.80         12.65         2.97 o                         
   0   2  24        984.81        979.19        16.23 o                         
   1   2  24          5.54          0.78         2.65 o                         
   2   2  24         16.31         22.69         3.81 o                         
   3   2  24         19.66         10.38         3.72 o                         
   4   2  24        431.49        411.36        10.06 o                         
   5   2  24          3.18          5.24         3.76 o                         
   6   2  24        260.64        267.86         6.64 o                         
   1   3  24         63.63         69.71         4.24 o                         
   2   3  24        407.65        414.76        10.74 o                         
   3   3  24         34.44         36.02         4.20 o                         
   4   3  24        275.52        282.52         7.64 o                         
   5   3  24          0.00         -2.73         3.56 o                         
   0   4  24          5.57          1.77         5.14 o                         
   1   4  24          1.49         -3.18         3.18 o                         
   2   4  24          0.14         -0.12         3.09 o                         
   3   4  24         10.48          5.83         3.71 o                         
   4   4  24          0.51         -3.48         3.48 o                         
   5   4  24         21.50         19.43         4.11 o                         
   1   5  24         58.01         56.16         4.99 o                         
   2   5  24         58.37         71.81         4.80 o                         
   3   5  24         50.33         49.11         4.66 o                         
   4   5  24         67.41         71.25         5.08 o                         
   0   6  24          0.03          3.04         5.70 o                         
   1   6  24          9.57         12.41         4.18 o                         
   2   6  24         58.44         54.37         5.77 o                         
   1   1  25        247.77        250.27         6.82 o                         
   2   1  25        146.38        140.73         5.43 o                         
   3   1  25        345.26        354.15         7.60 o                         
   4   1  25        138.65        142.19         5.63 o                         
   5   1  25         94.67        100.98         5.12 o                         
   0   2  25          7.72         13.47         4.61 o                         
   1   2  25         28.40         32.23         3.94 o                         
   2   2  25        155.36        142.25         6.79 o                         
   3   2  25          5.45          4.24         3.68 o                         
   4   2  25         12.22         10.99         3.81 o                         
   5   2  25        271.99        276.08         8.94 o                         
   1   3  25        116.23        120.22         5.91 o                         
   2   3  25        103.97        117.46         5.64 o                         
   3   3  25         89.95         97.77         5.40 o                         
   4   3  25         10.40          9.56         3.86 o                         
   0   4  25        100.76        101.89        10.49 o                         
   1   4  25         92.18         93.71         5.63 o                         
   2   4  25         66.75         73.87         5.56 o                         
   3   4  25          1.39          1.24         3.68 o                         
   1   5  25         24.00         29.47         4.53 o                         
   0   0  26          5.51          8.33         6.89 o                         
   1   0  26        268.65        282.47        11.44 o                         
   2   0  26         39.59         43.52         7.23 o                         
   3   0  26          2.23          2.55         4.82 o                         
   1   1  26         51.48         57.06         4.94 o                         
   2   1  26         25.60         23.34         4.31 o                         
   3   1  26         39.43         39.54         4.09 o                         
   0   2  26         18.61         23.64         5.89 o                         
   1   2  26        122.93        119.02         5.97 o                         
   2   2  26         18.00         19.19         4.23 o                         
   3   2  26         18.49         20.55         3.83 o                         
   1   3  26          8.82         16.55         4.74 o                         
   2   3  26         11.13          9.76         5.20 o                         
                                                                                
