# Supplementary material for: N-Cyclo­amino substituent effects on the packing architecture of ortho-sul­fan­il­amide mol­ecular crystals and their in silico carbonic anhydrase II and IX inhibitory activities
Source: Acta Crystallogr C Struct Chem. 2022 Nov 8;78(Pt 12):730–42. doi: 10.1107/S2053229622010130 (PMC9720883; doi:10.1107/S2053229622010130)
Supplement: Supplementary file 7 [file c-78-00730-ja189sup7.hkl]

data_ja189                                                                      
_shelx_title ' ja189_a.res in P2(1)/n'                                          
_shelx_refln_list_code          4                                               
_shelx_F_calc_maximum      129.03                                               
_exptl_crystal_F_000       576.00                                               
_reflns_d_resolution_high  0.7408                                               
                                                                                
loop_                                                                           
 _space_group_symop_operation_xyz                                               
 'x, y, z'                                                                      
 '-x+1/2, y+1/2, -z+1/2'                                                        
 '-x, -y, -z'                                                                   
 'x-1/2, -y-1/2, z-1/2'                                                         
                                                                                
_cell_length_a     9.7990                                                       
_cell_length_b    10.2612                                                       
_cell_length_c    13.2010                                                       
_cell_angle_alpha  90.000                                                       
_cell_angle_beta  100.682                                                       
_cell_angle_gamma  90.000                                                       
                                                                                
_shelx_F_squared_multiplier     1.000                                           
                                                                                
loop_                                                                           
 _refln_index_h                                                                 
 _refln_index_k                                                                 
 _refln_index_l                                                                 
 _refln_F_squared_calc                                                          
 _refln_F_squared_meas                                                          
 _refln_F_squared_sigma                                                         
 _refln_observed_status                                                         
   2   0   0       5635.19       5479.29        45.98 o                         
   4   0   0        107.43        145.09         1.65 o                         
   6   0   0        604.21        622.72         6.17 o                         
   8   0   0          3.40          3.47         0.43 o                         
  10   0   0         63.38         62.96         1.85 o                         
  12   0   0          5.00          5.68         1.16 o                         
   1   1   0        305.50        290.32         2.30 o                         
   2   1   0       1663.80       1686.92        10.89 o                         
   3   1   0        274.84        288.52         1.98 o                         
   4   1   0       2708.81       2828.16        20.56 o                         
   5   1   0          3.67          4.57         0.20 o                         
   6   1   0         88.14         89.25         0.78 o                         
   7   1   0          1.75          0.73         0.23 o                         
   8   1   0          6.38          5.37         0.32 o                         
   9   1   0         12.90          8.28         0.50 o                         
  10   1   0        177.09        181.83         2.54 o                         
  11   1   0          3.68          1.92         0.67 o                         
  12   1   0        107.56        121.82         2.74 o                         
   0   2   0        137.72        141.52         3.77 o                         
   1   2   0        118.82        122.68         1.50 o                         
   2   2   0        221.05        253.20         1.97 o                         
   3   2   0        183.25        165.15         1.14 o                         
   4   2   0         78.25         56.40         0.50 o                         
   5   2   0        133.96        132.30         1.09 o                         
   6   2   0         21.69         26.95         0.50 o                         
   7   2   0          5.96          6.43         0.29 o                         
   8   2   0        228.76        223.34         1.82 o                         
   9   2   0         12.90         11.88         0.62 o                         
  10   2   0         46.36         51.52         1.18 o                         
  11   2   0          6.77          5.28         0.80 o                         
  12   2   0         62.65         62.63         2.31 o                         
   1   3   0         74.87         67.65         0.89 o                         
   2   3   0        109.13         92.59         0.82 o                         
   3   3   0          6.06          6.52         0.24 o                         
   4   3   0       3530.92       3729.88        26.66 o                         
   5   3   0        370.01        358.09         2.64 o                         
   6   3   0        306.35        295.75         2.32 o                         
   7   3   0         10.93         10.54         0.33 o                         
   8   3   0         47.59         46.55         0.73 o                         
   9   3   0         54.91         53.51         1.12 o                         
  10   3   0        126.22        133.25         2.72 o                         
  11   3   0        124.87        121.31         3.10 o                         
  12   3   0          7.24          7.82         1.27 o                         
   0   4   0       2626.92       2672.25        82.15 o                         
   1   4   0        984.43        926.16        11.03 o                         
   2   4   0        427.84        507.70         4.98 o                         
   3   4   0        114.39        113.00         1.02 o                         
   4   4   0        520.62        592.58         4.60 o                         
   5   4   0          2.10          3.14         0.23 o                         
   6   4   0         23.44         20.55         0.46 o                         
   7   4   0         82.95         79.62         0.98 o                         
   8   4   0         91.49         84.67         1.17 o                         
   9   4   0          1.42         -0.67         0.67 o                         
  10   4   0         93.53        100.78         1.99 o                         
  11   4   0         23.87         22.60         1.48 o                         
  12   4   0         11.59         10.99         1.38 o                         
   1   5   0         15.24         11.16         0.50 o                         
   2   5   0        975.83       1063.57        14.40 o                         
   3   5   0         10.24         12.52         0.26 o                         
   4   5   0          4.12          0.77         0.22 o                         
   5   5   0        207.43        206.92         1.96 o                         
   6   5   0        633.56        648.38         5.64 o                         
   7   5   0          3.16          3.40         0.37 o                         
   8   5   0          0.06         -0.04         0.44 o                         
   9   5   0        124.37        123.14         2.28 o                         
  10   5   0          4.55          4.43         0.84 o                         
  11   5   0          5.50          3.53         1.00 o                         
  12   5   0         47.12         51.44         6.57 o                         
   0   6   0          4.58          1.88         0.38 o                         
   1   6   0         69.63         43.31         0.73 o                         
   2   6   0         10.52         12.96         0.32 o                         
   3   6   0        398.48        405.68         3.38 o                         
   4   6   0        231.98        218.12         2.17 o                         
   5   6   0          4.52          4.88         0.34 o                         
   6   6   0        104.96        102.55         1.25 o                         
   7   6   0         90.08         84.77         1.16 o                         
   8   6   0         53.34         49.38         1.06 o                         
   9   6   0          8.77          7.77         0.83 o                         
  10   6   0         98.47        100.18         3.18 o                         
  11   6   0         20.29         19.52         1.50 o                         
   1   7   0          8.79          5.53         0.43 o                         
   2   7   0        116.37        115.61         1.47 o                         
   3   7   0         88.13         69.13         0.74 o                         
   4   7   0        296.67        290.37         2.96 o                         
   5   7   0        268.09        290.34         2.93 o                         
   6   7   0         21.08         15.47         0.53 o                         
   7   7   0         30.33         26.70         0.74 o                         
   8   7   0         36.05         42.03         1.08 o                         
   9   7   0          6.93          7.92         1.03 o                         
  10   7   0          2.69          2.03         1.01 o                         
  11   7   0          9.46          6.80         1.26 o                         
   0   8   0          0.88         -0.23         1.14 o                         
   1   8   0        631.85        656.42         9.05 o                         
   2   8   0          4.44          2.94         0.27 o                         
   3   8   0        141.79        135.78         1.42 o                         
   4   8   0         30.07         27.06         0.59 o                         
   5   8   0          2.65          1.61         0.37 o                         
   6   8   0          0.10         -0.13         0.38 o                         
   7   8   0        127.80        136.49         2.09 o                         
   8   8   0         12.58         16.43         0.83 o                         
   9   8   0          0.48          0.56         0.92 o                         
  10   8   0          9.25          8.01         1.36 o                         
   1   9   0         67.56         68.06         1.15 o                         
   2   9   0        150.76        147.39         2.54 o                         
   3   9   0          7.52          6.28         0.42 o                         
   4   9   0          2.70          2.65         0.35 o                         
   5   9   0        213.13        221.22         2.98 o                         
   6   9   0         31.76         30.39         0.88 o                         
   7   9   0          0.00         -0.39         0.59 o                         
   8   9   0          8.77          7.67         0.96 o                         
   9   9   0         30.01         26.95         1.69 o                         
   0  10   0         41.47         40.96         1.43 o                         
   1  10   0         54.87         51.50         1.19 o                         
   2  10   0         16.85         16.47         0.45 o                         
   3  10   0         47.52         48.31         1.19 o                         
   4  10   0         83.11         81.43         1.48 o                         
   5  10   0          3.22          2.02         0.51 o                         
   6  10   0         14.97         15.88         1.09 o                         
   7  10   0         49.50         55.91         1.46 o                         
   8  10   0         41.70         44.59         2.32 o                         
   1  11   0          0.24         -0.28         0.33 o                         
   2  11   0         20.13         18.42         0.57 o                         
   3  11   0         27.15         26.57         0.71 o                         
   4  11   0          0.79          1.26         0.49 o                         
   5  11   0         21.87         32.41         1.32 o                         
   6  11   0          0.24          0.91         0.79 o                         
   7  11   0          1.10          1.66         0.83 o                         
   0  12   0          0.09         -0.24         0.54 o                         
   1  12   0          2.79          3.11         0.54 o                         
   2  12   0          1.26          0.45         0.45 o                         
   3  12   0         24.89         28.70         1.00 o                         
   4  12   0          0.42          0.01         0.52 o                         
   5  12   0         22.73         23.76         1.03 o                         
   6  12   0          0.56          1.12         0.72 o                         
   1  13   0          5.06          4.65         0.57 o                         
   2  13   0          2.02          1.18         0.57 o                         
   3  13   0          0.00         -0.54         0.54 o                         
   4  13   0          3.11          2.99         0.80 o                         
 -13   0   1        101.74        107.57         7.72 o                         
 -11   0   1          3.14          7.20         0.99 o                         
  -9   0   1        145.48        148.26         2.59 o                         
  -7   0   1        299.67        327.73         3.61 o                         
  -5   0   1          8.03          6.48         0.30 o                         
  -3   0   1        533.97        619.39         5.39 o                         
  -1   0   1       3918.93       3667.99        36.35 o                         
   1   0   1        522.49        579.35         5.04 o                         
   3   0   1        807.37       1011.23         8.48 o                         
   5   0   1        599.09        636.81         6.08 o                         
   7   0   1         17.70         16.43         0.50 o                         
   9   0   1        280.43        264.27         4.40 o                         
  11   0   1         26.00         24.02         2.04 o                         
 -12   1   1          0.42         -1.18         1.18 o                         
 -11   1   1        262.00        270.28         3.67 o                         
 -10   1   1          5.85          4.94         0.61 o                         
  -9   1   1          2.44          1.40         0.41 o                         
  -8   1   1         89.49         93.50         0.95 o                         
  -7   1   1        258.16        260.58         2.13 o                         
  -6   1   1        206.24        221.47         1.66 o                         
  -5   1   1       1383.94       1460.11        10.19 o                         
  -4   1   1        578.04        594.50         4.26 o                         
  -3   1   1        529.48        493.05         3.19 o                         
  -2   1   1       2265.15       2347.91        16.19 o                         
  -1   1   1       6438.23       6263.53        60.07 o                         
   0   1   1       2732.75       2517.03        21.71 o                         
   1   1   1       8333.29       7946.83        64.42 o                         
   2   1   1      15309.20      14153.91       114.34 o                         
   3   1   1        961.51        952.41         5.81 o                         
   4   1   1        507.09        521.88         3.42 o                         
   5   1   1         30.52         37.40         0.43 o                         
   6   1   1         22.45         24.52         0.38 o                         
   7   1   1         72.21         76.76         0.78 o                         
   8   1   1         11.04          9.62         0.39 o                         
   9   1   1        189.55        189.94         2.98 o                         
  10   1   1         78.21         68.54         1.42 o                         
  11   1   1         14.47         14.31         1.06 o                         
  12   1   1          0.02         -1.07         1.07 o                         
 -12   2   1        112.36        116.91         3.14 o                         
 -11   2   1         15.82         18.75         1.13 o                         
 -10   2   1         62.50         63.10         1.30 o                         
  -9   2   1          7.01          6.42         0.49 o                         
  -8   2   1          1.79          0.83         0.27 o                         
  -7   2   1         26.23         23.22         0.44 o                         
  -6   2   1          4.22          4.71         0.23 o                         
  -5   2   1       1135.41       1144.46         8.26 o                         
  -4   2   1         47.69         46.59         0.44 o                         
  -3   2   1         70.40         73.93         0.61 o                         
  -2   2   1          4.22         -0.12         0.12 o                         
  -1   2   1      16135.77      14778.20       287.20 o                         
   0   2   1       1733.06       1696.02        15.16 o                         
   1   2   1       6015.85       5966.83        47.53 o                         
   2   2   1       4018.62       4002.28        27.51 o                         
   3   2   1        205.43        183.09         1.27 o                         
   4   2   1         75.01         92.97         0.79 o                         
   5   2   1        324.23        310.65         2.18 o                         
   6   2   1         74.30         74.93         0.73 o                         
   7   2   1         24.52         23.61         0.46 o                         
   8   2   1          3.75          2.56         0.31 o                         
   9   2   1        343.80        353.89         4.69 o                         
  10   2   1          5.25          2.21         0.65 o                         
  11   2   1          0.83         -0.84         0.84 o                         
  12   2   1          6.47          4.60         1.21 o                         
 -12   3   1         15.22         16.22         1.41 o                         
 -11   3   1        150.25        171.90         3.84 o                         
 -10   3   1         23.07         21.14         1.20 o                         
  -9   3   1          1.01          0.92         0.40 o                         
  -8   3   1        140.04        142.19         1.43 o                         
  -7   3   1        131.53        124.89         1.20 o                         
  -6   3   1         24.31         25.69         0.41 o                         
  -5   3   1         16.28         12.83         0.31 o                         
  -4   3   1        225.83        218.17         1.74 o                         
  -3   3   1       2828.88       2975.99        23.75 o                         
  -2   3   1        215.11        215.46         2.14 o                         
  -1   3   1        252.86        216.47         2.31 o                         
   0   3   1        577.93        537.94         5.37 o                         
   1   3   1       1020.75        976.88         8.26 o                         
   2   3   1        132.83        145.69         1.37 o                         
   3   3   1       3595.50       3733.78        25.44 o                         
   4   3   1         35.80         36.20         0.53 o                         
   5   3   1        530.42        546.04         4.12 o                         
   6   3   1         77.62         81.67         0.86 o                         
   7   3   1         91.85         83.85         0.94 o                         
   8   3   1         13.30          8.96         0.45 o                         
   9   3   1          0.55         -0.24         0.60 o                         
  10   3   1          0.19         -0.79         0.79 o                         
  11   3   1        169.28        182.72         4.89 o                         
  12   3   1         14.91         16.13         1.43 o                         
 -12   4   1         19.19         18.44         1.39 o                         
 -11   4   1          5.34          7.26         1.32 o                         
 -10   4   1          4.09          5.25         0.74 o                         
  -9   4   1        425.80        428.88         5.41 o                         
  -8   4   1          1.57          1.72         0.43 o                         
  -7   4   1         12.55         12.01         0.42 o                         
  -6   4   1         38.60         31.89         0.56 o                         
  -5   4   1        359.51        349.95         2.95 o                         
  -4   4   1         13.53         13.04         0.36 o                         
  -3   4   1         70.61         67.96         0.75 o                         
  -2   4   1        247.88        322.99         3.28 o                         
  -1   4   1       1005.25       1023.45        12.29 o                         
   0   4   1         39.52         24.39         0.73 o                         
   1   4   1         78.57         83.75         0.94 o                         
   2   4   1       1344.23       1430.80        12.44 o                         
   3   4   1         21.11         28.75         0.42 o                         
   4   4   1        529.22        540.14         4.13 o                         
   5   4   1        150.50        146.58         1.35 o                         
   6   4   1        512.82        523.85         4.14 o                         
   7   4   1         13.67         12.12         0.40 o                         
   8   4   1         16.54         19.66         0.61 o                         
   9   4   1        218.98        211.88         3.38 o                         
  10   4   1          7.42          7.37         0.84 o                         
  11   4   1         26.66         22.63         1.86 o                         
  12   4   1          0.04         -0.93         1.10 o                         
 -12   5   1          2.94         -0.65         1.52 o                         
 -11   5   1         35.21         34.37         1.40 o                         
 -10   5   1         19.34         18.59         1.07 o                         
  -9   5   1          0.29         -0.63         0.63 o                         
  -8   5   1        145.13        136.41         1.76 o                         
  -7   5   1        205.24        195.06         2.09 o                         
  -6   5   1         21.56         18.91         0.48 o                         
  -5   5   1         22.85         23.07         0.48 o                         
  -4   5   1        303.40        323.54         3.07 o                         
  -3   5   1         41.52         42.06         0.58 o                         
  -2   5   1        645.64        752.50         7.57 o                         
  -1   5   1          2.94          0.69         0.21 o                         
   0   5   1         37.29         47.15         0.82 o                         
   1   5   1         20.87         33.22         0.54 o                         
   2   5   1         71.03         74.56         0.89 o                         
   3   5   1        273.82        307.68         3.16 o                         
   4   5   1        273.39        276.67         2.28 o                         
   5   5   1        109.01        108.24         1.12 o                         
   6   5   1        168.75        167.81         1.72 o                         
   7   5   1        153.12        145.25         1.69 o                         
   8   5   1          0.22         -0.46         0.46 o                         
   9   5   1          0.74          0.21         0.72 o                         
  10   5   1          3.24          0.81         0.90 o                         
  11   5   1         98.44        102.94         2.90 o                         
 -11   6   1         38.25         31.82         1.73 o                         
 -10   6   1          2.22          1.07         1.65 o                         
  -9   6   1          0.17         -0.63         0.71 o                         
  -8   6   1         44.72         44.70         0.97 o                         
  -7   6   1         63.82         59.71         0.98 o                         
  -6   6   1        170.43        167.04         1.84 o                         
  -5   6   1        503.28        507.40         4.55 o                         
  -4   6   1        163.59        192.49         1.80 o                         
  -3   6   1         56.45         54.91         0.72 o                         
  -2   6   1          0.30          1.42         0.18 o                         
  -1   6   1        170.50        176.48         2.41 o                         
   0   6   1        415.90        442.54         5.79 o                         
   1   6   1        239.07        242.89         2.78 o                         
   2   6   1         89.55         80.30         0.95 o                         
   3   6   1        358.81        360.21         3.80 o                         
   4   6   1         37.16         35.25         0.61 o                         
   5   6   1         12.89         11.79         0.41 o                         
   6   6   1        215.74        209.94         2.32 o                         
   7   6   1        152.77        144.82         1.77 o                         
   8   6   1         25.06         22.50         0.82 o                         
   9   6   1         16.51         18.40         1.14 o                         
  10   6   1          2.57          1.28         1.00 o                         
  11   6   1         35.13         35.97         1.79 o                         
 -11   7   1          1.29          0.04         1.42 o                         
 -10   7   1         29.30         26.25         1.73 o                         
  -9   7   1          7.06          8.63         0.96 o                         
  -8   7   1          4.18          2.28         0.59 o                         
  -7   7   1        132.03        139.79         1.68 o                         
  -6   7   1        142.42        145.28         1.66 o                         
  -5   7   1        146.96        138.80         1.52 o                         
  -4   7   1         20.67         16.24         0.39 o                         
  -3   7   1        374.10        368.84         3.65 o                         
  -2   7   1          7.14          4.60         0.23 o                         
  -1   7   1        373.01        368.40         4.61 o                         
   0   7   1         80.85         68.01         1.05 o                         
   1   7   1         16.37         16.79         0.35 o                         
   2   7   1          0.76          0.45         0.25 o                         
   3   7   1         46.04         44.29         0.77 o                         
   4   7   1        359.74        357.49         3.36 o                         
   5   7   1        120.61        114.59         1.61 o                         
   6   7   1         51.51         53.49         0.89 o                         
   7   7   1         34.69         39.65         0.94 o                         
   8   7   1        119.05        116.51         2.64 o                         
   9   7   1          1.34          1.01         0.87 o                         
  10   7   1          7.45          9.15         1.18 o                         
 -10   8   1          1.11         -0.60         1.12 o                         
  -9   8   1         46.42         51.20         1.80 o                         
  -8   8   1        105.03        108.88         1.89 o                         
  -7   8   1         16.30         15.40         0.69 o                         
  -6   8   1         89.52         83.45         1.23 o                         
  -5   8   1          5.73          7.20         0.40 o                         
  -4   8   1          4.21          4.02         0.31 o                         
  -3   8   1         61.02         58.88         0.86 o                         
  -2   8   1        452.47        454.26         4.62 o                         
  -1   8   1         25.24         28.38         0.53 o                         
   0   8   1         11.82          9.33         0.29 o                         
   1   8   1          0.44         -0.23         0.25 o                         
   2   8   1        137.36        129.47         1.68 o                         
   3   8   1        191.06        187.55         2.45 o                         
   4   8   1          0.92          0.60         0.27 o                         
   5   8   1         56.32         56.45         0.92 o                         
   6   8   1          7.55          6.65         0.49 o                         
   7   8   1         16.32         15.10         0.69 o                         
   8   8   1         36.53         42.77         1.31 o                         
   9   8   1         35.21         30.76         1.55 o                         
  10   8   1         13.85         16.43         1.55 o                         
  -9   9   1          2.86          2.38         1.41 o                         
  -8   9   1          6.06          7.99         0.79 o                         
  -7   9   1         40.94         41.93         1.17 o                         
  -6   9   1         19.07         27.32         0.78 o                         
  -5   9   1          2.56          2.52         0.42 o                         
  -4   9   1          1.07          0.64         0.32 o                         
  -3   9   1          0.06         -0.15         0.33 o                         
  -2   9   1        506.83        510.72         7.36 o                         
  -1   9   1         58.81         54.61         1.13 o                         
   0   9   1        670.00        663.77         7.31 o                         
   1   9   1          5.48          4.77         0.42 o                         
   2   9   1        225.89        221.31         2.75 o                         
   3   9   1          0.62          1.75         0.34 o                         
   4   9   1         30.87         32.99         0.68 o                         
   5   9   1         37.21         32.80         0.81 o                         
   6   9   1         40.67         41.48         1.04 o                         
   7   9   1         40.37         44.84         1.24 o                         
   8   9   1         16.93         16.60         1.02 o                         
   9   9   1          1.05         -0.04         1.33 o                         
  -8  10   1          5.45          6.50         1.10 o                         
  -7  10   1          8.87         11.63         0.83 o                         
  -6  10   1         41.88         48.79         1.23 o                         
  -5  10   1          0.01         -0.48         0.48 o                         
  -4  10   1          6.81          7.80         0.47 o                         
  -3  10   1         78.66         76.76         1.88 o                         
  -2  10   1        105.54        102.99         1.77 o                         
  -1  10   1          2.73          3.67         0.40 o                         
   0  10   1        116.62        115.35         1.98 o                         
   1  10   1          7.59          8.88         0.70 o                         
   2  10   1         13.46         13.53         0.80 o                         
   3  10   1         26.84         26.33         0.98 o                         
   4  10   1         26.10         23.93         0.68 o                         
   5  10   1          0.95         -0.11         0.49 o                         
   6  10   1         15.07         17.45         0.78 o                         
   7  10   1          0.45          0.41         0.74 o                         
   8  10   1         23.39         25.79         1.52 o                         
  -7  11   1          5.76          3.10         0.81 o                         
  -6  11   1         48.67         52.56         1.45 o                         
  -5  11   1          4.13          5.12         0.61 o                         
  -4  11   1         41.24         42.42         1.24 o                         
  -3  11   1          1.84          1.68         0.40 o                         
  -2  11   1         50.23         51.56         1.34 o                         
  -1  11   1         16.98         14.97         0.70 o                         
   0  11   1          9.89          9.43         0.61 o                         
   1  11   1         34.58         30.92         0.97 o                         
   2  11   1         84.94         87.93         1.85 o                         
   3  11   1          1.81          2.00         0.45 o                         
   4  11   1        166.90        172.25         2.59 o                         
   5  11   1          0.08          0.30         0.55 o                         
   6  11   1          6.81          6.31         0.78 o                         
   7  11   1          0.63          1.77         0.89 o                         
  -6  12   1         18.86         17.90         1.01 o                         
  -5  12   1          3.23          5.53         0.71 o                         
  -4  12   1         18.46         21.56         0.98 o                         
  -3  12   1          3.33          4.07         0.48 o                         
  -2  12   1         24.04         26.40         0.80 o                         
  -1  12   1          4.66          3.47         0.53 o                         
   0  12   1          6.92          7.75         0.69 o                         
   1  12   1          0.74          0.72         0.37 o                         
   2  12   1          0.14          0.12         0.39 o                         
   3  12   1          8.10          6.64         0.57 o                         
   4  12   1         33.54         34.73         1.14 o                         
   5  12   1         10.37          9.42         0.73 o                         
   6  12   1         23.33         25.92         1.47 o                         
  -4  13   1         13.27         14.30         0.91 o                         
  -3  13   1          0.17          0.41         0.68 o                         
  -2  13   1          1.35          1.52         0.53 o                         
  -1  13   1          2.19          2.33         0.51 o                         
   0  13   1          2.48          3.09         0.48 o                         
   1  13   1          1.85          1.78         0.46 o                         
   2  13   1          5.49          7.62         0.65 o                         
   3  13   1          1.28          1.77         0.62 o                         
 -12   0   2         43.65         41.54         1.97 o                         
 -10   0   2        311.15        316.35         6.18 o                         
  -8   0   2         38.48         35.13         0.86 o                         
  -6   0   2         40.85         35.56         0.65 o                         
  -4   0   2         22.70         27.99         0.50 o                         
  -2   0   2        163.21        177.87         1.81 o                         
   0   0   2       5419.33       5366.51        84.70 o                         
   2   0   2       6125.60       6060.10        54.67 o                         
   4   0   2        124.04        192.28         1.96 o                         
   6   0   2         45.56         47.21         0.78 o                         
   8   0   2       1083.38       1104.17        12.15 o                         
  10   0   2          0.09          0.37         0.83 o                         
  12   0   2         29.36         25.54         2.13 o                         
 -13   1   2         14.78         12.73         1.38 o                         
 -12   1   2        107.52        119.73         2.67 o                         
 -11   1   2         42.73         37.83         1.15 o                         
 -10   1   2          9.97          9.88         0.66 o                         
  -9   1   2         65.60         62.07         1.21 o                         
  -8   1   2         43.46         38.42         0.64 o                         
  -7   1   2         30.01         28.64         0.47 o                         
  -6   1   2         25.32         27.34         0.41 o                         
  -5   1   2        188.16        193.86         1.49 o                         
  -4   1   2         60.68         48.39         0.46 o                         
  -3   1   2       1223.99       1195.16         7.85 o                         
  -2   1   2      11666.00      11117.44        83.99 o                         
  -1   1   2       1869.60       1945.46        22.14 o                         
   0   1   2        854.75        869.92         7.52 o                         
   1   1   2       6176.43       6111.19        58.44 o                         
   2   1   2      16648.04      15240.41       122.97 o                         
   3   1   2        389.34        415.74         2.69 o                         
   4   1   2        685.16        727.69         4.74 o                         
   5   1   2         95.38         91.53         0.76 o                         
   6   1   2         20.23         15.89         0.32 o                         
   7   1   2         11.58         11.83         0.34 o                         
   8   1   2         79.91         75.91         0.97 o                         
   9   1   2          9.95          8.55         0.63 o                         
  10   1   2         87.58         86.90         1.99 o                         
  11   1   2         13.74         10.01         0.97 o                         
  12   1   2         51.67         53.39         2.11 o                         
 -12   2   2          8.53          8.45         1.22 o                         
 -11   2   2         11.42          9.38         0.84 o                         
 -10   2   2        250.65        263.75         3.61 o                         
  -9   2   2         14.34          9.93         0.54 o                         
  -8   2   2        113.21        115.70         1.19 o                         
  -7   2   2         35.18         39.35         0.58 o                         
  -6   2   2        813.20        822.69         6.19 o                         
  -5   2   2        273.42        277.12         2.05 o                         
  -4   2   2         65.88         54.22         0.54 o                         
  -3   2   2        384.94        366.77         2.80 o                         
  -2   2   2      13984.27      13178.97       115.70 o                         
  -1   2   2       1705.48       1752.59        16.53 o                         
   0   2   2         18.93         26.45         0.36 o                         
   1   2   2         45.66         58.95         0.59 o                         
   2   2   2       7684.56       7805.83        60.74 o                         
   3   2   2        865.16        859.49         6.08 o                         
   4   2   2       2304.94       2361.88        18.10 o                         
   5   2   2          1.33          0.44         0.19 o                         
   6   2   2        267.00        273.69         1.97 o                         
   7   2   2         15.26         13.37         0.35 o                         
   8   2   2        283.07        270.93         2.74 o                         
   9   2   2         34.21         30.31         1.39 o                         
  10   2   2          0.22          0.45         0.76 o                         
  11   2   2          4.51          1.53         1.11 o                         
  12   2   2          5.64          6.30         1.20 o                         
 -12   3   2         60.39         69.64         2.42 o                         
 -11   3   2         18.50         20.76         1.23 o                         
 -10   3   2        136.53        139.33         2.25 o                         
  -9   3   2          0.84          0.60         0.47 o                         
  -8   3   2        170.33        172.28         1.82 o                         
  -7   3   2        434.59        432.71         3.68 o                         
  -6   3   2        161.47        157.89         1.41 o                         
  -5   3   2          4.36          3.08         0.20 o                         
  -4   3   2        431.89        419.96         3.09 o                         
  -3   3   2       2338.71       2472.38        20.36 o                         
  -2   3   2        289.85        246.47         2.42 o                         
  -1   3   2        223.39        284.72         2.80 o                         
   0   3   2         82.36         70.90         0.73 o                         
   1   3   2        141.66        137.30         1.18 o                         
   2   3   2         74.66         57.37         0.58 o                         
   3   3   2       5067.25       5363.95        37.86 o                         
   4   3   2          3.11          1.64         0.17 o                         
   5   3   2         60.68         52.36         0.65 o                         
   6   3   2        327.24        325.42         2.70 o                         
   7   3   2         10.48          8.68         0.33 o                         
   8   3   2          1.10          1.35         0.35 o                         
   9   3   2          0.21         -0.57         0.57 o                         
  10   3   2        177.59        187.03         3.67 o                         
  11   3   2          2.48          3.66         1.11 o                         
  12   3   2         12.04         16.58         1.46 o                         
 -12   4   2          3.58          2.11         1.20 o                         
 -11   4   2          6.78          5.32         0.86 o                         
 -10   4   2          0.07         -0.13         0.66 o                         
  -9   4   2          5.31          3.89         0.61 o                         
  -8   4   2         83.10         84.31         1.17 o                         
  -7   4   2         96.29         91.68         1.06 o                         
  -6   4   2        318.79        307.39         2.60 o                         
  -5   4   2          8.74          9.88         0.27 o                         
  -4   4   2       1251.21       1315.93        10.82 o                         
  -3   4   2         88.44         96.55         1.20 o                         
  -2   4   2       1725.80       1889.11        19.32 o                         
  -1   4   2       3084.03       3250.22        32.90 o                         
   0   4   2        198.95        174.42         1.81 o                         
   1   4   2       1769.79       1820.14        17.07 o                         
   2   4   2        202.05        204.33         1.88 o                         
   3   4   2          0.85          8.70         0.25 o                         
   4   4   2        269.93        268.39         2.16 o                         
   5   4   2          0.22          0.63         0.24 o                         
   6   4   2         11.97         10.77         0.38 o                         
   7   4   2         71.33         74.91         1.00 o                         
   8   4   2        315.43        318.13         3.76 o                         
   9   4   2         34.31         27.32         0.97 o                         
  10   4   2         38.98         44.46         1.81 o                         
  11   4   2         17.50         14.63         1.65 o                         
 -12   5   2         26.15         27.87         2.89 o                         
 -11   5   2          0.22          0.51         0.86 o                         
 -10   5   2          7.79          7.19         0.88 o                         
  -9   5   2        272.30        260.74         3.35 o                         
  -8   5   2         92.20         91.14         1.29 o                         
  -7   5   2        170.29        175.12         1.96 o                         
  -6   5   2         74.63         73.02         0.99 o                         
  -5   5   2          7.07         10.16         0.43 o                         
  -4   5   2        905.95        950.39         9.23 o                         
  -3   5   2         41.95         40.42         0.69 o                         
  -2   5   2        466.48        445.49         4.67 o                         
  -1   5   2        242.90        204.20         2.31 o                         
   0   5   2         45.69         47.41         0.69 o                         
   1   5   2        161.65        158.13         1.55 o                         
   2   5   2        524.41        578.49         5.55 o                         
   3   5   2        476.45        466.52         4.26 o                         
   4   5   2         18.91         16.83         0.34 o                         
   5   5   2        588.15        598.33         5.18 o                         
   6   5   2        176.91        158.94         1.73 o                         
   7   5   2         10.80          7.34         0.47 o                         
   8   5   2         10.00         10.97         0.66 o                         
   9   5   2         43.18         39.17         1.73 o                         
  10   5   2         56.49         59.19         2.10 o                         
  11   5   2         18.86         15.98         1.19 o                         
 -11   6   2         43.91         41.76         2.18 o                         
 -10   6   2         29.68         37.84         1.60 o                         
  -9   6   2         12.67         11.71         0.75 o                         
  -8   6   2         12.74         13.28         0.63 o                         
  -7   6   2        126.89        125.36         1.47 o                         
  -6   6   2         24.50         26.65         0.68 o                         
  -5   6   2        302.52        301.21         2.94 o                         
  -4   6   2         87.38         83.95         1.10 o                         
  -3   6   2        119.47        110.61         1.40 o                         
  -2   6   2         12.60         18.47         0.54 o                         
  -1   6   2        314.54        336.83         3.71 o                         
   0   6   2        549.02        603.98         7.17 o                         
   1   6   2         24.92         34.47         0.86 o                         
   2   6   2         58.04         59.37         0.91 o                         
   3   6   2        641.52        696.74         7.19 o                         
   4   6   2        239.88        230.20         2.32 o                         
   5   6   2         70.84         67.91         0.92 o                         
   6   6   2        134.33        120.70         1.54 o                         
   7   6   2        135.74        134.44         1.79 o                         
   8   6   2         56.62         60.12         1.43 o                         
   9   6   2          3.16          1.58         0.88 o                         
  10   6   2         15.30         17.74         1.32 o                         
  11   6   2         14.23         16.39         1.24 o                         
 -11   7   2         17.28         16.02         1.48 o                         
 -10   7   2          0.28         -1.01         1.01 o                         
  -9   7   2         59.46         63.37         1.66 o                         
  -8   7   2        108.84        110.84         1.72 o                         
  -7   7   2          3.08          1.44         0.43 o                         
  -6   7   2          1.71          0.80         0.34 o                         
  -5   7   2         77.20         74.44         0.96 o                         
  -4   7   2         90.74         92.49         1.12 o                         
  -3   7   2          5.50          3.46         0.33 o                         
  -2   7   2         25.16         26.70         0.52 o                         
  -1   7   2        135.40        141.68         1.87 o                         
   0   7   2         57.43         56.81         1.06 o                         
   1   7   2         27.21         25.06         0.65 o                         
   2   7   2        243.46        245.64         2.69 o                         
   3   7   2        453.10        440.37         4.66 o                         
   4   7   2         90.18         80.24         1.03 o                         
   5   7   2         50.03         54.74         0.88 o                         
   6   7   2         14.42         11.96         0.51 o                         
   7   7   2          7.63          5.81         0.54 o                         
   8   7   2         44.25         41.08         1.30 o                         
   9   7   2          4.35          3.17         0.99 o                         
  10   7   2         23.46         25.02         1.54 o                         
 -10   8   2          9.15          9.75         1.42 o                         
  -9   8   2         21.87         21.62         1.29 o                         
  -8   8   2          0.03         -0.66         0.66 o                         
  -7   8   2         39.61         42.15         0.94 o                         
  -6   8   2          9.08         11.06         0.44 o                         
  -5   8   2          9.59         14.46         0.43 o                         
  -4   8   2        259.95        248.28         2.69 o                         
  -3   8   2        151.63        155.44         1.73 o                         
  -2   8   2         17.67         14.80         0.45 o                         
  -1   8   2          0.02         -0.13         0.35 o                         
   0   8   2        286.97        279.49         3.86 o                         
   1   8   2        624.56        626.06         8.17 o                         
   2   8   2         80.57         72.90         1.19 o                         
   3   8   2          2.98          1.47         0.38 o                         
   4   8   2          7.58          6.61         0.40 o                         
   5   8   2          3.10          1.50         0.35 o                         
   6   8   2          6.63          5.28         0.49 o                         
   7   8   2        149.10        149.19         2.13 o                         
   8   8   2          2.20          1.21         0.73 o                         
   9   8   2         20.66         21.78         2.61 o                         
  10   8   2         32.73         32.09         1.90 o                         
  -9   9   2          8.87          8.36         2.13 o                         
  -8   9   2          6.27          7.14         0.91 o                         
  -7   9   2         29.11         33.73         1.01 o                         
  -6   9   2         57.57         61.32         1.21 o                         
  -5   9   2         35.32         37.91         0.89 o                         
  -4   9   2          0.03         -0.05         0.37 o                         
  -3   9   2         40.90         40.61         0.79 o                         
  -2   9   2         67.02         63.45         1.40 o                         
  -1   9   2         88.45         91.30         1.68 o                         
   0   9   2         12.07          9.35         0.43 o                         
   1   9   2         21.41         20.08         0.88 o                         
   2   9   2         20.72         21.22         0.69 o                         
   3   9   2         95.52         99.94         1.63 o                         
   4   9   2         13.77         14.19         0.59 o                         
   5   9   2          3.39          3.42         0.43 o                         
   6   9   2         83.26         87.42         1.64 o                         
   7   9   2         17.50         18.49         1.01 o                         
   8   9   2          6.19          5.58         0.89 o                         
   9   9   2         23.85         30.39         1.80 o                         
  -8  10   2         19.72         19.63         1.24 o                         
  -7  10   2         81.59         93.95         2.16 o                         
  -6  10   2         22.01         16.63         0.76 o                         
  -5  10   2          0.40          0.03         0.43 o                         
  -4  10   2         13.52         11.22         0.70 o                         
  -3  10   2         25.53         26.76         0.93 o                         
  -2  10   2          4.28          3.36         0.49 o                         
  -1  10   2         27.39         25.20         0.82 o                         
   0  10   2          0.20         -0.41         0.41 o                         
   1  10   2          0.11         -0.44         0.47 o                         
   2  10   2          0.16          0.14         0.49 o                         
   3  10   2        107.79        111.65         2.37 o                         
   4  10   2         39.61         37.93         0.90 o                         
   5  10   2         38.91         42.55         1.06 o                         
   6  10   2          0.40          1.05         0.55 o                         
   7  10   2         34.76         39.51         1.99 o                         
   8  10   2          6.14          7.41         1.14 o                         
  -7  11   2          3.60          5.25         1.04 o                         
  -6  11   2          1.69          1.66         0.63 o                         
  -5  11   2         29.24         33.93         0.98 o                         
  -4  11   2          1.55          1.00         0.48 o                         
  -3  11   2         25.56         21.42         0.85 o                         
  -2  11   2          4.33          3.17         0.56 o                         
  -1  11   2        105.13        106.35         3.24 o                         
   0  11   2         53.98         55.62         1.72 o                         
   1  11   2         22.27         20.02         0.85 o                         
   2  11   2         22.15         22.53         0.93 o                         
   3  11   2         21.08         19.63         0.93 o                         
   4  11   2         40.20         45.38         1.46 o                         
   5  11   2         12.54         12.99         0.87 o                         
   6  11   2         62.84         62.59         1.69 o                         
   7  11   2          3.54          3.47         0.94 o                         
  -6  12   2          0.46          0.92         0.73 o                         
  -5  12   2          0.64          0.22         0.64 o                         
  -4  12   2          0.45          0.50         0.55 o                         
  -3  12   2         25.37         31.82         1.41 o                         
  -2  12   2          0.69          0.53         0.58 o                         
  -1  12   2          1.58          1.21         0.61 o                         
   0  12   2          1.08          1.79         0.61 o                         
   1  12   2          6.85          9.01         0.77 o                         
   2  12   2          2.83          1.84         0.73 o                         
   3  12   2          4.32          5.26         0.49 o                         
   4  12   2          4.02          3.30         0.61 o                         
   5  12   2         14.25         14.93         0.89 o                         
  -4  13   2          3.54          3.92         0.83 o                         
  -3  13   2          0.33          0.55         0.60 o                         
  -2  13   2          4.45          3.19         0.45 o                         
  -1  13   2         15.06         17.11         1.20 o                         
   0  13   2          0.00         -0.40         0.91 o                         
   1  13   2          1.21          0.57         0.88 o                         
   2  13   2          6.27          3.63         0.54 o                         
   3  13   2          4.63          6.57         0.94 o                         
 -13   0   3         25.90         26.40         2.55 o                         
 -11   0   3        174.89        183.83         3.80 o                         
  -9   0   3        331.80        329.30         4.58 o                         
  -7   0   3       1256.25       1243.27        13.49 o                         
  -5   0   3        301.89        327.77         3.55 o                         
  -3   0   3        130.62        106.47         1.06 o                         
  -1   0   3      13689.06      12150.33       178.62 o                         
   1   0   3       3417.56       3502.11        34.40 o                         
   3   0   3       4431.14       4331.35        37.34 o                         
   5   0   3        207.60        237.35         2.59 o                         
   7   0   3        432.10        436.88         5.04 o                         
   9   0   3         17.33         18.48         1.16 o                         
  11   0   3          0.46          3.28         1.42 o                         
 -13   1   3         46.28         65.18         2.97 o                         
 -12   1   3          0.58         -0.91         0.91 o                         
 -11   1   3        110.43        113.80         2.02 o                         
 -10   1   3         70.76         66.20         1.39 o                         
  -9   1   3        115.35        112.08         1.56 o                         
  -8   1   3         60.40         65.59         0.83 o                         
  -7   1   3         46.62         50.10         0.65 o                         
  -6   1   3        457.90        501.65         3.68 o                         
  -5   1   3         75.50         89.76         0.76 o                         
  -4   1   3        325.84        332.98         2.58 o                         
  -3   1   3       4067.78       3962.99        28.67 o                         
  -2   1   3        176.77        190.75         2.04 o                         
  -1   1   3       1281.55       1287.10        12.63 o                         
   0   1   3        192.39        177.17         1.65 o                         
   1   1   3        316.71        262.15         2.35 o                         
   2   1   3        497.45        544.18         3.87 o                         
   3   1   3        336.60        312.79         2.27 o                         
   4   1   3        438.45        462.86         3.17 o                         
   5   1   3        282.09        260.71         1.96 o                         
   6   1   3          0.17         -0.03         0.27 o                         
   7   1   3        858.33        825.74         6.21 o                         
   8   1   3         99.22         92.70         1.22 o                         
   9   1   3        122.39        117.17         1.95 o                         
  10   1   3          1.95          0.97         0.80 o                         
  11   1   3         60.91         68.25         1.93 o                         
  12   1   3          5.41          2.93         1.15 o                         
 -12   2   3          9.59         10.63         1.14 o                         
 -11   2   3          6.84          6.30         0.74 o                         
 -10   2   3          3.91          3.16         0.77 o                         
  -9   2   3        303.15        314.48         3.87 o                         
  -8   2   3          0.17         -0.24         0.25 o                         
  -7   2   3          0.03         -0.20         0.20 o                         
  -6   2   3         63.45         58.38         0.63 o                         
  -5   2   3        514.33        490.89         3.69 o                         
  -4   2   3          0.44         -0.03         0.15 o                         
  -3   2   3         12.34         21.15         0.47 o                         
  -2   2   3       3683.14       3877.31        37.54 o                         
  -1   2   3         53.84         60.38         0.74 o                         
   0   2   3       1173.59       1222.84        10.18 o                         
   1   2   3        281.53        259.02         2.20 o                         
   2   2   3       4122.10       4230.36        35.12 o                         
   3   2   3       1962.37       1917.06        13.61 o                         
   4   2   3       2644.89       2821.15        20.70 o                         
   5   2   3         54.39         73.44         0.78 o                         
   6   2   3         64.53         68.71         0.75 o                         
   7   2   3        257.29        240.91         2.17 o                         
   8   2   3        250.52        242.65         2.83 o                         
   9   2   3        108.98        112.25         2.04 o                         
  10   2   3         16.54         13.24         1.01 o                         
  11   2   3          0.04         -0.58         0.81 o                         
  12   2   3          0.94          0.17         1.40 o                         
 -12   3   3         44.09         41.24         1.89 o                         
 -11   3   3          9.86          9.97         1.35 o                         
 -10   3   3        146.13        136.88         2.32 o                         
  -9   3   3         30.61         30.23         1.21 o                         
  -8   3   3          0.07         -0.36         0.36 o                         
  -7   3   3        155.96        159.49         1.61 o                         
  -6   3   3         45.84         53.56         0.70 o                         
  -5   3   3          2.35          3.21         0.20 o                         
  -4   3   3        135.71        162.98         1.49 o                         
  -3   3   3       3951.15       3993.71        35.87 o                         
  -2   3   3       1594.07       1786.86        18.11 o                         
  -1   3   3         80.28         92.51         0.94 o                         
   0   3   3        173.57        173.70         1.55 o                         
   1   3   3        158.17        145.21         1.32 o                         
   2   3   3        277.96        273.66         2.54 o                         
   3   3   3         53.39         45.50         0.53 o                         
   4   3   3       2948.05       3107.40        22.14 o                         
   5   3   3        225.28        202.67         1.82 o                         
   6   3   3         36.28         34.91         0.60 o                         
   7   3   3        170.74        171.76         1.71 o                         
   8   3   3          0.01         -0.10         0.45 o                         
   9   3   3         45.25         43.09         1.43 o                         
  10   3   3         16.80         13.19         1.00 o                         
  11   3   3        116.67        129.76         3.25 o                         
 -12   4   3         16.71         12.99         1.35 o                         
 -11   4   3          6.15          6.10         0.91 o                         
 -10   4   3         40.78         37.45         1.25 o                         
  -9   4   3        131.83        132.85         2.05 o                         
  -8   4   3        300.77        292.14         3.19 o                         
  -7   4   3        426.70        418.29         3.98 o                         
  -6   4   3        538.34        532.52         4.73 o                         
  -5   4   3         80.75         91.38         0.99 o                         
  -4   4   3         11.34          8.91         0.25 o                         
  -3   4   3        258.99        276.40         2.69 o                         
  -2   4   3         41.33         55.55         0.70 o                         
  -1   4   3       1639.35       1685.13        16.31 o                         
   0   4   3        146.85        130.08         1.25 o                         
   1   4   3        340.46        336.10         2.87 o                         
   2   4   3        444.14        475.29         3.96 o                         
   3   4   3        199.83        193.99         1.74 o                         
   4   4   3        233.58        259.80         2.25 o                         
   5   4   3        336.21        352.64         2.97 o                         
   6   4   3        184.10        199.20         1.90 o                         
   7   4   3        222.36        215.98         2.24 o                         
   8   4   3         23.07         20.31         0.75 o                         
   9   4   3        148.18        158.65         2.69 o                         
  10   4   3          2.04          1.33         0.98 o                         
  11   4   3          8.17          7.68         1.22 o                         
 -12   5   3         20.49         15.57         1.25 o                         
 -11   5   3         24.35         27.67         1.30 o                         
 -10   5   3         10.06         11.08         0.92 o                         
  -9   5   3         21.88         25.41         0.91 o                         
  -8   5   3         80.69         74.94         1.22 o                         
  -7   5   3        306.83        304.09         3.48 o                         
  -6   5   3          7.28          8.78         0.41 o                         
  -5   5   3        170.75        164.03         1.61 o                         
  -4   5   3         15.14         12.94         0.41 o                         
  -3   5   3        855.72        856.10        11.06 o                         
  -2   5   3       1659.36       1752.95        19.83 o                         
  -1   5   3        701.03        767.95         7.99 o                         
   0   5   3        199.28        256.13         2.69 o                         
   1   5   3        805.64        899.08         8.96 o                         
   2   5   3        305.09        339.96         3.30 o                         
   3   5   3          6.71          4.91         0.23 o                         
   4   5   3        511.76        519.91         4.17 o                         
   5   5   3        178.30        176.51         1.69 o                         
   6   5   3        138.06        129.70         1.45 o                         
   7   5   3         22.15         21.68         0.59 o                         
   8   5   3         42.38         37.77         1.11 o                         
   9   5   3         23.66         21.76         1.21 o                         
  10   5   3          0.68         -0.09         0.86 o                         
  11   5   3         28.59         33.03         2.11 o                         
 -11   6   3         23.79         26.95         1.64 o                         
 -10   6   3         11.94         11.92         1.22 o                         
  -9   6   3          0.04          0.35         0.61 o                         
  -8   6   3         98.83         97.08         1.63 o                         
  -7   6   3          5.50          4.06         0.46 o                         
  -6   6   3         39.07         32.04         0.90 o                         
  -5   6   3       1119.52       1092.96         9.99 o                         
  -4   6   3        259.82        249.59         2.94 o                         
  -3   6   3        173.54        203.47         2.58 o                         
  -2   6   3        240.54        242.23         2.80 o                         
  -1   6   3         14.32         22.87         0.51 o                         
   0   6   3        940.08        973.71        10.11 o                         
   1   6   3        530.09        544.60         5.74 o                         
   2   6   3        131.58        110.45         1.34 o                         
   3   6   3         93.63         81.70         1.08 o                         
   4   6   3          0.22          0.12         0.24 o                         
   5   6   3          0.88          0.32         0.30 o                         
   6   6   3        110.34        122.76         1.55 o                         
   7   6   3         15.15         13.66         0.65 o                         
   8   6   3          3.68          1.61         0.65 o                         
   9   6   3         79.44         79.88         4.04 o                         
  10   6   3          4.83          5.13         1.13 o                         
  11   6   3          4.03          4.27         3.28 o                         
 -11   7   3          7.26          9.23         1.33 o                         
 -10   7   3        109.71        114.43         3.32 o                         
  -9   7   3          3.05          2.96         0.78 o                         
  -8   7   3          0.04         -0.51         0.51 o                         
  -7   7   3          8.65          5.63         0.48 o                         
  -6   7   3         18.67         18.40         0.53 o                         
  -5   7   3         21.26         12.86         0.50 o                         
  -4   7   3        169.62        158.57         2.16 o                         
  -3   7   3        171.67        160.52         2.15 o                         
  -2   7   3        138.40        133.78         1.78 o                         
  -1   7   3         41.05         38.70         0.74 o                         
   0   7   3          1.60          1.22         0.35 o                         
   1   7   3        342.79        379.26         4.52 o                         
   2   7   3         48.10         47.10         0.95 o                         
   3   7   3         18.80         19.03         0.61 o                         
   4   7   3        296.27        287.68         3.26 o                         
   5   7   3        136.34        117.07         1.54 o                         
   6   7   3          1.92          0.24         0.41 o                         
   7   7   3          4.02          4.13         0.58 o                         
   8   7   3         15.27         15.38         0.91 o                         
   9   7   3          7.96          5.69         1.12 o                         
  10   7   3          2.52          2.02         1.19 o                         
 -10   8   3          1.31          2.79         1.26 o                         
  -9   8   3          0.54          0.12         0.75 o                         
  -8   8   3        117.06        129.70         2.37 o                         
  -7   8   3          1.71          0.71         0.45 o                         
  -6   8   3         25.44         27.47         0.66 o                         
  -5   8   3         28.19         33.73         1.02 o                         
  -4   8   3         85.32         83.68         1.28 o                         
  -3   8   3         11.32         13.16         0.45 o                         
  -2   8   3         81.44         76.47         1.42 o                         
  -1   8   3         21.39         19.53         0.77 o                         
   0   8   3          0.41          0.22         0.45 o                         
   1   8   3         36.05         38.78         1.06 o                         
   2   8   3        442.91        461.87         6.04 o                         
   3   8   3          0.59         -0.40         0.40 o                         
   4   8   3         21.07         21.38         0.88 o                         
   5   8   3          6.79          7.30         0.44 o                         
   6   8   3         93.93         94.87         1.42 o                         
   7   8   3         35.50         35.89         1.07 o                         
   8   8   3          0.94          1.47         0.81 o                         
   9   8   3          8.20          8.55         1.31 o                         
  -9   9   3          7.43          6.81         1.06 o                         
  -8   9   3          8.98         10.54         0.91 o                         
  -7   9   3         33.01         36.22         1.03 o                         
  -6   9   3         23.18         23.13         0.69 o                         
  -5   9   3         64.15         63.99         1.17 o                         
  -4   9   3         87.57         81.09         1.66 o                         
  -3   9   3          3.22          3.14         0.40 o                         
  -2   9   3         66.19         63.58         1.28 o                         
  -1   9   3         65.94         60.77         1.40 o                         
   0   9   3        383.72        397.36         5.64 o                         
   1   9   3         73.17         70.08         1.48 o                         
   2   9   3        157.72        156.37         2.50 o                         
   3   9   3         14.70         12.98         0.63 o                         
   4   9   3          1.11          0.80         0.55 o                         
   5   9   3         12.13         11.35         0.52 o                         
   6   9   3         24.70         21.80         0.77 o                         
   7   9   3          0.03          0.09         0.64 o                         
   8   9   3         28.08         33.33         2.50 o                         
   9   9   3          0.41          2.36         1.65 o                         
  -8  10   3         20.20         22.18         1.26 o                         
  -7  10   3          1.05          1.10         0.71 o                         
  -6  10   3          1.05          0.41         0.51 o                         
  -5  10   3         12.00          9.29         0.54 o                         
  -4  10   3         46.44         54.89         1.33 o                         
  -3  10   3          1.16          1.81         0.49 o                         
  -2  10   3         37.57         39.64         1.04 o                         
  -1  10   3        110.80        106.81         2.04 o                         
   0  10   3         22.75         19.50         0.95 o                         
   1  10   3        104.30        102.45         2.48 o                         
   2  10   3        117.19        122.98         3.96 o                         
   3  10   3          1.05          0.30         0.59 o                         
   4  10   3          8.56          7.13         0.82 o                         
   5  10   3         62.12         63.85         1.87 o                         
   6  10   3          5.54          5.65         0.68 o                         
   7  10   3         12.58          9.22         0.98 o                         
   8  10   3          0.22          1.03         1.01 o                         
  -7  11   3          6.53          6.36         0.93 o                         
  -6  11   3         35.64         43.42         1.26 o                         
  -5  11   3          3.35          4.00         0.55 o                         
  -4  11   3         20.40         23.24         1.02 o                         
  -3  11   3          2.15          1.74         0.69 o                         
  -2  11   3         82.81         98.78         1.88 o                         
  -1  11   3          5.94          2.95         0.52 o                         
   0  11   3         10.16          8.82         0.60 o                         
   1  11   3          4.60          3.64         0.68 o                         
   2  11   3          2.24          1.84         0.67 o                         
   3  11   3         11.19         10.74         0.88 o                         
   4  11   3         26.82         27.05         1.70 o                         
   5  11   3          8.61          8.01         0.69 o                         
   6  11   3          1.84          1.38         0.74 o                         
  -6  12   3          2.39          2.50         0.96 o                         
  -5  12   3          3.13          3.47         0.69 o                         
  -4  12   3         19.00         18.71         0.71 o                         
  -3  12   3         11.56         13.83         0.88 o                         
  -2  12   3          2.90          2.32         0.69 o                         
  -1  12   3          2.77          1.62         0.61 o                         
   0  12   3          0.02         -0.01         0.69 o                         
   1  12   3          0.03         -0.08         0.72 o                         
   2  12   3          4.94          3.45         0.95 o                         
   3  12   3          0.01         -0.77         0.77 o                         
   4  12   3          3.68          4.35         0.88 o                         
   5  12   3          0.10         -0.68         0.68 o                         
  -3  13   3          1.21          3.67         0.98 o                         
  -2  13   3          3.34          2.93         0.87 o                         
  -1  13   3          7.63          6.00         1.26 o                         
   0  13   3         17.82         16.42         1.32 o                         
   1  13   3          1.43          1.66         1.01 o                         
   2  13   3          0.01         -0.03         1.10 o                         
   3  13   3          8.15          8.84         0.76 o                         
 -12   0   4          1.86          2.80         1.31 o                         
 -10   0   4        331.57        321.45         6.16 o                         
  -8   0   4         88.29         79.84         1.34 o                         
  -6   0   4         10.57         17.13         0.48 o                         
  -4   0   4       2935.63       3131.65        30.19 o                         
  -2   0   4          7.39         14.49         0.53 o                         
   0   0   4       4657.74       4414.70        79.08 o                         
   2   0   4       2817.15       2889.11        25.39 o                         
   4   0   4        416.86        388.49         4.10 o                         
   6   0   4          8.05          7.67         0.48 o                         
   8   0   4        134.33        125.41         2.41 o                         
  10   0   4        141.13        138.14         4.66 o                         
  12   0   4         34.91         28.90         4.27 o                         
 -13   1   4          0.20         -1.07         1.07 o                         
 -12   1   4         99.87        108.20         2.49 o                         
 -11   1   4         38.07         33.74         1.27 o                         
 -10   1   4          0.00         -0.50         0.50 o                         
  -9   1   4          9.90          8.50         0.50 o                         
  -8   1   4        924.56        939.70         7.85 o                         
  -7   1   4          0.13         -0.21         0.21 o                         
  -6   1   4          0.98          0.58         0.19 o                         
  -5   1   4        311.60        335.92         2.63 o                         
  -4   1   4         23.16          6.30         0.35 o                         
  -3   1   4        239.04        241.85         2.02 o                         
  -2   1   4        464.10        487.44         6.92 o                         
  -1   1   4         86.30        101.84         1.04 o                         
   0   1   4        206.45        189.76         1.85 o                         
   1   1   4         85.33         71.53         0.73 o                         
   2   1   4        148.94        196.96         1.57 o                         
   3   1   4       2156.48       2361.69        16.10 o                         
   4   1   4        591.16        589.63         4.29 o                         
   5   1   4         40.80         37.68         0.50 o                         
   6   1   4       1065.01       1005.86         8.17 o                         
   7   1   4          3.35          1.52         0.28 o                         
   8   1   4          7.55          7.26         0.57 o                         
   9   1   4         41.10         31.69         1.16 o                         
  10   1   4         96.85         93.82         2.18 o                         
  11   1   4          1.32         -0.97         0.97 o                         
  12   1   4          6.56          6.24         3.45 o                         
 -12   2   4         35.53         36.58         1.46 o                         
 -11   2   4          5.20          3.51         0.81 o                         
 -10   2   4         92.79         93.67         3.04 o                         
  -9   2   4        109.48        107.32         1.84 o                         
  -8   2   4         22.40         20.95         0.51 o                         
  -7   2   4         24.20         20.50         0.45 o                         
  -6   2   4        713.60        713.32         5.56 o                         
  -5   2   4        443.80        461.41         3.79 o                         
  -4   2   4        628.52        666.57         5.46 o                         
  -3   2   4        322.12        372.38         3.71 o                         
  -2   2   4        752.00        744.40         8.03 o                         
  -1   2   4         27.31         32.41         0.46 o                         
   0   2   4        727.52        677.38         6.03 o                         
   1   2   4        233.43        256.90         2.44 o                         
   2   2   4        651.95        675.78         5.75 o                         
   3   2   4        889.65        918.31         6.51 o                         
   4   2   4       1306.72       1294.54         9.78 o                         
   5   2   4        805.02        820.71         6.61 o                         
   6   2   4        803.74        813.86         6.48 o                         
   7   2   4          3.88          2.22         0.36 o                         
   8   2   4        315.07        332.77         4.74 o                         
   9   2   4          2.68          1.78         0.86 o                         
  10   2   4         31.65         37.50         1.45 o                         
  11   2   4          0.66         -0.73         0.84 o                         
 -12   3   4         16.49         15.79         1.38 o                         
 -11   3   4         18.03         15.75         1.00 o                         
 -10   3   4         11.51          9.39         0.77 o                         
  -9   3   4         66.08         58.72         1.25 o                         
  -8   3   4        389.01        402.19         3.86 o                         
  -7   3   4         21.39         24.23         0.55 o                         
  -6   3   4         26.64         34.93         0.61 o                         
  -5   3   4        783.49        780.56         7.04 o                         
  -4   3   4       4565.93       4662.27        40.67 o                         
  -3   3   4        662.26        682.32         6.67 o                         
  -2   3   4        586.36        597.26         6.73 o                         
  -1   3   4         72.18         61.36         0.78 o                         
   0   3   4       1564.75       1647.50        14.82 o                         
   1   3   4        438.33        481.34         4.32 o                         
   2   3   4         77.66         66.83         0.78 o                         
   3   3   4        190.23        205.31         1.79 o                         
   4   3   4        131.92        144.35         1.26 o                         
   5   3   4          6.70         10.18         0.33 o                         
   6   3   4       1511.30       1510.50        12.00 o                         
   7   3   4        202.53        191.63         2.00 o                         
   8   3   4          3.74          2.83         0.52 o                         
   9   3   4         40.63         38.43         1.48 o                         
  10   3   4         52.15         55.15         1.70 o                         
  11   3   4          5.78          5.68         1.19 o                         
 -12   4   4         12.11         10.60         1.62 o                         
 -11   4   4          0.10         -0.76         0.76 o                         
 -10   4   4         25.12         25.01         1.17 o                         
  -9   4   4          2.55          2.12         0.55 o                         
  -8   4   4        126.73        132.05         1.75 o                         
  -7   4   4        252.57        241.13         2.44 o                         
  -6   4   4        581.29        579.28         5.38 o                         
  -5   4   4         54.17         65.26         0.77 o                         
  -4   4   4         52.59         53.43         0.77 o                         
  -3   4   4        807.04        933.17        10.74 o                         
  -2   4   4        386.02        410.63         4.36 o                         
  -1   4   4         29.97         24.28         0.44 o                         
   0   4   4          6.47          2.32         0.22 o                         
   1   4   4       1598.71       1668.69        14.31 o                         
   2   4   4        213.64        198.12         1.99 o                         
   3   4   4          6.16          5.21         0.29 o                         
   4   4   4          3.27          0.33         0.20 o                         
   5   4   4        233.59        238.41         2.21 o                         
   6   4   4          6.48          8.41         0.37 o                         
   7   4   4         22.86         23.27         0.63 o                         
   8   4   4        233.64        232.64         3.56 o                         
   9   4   4          0.10         -0.61         0.61 o                         
  10   4   4          0.67         -1.35         1.40 o                         
  11   4   4          2.22          0.99         1.11 o                         
 -12   5   4          3.90          5.09         1.05 o                         
 -11   5   4         46.17         48.06         1.61 o                         
 -10   5   4         12.08         12.64         1.18 o                         
  -9   5   4        175.03        167.00         2.99 o                         
  -8   5   4          5.23          4.06         0.53 o                         
  -7   5   4          3.85          3.58         0.40 o                         
  -6   5   4         98.88         98.06         1.20 o                         
  -5   5   4         16.53         17.81         0.38 o                         
  -4   5   4        314.69        324.12         3.12 o                         
  -3   5   4         68.32         70.55         0.98 o                         
  -2   5   4         30.21         26.35         0.51 o                         
  -1   5   4        179.56        175.22         1.87 o                         
   0   5   4          1.15          0.49         0.21 o                         
   1   5   4       1544.74       1640.12        13.98 o                         
   2   5   4         12.91          9.14         0.30 o                         
   3   5   4        104.79         96.06         1.11 o                         
   4   5   4         51.86         52.93         0.82 o                         
   5   5   4        355.09        367.61         3.45 o                         
   6   5   4         94.18         84.15         1.11 o                         
   7   5   4         20.26         21.48         0.75 o                         
   8   5   4          0.50         -0.62         0.62 o                         
   9   5   4         14.20         12.70         1.79 o                         
  10   5   4         88.68         88.19         2.58 o                         
  11   5   4          8.29          6.88         1.26 o                         
 -11   6   4          0.89          0.71         1.08 o                         
 -10   6   4         62.25         62.20         1.94 o                         
  -9   6   4         94.12        107.66         2.15 o                         
  -8   6   4         98.52         99.72         1.65 o                         
  -7   6   4         59.82         52.05         0.99 o                         
  -6   6   4        315.94        326.79         3.53 o                         
  -5   6   4         21.95         22.24         0.61 o                         
  -4   6   4        126.30        121.79         1.63 o                         
  -3   6   4          0.48         -0.35         0.35 o                         
  -2   6   4         24.61         21.60         0.55 o                         
  -1   6   4         33.29         40.89         0.86 o                         
   0   6   4       1544.79       1680.81        17.34 o                         
   1   6   4        456.57        426.74         4.58 o                         
   2   6   4         81.90         93.86         1.20 o                         
   3   6   4        421.63        448.92         4.40 o                         
   4   6   4        124.62        115.25         1.53 o                         
   5   6   4        242.38        258.50         2.86 o                         
   6   6   4         72.25         69.64         1.13 o                         
   7   6   4         27.95         21.00         0.80 o                         
   8   6   4         14.10         13.07         0.87 o                         
   9   6   4          0.06         -0.94         0.94 o                         
  10   6   4          0.79         -0.19         1.10 o                         
 -11   7   4          4.80          3.86         1.27 o                         
 -10   7   4         15.45         16.39         1.33 o                         
  -9   7   4         15.17         15.91         1.21 o                         
  -8   7   4         17.25         20.17         0.84 o                         
  -7   7   4         21.32         20.55         0.66 o                         
  -6   7   4          0.06         -0.34         0.34 o                         
  -5   7   4        112.46        105.32         1.44 o                         
  -4   7   4        203.87        217.98         2.85 o                         
  -3   7   4        126.61        123.96         1.81 o                         
  -2   7   4        274.86        275.60         3.39 o                         
  -1   7   4        227.31        215.50         2.71 o                         
   0   7   4          7.32          8.42         0.42 o                         
   1   7   4          2.36          1.72         0.41 o                         
   2   7   4        795.49        778.27         8.41 o                         
   3   7   4        160.99        161.46         2.16 o                         
   4   7   4        266.24        247.53         3.39 o                         
   5   7   4        113.83        111.64         1.43 o                         
   6   7   4          6.40          4.58         0.49 o                         
   7   7   4         31.10         34.41         1.09 o                         
   8   7   4          1.24         -0.17         0.83 o                         
   9   7   4         12.55         11.01         1.23 o                         
  10   7   4         43.74         46.47         2.98 o                         
 -10   8   4         47.85         54.78         3.23 o                         
  -9   8   4         51.66         61.71         1.63 o                         
  -8   8   4          6.98          4.31         0.67 o                         
  -7   8   4         15.80         13.92         0.64 o                         
  -6   8   4          2.21          2.98         0.38 o                         
  -5   8   4          9.06          5.91         0.39 o                         
  -4   8   4          9.48          8.99         0.50 o                         
  -3   8   4        215.50        207.28         2.66 o                         
  -2   8   4        116.60        119.46         1.77 o                         
  -1   8   4        119.90        120.44         2.04 o                         
   0   8   4         63.20         63.03         1.19 o                         
   1   8   4        178.94        180.93         2.47 o                         
   2   8   4         31.85         33.94         1.00 o                         
   3   8   4          5.36          6.24         0.53 o                         
   4   8   4         22.11         23.30         1.31 o                         
   5   8   4          9.73         11.62         0.46 o                         
   6   8   4          0.56          0.22         0.46 o                         
   7   8   4          0.68          0.56         0.58 o                         
   8   8   4         11.98          9.15         0.89 o                         
   9   8   4          7.04          8.77         1.57 o                         
  -9   9   4          4.92          5.05         0.94 o                         
  -8   9   4          8.60          5.55         0.82 o                         
  -7   9   4         14.38         13.89         0.75 o                         
  -6   9   4         25.64         23.48         0.77 o                         
  -5   9   4          5.44          8.19         0.69 o                         
  -4   9   4         46.99         42.25         0.97 o                         
  -3   9   4          0.02         -0.35         0.35 o                         
  -2   9   4          0.25          0.00         0.59 o                         
  -1   9   4        165.76        171.62         3.06 o                         
   0   9   4         32.17         36.43         1.10 o                         
   1   9   4          4.32          4.00         0.62 o                         
   2   9   4          0.01         -0.22         0.56 o                         
   3   9   4         52.77         51.18         1.28 o                         
   4   9   4          8.83         10.79         0.79 o                         
   5   9   4         98.42         95.44         1.83 o                         
   6   9   4         21.85         19.44         0.84 o                         
   7   9   4         46.05         47.11         1.37 o                         
   8   9   4          0.06          0.45         0.83 o                         
  -8  10   4         25.40         24.58         1.21 o                         
  -7  10   4          0.51         -0.58         0.60 o                         
  -6  10   4         18.90         17.03         0.73 o                         
  -5  10   4          6.54          7.28         0.71 o                         
  -4  10   4          0.45          0.16         0.58 o                         
  -3  10   4         30.01         27.26         0.95 o                         
  -2  10   4          1.68          1.46         0.70 o                         
  -1  10   4          2.32          5.55         0.71 o                         
   0  10   4          1.13          1.19         0.98 o                         
   1  10   4         97.85        105.15         3.01 o                         
   2  10   4         13.22          9.35         0.80 o                         
   3  10   4          5.88          5.93         0.73 o                         
   4  10   4          0.91         -0.36         0.75 o                         
   5  10   4         29.71         30.49         1.79 o                         
   6  10   4          0.02          0.69         0.68 o                         
   7  10   4          2.49          2.22         0.82 o                         
  -7  11   4         10.95         12.68         1.05 o                         
  -6  11   4          0.55          0.75         0.68 o                         
  -5  11   4         25.88         24.01         0.99 o                         
  -4  11   4          0.91         -0.46         0.63 o                         
  -3  11   4         23.43         24.37         1.10 o                         
  -2  11   4          2.28          2.38         0.77 o                         
  -1  11   4          4.60          4.93         0.57 o                         
   0  11   4         19.14         13.52         0.80 o                         
   1  11   4         15.95         11.16         0.78 o                         
   2  11   4          3.30          2.78         1.00 o                         
   3  11   4         20.73         19.61         1.13 o                         
   4  11   4         23.41         20.16         1.56 o                         
   5  11   4          4.62          5.61         0.66 o                         
   6  11   4         18.83         17.02         1.13 o                         
  -6  12   4          3.69          3.94         1.09 o                         
  -5  12   4         11.29         12.72         0.81 o                         
  -4  12   4         10.03         12.16         1.17 o                         
  -3  12   4         46.66         54.85         1.55 o                         
  -2  12   4         29.70         27.28         1.10 o                         
  -1  12   4          0.01         -0.57         0.57 o                         
   0  12   4          1.35          1.57         0.59 o                         
   1  12   4         69.13         73.86         2.00 o                         
   2  12   4          7.19          4.68         1.22 o                         
   3  12   4          3.59          0.33         1.64 o                         
   4  12   4          2.14          2.63         1.81 o                         
  -3  13   4          7.84          6.93         1.26 o                         
  -2  13   4          2.42          3.60         0.94 o                         
  -1  13   4          7.55         11.18         1.09 o                         
   0  13   4          4.49          5.32         1.33 o                         
   1  13   4          0.03          1.64         1.81 o                         
   2  13   4          7.16          9.03         1.97 o                         
 -13   0   5          3.80          3.97         1.71 o                         
 -11   0   5        255.01        272.89         6.74 o                         
  -9   0   5          6.42          6.61         0.67 o                         
  -7   0   5        705.72        690.60         7.63 o                         
  -5   0   5        285.79        237.28         2.86 o                         
  -3   0   5       1533.90       1783.43        20.42 o                         
  -1   0   5        830.64        792.76        10.28 o                         
   1   0   5       5253.60       5349.02        59.65 o                         
   3   0   5        133.48         99.10         1.19 o                         
   5   0   5         47.90         45.25         1.45 o                         
   7   0   5       1861.75       1911.78        25.71 o                         
   9   0   5        147.66        150.59         5.00 o                         
  11   0   5         20.14         16.14         1.94 o                         
 -13   1   5         26.00         27.65         3.02 o                         
 -12   1   5         13.62         14.21         1.53 o                         
 -11   1   5          0.75          0.18         0.69 o                         
 -10   1   5         70.31         64.67         1.53 o                         
  -9   1   5        514.25        503.31         5.41 o                         
  -8   1   5          7.10          5.50         0.33 o                         
  -7   1   5        281.89        296.73         2.54 o                         
  -6   1   5          8.17         10.16         0.28 o                         
  -5   1   5        156.99        116.36         1.14 o                         
  -4   1   5        531.23        554.07         4.86 o                         
  -3   1   5       2398.45       2516.22        23.44 o                         
  -2   1   5        319.28        308.27         2.93 o                         
  -1   1   5         39.50         40.09         0.54 o                         
   0   1   5        108.19        116.65         1.12 o                         
   1   1   5        468.98        428.86         3.54 o                         
   2   1   5        350.35        377.97         2.88 o                         
   3   1   5        169.66        166.64         1.55 o                         
   4   1   5         14.11          9.36         0.28 o                         
   5   1   5       3390.52       3336.72        24.76 o                         
   6   1   5          0.89          0.56         0.31 o                         
   7   1   5          4.30          4.03         0.35 o                         
   8   1   5         12.85         12.73         0.76 o                         
   9   1   5         14.12         11.72         1.10 o                         
  10   1   5         11.99         10.06         1.22 o                         
  11   1   5         40.90         39.87         3.28 o                         
 -12   2   5         12.27         12.12         1.17 o                         
 -11   2   5         61.28         59.76         1.76 o                         
 -10   2   5         42.54         39.84         1.25 o                         
  -9   2   5         41.56         47.36         1.34 o                         
  -8   2   5        133.88        131.44         1.41 o                         
  -7   2   5        334.17        327.45         2.82 o                         
  -6   2   5          0.00          0.02         0.24 o                         
  -5   2   5       1136.36       1179.35        12.08 o                         
  -4   2   5        505.82        611.64         5.27 o                         
  -3   2   5        116.16        101.79         1.28 o                         
  -2   2   5        906.48        958.90         9.91 o                         
  -1   2   5        444.07        432.88         4.40 o                         
   0   2   5        183.95        191.71         1.92 o                         
   1   2   5        279.63        303.81         2.78 o                         
   2   2   5        327.46        375.23         3.20 o                         
   3   2   5         67.99         51.22         0.60 o                         
   4   2   5        325.43        330.72         2.70 o                         
   5   2   5        279.97        280.78         2.37 o                         
   6   2   5        262.23        243.88         2.57 o                         
   7   2   5        146.52        139.86         1.71 o                         
   8   2   5         86.63         77.79         1.79 o                         
   9   2   5        260.72        254.65         5.34 o                         
  10   2   5         13.39         13.72         1.05 o                         
  11   2   5         20.64         22.49         2.08 o                         
 -12   3   5         17.04         18.47         1.89 o                         
 -11   3   5         13.06         13.57         1.19 o                         
 -10   3   5          6.23          6.20         0.66 o                         
  -9   3   5         11.89         11.89         0.67 o                         
  -8   3   5        105.64        103.12         1.56 o                         
  -7   3   5        475.87        487.45         4.67 o                         
  -6   3   5        236.62        222.57         2.35 o                         
  -5   3   5        273.98        270.54         2.51 o                         
  -4   3   5       1087.80       1174.08        10.28 o                         
  -3   3   5         13.20          9.27         0.37 o                         
  -2   3   5        905.50       1102.76        11.42 o                         
  -1   3   5         48.68         52.92         0.74 o                         
   0   3   5        377.85        439.51         4.08 o                         
   1   3   5         39.94         29.71         0.54 o                         
   2   3   5        753.80        783.42         6.97 o                         
   3   3   5        256.21        276.34         2.48 o                         
   4   3   5        409.04        420.13         3.37 o                         
   5   3   5        454.60        418.57         3.42 o                         
   6   3   5        144.35        139.32         1.50 o                         
   7   3   5         91.41         98.68         1.33 o                         
   8   3   5          0.12          0.02         0.56 o                         
   9   3   5         40.32         40.43         1.50 o                         
  10   3   5          0.40          0.01         1.00 o                         
  11   3   5         37.54         38.72         1.86 o                         
 -12   4   5          5.99          4.19         1.16 o                         
 -11   4   5         65.48         68.15         4.61 o                         
 -10   4   5        116.06        120.51         2.56 o                         
  -9   4   5          1.90          0.77         0.57 o                         
  -8   4   5          5.98          4.10         0.49 o                         
  -7   4   5        234.87        246.63         2.70 o                         
  -6   4   5         40.94         35.32         0.66 o                         
  -5   4   5        524.61        542.31         4.68 o                         
  -4   4   5        125.44        128.03         1.42 o                         
  -3   4   5        170.22        189.17         2.25 o                         
  -2   4   5         12.84         13.90         0.38 o                         
  -1   4   5       2202.18       2347.09        22.62 o                         
   0   4   5       2372.07       2467.03        22.95 o                         
   1   4   5        291.76        315.85         2.93 o                         
   2   4   5         46.86         57.97         0.74 o                         
   3   4   5        130.85        134.61         1.45 o                         
   4   4   5          0.59         -0.21         0.21 o                         
   5   4   5          0.48          0.94         0.28 o                         
   6   4   5        470.23        484.58         4.48 o                         
   7   4   5        300.61        282.14         3.25 o                         
   8   4   5          0.61         -0.23         0.54 o                         
   9   4   5         15.91         18.54         1.28 o                         
  10   4   5         17.56         18.98         1.75 o                         
  11   4   5         21.51         24.66         1.63 o                         
 -12   5   5         31.98         30.29         1.72 o                         
 -11   5   5          3.43          3.21         0.98 o                         
 -10   5   5          0.52          0.29         0.85 o                         
  -9   5   5         27.38         28.12         1.09 o                         
  -8   5   5        165.21        159.65         2.12 o                         
  -7   5   5         92.42         89.78         1.48 o                         
  -6   5   5       1073.84       1065.00        10.68 o                         
  -5   5   5       1358.36       1374.80        12.66 o                         
  -4   5   5          4.30          2.81         0.29 o                         
  -3   5   5         40.20         43.07         0.98 o                         
  -2   5   5        349.87        317.89         3.54 o                         
  -1   5   5         25.49         22.02         0.52 o                         
   0   5   5         95.79        102.40         1.21 o                         
   1   5   5       1033.73       1015.59         9.67 o                         
   2   5   5          8.68          6.36         0.43 o                         
   3   5   5          9.00         10.71         0.39 o                         
   4   5   5         80.68         78.81         0.98 o                         
   5   5   5        249.26        244.91         2.32 o                         
   6   5   5         39.85         33.76         0.73 o                         
   7   5   5         60.89         57.78         1.05 o                         
   8   5   5         97.36        106.97         1.91 o                         
   9   5   5         71.59         69.56         2.00 o                         
  10   5   5         17.73         15.41         1.74 o                         
 -11   6   5          0.04          0.90         1.08 o                         
 -10   6   5          0.44          0.87         1.64 o                         
  -9   6   5         19.94         25.10         1.05 o                         
  -8   6   5         59.87         63.34         1.26 o                         
  -7   6   5          0.05          1.18         0.42 o                         
  -6   6   5        207.04        202.33         2.52 o                         
  -5   6   5         31.48         31.18         0.75 o                         
  -4   6   5        165.85        154.47         1.91 o                         
  -3   6   5        209.18        208.39         2.87 o                         
  -2   6   5         10.36          8.71         0.48 o                         
  -1   6   5        464.42        466.57         4.73 o                         
   0   6   5        550.87        546.98         5.08 o                         
   1   6   5          6.81          6.11         0.28 o                         
   2   6   5          0.17         -0.12         0.28 o                         
   3   6   5        608.00        626.72         6.30 o                         
   4   6   5         12.84          9.03         0.44 o                         
   5   6   5         29.48         24.28         0.56 o                         
   6   6   5         49.17         46.21         1.01 o                         
   7   6   5          0.50         -0.43         0.53 o                         
   8   6   5          1.55          0.56         0.76 o                         
   9   6   5         25.22         21.52         1.45 o                         
  10   6   5         17.24         18.28         1.27 o                         
 -11   7   5         39.96         36.71         1.79 o                         
 -10   7   5         29.23         28.20         1.69 o                         
  -9   7   5         25.79         27.36         1.32 o                         
  -8   7   5          1.25          1.10         0.58 o                         
  -7   7   5          0.25         -0.12         0.43 o                         
  -6   7   5          5.33          4.75         0.37 o                         
  -5   7   5         11.18         13.12         0.65 o                         
  -4   7   5         63.19         63.62         1.36 o                         
  -3   7   5        159.27        148.58         2.18 o                         
  -2   7   5        111.86        106.52         1.70 o                         
  -1   7   5         62.95         68.73         1.09 o                         
   0   7   5         12.83         11.55         0.48 o                         
   1   7   5         17.75         19.37         0.71 o                         
   2   7   5         63.91         71.91         1.33 o                         
   3   7   5        164.27        166.85         2.27 o                         
   4   7   5        333.85        336.78         4.73 o                         
   5   7   5          0.07          1.00         0.33 o                         
   6   7   5         60.76         59.21         1.18 o                         
   7   7   5         15.08         11.68         0.72 o                         
   8   7   5          0.36         -0.97         0.97 o                         
   9   7   5         19.64         24.58         1.53 o                         
 -10   8   5         16.71         21.44         1.63 o                         
  -9   8   5          0.89         -0.33         0.79 o                         
  -8   8   5         37.88         34.57         1.16 o                         
  -7   8   5          2.49          1.73         0.45 o                         
  -6   8   5         90.47         93.01         1.40 o                         
  -5   8   5          4.34          5.65         0.50 o                         
  -4   8   5          0.52         -0.36         0.36 o                         
  -3   8   5          1.26          2.37         0.52 o                         
  -2   8   5         93.78         73.64         1.33 o                         
  -1   8   5        161.45        155.42         2.19 o                         
   0   8   5        403.27        387.05         5.09 o                         
   1   8   5         48.08         38.59         1.06 o                         
   2   8   5        149.10        159.99         2.47 o                         
   3   8   5        170.89        167.58         2.62 o                         
   4   8   5         12.87         15.39         0.80 o                         
   5   8   5          5.88          4.88         0.55 o                         
   6   8   5         31.13         30.24         0.90 o                         
   7   8   5          1.69          0.77         0.59 o                         
   8   8   5          7.20          9.14         1.34 o                         
   9   8   5          0.00         -0.68         1.71 o                         
  -9   9   5          0.35          0.54         0.81 o                         
  -8   9   5         59.65         63.48         1.53 o                         
  -7   9   5          2.47          1.44         0.49 o                         
  -6   9   5          0.02         -0.41         0.41 o                         
  -5   9   5         18.64         13.79         0.76 o                         
  -4   9   5          0.11         -0.12         0.45 o                         
  -3   9   5         16.42         16.34         0.89 o                         
  -2   9   5         65.22         68.41         1.51 o                         
  -1   9   5          9.70          9.10         0.77 o                         
   0   9   5         26.30         24.75         1.09 o                         
   1   9   5         76.34         78.90         1.67 o                         
   2   9   5         40.69         46.94         1.53 o                         
   3   9   5          1.75          1.04         0.60 o                         
   4   9   5         76.18         84.85         1.92 o                         
   5   9   5         22.92         19.59         0.75 o                         
   6   9   5         27.89         30.24         1.05 o                         
   7   9   5          0.07         -0.32         0.64 o                         
   8   9   5          3.50          3.42         0.89 o                         
  -8  10   5         26.43         35.02         1.42 o                         
  -7  10   5          0.76          1.11         0.73 o                         
  -6  10   5          5.60          3.32         0.50 o                         
  -5  10   5          2.28          1.99         0.72 o                         
  -4  10   5        118.46        123.36         2.56 o                         
  -3  10   5         15.39         10.30         0.98 o                         
  -2  10   5          0.91          0.31         1.07 o                         
  -1  10   5         27.79         26.17         1.22 o                         
   0  10   5         79.01         88.61         2.27 o                         
   1  10   5          0.20         -0.81         0.83 o                         
   2  10   5         20.39         18.50         1.19 o                         
   3  10   5          0.00         -0.42         0.65 o                         
   4  10   5          5.89          9.43         1.18 o                         
   5  10   5          4.99          3.34         0.73 o                         
   6  10   5          6.90          6.37         0.83 o                         
   7  10   5          0.99          0.16         0.79 o                         
  -7  11   5          0.28         -0.19         0.81 o                         
  -6  11   5         24.62         25.26         0.99 o                         
  -5  11   5          2.89          3.77         0.97 o                         
  -4  11   5          0.88          0.48         0.68 o                         
  -3  11   5         21.07         15.41         0.77 o                         
  -2  11   5         63.32         74.43         2.33 o                         
  -1  11   5         24.20         24.93         1.43 o                         
   0  11   5         34.48         32.73         1.65 o                         
   1  11   5          5.06          6.95         1.06 o                         
   2  11   5          5.56          4.93         0.80 o                         
   3  11   5          0.29          0.47         0.94 o                         
   4  11   5         19.62         18.63         1.56 o                         
   5  11   5          4.36          4.87         0.60 o                         
   6  11   5          1.12          1.61         0.79 o                         
  -5  12   5          0.04          0.82         1.26 o                         
  -4  12   5         27.13         26.96         3.53 o                         
  -3  12   5          0.17         -0.94         0.94 o                         
  -2  12   5          3.22          3.32         0.77 o                         
  -1  12   5         11.73         14.13         0.99 o                         
   0  12   5         12.04         17.58         1.78 o                         
   1  12   5          4.64          3.94         1.81 o                         
   2  12   5          2.91          1.31         1.81 o                         
   3  12   5          0.04         -1.48         1.48 o                         
   4  12   5          0.54         -1.81         1.81 o                         
  -2  13   5          1.73          4.60         1.81 o                         
  -1  13   5          0.81          1.97         1.81 o                         
   0  13   5          1.09         -1.64         1.81 o                         
   1  13   5          0.20         -0.66         1.81 o                         
 -12   0   6          1.37         -1.64         1.64 o                         
 -10   0   6        367.57        360.67         8.33 o                         
  -8   0   6        546.47        523.77         6.48 o                         
  -6   0   6       1151.40       1126.90        13.96 o                         
  -4   0   6        209.86        244.36         3.10 o                         
  -2   0   6         60.64         45.41         0.84 o                         
   0   0   6        301.01        327.62         3.94 o                         
   2   0   6         63.89         45.01         0.86 o                         
   4   0   6        178.41        184.79         2.73 o                         
   6   0   6        752.30        770.91        11.00 o                         
   8   0   6        203.52        200.15         5.12 o                         
  10   0   6         10.74          8.07         2.05 o                         
 -12   1   6          8.88          7.81         1.39 o                         
 -11   1   6         29.19         26.57         1.43 o                         
 -10   1   6        203.57        203.19         3.11 o                         
  -9   1   6         40.98         35.53         0.98 o                         
  -8   1   6        353.14        360.58         3.50 o                         
  -7   1   6          6.03          4.06         0.33 o                         
  -6   1   6         32.04         22.92         0.45 o                         
  -5   1   6        118.40        156.34         1.68 o                         
  -4   1   6        349.57        330.69         3.58 o                         
  -3   1   6        339.20        434.53         4.09 o                         
  -2   1   6       2167.04       2337.26        19.36 o                         
  -1   1   6          1.87          2.82         0.18 o                         
   0   1   6        190.20        183.30         1.62 o                         
   1   1   6        359.37        407.47         4.13 o                         
   2   1   6          0.77          0.02         0.18 o                         
   3   1   6          8.63         12.24         0.30 o                         
   4   1   6       1269.66       1268.20        10.35 o                         
   5   1   6         87.44         84.39         0.93 o                         
   6   1   6        477.13        491.97         4.53 o                         
   7   1   6         13.27         17.22         0.68 o                         
   8   1   6          0.07          1.10         0.66 o                         
   9   1   6         34.00         32.05         2.21 o                         
  10   1   6         85.53         82.25         2.52 o                         
  11   1   6          1.50          1.04         1.10 o                         
 -12   2   6         54.15         57.37         2.61 o                         
 -11   2   6         12.09         10.79         0.94 o                         
 -10   2   6         43.23         46.25         1.33 o                         
  -9   2   6          6.67          4.49         0.64 o                         
  -8   2   6         51.23         53.64         0.89 o                         
  -7   2   6          7.63          7.07         0.39 o                         
  -6   2   6       1391.61       1360.55        12.66 o                         
  -5   2   6        141.13        132.32         1.43 o                         
  -4   2   6        278.05        316.67         2.97 o                         
  -3   2   6         10.83          9.36         0.29 o                         
  -2   2   6         33.53         20.49         0.63 o                         
  -1   2   6        670.04        735.79         7.73 o                         
   0   2   6          6.12          4.14         0.24 o                         
   1   2   6          4.24          6.65         0.27 o                         
   2   2   6       1130.20       1141.07         9.52 o                         
   3   2   6         79.98         96.59         0.95 o                         
   4   2   6        253.66        233.08         1.94 o                         
   5   2   6         55.43         63.49         0.82 o                         
   6   2   6        560.61        545.60         5.08 o                         
   7   2   6          1.21          1.13         0.53 o                         
   8   2   6        195.04        205.33         3.12 o                         
   9   2   6          8.37          7.79         0.92 o                         
  10   2   6          0.53          0.35         0.98 o                         
  11   2   6          1.46         -0.41         1.08 o                         
 -12   3   6         15.93         15.77         1.56 o                         
 -11   3   6         12.65         11.08         1.35 o                         
 -10   3   6         82.95         80.05         2.34 o                         
  -9   3   6         20.68         20.82         0.80 o                         
  -8   3   6         40.47         43.45         0.90 o                         
  -7   3   6        173.86        166.32         1.93 o                         
  -6   3   6        118.76        128.90         1.38 o                         
  -5   3   6          2.21          1.28         0.26 o                         
  -4   3   6       1001.31       1080.58        10.05 o                         
  -3   3   6        241.91        280.79         3.06 o                         
  -2   3   6          8.47         10.12         0.39 o                         
  -1   3   6          8.90          8.87         0.33 o                         
   0   3   6        306.85        291.02         2.78 o                         
   1   3   6          8.50          8.77         0.33 o                         
   2   3   6        242.10        254.61         2.43 o                         
   3   3   6        448.67        450.35         3.65 o                         
   4   3   6        871.63        819.83         6.31 o                         
   5   3   6          0.16         -0.29         0.29 o                         
   6   3   6        316.59        313.50         2.94 o                         
   7   3   6        113.37        120.07         1.95 o                         
   8   3   6        104.66         95.35         1.92 o                         
   9   3   6         17.27         15.00         1.08 o                         
  10   3   6         64.61         72.85         2.05 o                         
  11   3   6         10.06          9.94         2.67 o                         
 -12   4   6         12.57         12.62         3.45 o                         
 -11   4   6          2.17          3.40         1.15 o                         
 -10   4   6          2.68          1.63         0.71 o                         
  -9   4   6         14.51         12.64         1.02 o                         
  -8   4   6          8.38          8.33         0.52 o                         
  -7   4   6        885.48        897.02        10.01 o                         
  -6   4   6        807.93        841.82         7.92 o                         
  -5   4   6        398.76        382.29         3.43 o                         
  -4   4   6         92.32         90.35         1.28 o                         
  -3   4   6        235.81        204.59         2.44 o                         
  -2   4   6       1378.93       1386.89        13.76 o                         
  -1   4   6          4.41          8.74         0.36 o                         
   0   4   6         36.85         52.54         0.76 o                         
   1   4   6        155.31        171.59         1.77 o                         
   2   4   6        115.24        109.54         1.29 o                         
   3   4   6        148.16        146.62         1.66 o                         
   4   4   6        100.06         92.21         0.94 o                         
   5   4   6        148.41        142.16         1.41 o                         
   6   4   6         57.19         59.65         0.94 o                         
   7   4   6         62.85         65.96         1.21 o                         
   8   4   6        455.21        440.78         6.16 o                         
   9   4   6         46.73         57.36         2.11 o                         
  10   4   6         36.42         29.31         1.63 o                         
 -11   5   6         46.92         48.11         1.84 o                         
 -10   5   6          0.38          1.34         0.98 o                         
  -9   5   6         55.63         59.36         1.36 o                         
  -8   5   6        309.02        311.97         3.55 o                         
  -7   5   6         27.42         25.53         0.74 o                         
  -6   5   6        126.54        124.30         1.40 o                         
  -5   5   6          9.80         12.28         0.48 o                         
  -4   5   6        262.56        256.66         2.89 o                         
  -3   5   6         45.03         43.36         0.84 o                         
  -2   5   6         58.49         61.87         0.89 o                         
  -1   5   6        447.27        447.52         4.70 o                         
   0   5   6        396.48        386.28         3.81 o                         
   1   5   6          2.55          4.45         0.31 o                         
   2   5   6        184.40        191.10         2.06 o                         
   3   5   6        128.92        121.02         1.51 o                         
   4   5   6         51.72         49.85         0.74 o                         
   5   5   6          0.99          1.37         0.34 o                         
   6   5   6         47.40         41.80         0.86 o                         
   7   5   6         56.62         57.11         1.17 o                         
   8   5   6          5.73          5.33         0.73 o                         
   9   5   6          7.29          7.11         1.01 o                         
  10   5   6         15.70         12.70         1.68 o                         
 -11   6   6          9.59          6.91         1.45 o                         
 -10   6   6         21.22         22.19         1.55 o                         
  -9   6   6          0.27          0.38         0.67 o                         
  -8   6   6          0.53         -0.07         0.49 o                         
  -7   6   6          0.76          0.91         0.43 o                         
  -6   6   6         25.36         26.47         0.56 o                         
  -5   6   6         88.59         80.01         1.21 o                         
  -4   6   6          3.21          2.10         0.35 o                         
  -3   6   6          6.52          4.83         0.39 o                         
  -2   6   6          4.15          3.66         0.38 o                         
  -1   6   6        289.14        306.96         3.51 o                         
   0   6   6        210.40        205.11         2.26 o                         
   1   6   6        104.33         98.92         1.20 o                         
   2   6   6        289.00        294.14         3.25 o                         
   3   6   6         41.94         46.93         0.91 o                         
   4   6   6         48.50         51.19         1.05 o                         
   5   6   6         34.40         38.95         0.75 o                         
   6   6   6         39.66         37.36         1.22 o                         
   7   6   6          1.53          1.33         0.65 o                         
   8   6   6          9.09          9.99         0.92 o                         
   9   6   6         54.03         59.76         2.21 o                         
  10   6   6          3.03          4.89         2.43 o                         
 -10   7   6          3.05          3.20         1.28 o                         
  -9   7   6         11.59          7.77         0.82 o                         
  -8   7   6         37.61         40.44         1.43 o                         
  -7   7   6         68.95         77.71         1.41 o                         
  -6   7   6        235.38        221.33         2.90 o                         
  -5   7   6         38.48         30.45         0.79 o                         
  -4   7   6         15.40         13.51         0.53 o                         
  -3   7   6        173.47        175.79         2.69 o                         
  -2   7   6         52.83         47.62         1.00 o                         
  -1   7   6         15.77         11.60         0.53 o                         
   0   7   6        225.88        237.52         2.96 o                         
   1   7   6          1.93          1.25         0.43 o                         
   2   7   6        383.08        398.94         5.01 o                         
   3   7   6        157.98        178.93         2.50 o                         
   4   7   6        415.49        405.97         5.40 o                         
   5   7   6          3.71          4.29         0.45 o                         
   6   7   6          4.59          2.73         0.51 o                         
   7   7   6         14.48         16.81         0.82 o                         
   8   7   6          2.09          1.93         0.76 o                         
   9   7   6          1.91          0.89         1.06 o                         
 -10   8   6         11.66         16.32         1.68 o                         
  -9   8   6         43.96         44.60         1.65 o                         
  -8   8   6         10.21         10.60         1.02 o                         
  -7   8   6          0.27          0.23         0.47 o                         
  -6   8   6         10.62          9.52         0.81 o                         
  -5   8   6          7.23          9.18         0.58 o                         
  -4   8   6         10.22          7.19         0.68 o                         
  -3   8   6        226.94        202.04         3.55 o                         
  -2   8   6        394.60        375.73         5.86 o                         
  -1   8   6        182.02        178.73         2.64 o                         
   0   8   6          0.06         -0.47         0.47 o                         
   1   8   6         49.92         56.25         1.33 o                         
   2   8   6          0.69         -0.25         0.64 o                         
   3   8   6        150.13        148.41         2.83 o                         
   4   8   6         43.22         43.87         1.57 o                         
   5   8   6        140.82        135.23         2.31 o                         
   6   8   6          1.33          1.36         0.51 o                         
   7   8   6          0.01         -0.58         0.58 o                         
   8   8   6          3.74          3.15         0.88 o                         
  -9   9   6          2.31          1.53         0.92 o                         
  -8   9   6         12.37         11.14         0.84 o                         
  -7   9   6          8.50          7.76         0.57 o                         
  -6   9   6          0.06          0.03         0.72 o                         
  -5   9   6          2.05          1.52         0.65 o                         
  -4   9   6         53.42         56.02         1.76 o                         
  -3   9   6         27.70         34.34         1.41 o                         
  -2   9   6         12.72         13.53         0.86 o                         
  -1   9   6        229.29        211.19         4.11 o                         
   0   9   6          2.07          1.40         0.75 o                         
   1   9   6         53.39         57.98         2.08 o                         
   2   9   6         23.38         18.05         1.05 o                         
   3   9   6         24.49         28.30         1.30 o                         
   4   9   6         15.92         12.05         1.10 o                         
   5   9   6          0.07         -0.45         0.81 o                         
   6   9   6          1.28         -0.52         0.60 o                         
   7   9   6         20.14         23.26         1.80 o                         
  -8  10   6          5.14          4.85         0.89 o                         
  -7  10   6          4.08          3.16         0.70 o                         
  -6  10   6          7.26          6.15         0.94 o                         
  -5  10   6          6.39          6.87         0.88 o                         
  -4  10   6          0.19         -0.24         0.62 o                         
  -3  10   6          1.57          1.94         0.91 o                         
  -2  10   6         48.87         41.78         1.75 o                         
  -1  10   6          7.48         10.32         1.09 o                         
   0  10   6          1.06          0.62         1.00 o                         
   1  10   6         66.62         75.46         2.36 o                         
   2  10   6          0.69          0.82         1.42 o                         
   3  10   6         15.50         12.87         2.13 o                         
   4  10   6         10.51          8.82         1.26 o                         
   5  10   6         44.15         42.85         4.26 o                         
   6  10   6          1.72          1.28         0.90 o                         
  -7  11   6          7.07          7.05         0.98 o                         
  -6  11   6         17.70         19.66         2.36 o                         
  -5  11   6          4.58          2.30         0.87 o                         
  -4  11   6          7.65          6.73         0.85 o                         
  -3  11   6         63.70         68.71         5.95 o                         
  -2  11   6          0.79         -0.04         1.44 o                         
  -1  11   6          4.65          6.73         1.81 o                         
   0  11   6          2.71          0.66         1.64 o                         
   1  11   6          5.34          6.90         1.81 o                         
   2  11   6          0.02         -1.64         1.64 o                         
   3  11   6         36.20         36.30         1.85 o                         
   4  11   6          1.90          1.64         1.81 o                         
   5  11   6          0.33         -0.08         0.79 o                         
  -5  12   6         17.33         17.65         1.66 o                         
  -4  12   6         11.92         11.29         1.34 o                         
  -3  12   6          2.56          2.09         0.99 o                         
  -2  12   6         11.57         10.67         2.13 o                         
  -1  12   6         11.12         13.80         2.13 o                         
   0  12   6          0.43         -0.82         1.81 o                         
   1  12   6         10.99         10.18         2.13 o                         
   2  12   6          5.55          9.36         2.13 o                         
   3  12   6          4.21          3.78         1.97 o                         
 -11   0   7         81.46         84.09         4.27 o                         
  -9   0   7        159.08        149.55         4.08 o                         
  -7   0   7        297.05        296.94         4.23 o                         
  -5   0   7       1543.78       1667.80        22.52 o                         
  -3   0   7          2.58         13.47         0.57 o                         
  -1   0   7        870.83        907.82        13.08 o                         
   1   0   7        402.76        430.11         5.71 o                         
   3   0   7       1292.71       1371.25        16.74 o                         
   5   0   7        128.37        117.25         1.91 o                         
   7   0   7        525.04        503.59        11.06 o                         
   9   0   7         16.30         13.51         3.28 o                         
 -12   1   7          0.00         -1.16         1.16 o                         
 -11   1   7          0.79         -0.96         1.10 o                         
 -10   1   7         61.60         64.93         1.64 o                         
  -9   1   7        423.76        424.90         7.12 o                         
  -8   1   7        111.91        103.56         1.36 o                         
  -7   1   7          0.67          2.55         0.34 o                         
  -6   1   7          4.81          4.03         0.31 o                         
  -5   1   7        256.62        248.18         2.70 o                         
  -4   1   7         86.45         85.80         0.99 o                         
  -3   1   7        316.87        302.88         3.09 o                         
  -2   1   7         55.77         59.23         0.71 o                         
  -1   1   7         30.42         22.77         0.38 o                         
   0   1   7         52.05         56.47         0.64 o                         
   1   1   7         54.16         86.00         0.90 o                         
   2   1   7          0.90          0.06         0.20 o                         
   3   1   7        497.51        471.89         4.24 o                         
   4   1   7          1.52          2.59         0.28 o                         
   5   1   7        865.71        873.56         7.64 o                         
   6   1   7          1.03          0.78         0.36 o                         
   7   1   7          9.08         10.60         0.64 o                         
   8   1   7          2.99          1.95         0.95 o                         
   9   1   7        125.41        129.85         3.41 o                         
  10   1   7          0.00          0.75         1.73 o                         
 -12   2   7          1.98          0.74         1.16 o                         
 -11   2   7         47.75         43.73         1.64 o                         
 -10   2   7          4.69          4.37         0.83 o                         
  -9   2   7          5.36          5.09         0.68 o                         
  -8   2   7        147.54        149.30         1.82 o                         
  -7   2   7        501.23        471.63         4.50 o                         
  -6   2   7        362.66        358.22         3.58 o                         
  -5   2   7        979.27       1054.43        10.00 o                         
  -4   2   7          1.45          5.21         0.27 o                         
  -3   2   7        858.42        936.78        10.17 o                         
  -2   2   7        178.31        215.39         2.49 o                         
  -1   2   7        216.94        263.29         2.98 o                         
   0   2   7         34.61         25.07         0.53 o                         
   1   2   7          3.21          3.51         0.28 o                         
   2   2   7        347.47        360.37         3.09 o                         
   3   2   7        870.74        821.69         6.66 o                         
   4   2   7        276.97        287.17         2.64 o                         
   5   2   7        302.60        302.08         2.80 o                         
   6   2   7          8.83          8.91         0.47 o                         
   7   2   7        298.84        291.20         3.81 o                         
   8   2   7         33.35         34.83         1.74 o                         
   9   2   7         33.58         41.60         1.83 o                         
  10   2   7         15.77         13.89         1.32 o                         
 -12   3   7         14.04         15.56         2.13 o                         
 -11   3   7         12.54         12.36         1.10 o                         
 -10   3   7         12.39         13.35         1.22 o                         
  -9   3   7        326.74        335.32         4.77 o                         
  -8   3   7        200.83        194.63         2.68 o                         
  -7   3   7         39.42         37.83         1.17 o                         
  -6   3   7         52.78         43.32         0.88 o                         
  -5   3   7        944.08        956.04         8.79 o                         
  -4   3   7         46.73         35.37         0.58 o                         
  -3   3   7        835.14        896.63         9.33 o                         
  -2   3   7         13.20         15.25         0.41 o                         
  -1   3   7        132.02        117.49         1.68 o                         
   0   3   7       1017.22       1016.37         9.79 o                         
   1   3   7        578.95        639.12         6.27 o                         
   2   3   7        219.48        216.44         2.13 o                         
   3   3   7        291.22        294.86         2.48 o                         
   4   3   7        530.43        490.82         4.13 o                         
   5   3   7         57.36         54.87         0.76 o                         
   6   3   7          0.08          0.95         0.40 o                         
   7   3   7        220.22        223.61         3.54 o                         
   8   3   7          0.06          1.40         0.78 o                         
   9   3   7        106.84        112.42         3.97 o                         
  10   3   7          0.09         -0.53         1.03 o                         
 -12   4   7          1.39          0.49         1.64 o                         
 -11   4   7         54.71         62.63         2.34 o                         
 -10   4   7          3.99          2.57         0.92 o                         
  -9   4   7          0.06         -0.07         0.63 o                         
  -8   4   7          3.64          4.36         0.58 o                         
  -7   4   7         33.65         35.23         0.83 o                         
  -6   4   7         10.25          8.36         0.48 o                         
  -5   4   7         96.46         97.87         1.11 o                         
  -4   4   7        359.33        336.87         3.44 o                         
  -3   4   7        173.29        178.26         2.16 o                         
  -2   4   7          3.10          2.14         0.30 o                         
  -1   4   7         23.30         20.29         0.54 o                         
   0   4   7          9.94         10.06         0.39 o                         
   1   4   7        335.61        327.49         3.39 o                         
   2   4   7          8.70          8.05         0.38 o                         
   3   4   7        488.35        483.35         4.53 o                         
   4   4   7         19.12         14.23         0.40 o                         
   5   4   7          0.05         -0.33         0.33 o                         
   6   4   7          9.07          9.93         0.53 o                         
   7   4   7        136.50        133.45         2.03 o                         
   8   4   7        208.77        216.24         3.76 o                         
   9   4   7          0.83          3.44         0.89 o                         
  10   4   7          0.01          3.06         1.45 o                         
 -11   5   7          0.02         -0.65         0.92 o                         
 -10   5   7          0.89         -0.69         0.97 o                         
  -9   5   7          3.90          0.12         0.59 o                         
  -8   5   7          2.12          2.91         0.52 o                         
  -7   5   7         87.35         89.30         1.44 o                         
  -6   5   7         27.41         23.30         0.59 o                         
  -5   5   7          1.25         -0.38         0.38 o                         
  -4   5   7          6.75          5.17         0.37 o                         
  -3   5   7         28.65         27.93         1.02 o                         
  -2   5   7        560.53        561.07         6.55 o                         
  -1   5   7          1.55          1.19         0.38 o                         
   0   5   7         76.96         80.40         1.18 o                         
   1   5   7        537.39        516.76         5.23 o                         
   2   5   7        123.65        129.22         1.55 o                         
   3   5   7        511.17        508.52         5.23 o                         
   4   5   7         40.19         33.91         0.65 o                         
   5   5   7         77.09         66.44         1.05 o                         
   6   5   7          9.35          7.40         0.53 o                         
   7   5   7          0.22          0.23         0.55 o                         
   8   5   7        221.49        218.51         3.18 o                         
   9   5   7         42.93         44.49         2.49 o                         
  10   5   7         34.03         26.59         3.08 o                         
 -11   6   7          2.93          4.16         1.33 o                         
 -10   6   7         30.28         30.69         1.40 o                         
  -9   6   7         48.06         41.39         1.34 o                         
  -8   6   7         12.19         10.57         0.67 o                         
  -7   6   7        542.25        556.26         6.85 o                         
  -6   6   7          5.09          4.74         0.36 o                         
  -5   6   7        103.91        100.51         1.63 o                         
  -4   6   7       1148.92       1125.27        15.19 o                         
  -3   6   7         83.04         84.91         1.44 o                         
  -2   6   7        249.00        253.33         3.35 o                         
  -1   6   7         53.24         43.08         0.92 o                         
   0   6   7          1.05          1.09         0.38 o                         
   1   6   7          4.81          6.34         0.45 o                         
   2   6   7        228.42        231.76         2.77 o                         
   3   6   7         74.80         64.27         1.19 o                         
   4   6   7         37.59         41.06         0.98 o                         
   5   6   7         31.37         30.27         0.72 o                         
   6   6   7         41.09         36.98         0.88 o                         
   7   6   7         53.44         62.82         2.25 o                         
   8   6   7         23.50         25.14         1.19 o                         
   9   6   7          0.03          1.55         0.96 o                         
 -10   7   7          8.81          7.47         1.13 o                         
  -9   7   7         26.82         28.20         1.15 o                         
  -8   7   7         43.19         43.25         1.21 o                         
  -7   7   7          7.60          6.64         0.53 o                         
  -6   7   7         18.10         15.60         0.73 o                         
  -5   7   7         11.80         16.45         0.77 o                         
  -4   7   7          2.59          2.59         0.59 o                         
  -3   7   7        146.42        141.75         2.33 o                         
  -2   7   7        261.49        256.87         3.49 o                         
  -1   7   7        378.83        385.75         4.73 o                         
   0   7   7        121.41        114.05         1.69 o                         
   1   7   7        126.96        113.53         1.69 o                         
   2   7   7        102.35        116.33         1.54 o                         
   3   7   7          6.27          6.56         0.55 o                         
   4   7   7          0.08         -0.06         0.65 o                         
   5   7   7         84.70         85.71         1.40 o                         
   6   7   7         34.11         39.86         1.01 o                         
   7   7   7          0.95          0.57         0.63 o                         
   8   7   7          0.61          0.66         0.93 o                         
 -10   8   7         12.14         12.72         1.29 o                         
  -9   8   7         19.71         15.55         1.33 o                         
  -8   8   7          1.92          1.98         0.62 o                         
  -7   8   7         14.26         12.15         0.76 o                         
  -6   8   7         50.19         49.68         1.47 o                         
  -5   8   7          0.46          0.69         0.58 o                         
  -4   8   7          2.68          1.61         0.77 o                         
  -3   8   7         17.77         17.96         1.09 o                         
  -2   8   7         11.67         18.77         0.92 o                         
  -1   8   7         26.30         23.74         0.97 o                         
   0   8   7         85.97         93.30         1.91 o                         
   1   8   7          8.79          6.96         0.75 o                         
   2   8   7         10.86          9.90         1.03 o                         
   3   8   7         36.88         39.34         2.13 o                         
   4   8   7         82.67         93.57         2.01 o                         
   5   8   7         12.55         12.76         0.87 o                         
   6   8   7          2.10         -0.20         0.55 o                         
   7   8   7          8.80          8.40         0.83 o                         
   8   8   7         22.23         28.30         1.46 o                         
  -9   9   7          0.48         -0.81         0.93 o                         
  -8   9   7         21.45         23.64         0.91 o                         
  -7   9   7          2.92          3.84         0.76 o                         
  -6   9   7          0.66         -0.32         0.71 o                         
  -5   9   7          0.68          0.28         0.60 o                         
  -4   9   7         17.63         19.80         1.85 o                         
  -3   9   7         21.43         20.65         1.33 o                         
  -2   9   7         70.58         68.64         2.20 o                         
  -1   9   7          0.26          0.89         0.90 o                         
   0   9   7          0.23         -0.57         0.70 o                         
   1   9   7         90.40         89.21         2.65 o                         
   2   9   7         31.08         37.05         2.05 o                         
   3   9   7          1.49          1.71         1.20 o                         
   4   9   7         59.05         58.08         2.30 o                         
   5   9   7          6.36          4.72         0.57 o                         
   6   9   7         41.74         44.58         1.40 o                         
   7   9   7          5.74          4.78         0.99 o                         
  -8  10   7         11.91         14.24         0.98 o                         
  -7  10   7          0.04         -0.29         0.61 o                         
  -6  10   7          9.51         11.16         1.03 o                         
  -5  10   7          2.03         -0.02         0.70 o                         
  -4  10   7         32.46         27.51         2.15 o                         
  -3  10   7         10.44          6.90         2.71 o                         
  -2  10   7         12.44         20.45         2.02 o                         
  -1  10   7         10.90          7.81         1.60 o                         
   0  10   7         52.16         55.72         3.00 o                         
   1  10   7          0.79          1.64         1.64 o                         
   2  10   7         26.72         26.77         2.63 o                         
   3  10   7          3.27          2.69         0.87 o                         
   4  10   7         24.08         29.72         1.91 o                         
   5  10   7          0.66         -0.23         0.48 o                         
   6  10   7          7.55          6.43         1.62 o                         
  -6  11   7         14.46         15.64         1.68 o                         
  -5  11   7          5.36          4.90         1.26 o                         
  -4  11   7          2.30          2.61         0.99 o                         
  -3  11   7          0.80          1.97         1.64 o                         
  -2  11   7         43.77         47.46         3.45 o                         
  -1  11   7          9.39          4.76         1.81 o                         
   0  11   7          0.03          0.66         1.64 o                         
   1  11   7          8.93          8.05         1.97 o                         
   2  11   7         27.90         33.67         2.96 o                         
   3  11   7         13.94         17.74         2.46 o                         
   4  11   7          1.06          1.97         1.97 o                         
  -3  12   7          5.44          3.45         1.97 o                         
  -2  12   7          0.17          2.46         1.97 o                         
  -1  12   7          3.94          1.31         1.81 o                         
   0  12   7         27.21         27.43         2.79 o                         
   1  12   7          0.01         -1.81         1.81 o                         
   2  12   7          0.98         -0.33         1.81 o                         
 -12   0   8         25.16         24.80         2.63 o                         
 -10   0   8         29.49         22.43         2.63 o                         
  -8   0   8        900.35        843.26        21.99 o                         
  -6   0   8        507.64        548.63         7.70 o                         
  -4   0   8        178.48        171.31         3.42 o                         
  -2   0   8         52.12         41.63         0.97 o                         
   0   0   8          0.57          3.15         0.71 o                         
   2   0   8        358.82        341.44         4.65 o                         
   4   0   8        256.84        248.96         3.58 o                         
   6   0   8        468.62        457.28         7.38 o                         
   8   0   8         57.99         61.49         3.01 o                         
  10   0   8          1.89          1.73         1.58 o                         
 -12   1   8          6.39          9.61         1.51 o                         
 -11   1   8         13.46         12.41         1.45 o                         
 -10   1   8        151.93        156.06         3.67 o                         
  -9   1   8         20.00         21.01         1.30 o                         
  -8   1   8        140.22        143.38         2.02 o                         
  -7   1   8          6.28          6.23         0.40 o                         
  -6   1   8        243.69        225.39         2.66 o                         
  -5   1   8          2.18          0.90         0.28 o                         
  -4   1   8        763.94        792.29         7.79 o                         
  -3   1   8        118.41        109.22         1.26 o                         
  -2   1   8         17.00         11.65         0.32 o                         
  -1   1   8         16.80         20.14         0.38 o                         
   0   1   8        139.68        127.95         1.35 o                         
   1   1   8         91.88        107.42         1.13 o                         
   2   1   8          0.24          0.10         0.21 o                         
   3   1   8         60.40         55.99         0.77 o                         
   4   1   8       1030.86       1031.37         9.50 o                         
   5   1   8          4.08          3.76         0.36 o                         
   6   1   8         29.35         31.00         0.89 o                         
   7   1   8         18.65         22.31         1.03 o                         
   8   1   8         99.12         96.69         2.66 o                         
   9   1   8          5.36          5.25         1.08 o                         
  10   1   8         18.86         19.55         1.49 o                         
 -12   2   8          9.45          8.75         1.39 o                         
 -11   2   8          1.81          3.28         1.28 o                         
 -10   2   8          2.82          4.79         1.06 o                         
  -9   2   8         57.51         53.95         1.39 o                         
  -8   2   8         94.65         91.76         1.83 o                         
  -7   2   8        103.73         94.90         1.25 o                         
  -6   2   8        118.12        144.47         1.81 o                         
  -5   2   8          4.00          7.10         0.44 o                         
  -4   2   8          9.82         10.87         0.68 o                         
  -3   2   8        162.15        156.73         1.70 o                         
  -2   2   8        291.98        292.04         4.48 o                         
  -1   2   8        647.76        723.78         9.21 o                         
   0   2   8         44.70         47.52         0.75 o                         
   1   2   8         50.84         53.99         0.70 o                         
   2   2   8       1185.29       1189.34        10.68 o                         
   3   2   8          6.31          7.35         0.37 o                         
   4   2   8          1.78          2.16         0.32 o                         
   5   2   8          9.72          7.55         0.50 o                         
   6   2   8         94.78         89.89         1.36 o                         
   7   2   8         93.46         96.33         1.67 o                         
   8   2   8         45.74         46.15         1.84 o                         
   9   2   8         14.32         17.38         1.59 o                         
  10   2   8          9.69          9.29         1.97 o                         
 -12   3   8          1.86         -0.14         1.23 o                         
 -11   3   8         19.79         17.20         1.23 o                         
 -10   3   8         66.10         69.98         2.58 o                         
  -9   3   8         32.55         31.46         1.17 o                         
  -8   3   8          0.52          2.11         0.53 o                         
  -7   3   8        363.41        332.52         4.42 o                         
  -6   3   8        128.30        125.14         1.45 o                         
  -5   3   8         14.96         11.33         0.41 o                         
  -4   3   8       1555.33       1588.72        16.00 o                         
  -3   3   8        442.71        404.01         5.06 o                         
  -2   3   8        347.10        372.13         4.61 o                         
  -1   3   8        340.24        332.95         3.79 o                         
   0   3   8         55.26         41.92         0.72 o                         
   1   3   8          3.58          3.29         0.34 o                         
   2   3   8          5.54          4.46         0.26 o                         
   3   3   8         67.84         51.77         0.70 o                         
   4   3   8        241.41        234.11         2.12 o                         
   5   3   8          6.05          4.04         0.40 o                         
   6   3   8        141.99        140.22         1.96 o                         
   7   3   8         63.13         59.17         1.34 o                         
   8   3   8         21.64         18.96         1.18 o                         
   9   3   8          4.03          3.73         1.13 o                         
  10   3   8          8.84         12.29         1.92 o                         
 -11   4   8          1.50          0.83         0.98 o                         
 -10   4   8         38.40         34.54         1.32 o                         
  -9   4   8         23.99         20.87         0.89 o                         
  -8   4   8         81.07         81.65         2.69 o                         
  -7   4   8        402.29        388.55         4.92 o                         
  -6   4   8        369.26        374.19         4.35 o                         
  -5   4   8        157.85        148.59         1.50 o                         
  -4   4   8          0.43         -0.33         0.33 o                         
  -3   4   8         13.11          9.61         0.40 o                         
  -2   4   8        238.02        246.33         3.48 o                         
  -1   4   8          5.21          5.99         0.46 o                         
   0   4   8        322.01        339.54         3.74 o                         
   1   4   8        508.25        504.26         5.02 o                         
   2   4   8        245.20        237.25         2.44 o                         
   3   4   8         84.99         87.98         1.03 o                         
   4   4   8          0.01         -0.31         0.31 o                         
   5   4   8         28.34         32.36         0.75 o                         
   6   4   8         91.33         83.93         1.28 o                         
   7   4   8          1.11          1.85         0.66 o                         
   8   4   8         88.51         93.33         2.59 o                         
   9   4   8         87.21         85.46         2.58 o                         
 -11   5   8          1.57          0.75         1.01 o                         
 -10   5   8         12.85         15.69         1.33 o                         
  -9   5   8         22.80         26.14         0.94 o                         
  -8   5   8        107.65        100.37         1.77 o                         
  -7   5   8          4.91          1.73         0.62 o                         
  -6   5   8        198.68        195.47         2.26 o                         
  -5   5   8        465.14        456.89         5.24 o                         
  -4   5   8         75.20         77.17         1.22 o                         
  -3   5   8        734.42        719.24         9.46 o                         
  -2   5   8         65.21         67.67         1.24 o                         
  -1   5   8         18.16         15.15         0.57 o                         
   0   5   8        422.75        423.81         4.81 o                         
   1   5   8          0.02          0.73         0.40 o                         
   2   5   8         65.78         66.71         1.09 o                         
   3   5   8         43.31         34.86         0.75 o                         
   4   5   8         25.33         23.87         0.59 o                         
   5   5   8         79.56         89.04         1.28 o                         
   6   5   8        214.77        212.93         2.69 o                         
   7   5   8         14.61         17.87         0.93 o                         
   8   5   8         41.86         40.30         2.08 o                         
   9   5   8          0.41          0.30         1.98 o                         
 -11   6   8          0.24         -1.16         1.16 o                         
 -10   6   8         31.45         32.02         1.47 o                         
  -9   6   8         61.08         70.37         2.44 o                         
  -8   6   8         24.03         25.23         0.96 o                         
  -7   6   8         28.02         31.86         0.93 o                         
  -6   6   8         22.90         26.85         0.82 o                         
  -5   6   8         70.02         63.37         1.75 o                         
  -4   6   8         64.66         53.75         1.11 o                         
  -3   6   8        113.87        111.60         2.10 o                         
  -2   6   8         52.85         60.80         1.18 o                         
  -1   6   8          0.04         -0.34         0.43 o                         
   0   6   8        130.17        122.18         1.68 o                         
   1   6   8        148.17        159.63         1.98 o                         
   2   6   8        916.89        903.55        10.10 o                         
   3   6   8         51.27         49.18         1.29 o                         
   4   6   8         13.97         13.77         0.69 o                         
   5   6   8         12.73          8.74         0.49 o                         
   6   6   8         30.02         31.54         0.87 o                         
   7   6   8         35.04         39.48         1.55 o                         
   8   6   8          3.14          1.94         0.92 o                         
   9   6   8         10.60         11.78         2.48 o                         
 -10   7   8          0.36         -0.62         0.94 o                         
  -9   7   8          5.10          3.64         0.73 o                         
  -8   7   8         61.91         70.27         1.52 o                         
  -7   7   8          2.67          3.15         0.53 o                         
  -6   7   8          0.61          1.07         0.70 o                         
  -5   7   8          2.81          4.99         0.87 o                         
  -4   7   8         37.66         35.57         1.00 o                         
  -3   7   8        339.06        317.30         4.70 o                         
  -2   7   8         97.92         89.33         1.89 o                         
  -1   7   8          4.06          1.44         0.53 o                         
   0   7   8        111.55         97.16         1.63 o                         
   1   7   8          2.49          0.86         0.50 o                         
   2   7   8          1.12         -0.05         0.51 o                         
   3   7   8         82.31         88.27         1.95 o                         
   4   7   8         13.90         13.34         0.90 o                         
   5   7   8         17.67         19.31         0.86 o                         
   6   7   8         11.90         13.93         0.75 o                         
   7   7   8         31.30         33.10         1.29 o                         
   8   7   8         10.61         14.23         1.15 o                         
  -9   8   8         23.86         23.47         1.27 o                         
  -8   8   8          8.77          9.06         0.73 o                         
  -7   8   8          1.08          1.61         0.59 o                         
  -6   8   8          1.91          1.23         0.69 o                         
  -5   8   8         75.82         77.44         1.87 o                         
  -4   8   8          1.12          0.58         1.07 o                         
  -3   8   8          1.12          0.42         1.02 o                         
  -2   8   8          1.71          1.26         0.90 o                         
  -1   8   8        127.17        129.92         2.96 o                         
   0   8   8          1.69          0.63         0.69 o                         
   1   8   8          7.86          6.94         1.00 o                         
   2   8   8         29.56         24.22         1.43 o                         
   3   8   8          0.02         -0.81         0.81 o                         
   4   8   8         19.02         15.11         1.01 o                         
   5   8   8        107.75        125.05         2.47 o                         
   6   8   8         38.21         37.59         1.98 o                         
   7   8   8         21.60         23.20         1.20 o                         
  -8   9   8          1.04          2.40         0.75 o                         
  -7   9   8          9.13          9.23         0.80 o                         
  -6   9   8          5.65          7.13         0.85 o                         
  -5   9   8          0.29          1.02         0.60 o                         
  -4   9   8         42.56         35.03         1.98 o                         
  -3   9   8         19.06         25.59         3.04 o                         
  -2   9   8         51.77         46.08         2.76 o                         
  -1   9   8         75.08         67.63         5.09 o                         
   0   9   8         30.74         23.65         2.01 o                         
   1   9   8         32.95         37.85         2.56 o                         
   2   9   8          0.33         -0.39         1.10 o                         
   3   9   8         23.94         25.84         2.13 o                         
   4   9   8          0.23         -0.44         0.94 o                         
   5   9   8          0.01          0.26         0.43 o                         
   6   9   8         10.69          7.28         0.80 o                         
  -7  10   8          5.07          5.14         1.15 o                         
  -6  10   8         20.76         24.33         1.73 o                         
  -5  10   8         41.07         38.95         1.56 o                         
  -4  10   8          4.75          2.96         0.90 o                         
  -3  10   8          0.15         -0.66         1.64 o                         
  -2  10   8         21.98         18.89         2.30 o                         
  -1  10   8         33.78         37.44         3.12 o                         
   0  10   8          0.42          0.82         1.64 o                         
   1  10   8         33.04         29.89         2.63 o                         
   2  10   8          0.16          0.49         1.81 o                         
   3  10   8         39.15         45.29         4.84 o                         
   4  10   8          0.44          1.48         1.81 o                         
   5  10   8          5.10          5.87         0.77 o                         
  -6  11   8         20.32         18.56         2.63 o                         
  -5  11   8          0.10         -0.86         1.06 o                         
  -4  11   8         32.82         30.22         1.73 o                         
  -3  11   8         18.00         18.23         2.46 o                         
  -2  11   8          0.11          0.49         1.81 o                         
  -1  11   8          0.47          0.99         1.81 o                         
   0  11   8         12.69         10.35         2.13 o                         
   1  11   8          0.77         -1.64         1.64 o                         
   2  11   8          1.57         -0.33         1.81 o                         
   3  11   8         20.58         19.21         2.63 o                         
  -3  12   8          0.03         -1.31         1.97 o                         
  -2  12   8          0.76          2.46         1.97 o                         
  -1  12   8         17.55         16.75         2.46 o                         
   0  12   8          0.00         -0.66         1.81 o                         
 -11   0   9         46.92         57.81         3.78 o                         
  -9   0   9         11.07         11.53         4.19 o                         
  -7   0   9        152.73        145.68         2.71 o                         
  -5   0   9         44.87         42.10         1.40 o                         
  -3   0   9        165.22        150.02         2.65 o                         
  -1   0   9        119.19        128.79         2.13 o                         
   1   0   9        384.40        391.75         5.28 o                         
   3   0   9         73.12         49.64         1.33 o                         
   5   0   9         39.22         31.07         1.51 o                         
   7   0   9        106.59        116.73         4.52 o                         
   9   0   9         11.35         14.11         1.94 o                         
 -12   1   9          1.80          3.53         1.39 o                         
 -11   1   9         58.62         59.80         3.12 o                         
 -10   1   9          0.10         -0.94         0.96 o                         
  -9   1   9         27.48         27.64         1.43 o                         
  -8   1   9         97.28         88.69         2.08 o                         
  -7   1   9          0.37         -0.35         0.35 o                         
  -6   1   9         69.25         63.40         1.07 o                         
  -5   1   9        509.38        526.03         5.07 o                         
  -4   1   9        134.11        119.44         1.43 o                         
  -3   1   9        258.22        276.83         3.61 o                         
  -2   1   9          0.02          0.28         0.30 o                         
  -1   1   9        486.23        472.57         5.04 o                         
   0   1   9        200.27        222.91         2.34 o                         
   1   1   9        335.72        330.41         3.30 o                         
   2   1   9          4.29          1.52         0.32 o                         
   3   1   9         47.09         47.75         0.89 o                         
   4   1   9         69.91         61.53         0.96 o                         
   5   1   9        377.71        376.38         4.12 o                         
   6   1   9        124.49        125.55         2.13 o                         
   7   1   9         53.80         51.05         1.90 o                         
   8   1   9          0.72          0.19         0.93 o                         
   9   1   9         18.29         17.18         1.40 o                         
 -12   2   9          0.83         -0.80         1.22 o                         
 -11   2   9         45.86         50.48         5.26 o                         
 -10   2   9          0.36         -0.46         1.00 o                         
  -9   2   9         39.63         39.68         1.39 o                         
  -8   2   9          2.11         -0.40         0.55 o                         
  -7   2   9        654.52        664.08         9.76 o                         
  -6   2   9        621.55        567.48         5.51 o                         
  -5   2   9         14.18          7.65         0.41 o                         
  -4   2   9         42.48         39.27         1.23 o                         
  -3   2   9        642.15        626.63         6.63 o                         
  -2   2   9        152.20        146.99         1.77 o                         
  -1   2   9         14.86         15.34         0.40 o                         
   0   2   9        187.81        196.58         2.02 o                         
   1   2   9        245.62        241.03         2.65 o                         
   2   2   9          9.10          8.37         0.35 o                         
   3   2   9        580.17        557.42         5.75 o                         
   4   2   9         16.16         14.09         0.45 o                         
   5   2   9        110.77         95.28         1.26 o                         
   6   2   9         29.46         25.82         0.93 o                         
   7   2   9         38.73         41.21         1.57 o                         
   8   2   9         12.49         14.62         1.25 o                         
   9   2   9          0.68          2.62         1.08 o                         
 -11   3   9          0.03          0.37         1.22 o                         
 -10   3   9          4.82          2.93         0.83 o                         
  -9   3   9         89.73         96.81         2.47 o                         
  -8   3   9         43.46         39.72         1.18 o                         
  -7   3   9         13.84         12.10         0.63 o                         
  -6   3   9          0.39         -0.10         0.39 o                         
  -5   3   9         73.92         73.26         1.09 o                         
  -4   3   9         33.87         31.94         0.63 o                         
  -3   3   9          1.67          0.64         0.25 o                         
  -2   3   9         87.67         80.07         1.20 o                         
  -1   3   9        677.80        689.80         7.92 o                         
   0   3   9        160.42        160.68         1.99 o                         
   1   3   9         12.34         11.05         0.41 o                         
   2   3   9         43.75         45.82         0.65 o                         
   3   3   9        349.90        367.12         3.29 o                         
   4   3   9         17.46         17.28         0.56 o                         
   5   3   9        202.97        200.12         2.54 o                         
   6   3   9         95.70        105.35         1.74 o                         
   7   3   9         25.94         24.88         1.18 o                         
   8   3   9          0.19          0.98         1.26 o                         
   9   3   9         76.60         73.90         4.24 o                         
 -11   4   9          7.52         11.25         1.48 o                         
 -10   4   9          1.81          2.83         0.77 o                         
  -9   4   9         11.63         11.85         0.87 o                         
  -8   4   9          0.19         -0.56         0.56 o                         
  -7   4   9         24.63         26.70         1.06 o                         
  -6   4   9         87.31         85.26         1.28 o                         
  -5   4   9        183.24        187.15         2.61 o                         
  -4   4   9        374.47        353.98         4.30 o                         
  -3   4   9        246.35        251.94         3.36 o                         
  -2   4   9         10.49         11.07         0.50 o                         
  -1   4   9        225.31        230.67         2.93 o                         
   0   4   9        281.60        285.09         3.67 o                         
   1   4   9        450.66        433.96         4.67 o                         
   2   4   9        135.44        117.82         1.45 o                         
   3   4   9         57.42         53.06         0.80 o                         
   4   4   9         43.81         39.03         0.83 o                         
   5   4   9         14.20         15.37         0.57 o                         
   6   4   9         16.88         15.89         0.71 o                         
   7   4   9         13.28         10.31         0.82 o                         
   8   4   9         10.25          9.62         1.18 o                         
   9   4   9          0.28          0.90         1.06 o                         
 -11   5   9          5.51          4.76         1.10 o                         
 -10   5   9          1.30          0.68         0.83 o                         
  -9   5   9        124.28        134.51         2.48 o                         
  -8   5   9         81.39         73.81         1.69 o                         
  -7   5   9          0.83         -0.49         0.49 o                         
  -6   5   9          2.03          0.19         0.44 o                         
  -5   5   9        166.88        167.63         2.45 o                         
  -4   5   9         35.87         34.35         0.96 o                         
  -3   5   9          4.27          3.90         0.41 o                         
  -2   5   9        636.95        617.91         9.67 o                         
  -1   5   9         74.13         74.51         1.53 o                         
   0   5   9          0.15          0.00         0.45 o                         
   1   5   9        140.44        126.36         1.62 o                         
   2   5   9        220.80        198.61         2.48 o                         
   3   5   9         13.78         18.02         0.72 o                         
   4   5   9         43.48         39.35         1.10 o                         
   5   5   9        126.05        127.87         1.74 o                         
   6   5   9         81.09         83.04         1.47 o                         
   7   5   9          0.13          0.92         0.60 o                         
   8   5   9          1.80          2.58         0.84 o                         
 -10   6   9          1.76          2.13         1.04 o                         
  -9   6   9         11.27         10.65         0.97 o                         
  -8   6   9         39.07         40.89         1.17 o                         
  -7   6   9         57.70         68.88         1.23 o                         
  -6   6   9         11.84          9.61         0.58 o                         
  -5   6   9          2.98          3.35         0.61 o                         
  -4   6   9        152.68        142.68         2.35 o                         
  -3   6   9         75.55         73.79         1.94 o                         
  -2   6   9        145.71        148.06         2.73 o                         
  -1   6   9         62.39         57.50         1.36 o                         
   0   6   9         23.13         23.90         0.86 o                         
   1   6   9        465.90        488.94         6.02 o                         
   2   6   9          0.02         -0.29         0.57 o                         
   3   6   9          2.90          1.71         0.56 o                         
   4   6   9         70.59         84.04         1.37 o                         
   5   6   9          0.93          0.29         0.43 o                         
   6   6   9         10.91         11.43         0.69 o                         
   7   6   9        101.04        105.03         2.19 o                         
   8   6   9         16.06         14.14         1.32 o                         
 -10   7   9          0.02         -0.68         1.24 o                         
  -9   7   9         78.78         84.40         2.37 o                         
  -8   7   9         28.94         30.96         1.09 o                         
  -7   7   9          1.14          0.67         0.49 o                         
  -6   7   9         22.70         18.70         1.44 o                         
  -5   7   9         92.78         88.30         1.83 o                         
  -4   7   9         93.63         95.79         2.25 o                         
  -3   7   9         66.86         55.23         3.69 o                         
  -2   7   9         62.82         67.64         2.48 o                         
  -1   7   9         11.44         11.03         0.72 o                         
   0   7   9         12.01         19.70         0.91 o                         
   1   7   9          3.44          6.29         0.65 o                         
   2   7   9         53.92         66.59         1.56 o                         
   3   7   9          5.27          2.37         0.95 o                         
   4   7   9          9.07          9.07         0.80 o                         
   5   7   9         79.56         81.67         2.05 o                         
   6   7   9         75.59         93.17         1.88 o                         
   7   7   9         14.08         17.80         1.06 o                         
  -9   8   9         13.90         12.00         1.07 o                         
  -8   8   9          8.76          9.97         0.79 o                         
  -7   8   9          0.03          0.31         0.62 o                         
  -6   8   9         59.41         66.13         1.76 o                         
  -5   8   9         29.79         32.21         1.23 o                         
  -4   8   9         32.95         21.14         1.61 o                         
  -3   8   9         87.88         89.12         3.06 o                         
  -2   8   9         26.26         18.03         1.48 o                         
  -1   8   9         40.22         29.74         1.74 o                         
   0   8   9        124.17        120.43         4.48 o                         
   1   8   9         81.39         74.96         3.45 o                         
   2   8   9          1.53          0.17         1.11 o                         
   3   8   9          9.22          6.06         1.01 o                         
   4   8   9         58.79         70.17         2.00 o                         
   5   8   9          0.08          0.60         0.51 o                         
   6   8   9          5.69          6.77         0.98 o                         
   7   8   9          9.41          5.91         3.12 o                         
  -8   9   9          4.17          6.14         0.96 o                         
  -7   9   9         15.76         10.30         0.69 o                         
  -6   9   9         19.14         16.76         1.23 o                         
  -5   9   9         15.38         14.91         0.90 o                         
  -4   9   9         78.97         75.38         6.73 o                         
  -3   9   9          0.18         -0.71         1.39 o                         
  -2   9   9          1.18          0.69         1.44 o                         
  -1   9   9          0.53          0.32         1.64 o                         
   0   9   9          0.02         -0.82         1.64 o                         
   1   9   9         44.63         37.44         2.96 o                         
   2   9   9         14.86         14.58         3.45 o                         
   3   9   9          9.88          9.14         1.58 o                         
   4   9   9          0.30         -0.99         0.99 o                         
   5   9   9          0.34          0.53         0.59 o                         
  -7  10   9          0.02          0.20         0.60 o                         
  -6  10   9         18.54         19.01         1.61 o                         
  -5  10   9          8.57          7.58         1.26 o                         
  -4  10   9          1.03          2.79         1.81 o                         
  -3  10   9          0.14         -1.15         1.64 o                         
  -2  10   9          4.52          4.27         1.81 o                         
  -1  10   9          2.20          2.13         1.64 o                         
   0  10   9          7.61          6.90         1.97 o                         
   1  10   9          1.34          2.46         1.81 o                         
   2  10   9          2.32          1.48         1.81 o                         
   3  10   9          8.38          8.54         2.13 o                         
   4  10   9         33.00         36.79         3.28 o                         
  -5  11   9          5.67          2.13         2.13 o                         
  -4  11   9          4.94          8.21         2.30 o                         
  -3  11   9          0.18         -1.81         1.81 o                         
  -2  11   9         26.57         25.29         2.79 o                         
  -1  11   9          1.77          1.15         1.97 o                         
   0  11   9          8.64         11.00         2.30 o                         
   1  11   9          0.00         -1.48         1.64 o                         
   2  11   9         26.28         23.98         2.79 o                         
 -10   0  10          5.32          1.48         1.64 o                         
  -8   0  10         32.79         31.37         2.63 o                         
  -6   0  10         29.44         33.17         1.17 o                         
  -4   0  10        774.55        735.08        22.23 o                         
  -2   0  10        107.33        127.17         2.41 o                         
   0   0  10        204.51        207.30         3.24 o                         
   2   0  10        682.66        655.93         9.31 o                         
   4   0  10         21.52         23.39         0.99 o                         
   6   0  10        288.54        297.29         7.03 o                         
   8   0  10         38.66         34.91         3.28 o                         
 -11   1  10         23.78         23.97         3.61 o                         
 -10   1  10         23.29         23.55         1.68 o                         
  -9   1  10          0.22          0.04         0.85 o                         
  -8   1  10         44.27         43.82         1.61 o                         
  -7   1  10          0.09         -0.50         0.50 o                         
  -6   1  10        741.66        730.13        10.97 o                         
  -5   1  10         37.93         41.69         0.98 o                         
  -4   1  10         65.17         50.13         0.87 o                         
  -3   1  10         12.30          9.72         0.43 o                         
  -2   1  10        158.24        147.62         1.84 o                         
  -1   1  10         60.84         68.53         1.01 o                         
   0   1  10        474.55        480.05         4.80 o                         
   1   1  10          2.01         -0.07         0.31 o                         
   2   1  10         24.27         17.41         0.52 o                         
   3   1  10         14.43         15.12         0.54 o                         
   4   1  10        353.46        333.36         3.87 o                         
   5   1  10          2.58          3.27         0.56 o                         
   6   1  10          0.00          0.72         0.61 o                         
   7   1  10          0.17          0.96         0.92 o                         
   8   1  10         30.77         34.54         1.80 o                         
   9   1  10          7.09         11.68         1.31 o                         
 -11   2  10          3.47         -0.70         1.22 o                         
 -10   2  10          0.11          0.08         1.10 o                         
  -9   2  10          2.92          1.90         1.21 o                         
  -8   2  10         44.49         46.93         1.56 o                         
  -7   2  10         26.72         25.51         0.88 o                         
  -6   2  10         73.75         72.04         1.28 o                         
  -5   2  10        229.23        211.23         2.38 o                         
  -4   2  10         27.33         20.28         0.57 o                         
  -3   2  10          0.00          0.09         0.25 o                         
  -2   2  10        819.24        803.88         9.00 o                         
  -1   2  10        302.87        281.55         3.00 o                         
   0   2  10        186.52        176.01         1.98 o                         
   1   2  10          7.31          7.19         0.35 o                         
   2   2  10        359.96        338.62         3.38 o                         
   3   2  10          1.89          0.87         0.32 o                         
   4   2  10          2.48          1.79         0.44 o                         
   5   2  10         19.70         19.81         0.84 o                         
   6   2  10         14.25         14.47         0.85 o                         
   7   2  10          4.42          3.22         0.98 o                         
   8   2  10          3.70          3.78         1.06 o                         
   9   2  10         13.79         20.21         2.32 o                         
 -11   3  10          0.54          0.08         1.16 o                         
 -10   3  10         47.28         44.16         2.26 o                         
  -9   3  10         36.86         30.55         1.33 o                         
  -8   3  10          8.34          9.09         0.68 o                         
  -7   3  10         38.33         34.49         1.08 o                         
  -6   3  10         29.33         31.48         0.83 o                         
  -5   3  10        651.23        637.43         6.73 o                         
  -4   3  10        381.61        387.45         4.34 o                         
  -3   3  10        108.32        115.62         1.56 o                         
  -2   3  10        278.49        286.07         3.34 o                         
  -1   3  10        458.20        446.78         5.56 o                         
   0   3  10        266.79        274.16         2.89 o                         
   1   3  10          0.40         -0.30         0.30 o                         
   2   3  10          0.18          0.03         0.31 o                         
   3   3  10          5.62          4.88         0.39 o                         
   4   3  10        192.43        184.14         2.30 o                         
   5   3  10         26.01         27.67         0.92 o                         
   6   3  10          1.43         -0.18         0.63 o                         
   7   3  10         21.25         24.35         1.40 o                         
   8   3  10         17.90         18.71         1.37 o                         
   9   3  10         16.32         18.55         3.20 o                         
 -11   4  10          3.99          1.93         2.55 o                         
 -10   4  10          0.70         -0.82         1.05 o                         
  -9   4  10          0.91         -0.60         0.60 o                         
  -8   4  10         66.17         75.11         1.56 o                         
  -7   4  10         17.06         10.84         0.62 o                         
  -6   4  10          2.28          1.76         0.44 o                         
  -5   4  10         70.39         61.92         1.11 o                         
  -4   4  10         30.08         30.16         0.82 o                         
  -3   4  10        101.34        104.33         2.08 o                         
  -2   4  10        391.76        377.30         5.05 o                         
  -1   4  10        191.51        214.19         2.89 o                         
   0   4  10        697.97        700.61         8.80 o                         
   1   4  10        129.26        125.39         2.41 o                         
   2   4  10         14.18         15.47         0.55 o                         
   3   4  10         87.32         75.63         1.35 o                         
   4   4  10        158.27        146.51         1.99 o                         
   5   4  10          0.01         -0.23         0.47 o                         
   6   4  10        111.54        103.78         3.53 o                         
   7   4  10         58.52         61.02         2.07 o                         
   8   4  10          6.88          7.36         1.13 o                         
 -10   5  10         21.52         22.65         1.19 o                         
  -9   5  10         19.04         16.18         1.02 o                         
  -8   5  10         67.70         70.72         1.65 o                         
  -7   5  10          1.02          0.23         0.50 o                         
  -6   5  10         42.82         41.37         1.35 o                         
  -5   5  10         49.50         49.16         1.68 o                         
  -4   5  10          0.06          0.22         0.56 o                         
  -3   5  10        239.45        250.05         3.81 o                         
  -2   5  10          0.01          0.07         0.45 o                         
  -1   5  10         49.51         48.67         1.72 o                         
   0   5  10        257.42        243.21         3.89 o                         
   1   5  10         78.90         89.96         1.58 o                         
   2   5  10        200.38        206.20         2.97 o                         
   3   5  10         30.52         28.96         1.02 o                         
   4   5  10        109.99        110.42         1.60 o                         
   5   5  10        130.17        132.13         2.19 o                         
   6   5  10          0.00         -0.49         0.63 o                         
   7   5  10          0.41          0.28         0.69 o                         
   8   5  10         50.30         54.31         2.28 o                         
 -10   6  10          7.99          4.91         1.10 o                         
  -9   6  10          0.28          0.54         0.86 o                         
  -8   6  10         90.24         95.08         1.94 o                         
  -7   6  10          7.49          9.94         0.60 o                         
  -6   6  10         41.41         37.12         0.94 o                         
  -5   6  10        142.70        123.23         2.53 o                         
  -4   6  10         20.67         19.88         0.85 o                         
  -3   6  10         45.11         37.95         1.00 o                         
  -2   6  10          1.99          1.70         0.71 o                         
  -1   6  10        328.11        323.18         7.10 o                         
   0   6  10          2.24          3.22         0.81 o                         
   1   6  10          7.35          7.23         0.60 o                         
   2   6  10         37.74         29.23         0.93 o                         
   3   6  10         36.70         42.86         1.46 o                         
   4   6  10         12.56         12.27         0.59 o                         
   5   6  10          3.95          3.18         0.49 o                         
   6   6  10         23.99         28.93         0.97 o                         
   7   6  10          7.80          8.59         0.83 o                         
  -9   7  10          6.04          5.52         1.33 o                         
  -8   7  10          0.22          0.60         0.70 o                         
  -7   7  10        100.25        108.39         2.00 o                         
  -6   7  10         19.05         24.55         1.17 o                         
  -5   7  10         12.35         19.24         1.22 o                         
  -4   7  10         27.43         26.07         0.90 o                         
  -3   7  10         20.95         13.99         0.99 o                         
  -2   7  10          0.67          0.18         0.77 o                         
  -1   7  10         50.77         48.56         2.03 o                         
   0   7  10        147.79        141.61         3.50 o                         
   1   7  10          5.52          2.55         0.67 o                         
   2   7  10          0.00         -0.67         0.67 o                         
   3   7  10         11.23         12.51         0.80 o                         
   4   7  10         95.60         96.33         1.81 o                         
   5   7  10         94.06        105.41         2.17 o                         
   6   7  10          0.00         -0.44         0.66 o                         
   7   7  10          2.40          2.42         2.22 o                         
  -8   8  10         13.13         17.10         1.23 o                         
  -7   8  10          6.02          7.17         0.63 o                         
  -6   8  10         24.29         24.41         1.22 o                         
  -5   8  10         40.45         45.07         1.49 o                         
  -4   8  10          7.16          5.50         0.53 o                         
  -3   8  10         17.58         17.74         2.25 o                         
  -2   8  10          6.15          5.82         1.44 o                         
  -1   8  10          2.70          4.65         3.20 o                         
   0   8  10          1.99          2.34         1.97 o                         
   1   8  10          0.08          1.37         1.32 o                         
   2   8  10         23.48         17.04         1.73 o                         
   3   8  10          0.92          1.93         1.04 o                         
   4   8  10          4.54          5.08         0.83 o                         
   5   8  10         22.93         26.81         1.03 o                         
   6   8  10         16.81         15.31         2.28 o                         
  -7   9  10         21.45         21.10         1.10 o                         
  -6   9  10          1.97          2.38         1.28 o                         
  -5   9  10         13.72         15.73         1.04 o                         
  -4   9  10         13.56         10.08         0.89 o                         
  -3   9  10         31.72         26.28         2.63 o                         
  -2   9  10          1.19          1.31         1.64 o                         
  -1   9  10          2.47          4.43         1.81 o                         
   0   9  10          3.61          3.61         1.81 o                         
   1   9  10         47.26         54.03         3.61 o                         
   2   9  10          0.07         -1.30         1.30 o                         
   3   9  10          0.94          1.53         1.81 o                         
   4   9  10         14.18         11.19         1.42 o                         
   5   9  10         21.80         28.83         2.15 o                         
  -6  10  10          8.77          6.80         1.45 o                         
  -5  10  10         22.68         22.90         1.66 o                         
  -4  10  10          2.22         -0.16         1.81 o                         
  -3  10  10          0.82         -1.81         1.81 o                         
  -2  10  10         24.81         17.41         2.46 o                         
  -1  10  10         17.68         22.17         2.63 o                         
   0  10  10         14.97         11.00         2.13 o                         
   1  10  10         11.77         11.82         2.30 o                         
   2  10  10          2.08         -0.82         1.81 o                         
   3  10  10         54.05         66.84         4.27 o                         
  -3  11  10         30.82         36.29         3.28 o                         
  -2  11  10          9.28          7.23         2.13 o                         
  -1  11  10          0.10          0.00         1.97 o                         
   0  11  10          0.81          0.49         1.97 o                         
 -11   0  11          4.44          0.00         1.81 o                         
  -9   0  11         31.30         28.57         5.99 o                         
  -7   0  11        134.29        131.55         3.58 o                         
  -5   0  11         56.95         40.85         1.24 o                         
  -3   0  11        679.73        697.45        11.25 o                         
  -1   0  11         25.37         29.40         1.35 o                         
   1   0  11        419.17        427.06         6.26 o                         
   3   0  11        204.25        203.38         3.52 o                         
   5   0  11          7.62          3.71         1.53 o                         
   7   0  11         32.65         26.65         2.63 o                         
 -11   1  11         25.47         28.70         2.22 o                         
 -10   1  11          0.24         -0.36         1.10 o                         
  -9   1  11         17.93         20.30         1.42 o                         
  -8   1  11          1.36          0.09         0.71 o                         
  -7   1  11         21.28         20.78         1.35 o                         
  -6   1  11         13.73         12.71         0.78 o                         
  -5   1  11        206.64        195.61         2.42 o                         
  -4   1  11         37.41         32.24         0.80 o                         
  -3   1  11        465.05        438.76         5.36 o                         
  -2   1  11        148.72        138.83         1.82 o                         
  -1   1  11        409.52        411.02         4.68 o                         
   0   1  11         33.53         29.40         0.74 o                         
   1   1  11        192.08        174.96         2.04 o                         
   2   1  11          0.54         -0.38         0.38 o                         
   3   1  11        299.38        278.37         3.32 o                         
   4   1  11          1.46          0.46         0.51 o                         
   5   1  11          7.79          8.98         0.72 o                         
   6   1  11          9.09          7.82         1.07 o                         
   7   1  11         22.42         22.87         1.42 o                         
   8   1  11          9.86          6.87         1.19 o                         
 -11   2  11          8.85          8.54         2.13 o                         
 -10   2  11          9.74          5.53         1.28 o                         
  -9   2  11          0.85         -0.57         0.98 o                         
  -8   2  11          7.55          6.74         0.84 o                         
  -7   2  11          7.63         10.81         1.04 o                         
  -6   2  11         57.54         44.15         1.13 o                         
  -5   2  11        154.12        153.96         2.33 o                         
  -4   2  11        145.97        132.24         2.03 o                         
  -3   2  11        150.78        156.52         2.77 o                         
  -2   2  11         60.59         57.12         1.03 o                         
  -1   2  11          4.99          4.72         0.40 o                         
   0   2  11          6.72          5.89         0.42 o                         
   1   2  11        359.52        345.10         3.77 o                         
   2   2  11         27.29         25.20         0.80 o                         
   3   2  11        155.96        150.31         2.11 o                         
   4   2  11         45.18         43.17         1.15 o                         
   5   2  11         83.66         82.22         1.73 o                         
   6   2  11          1.24          0.01         0.90 o                         
   7   2  11          7.59          7.43         1.14 o                         
   8   2  11         43.47         50.45         2.08 o                         
 -11   3  11         14.80         15.68         1.63 o                         
 -10   3  11          1.64         -0.57         2.38 o                         
  -9   3  11         56.93         65.43         2.23 o                         
  -8   3  11         13.01         16.19         1.11 o                         
  -7   3  11         51.34         49.20         1.10 o                         
  -6   3  11          3.86          1.34         0.44 o                         
  -5   3  11         68.52         74.65         1.44 o                         
  -4   3  11        197.06        174.93         2.72 o                         
  -3   3  11          8.75         10.55         0.46 o                         
  -2   3  11        289.38        292.29         5.22 o                         
  -1   3  11        632.06        605.98         6.87 o                         
   0   3  11        102.39         97.52         1.32 o                         
   1   3  11         43.63         37.72         0.75 o                         
   2   3  11          2.71          3.20         0.39 o                         
   3   3  11         57.72         59.97         1.34 o                         
   4   3  11         27.98         23.21         0.82 o                         
   5   3  11         18.63         15.24         1.28 o                         
   6   3  11          4.78          3.52         0.74 o                         
   7   3  11         16.88         19.49         1.33 o                         
   8   3  11          1.83          2.37         1.11 o                         
 -10   4  11          0.02         -0.25         1.16 o                         
  -9   4  11         11.07         11.26         1.13 o                         
  -8   4  11         14.12          9.60         0.87 o                         
  -7   4  11         86.91         86.58         1.66 o                         
  -6   4  11         71.05         68.13         1.25 o                         
  -5   4  11          0.03         -0.12         0.38 o                         
  -4   4  11          0.37         -0.08         0.27 o                         
  -3   4  11        201.77        203.61         3.06 o                         
  -2   4  11         28.14         24.95         0.88 o                         
  -1   4  11         52.62         59.92         1.45 o                         
   0   4  11        164.79        154.65         2.74 o                         
   1   4  11        191.54        197.04         2.88 o                         
   2   4  11          9.37         10.51         0.41 o                         
   3   4  11          6.76          5.48         0.47 o                         
   4   4  11         25.39         29.21         0.86 o                         
   5   4  11         61.91         66.65         1.43 o                         
   6   4  11          0.90         -0.20         0.70 o                         
   7   4  11         12.62         14.24         1.29 o                         
   8   4  11         38.49         47.13         5.09 o                         
 -10   5  11         10.65         11.97         1.45 o                         
  -9   5  11         21.08         19.93         1.09 o                         
  -8   5  11          0.05         -0.45         0.60 o                         
  -7   5  11         10.81          9.81         0.66 o                         
  -6   5  11          0.05          0.20         0.44 o                         
  -5   5  11         11.17         10.95         0.88 o                         
  -4   5  11          3.65          3.78         0.68 o                         
  -3   5  11         35.04         26.54         1.10 o                         
  -2   5  11        200.16        185.25         3.68 o                         
  -1   5  11        235.47        228.98         4.08 o                         
   0   5  11        256.16        276.01         5.85 o                         
   1   5  11         14.36         13.27         0.72 o                         
   2   5  11         29.98         21.58         0.85 o                         
   3   5  11         74.10         69.62         1.18 o                         
   4   5  11          5.13          7.27         0.52 o                         
   5   5  11         11.93          7.83         0.62 o                         
   6   5  11         53.95         53.64         2.08 o                         
   7   5  11         20.90         18.75         1.22 o                         
  -9   6  11         44.64         54.67         2.10 o                         
  -8   6  11          1.14          0.21         0.63 o                         
  -7   6  11        117.01        127.08         2.08 o                         
  -6   6  11         59.39         53.37         1.23 o                         
  -5   6  11         39.19         40.94         1.72 o                         
  -4   6  11         21.02         23.03         1.04 o                         
  -3   6  11         27.83         24.44         1.02 o                         
  -2   6  11          5.59          8.46         0.68 o                         
  -1   6  11         22.03         25.02         1.08 o                         
   0   6  11          1.62          0.95         0.57 o                         
   1   6  11         49.93         51.90         2.48 o                         
   2   6  11          1.95          0.79         0.60 o                         
   3   6  11         30.77         25.63         1.08 o                         
   4   6  11          6.02          7.78         0.67 o                         
   5   6  11          5.99          6.79         0.62 o                         
   6   6  11          6.87          6.79         0.71 o                         
   7   6  11         30.52         28.25         4.11 o                         
  -9   7  11         15.64         14.56         1.26 o                         
  -8   7  11          1.96          1.01         0.79 o                         
  -7   7  11          0.19         -0.68         0.68 o                         
  -6   7  11          0.18         -0.37         0.55 o                         
  -5   7  11         10.40         12.71         0.80 o                         
  -4   7  11         75.16         67.97         1.57 o                         
  -3   7  11          6.62          3.76         0.48 o                         
  -2   7  11         16.47         14.97         1.40 o                         
  -1   7  11          7.05          7.31         1.11 o                         
   0   7  11          0.44          1.52         0.88 o                         
   1   7  11          0.71         -0.09         0.57 o                         
   2   7  11         57.31         59.06         1.54 o                         
   3   7  11         37.63         39.13         1.32 o                         
   4   7  11         58.89         66.63         1.80 o                         
   5   7  11         11.20         12.42         0.87 o                         
   6   7  11          2.16          4.78         1.33 o                         
  -8   8  11          3.41          1.74         0.96 o                         
  -7   8  11         10.76          9.28         1.15 o                         
  -6   8  11         82.12         98.79         3.51 o                         
  -5   8  11         20.93         18.78         1.09 o                         
  -4   8  11          1.72          0.50         0.57 o                         
  -3   8  11         19.73         15.60         2.13 o                         
  -1   8  11         56.37         56.50         3.61 o                         
   0   8  11          8.35          7.39         1.81 o                         
   1   8  11          5.30          9.20         1.97 o                         
   2   8  11         42.51         49.89         1.96 o                         
   3   8  11          0.72         -0.54         1.11 o                         
   4   8  11         48.67         56.73         1.83 o                         
   5   8  11         30.85         27.56         1.33 o                         
  -6   9  11          9.88          9.21         1.81 o                         
  -5   9  11          9.09          6.29         1.18 o                         
  -4   9  11         30.27         35.60         1.64 o                         
  -3   9  11          9.48          8.87         2.13 o                         
  -2   9  11          0.14         -1.64         1.64 o                         
  -1   9  11         17.93         14.29         2.30 o                         
   0   9  11         29.40         28.08         2.79 o                         
   1   9  11          0.14         -0.16         1.81 o                         
   2   9  11         71.70         75.22         4.43 o                         
   3   9  11         21.98         20.53         1.58 o                         
  -5  10  11          0.01          0.00         1.97 o                         
  -4  10  11          3.08          3.78         1.97 o                         
  -3  10  11          1.61          0.33         1.97 o                         
  -2  10  11          4.82          2.79         1.97 o                         
  -1  10  11          4.58          6.73         2.13 o                         
   0  10  11          0.03          0.99         1.81 o                         
   1  10  11          1.19          1.81         1.81 o                         
   2  10  11          0.78          5.42         2.13 o                         
 -10   0  12         10.78          7.39         1.97 o                         
  -8   0  12         17.13         17.68         1.76 o                         
  -6   0  12          0.19          0.06         0.95 o                         
  -4   0  12        886.49        907.43        14.61 o                         
  -2   0  12        318.73        308.96         5.30 o                         
   0   0  12         68.07         68.04         1.56 o                         
   2   0  12        723.47        699.53        11.94 o                         
   4   0  12          0.75          0.11         0.73 o                         
   6   0  12         37.48         40.27         3.28 o                         
 -11   1  12          0.26         -0.69         1.33 o                         
 -10   1  12         41.72         45.45         3.04 o                         
  -9   1  12         12.92          9.93         2.22 o                         
  -8   1  12          0.00         -0.58         0.88 o                         
  -7   1  12         14.06         14.40         1.15 o                         
  -6   1  12         39.58         43.54         1.84 o                         
  -5   1  12          2.37          2.47         0.57 o                         
  -4   1  12          0.29          1.04         0.53 o                         
  -3   1  12        381.30        394.12         4.90 o                         
  -2   1  12        316.86        304.85         3.62 o                         
  -1   1  12        125.29        117.08         1.67 o                         
   0   1  12        555.38        533.63         5.46 o                         
   1   1  12          6.66          7.24         0.54 o                         
   2   1  12         98.20         92.25         1.47 o                         
   3   1  12         26.44         21.76         0.89 o                         
   4   1  12         48.86         49.34         1.31 o                         
   5   1  12          0.68         -0.27         0.82 o                         
   6   1  12          9.66          8.11         1.13 o                         
   7   1  12         22.62         23.84         1.56 o                         
 -10   2  12          0.02         -0.41         1.22 o                         
  -9   2  12          3.12          3.94         1.16 o                         
  -8   2  12         79.04         75.39         2.77 o                         
  -7   2  12          2.09          0.82         0.75 o                         
  -6   2  12          3.33          1.38         0.59 o                         
  -5   2  12          0.51          0.42         0.52 o                         
  -4   2  12        531.00        536.18         7.09 o                         
  -3   2  12         32.20         28.37         1.12 o                         
  -2   2  12          1.19          1.69         0.48 o                         
  -1   2  12          6.18          5.99         0.52 o                         
   0   2  12        179.68        176.17         2.33 o                         
   1   2  12          3.22          1.69         0.47 o                         
   2   2  12        313.24        328.35         4.02 o                         
   3   2  12         19.71         20.53         0.80 o                         
   4   2  12         15.39         15.24         0.87 o                         
   5   2  12          3.04          1.65         0.68 o                         
   6   2  12          7.77          8.62         1.15 o                         
   7   2  12          1.63          1.48         1.06 o                         
 -10   3  12         14.35         17.31         1.68 o                         
  -9   3  12          1.57          0.73         1.31 o                         
  -8   3  12          8.29          5.21         0.88 o                         
  -7   3  12          0.17         -0.67         0.67 o                         
  -6   3  12          3.80          4.92         0.60 o                         
  -5   3  12          4.14          2.89         0.53 o                         
  -4   3  12         40.76         42.17         1.02 o                         
  -3   3  12          1.41          0.36         0.47 o                         
  -2   3  12        489.04        473.87         6.63 o                         
  -1   3  12          0.96         -0.08         0.45 o                         
   0   3  12        124.08        120.95         1.75 o                         
   1   3  12         49.16         51.61         1.05 o                         
   2   3  12        135.92        136.37         1.96 o                         
   3   3  12          1.42          0.48         0.50 o                         
   4   3  12         12.62         12.28         0.77 o                         
   5   3  12          1.43          0.38         0.65 o                         
   6   3  12          0.07         -0.96         0.96 o                         
   7   3  12         24.48         25.48         1.56 o                         
 -10   4  12          2.57          3.37         1.28 o                         
  -9   4  12          2.38          3.41         1.01 o                         
  -8   4  12         19.07         18.84         1.95 o                         
  -7   4  12         44.33         42.18         1.52 o                         
  -6   4  12          8.99         12.34         0.65 o                         
  -5   4  12          5.16          4.19         0.53 o                         
  -4   4  12         11.23         14.72         0.61 o                         
  -3   4  12         17.98         19.22         0.67 o                         
  -2   4  12        232.13        229.01         3.91 o                         
  -1   4  12         37.62         38.88         1.04 o                         
   0   4  12        137.76        130.97         2.32 o                         
   1   4  12          2.20          1.24         0.37 o                         
   2   4  12         21.60         18.26         0.57 o                         
   3   4  12         33.43         37.78         1.00 o                         
   4   4  12          0.95          2.12         0.62 o                         
   5   4  12         19.22         18.87         0.99 o                         
   6   4  12         82.53         86.96         2.29 o                         
   7   4  12         19.86         20.66         1.89 o                         
  -9   5  12          0.17          0.46         0.98 o                         
  -8   5  12          0.19          0.31         0.76 o                         
  -7   5  12          9.53          7.74         0.69 o                         
  -6   5  12        108.17        108.25         1.78 o                         
  -5   5  12          0.01         -0.41         0.41 o                         
  -4   5  12          5.04          3.51         0.69 o                         
  -3   5  12        158.60        156.45         3.10 o                         
  -2   5  12         30.99         35.52         1.30 o                         
  -1   5  12         17.77         19.17         1.04 o                         
   0   5  12         64.89         60.08         1.87 o                         
   1   5  12         14.50         16.72         0.97 o                         
   2   5  12          5.73          6.90         0.89 o                         
   3   5  12         22.55         21.31         1.01 o                         
   4   5  12          7.29          7.17         0.67 o                         
   5   5  12          5.83          7.76         0.83 o                         
   6   5  12          2.41          3.18         0.85 o                         
  -9   6  12          0.02          0.73         1.22 o                         
  -8   6  12         36.40         40.32         2.34 o                         
  -7   6  12          9.45         11.36         0.73 o                         
  -6   6  12          1.40          0.99         0.55 o                         
  -5   6  12         35.97         39.02         1.58 o                         
  -4   6  12          4.48          6.43         0.80 o                         
  -3   6  12         18.07         19.20         0.96 o                         
  -2   6  12         19.12         20.19         1.03 o                         
  -1   6  12         37.39         35.41         1.24 o                         
   0   6  12         36.58         35.84         1.63 o                         
   1   6  12          4.64          3.18         0.74 o                         
   2   6  12         62.01         53.15         1.55 o                         
   3   6  12        120.66        134.55         2.28 o                         
   4   6  12         42.57         39.35         1.34 o                         
   5   6  12          1.54          0.95         1.22 o                         
   6   6  12         13.76         19.45         4.52 o                         
  -8   7  12          0.52         -0.53         0.94 o                         
  -7   7  12          0.59          1.31         0.97 o                         
  -6   7  12         33.55         35.49         1.09 o                         
  -5   7  12         22.96         27.53         1.33 o                         
  -4   7  12          5.00          1.50         0.71 o                         
  -3   7  12         23.23         22.46         1.08 o                         
  -2   7  12         32.52         27.23         1.90 o                         
  -1   7  12          9.02          8.99         0.81 o                         
   0   7  12         75.32         70.24         5.09 o                         
   1   7  12         88.36         94.03         2.52 o                         
   2   7  12          0.03         -0.77         0.77 o                         
   3   7  12          5.21          4.58         0.93 o                         
   4   7  12         24.13         18.36         0.95 o                         
   5   7  12         19.76         26.04         1.58 o                         
  -7   8  12          6.38          5.52         1.12 o                         
  -6   8  12          0.94          1.52         1.22 o                         
  -5   8  12         66.82         66.08         4.76 o                         
  -4   8  12          7.78          8.33         1.09 o                         
  -3   8  12         21.17         25.55         2.87 o                         
  -2   8  12         22.75         24.80         1.31 o                         
   0   8  12          0.37          0.00         0.74 o                         
   1   8  12         17.64         13.31         1.48 o                         
   2   8  12         34.19         30.83         1.66 o                         
   3   8  12         44.71         52.31         2.42 o                         
   4   8  12         11.89         13.15         1.33 o                         
  -5   9  12          5.99          8.12         2.30 o                         
  -4   9  12          4.58          3.46         0.99 o                         
  -3   9  12         18.39         19.05         2.46 o                         
  -2   9  12          0.36         -1.81         1.81 o                         
  -1   9  12          0.95         -0.82         1.81 o                         
   0   9  12          6.89          2.96         1.97 o                         
   1   9  12          1.51          2.63         1.97 o                         
   2   9  12          0.10         -0.66         1.97 o                         
  -2  10  12         11.28          8.87         2.30 o                         
  -1  10  12          8.57          4.93         2.30 o                         
  -9   0  13         14.84         12.32         2.13 o                         
  -7   0  13          2.68          2.66         1.31 o                         
  -5   0  13        214.23        233.60         6.41 o                         
  -3   0  13         55.32         56.87         1.78 o                         
  -1   0  13        373.17        365.85         6.45 o                         
   1   0  13        387.69        397.90         7.16 o                         
   3   0  13          2.07          1.36         0.87 o                         
   5   0  13         73.01         72.10         3.28 o                         
   7   0  13          0.01          0.49         3.45 o                         
 -10   1  13          2.29          0.50         1.89 o                         
  -9   1  13         12.77          9.59         1.48 o                         
  -8   1  13          5.68          3.37         1.16 o                         
  -7   1  13         12.24          9.23         0.93 o                         
  -6   1  13          0.09         -0.08         0.72 o                         
  -5   1  13         76.11         82.16         2.12 o                         
  -4   1  13          0.07         -0.56         0.56 o                         
  -3   1  13        395.18        387.25         5.26 o                         
  -2   1  13         78.49         77.45         1.44 o                         
  -1   1  13        109.59        105.88         1.73 o                         
   0   1  13         98.94         98.30         1.64 o                         
   1   1  13         26.93         27.95         0.86 o                         
   2   1  13         77.80         77.09         1.62 o                         
   3   1  13         77.12         81.11         1.76 o                         
   4   1  13          2.74          0.25         0.86 o                         
   5   1  13          2.65          2.15         1.02 o                         
   6   1  13          8.60          7.43         1.21 o                         
   7   1  13         20.11         19.20         3.12 o                         
 -10   2  13         33.40         43.64         2.44 o                         
  -9   2  13         69.83         78.54         3.78 o                         
  -8   2  13          4.52          4.85         1.16 o                         
  -7   2  13         13.79         15.58         1.18 o                         
  -6   2  13          0.04          0.37         0.69 o                         
  -5   2  13         30.61         29.40         1.15 o                         
  -4   2  13          2.54          3.06         0.59 o                         
  -3   2  13         99.09         97.05         1.94 o                         
  -2   2  13        139.69        130.86         2.24 o                         
  -1   2  13         36.02         36.21         0.98 o                         
   0   2  13         32.74         30.65         0.94 o                         
   1   2  13        402.91        405.16         4.87 o                         
   2   2  13          0.17         -0.54         0.54 o                         
   3   2  13          1.66          1.30         0.64 o                         
   4   2  13         28.59         24.90         1.10 o                         
   5   2  13         30.80         34.83         1.70 o                         
   6   2  13          1.61         -0.97         0.97 o                         
 -10   3  13          0.56          0.90         2.22 o                         
  -9   3  13          0.93          0.38         1.22 o                         
  -8   3  13          7.54          5.35         1.34 o                         
  -7   3  13          3.00          2.42         0.84 o                         
  -6   3  13         42.35         36.22         1.19 o                         
  -5   3  13         18.55         20.61         0.87 o                         
  -4   3  13          0.12          0.62         0.52 o                         
  -3   3  13         76.17         86.08         1.98 o                         
  -2   3  13         31.85         34.66         1.08 o                         
  -1   3  13        157.69        151.85         2.49 o                         
   0   3  13         16.69         17.01         0.73 o                         
   1   3  13          1.77          1.90         0.50 o                         
   2   3  13         16.55         19.81         0.86 o                         
   3   3  13         63.67         66.69         1.49 o                         
   4   3  13          4.39          5.92         0.86 o                         
   5   3  13          3.25          2.03         0.87 o                         
   6   3  13         40.15         44.48         2.00 o                         
  -9   4  13          6.34          5.92         1.33 o                         
  -8   4  13          1.64         -0.31         0.88 o                         
  -7   4  13          6.76          7.53         0.98 o                         
  -6   4  13          0.25         -0.63         0.63 o                         
  -5   4  13         52.31         52.18         1.31 o                         
  -4   4  13         29.52         24.67         0.88 o                         
  -3   4  13        106.85        114.25         1.98 o                         
  -2   4  13        119.81        117.15         2.77 o                         
  -1   4  13         30.75         30.87         1.44 o                         
   0   4  13          1.27          1.08         0.48 o                         
   1   4  13        105.37         97.74         1.58 o                         
   2   4  13        140.36        146.96         2.19 o                         
   3   4  13          0.02         -0.58         0.58 o                         
   4   4  13          1.24          0.19         0.70 o                         
   5   4  13         14.33         16.98         1.06 o                         
   6   4  13          0.19          1.51         1.12 o                         
  -9   5  13          8.55          4.70         1.09 o                         
  -8   5  13          0.24          1.33         1.24 o                         
  -7   5  13         47.94         52.11         1.91 o                         
  -6   5  13          2.83          0.41         0.61 o                         
  -5   5  13         36.71         38.29         1.02 o                         
  -4   5  13          9.76         12.93         0.62 o                         
  -3   5  13         17.71         19.70         1.00 o                         
  -2   5  13          0.09          0.38         0.67 o                         
  -1   5  13        140.02        136.27         3.15 o                         
   0   5  13         45.28         44.55         1.50 o                         
   1   5  13         28.53         25.59         0.82 o                         
   2   5  13         18.07         17.94         0.83 o                         
   3   5  13         12.80         11.56         0.75 o                         
   4   5  13          0.80          1.09         0.66 o                         
   5   5  13          2.28          1.72         0.79 o                         
  -8   6  13          9.95         12.52         1.67 o                         
  -7   6  13          0.86         -0.48         0.64 o                         
  -6   6  13          0.02         -0.40         0.63 o                         
  -5   6  13          0.42          0.25         0.55 o                         
  -4   6  13          0.13         -0.61         0.73 o                         
  -3   6  13         22.28         20.50         1.64 o                         
  -2   6  13         39.68         42.75         1.51 o                         
  -1   6  13          0.48          0.05         0.74 o                         
   0   6  13          9.20          7.57         0.91 o                         
   1   6  13         14.21         15.23         1.31 o                         
   2   6  13        131.41        151.16         5.30 o                         
   3   6  13          3.32          4.30         0.72 o                         
   4   6  13          6.47          7.64         0.90 o                         
   5   6  13         30.25         31.81         3.53 o                         
  -7   7  13         22.65         24.94         1.37 o                         
  -6   7  13          4.90          2.00         0.97 o                         
  -5   7  13         36.94         33.71         1.53 o                         
  -4   7  13         58.60         63.22         1.90 o                         
  -3   7  13          0.29         -0.75         0.75 o                         
  -2   7  13         13.87         10.75         0.97 o                         
  -1   7  13         10.59          8.40         0.89 o                         
   0   7  13          0.09          0.51         0.79 o                         
   1   7  13         15.26         16.00         1.97 o                         
   2   7  13          3.45          2.98         0.89 o                         
   3   7  13         13.41          9.80         0.93 o                         
   4   7  13         24.41         28.34         2.83 o                         
  -6   8  13         23.31         21.11         2.22 o                         
  -5   8  13          0.05          0.41         1.22 o                         
  -4   8  13          0.01         -1.08         1.40 o                         
  -3   8  13         35.29         40.59         3.12 o                         
  -2   8  13          1.82          0.35         0.94 o                         
  -1   8  13          7.19          8.56         2.46 o                         
   0   8  13          6.09          6.36         1.09 o                         
   1   8  13          0.00          1.56         1.06 o                         
   2   8  13          7.19          9.20         1.42 o                         
  -3   9  13          0.79         -0.16         1.81 o                         
  -2   9  13         15.41         18.89         2.46 o                         
  -1   9  13          0.27         -1.31         1.81 o                         
  -8   0  14         76.97         90.98         4.60 o                         
  -6   0  14          0.35          0.99         1.42 o                         
  -4   0  14         71.36         78.50         3.94 o                         
  -2   0  14         47.91         48.76         3.64 o                         
   0   0  14        114.06        124.56         3.14 o                         
   2   0  14        145.50        135.10         3.93 o                         
   4   0  14         85.75         94.95         4.84 o                         
   6   0  14          3.89          5.26         3.78 o                         
  -9   1  14          0.96          0.91         1.22 o                         
  -8   1  14          1.18          1.07         1.16 o                         
  -7   1  14          0.36          0.32         0.98 o                         
  -6   1  14        119.58        130.87         3.45 o                         
  -5   1  14         51.12         48.04         1.75 o                         
  -4   1  14        129.83        126.24         3.01 o                         
  -3   1  14          1.15         -0.45         0.71 o                         
  -2   1  14        133.84        132.33         2.53 o                         
  -1   1  14        144.38        145.63         2.64 o                         
   0   1  14          1.06          2.36         0.70 o                         
   1   1  14        124.48        115.89         2.07 o                         
   2   1  14          7.16          8.54         0.77 o                         
   3   1  14          3.18          3.30         0.76 o                         
   4   1  14         80.59         88.87         2.64 o                         
   5   1  14          8.30          6.30         1.22 o                         
   6   1  14         52.65         47.94         4.11 o                         
  -9   2  14          9.71          5.68         1.39 o                         
  -8   2  14          4.91          7.34         1.33 o                         
  -7   2  14          7.01          5.13         1.17 o                         
  -6   2  14         19.43         19.46         1.23 o                         
  -5   2  14          2.87          1.20         1.00 o                         
  -4   2  14         40.20         41.39         1.66 o                         
  -3   2  14         21.60         20.50         0.93 o                         
  -2   2  14          2.99          5.04         0.70 o                         
  -1   2  14          0.04          0.85         0.63 o                         
   0   2  14        312.34        314.36         4.87 o                         
   1   2  14          7.59          7.83         0.75 o                         
   2   2  14          0.27          0.60         0.68 o                         
   3   2  14         31.04         29.46         1.58 o                         
   4   2  14         44.63         53.22         2.08 o                         
   5   2  14         11.70         16.91         1.42 o                         
  -9   3  14         45.22         60.76         5.34 o                         
  -8   3  14          6.29          6.60         1.85 o                         
  -7   3  14          7.45          9.29         1.03 o                         
  -6   3  14         41.25         37.59         2.58 o                         
  -5   3  14          0.19          0.73         0.68 o                         
  -4   3  14          0.13          0.88         0.60 o                         
  -3   3  14          9.49          8.72         0.69 o                         
  -2   3  14        181.86        181.02         2.98 o                         
  -1   3  14         63.99         60.09         1.40 o                         
   0   3  14         12.69         10.14         0.76 o                         
   1   3  14         23.77         24.57         1.15 o                         
   2   3  14         42.90         46.70         1.76 o                         
   3   3  14          0.01          0.31         0.75 o                         
   4   3  14          3.62          4.85         0.94 o                         
   5   3  14         24.35         26.15         1.61 o                         
  -8   4  14          1.81          1.32         1.03 o                         
  -7   4  14          0.01         -0.17         0.88 o                         
  -6   4  14          1.18          1.11         0.71 o                         
  -5   4  14          0.32          0.72         0.61 o                         
  -4   4  14         65.76         75.92         1.71 o                         
  -3   4  14          0.13         -0.06         0.53 o                         
  -2   4  14         31.39         31.63         1.04 o                         
  -1   4  14          6.43          7.11         0.61 o                         
   0   4  14        139.37        146.47         2.48 o                         
   1   4  14         29.61         31.80         1.14 o                         
   2   4  14          5.96          6.67         0.71 o                         
   3   4  14         23.30         23.37         1.17 o                         
   4   4  14          8.42          8.15         1.18 o                         
   5   4  14          9.52          9.64         2.79 o                         
  -8   5  14          1.98          2.73         1.07 o                         
  -7   5  14          2.32          4.76         0.98 o                         
  -6   5  14          5.13          6.06         0.81 o                         
  -5   5  14          3.34          5.04         0.87 o                         
  -4   5  14          8.79          9.80         1.00 o                         
  -3   5  14          0.27         -0.22         0.50 o                         
  -2   5  14         30.96         32.56         1.06 o                         
  -1   5  14         63.75         62.67         1.54 o                         
   0   5  14         33.24         29.85         1.13 o                         
   1   5  14         27.11         29.22         2.03 o                         
   2   5  14         31.00         25.13         1.54 o                         
   3   5  14          1.00         -0.11         0.68 o                         
   4   5  14         13.39         13.26         1.06 o                         
  -7   6  14          3.93          6.06         1.28 o                         
  -6   6  14         14.25         16.01         1.12 o                         
  -5   6  14          3.73          1.26         0.71 o                         
  -4   6  14         73.75         82.39         1.80 o                         
  -3   6  14         12.69         13.08         1.26 o                         
  -2   6  14          0.53          1.63         0.93 o                         
  -1   6  14          2.98          4.52         1.16 o                         
   0   6  14          2.18          1.65         1.40 o                         
   1   6  14         31.12         33.36         1.70 o                         
   2   6  14          0.27         -0.49         0.68 o                         
   3   6  14         20.72         25.19         1.29 o                         
  -6   7  14         10.75          9.08         1.07 o                         
  -5   7  14          6.54          5.02         0.79 o                         
  -4   7  14          3.48          2.13         0.95 o                         
  -3   7  14          1.39          0.45         0.88 o                         
  -2   7  14         64.01         76.95         2.31 o                         
  -1   7  14          0.85          1.44         1.19 o                         
   0   7  14          0.00         -0.82         0.82 o                         
   1   7  14         29.30         27.02         1.80 o                         
   2   7  14          0.01         -0.71         0.85 o                         
  -4   8  14         15.96         17.74         2.46 o                         
  -3   8  14         33.07         32.98         7.97 o                         
  -2   8  14         13.81         18.39         2.30 o                         
  -1   8  14         13.98         13.47         2.30 o                         
   0   8  14          0.27         -1.64         1.64 o                         
  -7   0  15         68.18         79.32         4.43 o                         
  -5   0  15        140.57        141.24         5.91 o                         
  -3   0  15         20.73         22.06         1.54 o                         
  -1   0  15        108.62        110.53         3.38 o                         
   1   0  15         24.31         23.96         1.52 o                         
   3   0  15          8.89          4.29         1.58 o                         
  -8   1  15          6.78          8.26         1.39 o                         
  -7   1  15        101.07        113.12         3.72 o                         
  -6   1  15          4.92          6.51         1.72 o                         
  -5   1  15         12.52         12.88         1.19 o                         
  -4   1  15         44.28         42.45         1.85 o                         
  -3   1  15          6.81          5.93         0.93 o                         
  -2   1  15         18.89         17.92         1.11 o                         
  -1   1  15        125.92        135.18         2.99 o                         
   0   1  15          3.95          2.96         0.80 o                         
   1   1  15         75.20         84.39         1.87 o                         
   2   1  15         24.34         19.56         1.54 o                         
   3   1  15         70.57         70.49         2.33 o                         
   4   1  15         15.88         14.95         1.38 o                         
  -8   2  15          3.02          4.55         1.48 o                         
  -7   2  15          0.20          1.96         1.89 o                         
  -6   2  15          1.95          1.20         0.94 o                         
  -5   2  15         40.27         40.97         2.92 o                         
  -4   2  15          0.05         -0.70         0.78 o                         
  -3   2  15         17.27         18.99         1.20 o                         
  -2   2  15          1.11          0.60         0.80 o                         
  -1   2  15         82.37         83.75         2.05 o                         
   0   2  15         50.30         50.48         3.16 o                         
   1   2  15         51.59         54.64         1.66 o                         
   2   2  15          5.69          3.83         0.84 o                         
   3   2  15         17.11         17.82         1.36 o                         
   4   2  15         70.09         77.91         2.56 o                         
  -8   3  15         42.49         51.06         2.49 o                         
  -7   3  15         23.43         30.03         1.58 o                         
  -6   3  15          3.29          2.19         0.91 o                         
  -5   3  15         12.25         12.97         1.16 o                         
  -4   3  15          2.99          1.45         0.81 o                         
  -3   3  15         19.19         19.71         1.35 o                         
  -2   3  15          7.23          5.61         0.76 o                         
  -1   3  15         76.24         83.44         2.32 o                         
   0   3  15         38.07         40.31         1.30 o                         
   1   3  15          0.04         -0.08         0.77 o                         
   2   3  15         16.13         13.71         1.01 o                         
   3   3  15         67.15         72.83         2.04 o                         
   4   3  15          0.21         -1.00         1.66 o                         
  -7   4  15          6.80          7.93         1.10 o                         
  -6   4  15          1.57          1.08         0.91 o                         
  -5   4  15         42.14         53.02         1.68 o                         
  -4   4  15          9.99          7.87         0.98 o                         
  -3   4  15         31.25         33.10         1.27 o                         
  -2   4  15          1.41          1.01         0.93 o                         
  -1   4  15         38.09         44.87         1.39 o                         
   0   4  15         16.72         17.09         1.21 o                         
   1   4  15          8.86          8.43         0.85 o                         
   2   4  15         17.97         19.64         1.14 o                         
   3   4  15          2.68          4.47         0.95 o                         
  -6   5  15          4.10          2.56         1.14 o                         
  -5   5  15          0.59         -0.61         1.00 o                         
  -4   5  15          2.98          3.76         0.81 o                         
  -3   5  15         45.64         50.43         1.68 o                         
  -2   5  15          1.56          0.23         0.76 o                         
  -1   5  15         17.47         15.11         1.51 o                         
   0   5  15         90.56        100.61         3.96 o                         
   1   5  15          7.79          6.79         0.92 o                         
   2   5  15          0.82          1.63         0.81 o                         
   3   5  15          2.58          2.13         3.12 o                         
  -5   6  15          3.64          3.16         1.79 o                         
  -4   6  15          0.59         -0.36         0.78 o                         
  -3   6  15         56.01         54.10         1.59 o                         
  -2   6  15         11.50         12.83         0.93 o                         
  -1   6  15         19.68         17.11         1.20 o                         
   0   6  15          0.01         -0.02         0.96 o                         
   1   6  15         21.71         16.90         1.12 o                         
   2   6  15         34.79         37.77         4.60 o                         
  -3   7  15         21.14         25.31         1.74 o                         
  -2   7  15          1.93          1.87         1.10 o                         
  -1   7  15          0.01         -0.49         1.05 o                         
  -6   0  16        136.59        164.56         6.90 o                         
  -4   0  16          1.75          3.45         1.64 o                         
  -2   0  16         34.80         32.68         2.79 o                         
   0   0  16         44.93         45.08         2.70 o                         
   2   0  16          4.34          5.75         1.60 o                         
  -7   1  16          2.76          4.94         2.05 o                         
  -6   1  16         49.31         57.72         3.04 o                         
  -5   1  16          2.52          4.71         1.64 o                         
  -4   1  16          1.35          0.15         1.10 o                         
  -3   1  16          0.52         -0.25         1.03 o                         
  -2   1  16         42.78         45.93         1.78 o                         
  -1   1  16          5.17          6.11         0.95 o                         
   0   1  16          0.37          0.94         0.99 o                         
   1   1  16          6.96          7.77         1.24 o                         
   2   1  16         63.70         74.71         3.65 o                         
   3   1  16         25.95         27.15         1.63 o                         
  -7   2  16          3.39          2.63         1.89 o                         
  -6   2  16         30.05         36.20         2.15 o                         
  -5   2  16          0.76         -0.94         0.94 o                         
  -4   2  16         48.35         51.79         2.04 o                         
  -3   2  16          1.56         -0.05         0.88 o                         
  -2   2  16          0.02          0.63         0.84 o                         
  -1   2  16          9.91         10.34         1.05 o                         
   0   2  16         14.81         16.35         1.29 o                         
   1   2  16         22.11         21.90         1.73 o                         
   2   2  16          0.51          1.15         1.07 o                         
   3   2  16          1.48          1.80         2.31 o                         
  -6   3  16          0.76          1.59         0.98 o                         
  -5   3  16          0.42          0.57         0.94 o                         
  -4   3  16          0.42          0.92         1.18 o                         
  -3   3  16          2.01          1.13         0.88 o                         
  -2   3  16         58.44         64.04         2.14 o                         
  -1   3  16         11.23         12.39         1.07 o                         
   0   3  16          1.09          0.02         0.91 o                         
   1   3  16          4.40          3.97         1.01 o                         
   2   3  16         71.00         85.95         2.49 o                         
  -6   4  16          0.25          0.35         1.23 o                         
  -5   4  16          3.93          2.46         1.08 o                         
  -4   4  16         38.52         37.47         1.97 o                         
  -3   4  16         21.23         25.16         1.38 o                         
  -2   4  16          6.78          5.74         0.83 o                         
  -1   4  16          1.50          0.71         0.84 o                         
   0   4  16         22.91         21.58         1.83 o                         
   1   4  16         36.83         38.49         1.77 o                         
   2   4  16          2.20          1.15         3.12 o                         
  -4   5  16          6.79         11.52         1.13 o                         
  -3   5  16         11.88         12.04         1.41 o                         
  -2   5  16         51.24         56.18         2.05 o                         
  -1   5  16          1.43         -0.83         0.83 o                         
   0   5  16          0.51          1.72         0.86 o                         
  -5   0  17         83.39        106.91         5.26 o                         
  -3   0  17          0.00         -1.48         1.48 o                         
  -1   0  17          2.16          2.63         1.64 o                         
   1   0  17         23.79         25.29         2.63 o                         
  -5   1  17          0.37          0.76         1.26 o                         
  -4   1  17          0.00         -1.10         1.10 o                         
  -3   1  17         25.22         21.00         2.22 o                         
  -2   1  17          8.42          9.75         1.48 o                         
  -1   1  17          0.30         -0.59         1.81 o                         
   0   1  17          7.16          3.98         1.22 o                         
  -5   2  17          6.33          7.10         1.38 o                         
  -4   2  17         17.00         18.06         1.68 o                         
  -3   2  17          7.66         10.64         1.39 o                         
  -2   2  17          0.90         -0.05         0.95 o                         
  -1   2  17          6.88          4.14         1.22 o                         
   0   2  17          2.66          3.36         1.22 o                         
  -4   3  17          0.12          0.33         1.01 o                         
  -3   3  17         72.92         83.96         3.28 o                         
  -2   3  17          6.71          4.01         1.03 o                         
  -1   3  17          2.50          1.43         1.01 o                         
                                                                                
